# Supplementary material for: Sequence-oriented sensitive analysis for PM2.5 exposure and risk assessment using interactive process mining
Source: PLoS One. 2023 Aug 24;18(8):e0290372. doi: 10.1371/journal.pone.0290372 (PMC10449204; doi:10.1371/journal.pone.0290372)
Supplement: S1 Data — Gridded Air Quality Data for the city of Valencia. The grid is divided in several cells, in which one is computed the PM2.5 concentration. It is composed by the following variables: cell_id (the identifier for each cell in the grid), PM2.5 (PM2.5 concentration in μg/m3), datetime (date in utc format), hourId and dayId. File: ./data/aq_data/valencia_aq_gridded_v2.csv. (CSV) [file pone.0290372.s001.csv]

cell_id	PM2.5	datetime	hourId	dayId
0	1.1146886154767328	2018-01-01 00:00:00 +01:00	00	2018-01-01
1	1.2657392084794048	2018-01-01 00:00:00 +01:00	00	2018-01-01
2	1.373024028011915	2018-01-01 00:00:00 +01:00	00	2018-01-01
3	1.42004479329988	2018-01-01 00:00:00 +01:00	00	2018-01-01
4	1.4002587520789676	2018-01-01 00:00:00 +01:00	00	2018-01-01
5	1.323731958691957	2018-01-01 00:00:00 +01:00	00	2018-01-01
6	1.2030561489740907	2018-01-01 00:00:00 +01:00	00	2018-01-01
7	1.0480863217169671	2018-01-01 00:00:00 +01:00	00	2018-01-01
8	0.8707749796388625	2018-01-01 00:00:00 +01:00	00	2018-01-01
9	1.297050542348788	2018-01-01 00:00:00 +01:00	00	2018-01-01
10	1.4790865802116024	2018-01-01 00:00:00 +01:00	00	2018-01-01
11	1.613944358082581	2018-01-01 00:00:00 +01:00	00	2018-01-01
12	1.6665350765690592	2018-01-01 00:00:00 +01:00	00	2018-01-01
13	1.6191943956999115	2018-01-01 00:00:00 +01:00	00	2018-01-01
14	1.5190916359428557	2018-01-01 00:00:00 +01:00	00	2018-01-01
15	1.3829967513605406	2018-01-01 00:00:00 +01:00	00	2018-01-01
16	1.205553558972136	2018-01-01 00:00:00 +01:00	00	2018-01-01
17	1.004809343852651	2018-01-01 00:00:00 +01:00	00	2018-01-01
18	1.4477444389868332	2018-01-01 00:00:00 +01:00	00	2018-01-01
19	1.6669208456872862	2018-01-01 00:00:00 +01:00	00	2018-01-01
20	1.8464598959703729	2018-01-01 00:00:00 +01:00	00	2018-01-01
21	1.9126005403402069	2018-01-01 00:00:00 +01:00	00	2018-01-01
22	1.7323093440908284	2018-01-01 00:00:00 +01:00	00	2018-01-01
23	1.6313836293251422	2018-01-01 00:00:00 +01:00	00	2018-01-01
24	1.52756292664869	2018-01-01 00:00:00 +01:00	00	2018-01-01
25	1.3291623200386482	2018-01-01 00:00:00 +01:00	00	2018-01-01
26	1.1034214591360345	2018-01-01 00:00:00 +01:00	00	2018-01-01
27	1.5461650691213054	2018-01-01 00:00:00 +01:00	00	2018-01-01
28	1.7965709258181397	2018-01-01 00:00:00 +01:00	00	2018-01-01
29	2.01646220941819	2018-01-01 00:00:00 +01:00	00	2018-01-01
30	2.2264420108185714	2018-01-01 00:00:00 +01:00	00	2018-01-01
31	0.7989258906073365	2018-01-01 00:00:00 +01:00	00	2018-01-01
32	1.6646651389921483	2018-01-01 00:00:00 +01:00	00	2018-01-01
33	1.6500640240509692	2018-01-01 00:00:00 +01:00	00	2018-01-01
34	1.4035089122103377	2018-01-01 00:00:00 +01:00	00	2018-01-01
35	1.153219341612122	2018-01-01 00:00:00 +01:00	00	2018-01-01
36	1.569707679620409	2018-01-01 00:00:00 +01:00	00	2018-01-01
37	1.8307586817820864	2018-01-01 00:00:00 +01:00	00	2018-01-01
38	1.9914018722574576	2018-01-01 00:00:00 +01:00	00	2018-01-01
39	2.045409392894044	2018-01-01 00:00:00 +01:00	00	2018-01-01
40	4.373949547432625	2018-01-01 00:00:00 +01:00	00	2018-01-01
41	2.1977892012686158	2018-01-01 00:00:00 +01:00	00	2018-01-01
42	1.7168836658370212	2018-01-01 00:00:00 +01:00	00	2018-01-01
43	1.3893423147144817	2018-01-01 00:00:00 +01:00	00	2018-01-01
44	1.139117829415216	2018-01-01 00:00:00 +01:00	00	2018-01-01
45	1.505450628477937	2018-01-01 00:00:00 +01:00	00	2018-01-01
46	1.7544960350120051	2018-01-01 00:00:00 +01:00	00	2018-01-01
47	1.973693305458861	2018-01-01 00:00:00 +01:00	00	2018-01-01
48	2.2769164840453886	2018-01-01 00:00:00 +01:00	00	2018-01-01
49	2.5202830704610784	2018-01-01 00:00:00 +01:00	00	2018-01-01
50	1.9888013490904988	2018-01-01 00:00:00 +01:00	00	2018-01-01
51	1.4993166714086223	2018-01-01 00:00:00 +01:00	00	2018-01-01
52	1.2432322307552206	2018-01-01 00:00:00 +01:00	00	2018-01-01
53	1.0621288910132172	2018-01-01 00:00:00 +01:00	00	2018-01-01
54	1.3635509290496564	2018-01-01 00:00:00 +01:00	00	2018-01-01
55	1.5672283496499415	2018-01-01 00:00:00 +01:00	00	2018-01-01
56	1.7368932244497777	2018-01-01 00:00:00 +01:00	00	2018-01-01
57	1.8374377003781197	2018-01-01 00:00:00 +01:00	00	2018-01-01
58	1.734858153746201	2018-01-01 00:00:00 +01:00	00	2018-01-01
59	1.3473625253898942	2018-01-01 00:00:00 +01:00	00	2018-01-01
60	1.0819644703250038	2018-01-01 00:00:00 +01:00	00	2018-01-01
61	1.0473011303925042	2018-01-01 00:00:00 +01:00	00	2018-01-01
62	0.9629294504358468	2018-01-01 00:00:00 +01:00	00	2018-01-01
63	1.1763028786984089	2018-01-01 00:00:00 +01:00	00	2018-01-01
64	1.3220347831765045	2018-01-01 00:00:00 +01:00	00	2018-01-01
65	1.4087214840230515	2018-01-01 00:00:00 +01:00	00	2018-01-01
66	1.3910047577867046	2018-01-01 00:00:00 +01:00	00	2018-01-01
67	1.2381514851279405	2018-01-01 00:00:00 +01:00	00	2018-01-01
68	1.0419510589423036	2018-01-01 00:00:00 +01:00	00	2018-01-01
69	0.9838657626941196	2018-01-01 00:00:00 +01:00	00	2018-01-01
70	0.953354262433622	2018-01-01 00:00:00 +01:00	00	2018-01-01
71	0.881426430439795	2018-01-01 00:00:00 +01:00	00	2018-01-01
72	0.979235160705062	2018-01-01 00:00:00 +01:00	00	2018-01-01
73	1.084320411518934	2018-01-01 00:00:00 +01:00	00	2018-01-01
74	1.128773967408439	2018-01-01 00:00:00 +01:00	00	2018-01-01
75	1.0909647501873636	2018-01-01 00:00:00 +01:00	00	2018-01-01
76	0.9971680253371442	2018-01-01 00:00:00 +01:00	00	2018-01-01
77	0.9639500012758168	2018-01-01 00:00:00 +01:00	00	2018-01-01
78	0.9341220447383788	2018-01-01 00:00:00 +01:00	00	2018-01-01
79	0.8890122359355226	2018-01-01 00:00:00 +01:00	00	2018-01-01
80	0.8048568512600334	2018-01-01 00:00:00 +01:00	00	2018-01-01
0	0.9941258761287496	2018-01-01 01:00:00 +01:00	01	2018-01-01
1	1.1416658600058276	2018-01-01 01:00:00 +01:00	01	2018-01-01
2	1.2617981923904704	2018-01-01 01:00:00 +01:00	01	2018-01-01
3	1.3422249231519716	2018-01-01 01:00:00 +01:00	01	2018-01-01
4	1.3630402520212344	2018-01-01 01:00:00 +01:00	01	2018-01-01
5	1.305575952708741	2018-01-01 01:00:00 +01:00	01	2018-01-01
6	1.1779948461387582	2018-01-01 01:00:00 +01:00	01	2018-01-01
7	1.0101730513838754	2018-01-01 01:00:00 +01:00	01	2018-01-01
8	0.8275832858083447	2018-01-01 01:00:00 +01:00	01	2018-01-01
9	1.1488749614444689	2018-01-01 01:00:00 +01:00	01	2018-01-01
10	1.3242411142484256	2018-01-01 01:00:00 +01:00	01	2018-01-01
11	1.4760577081227044	2018-01-01 01:00:00 +01:00	01	2018-01-01
12	1.597121378273207	2018-01-01 01:00:00 +01:00	01	2018-01-01
13	1.6549447353220228	2018-01-01 01:00:00 +01:00	01	2018-01-01
14	1.5798478774070488	2018-01-01 01:00:00 +01:00	01	2018-01-01
15	1.3916825712762997	2018-01-01 01:00:00 +01:00	01	2018-01-01
16	1.168721830199586	2018-01-01 01:00:00 +01:00	01	2018-01-01
17	0.9498030601231068	2018-01-01 01:00:00 +01:00	01	2018-01-01
18	1.2748617973070115	2018-01-01 01:00:00 +01:00	01	2018-01-01
19	1.4809483751369608	2018-01-01 01:00:00 +01:00	01	2018-01-01
20	1.6640718111134287	2018-01-01 01:00:00 +01:00	01	2018-01-01
21	1.8398199336496648	2018-01-01 01:00:00 +01:00	01	2018-01-01
22	2.0441999558428625	2018-01-01 01:00:00 +01:00	01	2018-01-01
23	1.912518540254009	2018-01-01 01:00:00 +01:00	01	2018-01-01
24	1.5807791292432682	2018-01-01 01:00:00 +01:00	01	2018-01-01
25	1.28227495585221	2018-01-01 01:00:00 +01:00	01	2018-01-01
26	1.0297429686016313	2018-01-01 01:00:00 +01:00	01	2018-01-01
27	1.3569249667285956	2018-01-01 01:00:00 +01:00	01	2018-01-01
28	1.5995002896531956	2018-01-01 01:00:00 +01:00	01	2018-01-01
29	1.8210368992451968	2018-01-01 01:00:00 +01:00	01	2018-01-01
30	1.9495273861310936	2018-01-01 01:00:00 +01:00	01	2018-01-01
31	3.255025994786718	2018-01-01 01:00:00 +01:00	01	2018-01-01
32	2.2242694506524794	2018-01-01 01:00:00 +01:00	01	2018-01-01
33	1.6538196939612009	2018-01-01 01:00:00 +01:00	01	2018-01-01
34	1.3099290847725005	2018-01-01 01:00:00 +01:00	01	2018-01-01
35	1.0507960358106767	2018-01-01 01:00:00 +01:00	01	2018-01-01
36	1.3706412256245777	2018-01-01 01:00:00 +01:00	01	2018-01-01
37	1.6389710109375726	2018-01-01 01:00:00 +01:00	01	2018-01-01
38	1.9262630386009016	2018-01-01 01:00:00 +01:00	01	2018-01-01
39	2.859081071253658	2018-01-01 01:00:00 +01:00	01	2018-01-01
40	1.1164074236571553	2018-01-01 01:00:00 +01:00	01	2018-01-01
41	1.806290656461852	2018-01-01 01:00:00 +01:00	01	2018-01-01
42	1.504943023528118	2018-01-01 01:00:00 +01:00	01	2018-01-01
43	1.227621097724109	2018-01-01 01:00:00 +01:00	01	2018-01-01
44	1.0099777715932206	2018-01-01 01:00:00 +01:00	01	2018-01-01
45	1.2968693806536693	2018-01-01 01:00:00 +01:00	01	2018-01-01
46	1.5284087277811618	2018-01-01 01:00:00 +01:00	01	2018-01-01
47	1.7352373472937184	2018-01-01 01:00:00 +01:00	01	2018-01-01
48	1.77466282896158	2018-01-01 01:00:00 +01:00	01	2018-01-01
49	1.538172278268803	2018-01-01 01:00:00 +01:00	01	2018-01-01
50	1.4207776914636194	2018-01-01 01:00:00 +01:00	01	2018-01-01
51	1.231400892719961	2018-01-01 01:00:00 +01:00	01	2018-01-01
52	1.0738464210526266	2018-01-01 01:00:00 +01:00	01	2018-01-01
53	0.9315775300610236	2018-01-01 01:00:00 +01:00	01	2018-01-01
54	1.155129093608629	2018-01-01 01:00:00 +01:00	01	2018-01-01
55	1.3203086632804613	2018-01-01 01:00:00 +01:00	01	2018-01-01
56	1.4296553898968556	2018-01-01 01:00:00 +01:00	01	2018-01-01
57	1.4238699937824226	2018-01-01 01:00:00 +01:00	01	2018-01-01
58	1.2947398058221002	2018-01-01 01:00:00 +01:00	01	2018-01-01
59	1.10630553306832	2018-01-01 01:00:00 +01:00	01	2018-01-01
60	0.9926719202349232	2018-01-01 01:00:00 +01:00	01	2018-01-01
61	0.9471770407261438	2018-01-01 01:00:00 +01:00	01	2018-01-01
62	0.8576725917572576	2018-01-01 01:00:00 +01:00	01	2018-01-01
63	0.9860286992424008	2018-01-01 01:00:00 +01:00	01	2018-01-01
64	1.099497288613687	2018-01-01 01:00:00 +01:00	01	2018-01-01
65	1.1557208090558917	2018-01-01 01:00:00 +01:00	01	2018-01-01
66	1.1313893274905895	2018-01-01 01:00:00 +01:00	01	2018-01-01
67	1.0414865031377258	2018-01-01 01:00:00 +01:00	01	2018-01-01
68	0.9627880562874442	2018-01-01 01:00:00 +01:00	01	2018-01-01
69	0.979560776894102	2018-01-01 01:00:00 +01:00	01	2018-01-01
70	0.8986577593176913	2018-01-01 01:00:00 +01:00	01	2018-01-01
71	0.8015476297345403	2018-01-01 01:00:00 +01:00	01	2018-01-01
72	0.8191386010911849	2018-01-01 01:00:00 +01:00	01	2018-01-01
73	0.905726554730508	2018-01-01 01:00:00 +01:00	01	2018-01-01
74	0.9468985334672166	2018-01-01 01:00:00 +01:00	01	2018-01-01
75	0.9409526208504446	2018-01-01 01:00:00 +01:00	01	2018-01-01
76	0.925368249735348	2018-01-01 01:00:00 +01:00	01	2018-01-01
77	0.9453377897002748	2018-01-01 01:00:00 +01:00	01	2018-01-01
78	0.897006893310609	2018-01-01 01:00:00 +01:00	01	2018-01-01
79	0.8347062323798716	2018-01-01 01:00:00 +01:00	01	2018-01-01
80	0.7385674435332777	2018-01-01 01:00:00 +01:00	01	2018-01-01
0	0.8385912278385677	2018-01-01 02:00:00 +01:00	02	2018-01-01
1	0.9538525449191502	2018-01-01 02:00:00 +01:00	02	2018-01-01
2	1.0342102627362897	2018-01-01 02:00:00 +01:00	02	2018-01-01
3	1.0704372400281947	2018-01-01 02:00:00 +01:00	02	2018-01-01
4	1.0570225285210118	2018-01-01 02:00:00 +01:00	02	2018-01-01
5	0.9948005753926674	2018-01-01 02:00:00 +01:00	02	2018-01-01
6	0.8939991903438205	2018-01-01 02:00:00 +01:00	02	2018-01-01
7	0.7693886584755909	2018-01-01 02:00:00 +01:00	02	2018-01-01
8	0.6323100597389095	2018-01-01 02:00:00 +01:00	02	2018-01-01
9	0.9923458956968808	2018-01-01 02:00:00 +01:00	02	2018-01-01
10	1.1316707045831431	2018-01-01 02:00:00 +01:00	02	2018-01-01
11	1.2307542614980898	2018-01-01 02:00:00 +01:00	02	2018-01-01
12	1.2749189445297562	2018-01-01 02:00:00 +01:00	02	2018-01-01
13	1.2559658010390475	2018-01-01 02:00:00 +01:00	02	2018-01-01
14	1.1711760653183132	2018-01-01 02:00:00 +01:00	02	2018-01-01
15	1.0402126084467442	2018-01-01 02:00:00 +01:00	02	2018-01-01
16	0.891174079477084	2018-01-01 02:00:00 +01:00	02	2018-01-01
17	0.7380254518772407	2018-01-01 02:00:00 +01:00	02	2018-01-01
18	1.1286512264282742	2018-01-01 02:00:00 +01:00	02	2018-01-01
19	1.3040971250123006	2018-01-01 02:00:00 +01:00	02	2018-01-01
20	1.4338579170995374	2018-01-01 02:00:00 +01:00	02	2018-01-01
21	1.4861548684997434	2018-01-01 02:00:00 +01:00	02	2018-01-01
22	1.464369903687328	2018-01-01 02:00:00 +01:00	02	2018-01-01
23	1.3348882687643255	2018-01-01 02:00:00 +01:00	02	2018-01-01
24	1.1544329529790929	2018-01-01 02:00:00 +01:00	02	2018-01-01
25	0.9804012738371616	2018-01-01 02:00:00 +01:00	02	2018-01-01
26	0.8162778592274136	2018-01-01 02:00:00 +01:00	02	2018-01-01
27	1.2314886787377946	2018-01-01 02:00:00 +01:00	02	2018-01-01
28	1.4624782152217977	2018-01-01 02:00:00 +01:00	02	2018-01-01
29	1.673914469179539	2018-01-01 02:00:00 +01:00	02	2018-01-01
30	1.7284765222184657	2018-01-01 02:00:00 +01:00	02	2018-01-01
31	1.8089548311680608	2018-01-01 02:00:00 +01:00	02	2018-01-01
32	1.4349001883955088	2018-01-01 02:00:00 +01:00	02	2018-01-01
33	1.202821267011606	2018-01-01 02:00:00 +01:00	02	2018-01-01
34	1.024094883534373	2018-01-01 02:00:00 +01:00	02	2018-01-01
35	0.8635150317655051	2018-01-01 02:00:00 +01:00	02	2018-01-01
36	1.2696482211664064	2018-01-01 02:00:00 +01:00	02	2018-01-01
37	1.541261397146943	2018-01-01 02:00:00 +01:00	02	2018-01-01
38	1.888443949496155	2018-01-01 02:00:00 +01:00	02	2018-01-01
39	2.848389239357751	2018-01-01 02:00:00 +01:00	02	2018-01-01
40	0.8385497666442356	2018-01-01 02:00:00 +01:00	02	2018-01-01
41	1.2844747936715053	2018-01-01 02:00:00 +01:00	02	2018-01-01
42	1.1674927587706887	2018-01-01 02:00:00 +01:00	02	2018-01-01
43	1.0240775945041292	2018-01-01 02:00:00 +01:00	02	2018-01-01
44	0.8858265754918451	2018-01-01 02:00:00 +01:00	02	2018-01-01
45	1.2224670549891288	2018-01-01 02:00:00 +01:00	02	2018-01-01
46	1.4500007827659804	2018-01-01 02:00:00 +01:00	02	2018-01-01
47	1.659624489130153	2018-01-01 02:00:00 +01:00	02	2018-01-01
48	1.6652578435164576	2018-01-01 02:00:00 +01:00	02	2018-01-01
49	1.342351977762137	2018-01-01 02:00:00 +01:00	02	2018-01-01
50	1.2095037861843363	2018-01-01 02:00:00 +01:00	02	2018-01-01
51	1.103478227524058	2018-01-01 02:00:00 +01:00	02	2018-01-01
52	1.0081278817112918	2018-01-01 02:00:00 +01:00	02	2018-01-01
53	0.9014856773205586	2018-01-01 02:00:00 +01:00	02	2018-01-01
54	1.1200514518026456	2018-01-01 02:00:00 +01:00	02	2018-01-01
55	1.2846704108528646	2018-01-01 02:00:00 +01:00	02	2018-01-01
56	1.395973102003509	2018-01-01 02:00:00 +01:00	02	2018-01-01
57	1.3992888820260725	2018-01-01 02:00:00 +01:00	02	2018-01-01
58	1.3045633855743215	2018-01-01 02:00:00 +01:00	02	2018-01-01
59	1.154616722441903	2018-01-01 02:00:00 +01:00	02	2018-01-01
60	1.0325913543818137	2018-01-01 02:00:00 +01:00	02	2018-01-01
61	1.008784300724796	2018-01-01 02:00:00 +01:00	02	2018-01-01
62	0.9302566198869106	2018-01-01 02:00:00 +01:00	02	2018-01-01
63	1.0086697849305868	2018-01-01 02:00:00 +01:00	02	2018-01-01
64	1.1495240212638185	2018-01-01 02:00:00 +01:00	02	2018-01-01
65	1.263001770713657	2018-01-01 02:00:00 +01:00	02	2018-01-01
66	1.3617707416930176	2018-01-01 02:00:00 +01:00	02	2018-01-01
67	1.4609004769978116	2018-01-01 02:00:00 +01:00	02	2018-01-01
68	1.2882185528642212	2018-01-01 02:00:00 +01:00	02	2018-01-01
69	0.9966189753227864	2018-01-01 02:00:00 +01:00	02	2018-01-01
70	1.057563322937331	2018-01-01 02:00:00 +01:00	02	2018-01-01
71	0.980422856996324	2018-01-01 02:00:00 +01:00	02	2018-01-01
72	0.9085757649876104	2018-01-01 02:00:00 +01:00	02	2018-01-01
73	1.061404824948473	2018-01-01 02:00:00 +01:00	02	2018-01-01
74	1.2356891873366738	2018-01-01 02:00:00 +01:00	02	2018-01-01
75	1.512386458383468	2018-01-01 02:00:00 +01:00	02	2018-01-01
76	2.051492995942532	2018-01-01 02:00:00 +01:00	02	2018-01-01
77	2.5314384807582324	2018-01-01 02:00:00 +01:00	02	2018-01-01
78	1.6580779556446268	2018-01-01 02:00:00 +01:00	02	2018-01-01
79	1.2600790261614343	2018-01-01 02:00:00 +01:00	02	2018-01-01
80	1.0489860784123222	2018-01-01 02:00:00 +01:00	02	2018-01-01
0	0.8385912278385677	2018-01-01 03:00:00 +01:00	03	2018-01-01
1	0.9520041110474744	2018-01-01 03:00:00 +01:00	03	2018-01-01
2	1.031261054331669	2018-01-01 03:00:00 +01:00	03	2018-01-01
3	1.066766562895619	2018-01-01 03:00:00 +01:00	03	2018-01-01
4	1.052664049186549	2018-01-01 03:00:00 +01:00	03	2018-01-01
5	0.9896177901716964	2018-01-01 03:00:00 +01:00	03	2018-01-01
6	0.8880191542080238	2018-01-01 03:00:00 +01:00	03	2018-01-01
7	0.7631075931468705	2018-01-01 03:00:00 +01:00	03	2018-01-01
8	0.6267663530941646	2018-01-01 03:00:00 +01:00	03	2018-01-01
9	0.988806547775032	2018-01-01 03:00:00 +01:00	03	2018-01-01
10	1.1271631033806004	2018-01-01 03:00:00 +01:00	03	2018-01-01
11	1.2260368778565849	2018-01-01 03:00:00 +01:00	03	2018-01-01
12	1.270141402104194	2018-01-01 03:00:00 +01:00	03	2018-01-01
13	1.2506111577136934	2018-01-01 03:00:00 +01:00	03	2018-01-01
14	1.1642416936036952	2018-01-01 03:00:00 +01:00	03	2018-01-01
15	1.0309674847598571	2018-01-01 03:00:00 +01:00	03	2018-01-01
16	0.8798953521240225	2018-01-01 03:00:00 +01:00	03	2018-01-01
17	0.726018924547271	2018-01-01 03:00:00 +01:00	03	2018-01-01
18	1.1222979256122982	2018-01-01 03:00:00 +01:00	03	2018-01-01
19	1.2980631456043603	2018-01-01 03:00:00 +01:00	03	2018-01-01
20	1.4289488114517597	2018-01-01 03:00:00 +01:00	03	2018-01-01
21	1.4822993347495668	2018-01-01 03:00:00 +01:00	03	2018-01-01
22	1.4604053426134207	2018-01-01 03:00:00 +01:00	03	2018-01-01
23	1.3281189066629469	2018-01-01 03:00:00 +01:00	03	2018-01-01
24	1.142669496270739	2018-01-01 03:00:00 +01:00	03	2018-01-01
25	0.9638745267917286	2018-01-01 03:00:00 +01:00	03	2018-01-01
26	0.7970477269453373	2018-01-01 03:00:00 +01:00	03	2018-01-01
27	1.2223787956803969	2018-01-01 03:00:00 +01:00	03	2018-01-01
28	1.4555025439017069	2018-01-01 03:00:00 +01:00	03	2018-01-01
29	1.669981096897098	2018-01-01 03:00:00 +01:00	03	2018-01-01
30	1.7267092217136504	2018-01-01 03:00:00 +01:00	03	2018-01-01
31	1.8083217715681348	2018-01-01 03:00:00 +01:00	03	2018-01-01
32	1.4288635843234128	2018-01-01 03:00:00 +01:00	03	2018-01-01
33	1.187186396779384	2018-01-01 03:00:00 +01:00	03	2018-01-01
34	1.0000480470348927	2018-01-01 03:00:00 +01:00	03	2018-01-01
35	0.8347370606872638	2018-01-01 03:00:00 +01:00	03	2018-01-01
36	1.2563088713744786	2018-01-01 03:00:00 +01:00	03	2018-01-01
37	1.5320577696745958	2018-01-01 03:00:00 +01:00	03	2018-01-01
38	1.8864300372003464	2018-01-01 03:00:00 +01:00	03	2018-01-01
39	2.8481638208808	2018-01-01 03:00:00 +01:00	03	2018-01-01
40	0.8363429621862194	2018-01-01 03:00:00 +01:00	03	2018-01-01
41	1.272456891068987	2018-01-01 03:00:00 +01:00	03	2018-01-01
42	1.141128006258947	2018-01-01 03:00:00 +01:00	03	2018-01-01
43	0.9867597753265002	2018-01-01 03:00:00 +01:00	03	2018-01-01
44	0.8431038690748807	2018-01-01 03:00:00 +01:00	03	2018-01-01
45	1.2006665397686611	2018-01-01 03:00:00 +01:00	03	2018-01-01
46	1.431457413748315	2018-01-01 03:00:00 +01:00	03	2018-01-01
47	1.6466017240178126	2018-01-01 03:00:00 +01:00	03	2018-01-01
48	1.6520303655476023	2018-01-01 03:00:00 +01:00	03	2018-01-01
49	1.3210323970811777	2018-01-01 03:00:00 +01:00	03	2018-01-01
50	1.1726469380028588	2018-01-01 03:00:00 +01:00	03	2018-01-01
51	1.0544322646754425	2018-01-01 03:00:00 +01:00	03	2018-01-01
52	0.950741403765949	2018-01-01 03:00:00 +01:00	03	2018-01-01
53	0.8394016117101792	2018-01-01 03:00:00 +01:00	03	2018-01-01
54	1.0829242275953874	2018-01-01 03:00:00 +01:00	03	2018-01-01
55	1.2436206868313202	2018-01-01 03:00:00 +01:00	03	2018-01-01
56	1.3494053755819737	2018-01-01 03:00:00 +01:00	03	2018-01-01
57	1.3382760059913192	2018-01-01 03:00:00 +01:00	03	2018-01-01
58	1.2190594118565987	2018-01-01 03:00:00 +01:00	03	2018-01-01
59	1.0721710175662846	2018-01-01 03:00:00 +01:00	03	2018-01-01
60	0.9831890779667446	2018-01-01 03:00:00 +01:00	03	2018-01-01
61	0.9367487392321278	2018-01-01 03:00:00 +01:00	03	2018-01-01
62	0.844096911926328	2018-01-01 03:00:00 +01:00	03	2018-01-01
63	0.949393388542508	2018-01-01 03:00:00 +01:00	03	2018-01-01
64	1.0716909046684688	2018-01-01 03:00:00 +01:00	03	2018-01-01
65	1.1535086033287758	2018-01-01 03:00:00 +01:00	03	2018-01-01
66	1.1917660457590775	2018-01-01 03:00:00 +01:00	03	2018-01-01
67	1.2077933237397245	2018-01-01 03:00:00 +01:00	03	2018-01-01
68	1.1053215501819738	2018-01-01 03:00:00 +01:00	03	2018-01-01
69	0.9867712492241508	2018-01-01 03:00:00 +01:00	03	2018-01-01
70	0.9583626330230848	2018-01-01 03:00:00 +01:00	03	2018-01-01
71	0.8582622867526972	2018-01-01 03:00:00 +01:00	03	2018-01-01
72	0.8247000860794194	2018-01-01 03:00:00 +01:00	03	2018-01-01
73	0.9408813256837348	2018-01-01 03:00:00 +01:00	03	2018-01-01
74	1.0489231109900874	2018-01-01 03:00:00 +01:00	03	2018-01-01
75	1.1918414037411535	2018-01-01 03:00:00 +01:00	03	2018-01-01
76	1.4710442258124723	2018-01-01 03:00:00 +01:00	03	2018-01-01
77	1.7334546390067953	2018-01-01 03:00:00 +01:00	03	2018-01-01
78	1.2664846246370156	2018-01-01 03:00:00 +01:00	03	2018-01-01
79	1.0292187985889856	2018-01-01 03:00:00 +01:00	03	2018-01-01
80	0.8692689296323218	2018-01-01 03:00:00 +01:00	03	2018-01-01
0	1.0231218037585583	2018-01-01 04:00:00 +01:00	04	2018-01-01
1	1.1574554900370069	2018-01-01 04:00:00 +01:00	04	2018-01-01
2	1.2510731074147028	2018-01-01 04:00:00 +01:00	04	2018-01-01
3	1.295729405925163	2018-01-01 04:00:00 +01:00	04	2018-01-01
4	1.284900796443141	2018-01-01 04:00:00 +01:00	04	2018-01-01
5	1.2134370166270068	2018-01-01 04:00:00 +01:00	04	2018-01-01
6	1.0898960467645258	2018-01-01 04:00:00 +01:00	04	2018-01-01
7	0.9347930580843196	2018-01-01 04:00:00 +01:00	04	2018-01-01
8	0.765629422748182	2018-01-01 04:00:00 +01:00	04	2018-01-01
9	1.2069218831314776	2018-01-01 04:00:00 +01:00	04	2018-01-01
10	1.369845519370378	2018-01-01 04:00:00 +01:00	04	2018-01-01
11	1.4820918104952	2018-01-01 04:00:00 +01:00	04	2018-01-01
12	1.5363965587682418	2018-01-01 04:00:00 +01:00	04	2018-01-01
13	1.5312300718322764	2018-01-01 04:00:00 +01:00	04	2018-01-01
14	1.4385787037237936	2018-01-01 04:00:00 +01:00	04	2018-01-01
15	1.271769506070739	2018-01-01 04:00:00 +01:00	04	2018-01-01
16	1.0784062418944975	2018-01-01 04:00:00 +01:00	04	2018-01-01
17	0.8836588505897331	2018-01-01 04:00:00 +01:00	04	2018-01-01
18	1.3760516058639138	2018-01-01 04:00:00 +01:00	04	2018-01-01
19	1.5860618352761775	2018-01-01 04:00:00 +01:00	04	2018-01-01
20	1.7228814760920834	2018-01-01 04:00:00 +01:00	04	2018-01-01
21	1.76741715545152	2018-01-01 04:00:00 +01:00	04	2018-01-01
22	1.8132436791207147	2018-01-01 04:00:00 +01:00	04	2018-01-01
23	1.6768457631026903	2018-01-01 04:00:00 +01:00	04	2018-01-01
24	1.4214133706289864	2018-01-01 04:00:00 +01:00	04	2018-01-01
25	1.1808961989299176	2018-01-01 04:00:00 +01:00	04	2018-01-01
26	0.9648066747783494	2018-01-01 04:00:00 +01:00	04	2018-01-01
27	1.5117232829946476	2018-01-01 04:00:00 +01:00	04	2018-01-01
28	1.8141603005109244	2018-01-01 04:00:00 +01:00	04	2018-01-01
29	2.066567690612598	2018-01-01 04:00:00 +01:00	04	2018-01-01
30	1.9365403152642031	2018-01-01 04:00:00 +01:00	04	2018-01-01
31	2.5425712455127703	2018-01-01 04:00:00 +01:00	04	2018-01-01
32	1.868661381515755	2018-01-01 04:00:00 +01:00	04	2018-01-01
33	1.4798847399603536	2018-01-01 04:00:00 +01:00	04	2018-01-01
34	1.2162687615658412	2018-01-01 04:00:00 +01:00	04	2018-01-01
35	0.9990432305609702	2018-01-01 04:00:00 +01:00	04	2018-01-01
36	1.5630774404835674	2018-01-01 04:00:00 +01:00	04	2018-01-01
37	1.9536326689479055	2018-01-01 04:00:00 +01:00	04	2018-01-01
38	2.63271447914452	2018-01-01 04:00:00 +01:00	04	2018-01-01
39	2.8836281222039557	2018-01-01 04:00:00 +01:00	04	2018-01-01
40	1.0070411986111711	2018-01-01 04:00:00 +01:00	04	2018-01-01
41	1.595426806643803	2018-01-01 04:00:00 +01:00	04	2018-01-01
42	1.389305959223486	2018-01-01 04:00:00 +01:00	04	2018-01-01
43	1.1729509112634635	2018-01-01 04:00:00 +01:00	04	2018-01-01
44	0.987399761064545	2018-01-01 04:00:00 +01:00	04	2018-01-01
45	1.4855552652223996	2018-01-01 04:00:00 +01:00	04	2018-01-01
46	1.7979354150359352	2018-01-01 04:00:00 +01:00	04	2018-01-01
47	2.0903794470130053	2018-01-01 04:00:00 +01:00	04	2018-01-01
48	1.958761748446392	2018-01-01 04:00:00 +01:00	04	2018-01-01
49	1.543986350211986	2018-01-01 04:00:00 +01:00	04	2018-01-01
50	1.3816105126731768	2018-01-01 04:00:00 +01:00	04	2018-01-01
51	1.214836984968814	2018-01-01 04:00:00 +01:00	04	2018-01-01
52	1.0795926066900106	2018-01-01 04:00:00 +01:00	04	2018-01-01
53	0.9501803688968784	2018-01-01 04:00:00 +01:00	04	2018-01-01
54	1.3199736078551367	2018-01-01 04:00:00 +01:00	04	2018-01-01
55	1.5180819896290525	2018-01-01 04:00:00 +01:00	04	2018-01-01
56	1.633057418273957	2018-01-01 04:00:00 +01:00	04	2018-01-01
57	1.578086499439729	2018-01-01 04:00:00 +01:00	04	2018-01-01
58	1.3967784648075274	2018-01-01 04:00:00 +01:00	04	2018-01-01
59	1.1744850240165974	2018-01-01 04:00:00 +01:00	04	2018-01-01
60	1.0302643837063206	2018-01-01 04:00:00 +01:00	04	2018-01-01
61	1.000301737686518	2018-01-01 04:00:00 +01:00	04	2018-01-01
62	0.9194497305599704	2018-01-01 04:00:00 +01:00	04	2018-01-01
63	1.1351227474112382	2018-01-01 04:00:00 +01:00	04	2018-01-01
64	1.2720912185769429	2018-01-01 04:00:00 +01:00	04	2018-01-01
65	1.346829962728895	2018-01-01 04:00:00 +01:00	04	2018-01-01
66	1.3490462754110184	2018-01-01 04:00:00 +01:00	04	2018-01-01
67	1.307755693162448	2018-01-01 04:00:00 +01:00	04	2018-01-01
68	1.1445647009724842	2018-01-01 04:00:00 +01:00	04	2018-01-01
69	0.9890848145075032	2018-01-01 04:00:00 +01:00	04	2018-01-01
70	0.991009954672334	2018-01-01 04:00:00 +01:00	04	2018-01-01
71	0.9102332555331656	2018-01-01 04:00:00 +01:00	04	2018-01-01
72	0.9651058473756386	2018-01-01 04:00:00 +01:00	04	2018-01-01
73	1.0852559127911077	2018-01-01 04:00:00 +01:00	04	2018-01-01
74	1.1794860189605705	2018-01-01 04:00:00 +01:00	04	2018-01-01
75	1.2859066080386123	2018-01-01 04:00:00 +01:00	04	2018-01-01
76	1.5116428361922631	2018-01-01 04:00:00 +01:00	04	2018-01-01
77	1.743602137003933	2018-01-01 04:00:00 +01:00	04	2018-01-01
78	1.287173753867793	2018-01-01 04:00:00 +01:00	04	2018-01-01
79	1.060991511404863	2018-01-01 04:00:00 +01:00	04	2018-01-01
80	0.9098777404649626	2018-01-01 04:00:00 +01:00	04	2018-01-01
0	1.2153893381890757	2018-01-01 05:00:00 +01:00	05	2018-01-01
1	1.382442144284792	2018-01-01 05:00:00 +01:00	05	2018-01-01
2	1.5007507482672402	2018-01-01 05:00:00 +01:00	05	2018-01-01
3	1.55667519217231	2018-01-01 05:00:00 +01:00	05	2018-01-01
4	1.5407231094573122	2018-01-01 05:00:00 +01:00	05	2018-01-01
5	1.452573066410642	2018-01-01 05:00:00 +01:00	05	2018-01-01
6	1.3072734381097886	2018-01-01 05:00:00 +01:00	05	2018-01-01
7	1.12733541972545	2018-01-01 05:00:00 +01:00	05	2018-01-01
8	0.9298415020570852	2018-01-01 05:00:00 +01:00	05	2018-01-01
9	1.4336164759058616	2018-01-01 05:00:00 +01:00	05	2018-01-01
10	1.6359835402816103	2018-01-01 05:00:00 +01:00	05	2018-01-01
11	1.7828064559188803	2018-01-01 05:00:00 +01:00	05	2018-01-01
12	1.8538579884215405	2018-01-01 05:00:00 +01:00	05	2018-01-01
13	1.8334034977842115	2018-01-01 05:00:00 +01:00	05	2018-01-01
14	1.7122453707681964	2018-01-01 05:00:00 +01:00	05	2018-01-01
15	1.521035360151485	2018-01-01 05:00:00 +01:00	05	2018-01-01
16	1.3040243977175132	2018-01-01 05:00:00 +01:00	05	2018-01-01
17	1.0821810701829335	2018-01-01 05:00:00 +01:00	05	2018-01-01
18	1.6268320217247134	2018-01-01 05:00:00 +01:00	05	2018-01-01
19	1.8815588346391792	2018-01-01 05:00:00 +01:00	05	2018-01-01
20	2.072566264957396	2018-01-01 05:00:00 +01:00	05	2018-01-01
21	2.163424789321498	2018-01-01 05:00:00 +01:00	05	2018-01-01
22	2.150211010853918	2018-01-01 05:00:00 +01:00	05	2018-01-01
23	1.9595226735207876	2018-01-01 05:00:00 +01:00	05	2018-01-01
24	1.6902845691239132	2018-01-01 05:00:00 +01:00	05	2018-01-01
25	1.4348639214083811	2018-01-01 05:00:00 +01:00	05	2018-01-01
26	1.196114449471602	2018-01-01 05:00:00 +01:00	05	2018-01-01
27	1.7720719883511449	2018-01-01 05:00:00 +01:00	05	2018-01-01
28	2.109199385939852	2018-01-01 05:00:00 +01:00	05	2018-01-01
29	2.414483612316584	2018-01-01 05:00:00 +01:00	05	2018-01-01
30	2.5096931259186066	2018-01-01 05:00:00 +01:00	05	2018-01-01
31	2.7015630215987745	2018-01-01 05:00:00 +01:00	05	2018-01-01
32	2.1158917100735586	2018-01-01 05:00:00 +01:00	05	2018-01-01
33	1.7631214366586605	2018-01-01 05:00:00 +01:00	05	2018-01-01
34	1.5016303095059644	2018-01-01 05:00:00 +01:00	05	2018-01-01
35	1.2675801751728784	2018-01-01 05:00:00 +01:00	05	2018-01-01
36	1.8226529510928964	2018-01-01 05:00:00 +01:00	05	2018-01-01
37	2.2244548668968243	2018-01-01 05:00:00 +01:00	05	2018-01-01
38	2.779490346916863	2018-01-01 05:00:00 +01:00	05	2018-01-01
39	3.814061411789655	2018-01-01 05:00:00 +01:00	05	2018-01-01
40	1.2125790813511192	2018-01-01 05:00:00 +01:00	05	2018-01-01
41	1.8787051611596577	2018-01-01 05:00:00 +01:00	05	2018-01-01
42	1.7161065938310864	2018-01-01 05:00:00 +01:00	05	2018-01-01
43	1.5138706065936878	2018-01-01 05:00:00 +01:00	05	2018-01-01
44	1.3090193055328356	2018-01-01 05:00:00 +01:00	05	2018-01-01
45	1.7445459639075802	2018-01-01 05:00:00 +01:00	05	2018-01-01
46	2.0778723236895384	2018-01-01 05:00:00 +01:00	05	2018-01-01
47	2.3835467210675216	2018-01-01 05:00:00 +01:00	05	2018-01-01
48	2.3539403537001022	2018-01-01 05:00:00 +01:00	05	2018-01-01
49	1.91355540108151	2018-01-01 05:00:00 +01:00	05	2018-01-01
50	1.7720268443363725	2018-01-01 05:00:00 +01:00	05	2018-01-01
51	1.6733354695544056	2018-01-01 05:00:00 +01:00	05	2018-01-01
52	1.5367539156810075	2018-01-01 05:00:00 +01:00	05	2018-01-01
53	1.3523380086862211	2018-01-01 05:00:00 +01:00	05	2018-01-01
54	1.5793771901777414	2018-01-01 05:00:00 +01:00	05	2018-01-01
55	1.8127026183406043	2018-01-01 05:00:00 +01:00	05	2018-01-01
56	1.965791320331098	2018-01-01 05:00:00 +01:00	05	2018-01-01
57	1.960493907400377	2018-01-01 05:00:00 +01:00	05	2018-01-01
58	1.8458853984422687	2018-01-01 05:00:00 +01:00	05	2018-01-01
59	1.7867218267120988	2018-01-01 05:00:00 +01:00	05	2018-01-01
60	1.796893320360486	2018-01-01 05:00:00 +01:00	05	2018-01-01
61	1.6436131042016644	2018-01-01 05:00:00 +01:00	05	2018-01-01
62	1.4171539405203328	2018-01-01 05:00:00 +01:00	05	2018-01-01
63	1.3939945578225108	2018-01-01 05:00:00 +01:00	05	2018-01-01
64	1.578061970224205	2018-01-01 05:00:00 +01:00	05	2018-01-01
65	1.7097025516623094	2018-01-01 05:00:00 +01:00	05	2018-01-01
66	1.7964224102537354	2018-01-01 05:00:00 +01:00	05	2018-01-01
67	1.8911690424217156	2018-01-01 05:00:00 +01:00	05	2018-01-01
68	1.9228466385590168	2018-01-01 05:00:00 +01:00	05	2018-01-01
69	1.9576794375719289	2018-01-01 05:00:00 +01:00	05	2018-01-01
70	1.73452126390271	2018-01-01 05:00:00 +01:00	05	2018-01-01
71	1.4641779304770404	2018-01-01 05:00:00 +01:00	05	2018-01-01
72	1.2210442215166948	2018-01-01 05:00:00 +01:00	05	2018-01-01
73	1.4014808259488731	2018-01-01 05:00:00 +01:00	05	2018-01-01
74	1.5777963107483008	2018-01-01 05:00:00 +01:00	05	2018-01-01
75	1.816801757848232	2018-01-01 05:00:00 +01:00	05	2018-01-01
76	2.2538533953270665	2018-01-01 05:00:00 +01:00	05	2018-01-01
77	2.642073115115086	2018-01-01 05:00:00 +01:00	05	2018-01-01
78	2.087352302103282	2018-01-01 05:00:00 +01:00	05	2018-01-01
79	1.7458327399513651	2018-01-01 05:00:00 +01:00	05	2018-01-01
80	1.455637978038588	2018-01-01 05:00:00 +01:00	05	2018-01-01
0	1.2107543012006627	2018-01-01 06:00:00 +01:00	06	2018-01-01
1	1.3751663706598338	2018-01-01 06:00:00 +01:00	06	2018-01-01
2	1.4914964291232098	2018-01-01 06:00:00 +01:00	06	2018-01-01
3	1.5454962005662716	2018-01-01 06:00:00 +01:00	06	2018-01-01
4	1.5269236853770394	2018-01-01 06:00:00 +01:00	06	2018-01-01
5	1.4349070279370435	2018-01-01 06:00:00 +01:00	06	2018-01-01
6	1.284744427920909	2018-01-01 06:00:00 +01:00	06	2018-01-01
7	1.1001864417929186	2018-01-01 06:00:00 +01:00	06	2018-01-01
8	0.8999090716893049	2018-01-01 06:00:00 +01:00	06	2018-01-01
9	1.4259141290527515	2018-01-01 06:00:00 +01:00	06	2018-01-01
10	1.6266972123030183	2018-01-01 06:00:00 +01:00	06	2018-01-01
11	1.772753432609523	2018-01-01 06:00:00 +01:00	06	2018-01-01
12	1.8429133658223664	2018-01-01 06:00:00 +01:00	06	2018-01-01
13	1.8199690266177764	2018-01-01 06:00:00 +01:00	06	2018-01-01
14	1.6931041780587144	2018-01-01 06:00:00 +01:00	06	2018-01-01
15	1.493102746306671	2018-01-01 06:00:00 +01:00	06	2018-01-01
16	1.266947017779396	2018-01-01 06:00:00 +01:00	06	2018-01-01
17	1.038899366469968	2018-01-01 06:00:00 +01:00	06	2018-01-01
18	1.6169790100636454	2018-01-01 06:00:00 +01:00	06	2018-01-01
19	1.871629947323964	2018-01-01 06:00:00 +01:00	06	2018-01-01
20	2.0637063720377946	2018-01-01 06:00:00 +01:00	06	2018-01-01
21	2.155603435723256	2018-01-01 06:00:00 +01:00	06	2018-01-01
22	2.141053571857429	2018-01-01 06:00:00 +01:00	06	2018-01-01
23	1.941809947123712	2018-01-01 06:00:00 +01:00	06	2018-01-01
24	1.6562675445581612	2018-01-01 06:00:00 +01:00	06	2018-01-01
25	1.3838011443963265	2018-01-01 06:00:00 +01:00	06	2018-01-01
26	1.1341368487380312	2018-01-01 06:00:00 +01:00	06	2018-01-01
27	1.760299908011893	2018-01-01 06:00:00 +01:00	06	2018-01-01
28	2.099294429052791	2018-01-01 06:00:00 +01:00	06	2018-01-01
29	2.408157065401595	2018-01-01 06:00:00 +01:00	06	2018-01-01
30	2.5063634143549454	2018-01-01 06:00:00 +01:00	06	2018-01-01
31	2.700131732657724	2018-01-01 06:00:00 +01:00	06	2018-01-01
32	2.099609155813341	2018-01-01 06:00:00 +01:00	06	2018-01-01
33	1.7152323547448394	2018-01-01 06:00:00 +01:00	06	2018-01-01
34	1.423947891418344	2018-01-01 06:00:00 +01:00	06	2018-01-01
35	1.174962601507192	2018-01-01 06:00:00 +01:00	06	2018-01-01
36	1.8078557167000655	2018-01-01 06:00:00 +01:00	06	2018-01-01
37	2.213106006250438	2018-01-01 06:00:00 +01:00	06	2018-01-01
38	2.776618568476707	2018-01-01 06:00:00 +01:00	06	2018-01-01
39	3.813667683249532	2018-01-01 06:00:00 +01:00	06	2018-01-01
40	1.207562914673828	2018-01-01 06:00:00 +01:00	06	2018-01-01
41	1.84261045130218	2018-01-01 06:00:00 +01:00	06	2018-01-01
42	1.6205967921611522	2018-01-01 06:00:00 +01:00	06	2018-01-01
43	1.3750481827393328	2018-01-01 06:00:00 +01:00	06	2018-01-01
44	1.1623398402655407	2018-01-01 06:00:00 +01:00	06	2018-01-01
45	1.7239208625467644	2018-01-01 06:00:00 +01:00	06	2018-01-01
46	2.0585320053608696	2018-01-01 06:00:00 +01:00	06	2018-01-01
47	2.367844635809971	2018-01-01 06:00:00 +01:00	06	2018-01-01
48	2.333722635733955	2018-01-01 06:00:00 +01:00	06	2018-01-01
49	1.865833680498852	2018-01-01 06:00:00 +01:00	06	2018-01-01
50	1.635498102793682	2018-01-01 06:00:00 +01:00	06	2018-01-01
51	1.417104592787841	2018-01-01 06:00:00 +01:00	06	2018-01-01
52	1.258825286091185	2018-01-01 06:00:00 +01:00	06	2018-01-01
53	1.1174527906924152	2018-01-01 06:00:00 +01:00	06	2018-01-01
54	1.5499642364188095	2018-01-01 06:00:00 +01:00	06	2018-01-01
55	1.7780144012960322	2018-01-01 06:00:00 +01:00	06	2018-01-01
56	1.9222035088528076	2018-01-01 06:00:00 +01:00	06	2018-01-01
57	1.890106581723387	2018-01-01 06:00:00 +01:00	06	2018-01-01
58	1.6873699274889824	2018-01-01 06:00:00 +01:00	06	2018-01-01
59	1.368639180738233	2018-01-01 06:00:00 +01:00	06	2018-01-01
60	1.127969191582732	2018-01-01 06:00:00 +01:00	06	2018-01-01
61	1.1355337486826276	2018-01-01 06:00:00 +01:00	06	2018-01-01
62	1.0795656888367458	2018-01-01 06:00:00 +01:00	06	2018-01-01
63	1.3552225796814807	2018-01-01 06:00:00 +01:00	06	2018-01-01
64	1.5266884926350683	2018-01-01 06:00:00 +01:00	06	2018-01-01
65	1.6372053844606822	2018-01-01 06:00:00 +01:00	06	2018-01-01
66	1.6796231337866483	2018-01-01 06:00:00 +01:00	06	2018-01-01
67	1.6685367735494585	2018-01-01 06:00:00 +01:00	06	2018-01-01
68	1.3695886593076183	2018-01-01 06:00:00 +01:00	06	2018-01-01
69	1.0013502810100443	2018-01-01 06:00:00 +01:00	06	2018-01-01
70	1.1235201482235384	2018-01-01 06:00:00 +01:00	06	2018-01-01
71	1.0845924456485982	2018-01-01 06:00:00 +01:00	06	2018-01-01
72	1.1755941638786125	2018-01-01 06:00:00 +01:00	06	2018-01-01
73	1.3393130576134804	2018-01-01 06:00:00 +01:00	06	2018-01-01
74	1.4921225475447482	2018-01-01 06:00:00 +01:00	06	2018-01-01
75	1.701567924847612	2018-01-01 06:00:00 +01:00	06	2018-01-01
76	2.1345212288458333	2018-01-01 06:00:00 +01:00	06	2018-01-01
77	2.552278229613455	2018-01-01 06:00:00 +01:00	06	2018-01-01
78	1.7003810804113524	2018-01-01 06:00:00 +01:00	06	2018-01-01
79	1.3246030290658002	2018-01-01 06:00:00 +01:00	06	2018-01-01
80	1.1309549512912878	2018-01-01 06:00:00 +01:00	06	2018-01-01
0	1.4932873304367935	2018-01-01 07:00:00 +01:00	07	2018-01-01
1	1.69807637820272	2018-01-01 07:00:00 +01:00	07	2018-01-01
2	1.847246609905573	2018-01-01 07:00:00 +01:00	07	2018-01-01
3	1.9224268651560716	2018-01-01 07:00:00 +01:00	07	2018-01-01
4	1.9064794895077708	2018-01-01 07:00:00 +01:00	07	2018-01-01
5	1.7936402043140174	2018-01-01 07:00:00 +01:00	07	2018-01-01
6	1.6034500689046234	2018-01-01 07:00:00 +01:00	07	2018-01-01
7	1.369183307188003	2018-01-01 07:00:00 +01:00	07	2018-01-01
8	1.116959598103596	2018-01-01 07:00:00 +01:00	07	2018-01-01
9	1.7525933240421394	2018-01-01 07:00:00 +01:00	07	2018-01-01
10	2.00291516246572	2018-01-01 07:00:00 +01:00	07	2018-01-01
11	2.1922018586796037	2018-01-01 07:00:00 +01:00	07	2018-01-01
12	2.2972549350463014	2018-01-01 07:00:00 +01:00	07	2018-01-01
13	2.285511303457413	2018-01-01 07:00:00 +01:00	07	2018-01-01
14	2.127656758814941	2018-01-01 07:00:00 +01:00	07	2018-01-01
15	1.8672285363451813	2018-01-01 07:00:00 +01:00	07	2018-01-01
16	1.5740053152065503	2018-01-01 07:00:00 +01:00	07	2018-01-01
17	1.282796944073784	2018-01-01 07:00:00 +01:00	07	2018-01-01
18	1.9822240486504816	2018-01-01 07:00:00 +01:00	07	2018-01-01
19	2.2981621147856885	2018-01-01 07:00:00 +01:00	07	2018-01-01
20	2.5429810296159645	2018-01-01 07:00:00 +01:00	07	2018-01-01
21	2.69718222374282	2018-01-01 07:00:00 +01:00	07	2018-01-01
22	2.7277857948986144	2018-01-01 07:00:00 +01:00	07	2018-01-01
23	2.465707526138756	2018-01-01 07:00:00 +01:00	07	2018-01-01
24	2.0766457610070868	2018-01-01 07:00:00 +01:00	07	2018-01-01
25	1.714242500385013	2018-01-01 07:00:00 +01:00	07	2018-01-01
26	1.3911039556222695	2018-01-01 07:00:00 +01:00	07	2018-01-01
27	2.15434664660784	2018-01-01 07:00:00 +01:00	07	2018-01-01
28	2.5780968261713078	2018-01-01 07:00:00 +01:00	07	2018-01-01
29	2.9550970486505377	2018-01-01 07:00:00 +01:00	07	2018-01-01
30	3.120179181624028	2018-01-01 07:00:00 +01:00	07	2018-01-01
31	3.568038073699481	2018-01-01 07:00:00 +01:00	07	2018-01-01
32	2.693228236147834	2018-01-01 07:00:00 +01:00	07	2018-01-01
33	2.144438043543421	2018-01-01 07:00:00 +01:00	07	2018-01-01
34	1.7492349591219458	2018-01-01 07:00:00 +01:00	07	2018-01-01
35	1.4247417658671575	2018-01-01 07:00:00 +01:00	07	2018-01-01
36	2.207645265903252	2018-01-01 07:00:00 +01:00	07	2018-01-01
37	2.726338179477407	2018-01-01 07:00:00 +01:00	07	2018-01-01
38	3.561611991249789	2018-01-01 07:00:00 +01:00	07	2018-01-01
39	3.862183759538099	2018-01-01 07:00:00 +01:00	07	2018-01-01
40	1.4876891721697096	2018-01-01 07:00:00 +01:00	07	2018-01-01
41	2.3046910481877303	2018-01-01 07:00:00 +01:00	07	2018-01-01
42	1.9870201927670128	2018-01-01 07:00:00 +01:00	07	2018-01-01
43	1.6546582343280571	2018-01-01 07:00:00 +01:00	07	2018-01-01
44	1.380900643612971	2018-01-01 07:00:00 +01:00	07	2018-01-01
45	2.09184187725276	2018-01-01 07:00:00 +01:00	07	2018-01-01
46	2.5090953157612206	2018-01-01 07:00:00 +01:00	07	2018-01-01
47	2.8876509673138444	2018-01-01 07:00:00 +01:00	07	2018-01-01
48	2.7337593207427027	2018-01-01 07:00:00 +01:00	07	2018-01-01
49	2.205607273572396	2018-01-01 07:00:00 +01:00	07	2018-01-01
50	1.9510765525245064	2018-01-01 07:00:00 +01:00	07	2018-01-01
51	1.6578742263675434	2018-01-01 07:00:00 +01:00	07	2018-01-01
52	1.452877680945424	2018-01-01 07:00:00 +01:00	07	2018-01-01
53	1.2850058683123704	2018-01-01 07:00:00 +01:00	07	2018-01-01
54	1.8604457648453616	2018-01-01 07:00:00 +01:00	07	2018-01-01
55	2.131213350881876	2018-01-01 07:00:00 +01:00	07	2018-01-01
56	2.2882126181400904	2018-01-01 07:00:00 +01:00	07	2018-01-01
57	2.216696752570509	2018-01-01 07:00:00 +01:00	07	2018-01-01
58	1.9462535597650987	2018-01-01 07:00:00 +01:00	07	2018-01-01
59	1.5215095937860392	2018-01-01 07:00:00 +01:00	07	2018-01-01
60	1.1986423068266343	2018-01-01 07:00:00 +01:00	07	2018-01-01
61	1.231183831828368	2018-01-01 07:00:00 +01:00	07	2018-01-01
62	1.1933036513646758	2018-01-01 07:00:00 +01:00	07	2018-01-01
63	1.6028123463088426	2018-01-01 07:00:00 +01:00	07	2018-01-01
64	1.7935307128601854	2018-01-01 07:00:00 +01:00	07	2018-01-01
65	1.8977911243443717	2018-01-01 07:00:00 +01:00	07	2018-01-01
66	1.8982229326434303	2018-01-01 07:00:00 +01:00	07	2018-01-01
67	1.8124989148531048	2018-01-01 07:00:00 +01:00	07	2018-01-01
68	1.4274294130717295	2018-01-01 07:00:00 +01:00	07	2018-01-01
69	1.0047975576068229	2018-01-01 07:00:00 +01:00	07	2018-01-01
70	1.17243048656674	2018-01-01 07:00:00 +01:00	07	2018-01-01
71	1.16274555016842	2018-01-01 07:00:00 +01:00	07	2018-01-01
72	1.365150689926664	2018-01-01 07:00:00 +01:00	07	2018-01-01
73	1.535371196789637	2018-01-01 07:00:00 +01:00	07	2018-01-01
74	1.67170543307561	2018-01-01 07:00:00 +01:00	07	2018-01-01
75	1.8335948627841396	2018-01-01 07:00:00 +01:00	07	2018-01-01
76	2.1927914084846183	2018-01-01 07:00:00 +01:00	07	2018-01-01
77	2.567105406176834	2018-01-01 07:00:00 +01:00	07	2018-01-01
78	1.7309637137816658	2018-01-01 07:00:00 +01:00	07	2018-01-01
79	1.3719064052203735	2018-01-01 07:00:00 +01:00	07	2018-01-01
80	1.1917099646031637	2018-01-01 07:00:00 +01:00	07	2018-01-01
0	1.7586871520239888	2018-01-01 08:00:00 +01:00	08	2018-01-01
1	2.009693916368886	2018-01-01 08:00:00 +01:00	08	2018-01-01
2	2.201463896441171	2018-01-01 08:00:00 +01:00	08	2018-01-01
3	2.3080875013590685	2018-01-01 08:00:00 +01:00	08	2018-01-01
4	2.3015112401917803	2018-01-01 08:00:00 +01:00	08	2018-01-01
5	2.170497904282092	2018-01-01 08:00:00 +01:00	08	2018-01-01
6	1.9402962779584751	2018-01-01 08:00:00 +01:00	08	2018-01-01
7	1.6549688873507442	2018-01-01 08:00:00 +01:00	08	2018-01-01
8	1.3488758600794366	2018-01-01 08:00:00 +01:00	08	2018-01-01
9	2.049850102837208	2018-01-01 08:00:00 +01:00	08	2018-01-01
10	2.3560520602310016	2018-01-01 08:00:00 +01:00	08	2018-01-01
11	2.605515204106234	2018-01-01 08:00:00 +01:00	08	2018-01-01
12	2.7648729589721515	2018-01-01 08:00:00 +01:00	08	2018-01-01
13	2.7737397253844014	2018-01-01 08:00:00 +01:00	08	2018-01-01
14	2.5865181391942293	2018-01-01 08:00:00 +01:00	08	2018-01-01
15	2.264296757995892	2018-01-01 08:00:00 +01:00	08	2018-01-01
16	1.9013199664527	2018-01-01 08:00:00 +01:00	08	2018-01-01
17	1.5439262640769515	2018-01-01 08:00:00 +01:00	08	2018-01-01
18	2.2962567382895824	2018-01-01 08:00:00 +01:00	08	2018-01-01
19	2.672155851895805	2018-01-01 08:00:00 +01:00	08	2018-01-01
20	2.998912872568621	2018-01-01 08:00:00 +01:00	08	2018-01-01
21	3.2622010365895155	2018-01-01 08:00:00 +01:00	08	2018-01-01
22	3.345510713713096	2018-01-01 08:00:00 +01:00	08	2018-01-01
23	3.019486845904619	2018-01-01 08:00:00 +01:00	08	2018-01-01
24	2.5246730230683494	2018-01-01 08:00:00 +01:00	08	2018-01-01
25	2.068084286858946	2018-01-01 08:00:00 +01:00	08	2018-01-01
26	1.6671666842690602	2018-01-01 08:00:00 +01:00	08	2018-01-01
27	2.4656414156204853	2018-01-01 08:00:00 +01:00	08	2018-01-01
28	2.931741991928873	2018-01-01 08:00:00 +01:00	08	2018-01-01
29	3.370247638472364	2018-01-01 08:00:00 +01:00	08	2018-01-01
30	3.8005277126710846	2018-01-01 08:00:00 +01:00	08	2018-01-01
31	4.448634142653764	2018-01-01 08:00:00 +01:00	08	2018-01-01
32	3.318860641573905	2018-01-01 08:00:00 +01:00	08	2018-01-01
33	2.6052848718027044	2018-01-01 08:00:00 +01:00	08	2018-01-01
34	2.099831189593512	2018-01-01 08:00:00 +01:00	08	2018-01-01
35	1.6943016388359653	2018-01-01 08:00:00 +01:00	08	2018-01-01
36	2.502920044348836	2018-01-01 08:00:00 +01:00	08	2018-01-01
37	3.0346663236752542	2018-01-01 08:00:00 +01:00	08	2018-01-01
38	3.72442562513435	2018-01-01 08:00:00 +01:00	08	2018-01-01
39	4.79756923653163	2018-01-01 08:00:00 +01:00	08	2018-01-01
40	1.8271397167388264	2018-01-01 08:00:00 +01:00	08	2018-01-01
41	2.8127826242412803	2018-01-01 08:00:00 +01:00	08	2018-01-01
42	2.387036158083394	2018-01-01 08:00:00 +01:00	08	2018-01-01
43	1.9585272574139163	2018-01-01 08:00:00 +01:00	08	2018-01-01
44	1.6179163208646543	2018-01-01 08:00:00 +01:00	08	2018-01-01
45	2.367408637409395	2018-01-01 08:00:00 +01:00	08	2018-01-01
46	2.808895878593745	2018-01-01 08:00:00 +01:00	08	2018-01-01
47	3.202922585192593	2018-01-01 08:00:00 +01:00	08	2018-01-01
48	3.1634227007528275	2018-01-01 08:00:00 +01:00	08	2018-01-01
49	2.6253647541125957	2018-01-01 08:00:00 +01:00	08	2018-01-01
50	2.310601095284653	2018-01-01 08:00:00 +01:00	08	2018-01-01
51	1.9241031667845212	2018-01-01 08:00:00 +01:00	08	2018-01-01
52	1.6649696300172658	2018-01-01 08:00:00 +01:00	08	2018-01-01
53	1.4673242164781397	2018-01-01 08:00:00 +01:00	08	2018-01-01
54	2.1079752143120265	2018-01-01 08:00:00 +01:00	08	2018-01-01
55	2.408964888762654	2018-01-01 08:00:00 +01:00	08	2018-01-01
56	2.5941998526656143	2018-01-01 08:00:00 +01:00	08	2018-01-01
57	2.541007390732342	2018-01-01 08:00:00 +01:00	08	2018-01-01
58	2.231933232570443	2018-01-01 08:00:00 +01:00	08	2018-01-01
59	1.691508155820883	2018-01-01 08:00:00 +01:00	08	2018-01-01
60	1.276387397629601	2018-01-01 08:00:00 +01:00	08	2018-01-01
61	1.335612212825151	2018-01-01 08:00:00 +01:00	08	2018-01-01
62	1.3171275955766248	2018-01-01 08:00:00 +01:00	08	2018-01-01
63	1.811591635734992	2018-01-01 08:00:00 +01:00	08	2018-01-01
64	2.0231146205932453	2018-01-01 08:00:00 +01:00	08	2018-01-01
65	2.134526065247276	2018-01-01 08:00:00 +01:00	08	2018-01-01
66	2.1136090839178463	2018-01-01 08:00:00 +01:00	08	2018-01-01
67	1.963573008310072	2018-01-01 08:00:00 +01:00	08	2018-01-01
68	1.489738123118475	2018-01-01 08:00:00 +01:00	08	2018-01-01
69	1.0085339248950216	2018-01-01 08:00:00 +01:00	08	2018-01-01
70	1.2254878983081248	2018-01-01 08:00:00 +01:00	08	2018-01-01
71	1.2476671266529606	2018-01-01 08:00:00 +01:00	08	2018-01-01
72	1.5309204244814243	2018-01-01 08:00:00 +01:00	08	2018-01-01
73	1.7115892065030271	2018-01-01 08:00:00 +01:00	08	2018-01-01
74	1.8399466347250597	2018-01-01 08:00:00 +01:00	08	2018-01-01
75	1.9635392608266276	2018-01-01 08:00:00 +01:00	08	2018-01-01
76	2.252607428034597	2018-01-01 08:00:00 +01:00	08	2018-01-01
77	2.582731153257378	2018-01-01 08:00:00 +01:00	08	2018-01-01
78	1.7636355091582163	2018-01-01 08:00:00 +01:00	08	2018-01-01
79	1.4228315259905295	2018-01-01 08:00:00 +01:00	08	2018-01-01
80	1.2575778579899664	2018-01-01 08:00:00 +01:00	08	2018-01-01
0	2.151085354557133	2018-01-01 09:00:00 +01:00	09	2018-01-01
1	2.454559713119585	2018-01-01 09:00:00 +01:00	09	2018-01-01
2	2.6808942257003303	2018-01-01 09:00:00 +01:00	09	2018-01-01
3	2.7952204418955127	2018-01-01 09:00:00 +01:00	09	2018-01-01
4	2.765722592171836	2018-01-01 09:00:00 +01:00	09	2018-01-01
5	2.590130618090094	2018-01-01 09:00:00 +01:00	09	2018-01-01
6	2.305872436065308	2018-01-01 09:00:00 +01:00	09	2018-01-01
7	1.962685874671565	2018-01-01 09:00:00 +01:00	09	2018-01-01
8	1.597025715755388	2018-01-01 09:00:00 +01:00	09	2018-01-01
9	2.513717662952226	2018-01-01 09:00:00 +01:00	09	2018-01-01
10	2.88832889729116	2018-01-01 09:00:00 +01:00	09	2018-01-01
11	3.188256145336825	2018-01-01 09:00:00 +01:00	09	2018-01-01
12	3.359852575952924	2018-01-01 09:00:00 +01:00	09	2018-01-01
13	3.3231768465426965	2018-01-01 09:00:00 +01:00	09	2018-01-01
14	3.06432591652639	2018-01-01 09:00:00 +01:00	09	2018-01-01
15	2.674775683168669	2018-01-01 09:00:00 +01:00	09	2018-01-01
16	2.24686643705044	2018-01-01 09:00:00 +01:00	09	2018-01-01
17	1.8251690261080995	2018-01-01 09:00:00 +01:00	09	2018-01-01
18	2.8229705948208057	2018-01-01 09:00:00 +01:00	09	2018-01-01
19	3.289796526935047	2018-01-01 09:00:00 +01:00	09	2018-01-01
20	3.698996373437779	2018-01-01 09:00:00 +01:00	09	2018-01-01
21	4.011278038555679	2018-01-01 09:00:00 +01:00	09	2018-01-01
22	3.966173242339321	2018-01-01 09:00:00 +01:00	09	2018-01-01
23	3.512764111094464	2018-01-01 09:00:00 +01:00	09	2018-01-01
24	2.954968868606008	2018-01-01 09:00:00 +01:00	09	2018-01-01
25	2.4339670002610845	2018-01-01 09:00:00 +01:00	09	2018-01-01
26	1.9675012781437955	2018-01-01 09:00:00 +01:00	09	2018-01-01
27	3.036436752180879	2018-01-01 09:00:00 +01:00	09	2018-01-01
28	3.620191809053466	2018-01-01 09:00:00 +01:00	09	2018-01-01
29	4.181282409195035	2018-01-01 09:00:00 +01:00	09	2018-01-01
30	4.87187384656978	2018-01-01 09:00:00 +01:00	09	2018-01-01
31	4.75043232943122	2018-01-01 09:00:00 +01:00	09	2018-01-01
32	3.742706261005403	2018-01-01 09:00:00 +01:00	09	2018-01-01
33	3.0287040916787524	2018-01-01 09:00:00 +01:00	09	2018-01-01
34	2.4658334500310723	2018-01-01 09:00:00 +01:00	09	2018-01-01
35	1.9975817010413253	2018-01-01 09:00:00 +01:00	09	2018-01-01
36	3.0836520177475077	2018-01-01 09:00:00 +01:00	09	2018-01-01
37	3.749313399837093	2018-01-01 09:00:00 +01:00	09	2018-01-01
38	4.632399680391438	2018-01-01 09:00:00 +01:00	09	2018-01-01
39	5.770553539440869	2018-01-01 09:00:00 +01:00	09	2018-01-01
40	2.1666520573328887	2018-01-01 09:00:00 +01:00	09	2018-01-01
41	3.249121031787516	2018-01-01 09:00:00 +01:00	09	2018-01-01
42	2.789660506736465	2018-01-01 09:00:00 +01:00	09	2018-01-01
43	2.301145009690891	2018-01-01 09:00:00 +01:00	09	2018-01-01
44	1.906618898945428	2018-01-01 09:00:00 +01:00	09	2018-01-01
45	2.914693571387017	2018-01-01 09:00:00 +01:00	09	2018-01-01
46	3.4623084377937747	2018-01-01 09:00:00 +01:00	09	2018-01-01
47	3.94936491129931	2018-01-01 09:00:00 +01:00	09	2018-01-01
48	3.870490302357722	2018-01-01 09:00:00 +01:00	09	2018-01-01
49	3.1677559465387124	2018-01-01 09:00:00 +01:00	09	2018-01-01
50	2.737573334314864	2018-01-01 09:00:00 +01:00	09	2018-01-01
51	2.2541331127366835	2018-01-01 09:00:00 +01:00	09	2018-01-01
52	1.948008956656669	2018-01-01 09:00:00 +01:00	09	2018-01-01
53	1.7250197239130198	2018-01-01 09:00:00 +01:00	09	2018-01-01
54	2.593781326192001	2018-01-01 09:00:00 +01:00	09	2018-01-01
55	2.9632273997801346	2018-01-01 09:00:00 +01:00	09	2018-01-01
56	3.1859461821635384	2018-01-01 09:00:00 +01:00	09	2018-01-01
57	3.106314211950193	2018-01-01 09:00:00 +01:00	09	2018-01-01
58	2.7008161436864024	2018-01-01 09:00:00 +01:00	09	2018-01-01
59	1.9802426154014985	2018-01-01 09:00:00 +01:00	09	2018-01-01
60	1.4153227614082913	2018-01-01 09:00:00 +01:00	09	2018-01-01
61	1.525262375473659	2018-01-01 09:00:00 +01:00	09	2018-01-01
62	1.541113822485574	2018-01-01 09:00:00 +01:00	09	2018-01-01
63	2.2313253810886104	2018-01-01 09:00:00 +01:00	09	2018-01-01
64	2.4917343646062045	2018-01-01 09:00:00 +01:00	09	2018-01-01
65	2.629634540306754	2018-01-01 09:00:00 +01:00	09	2018-01-01
66	2.607971752317532	2018-01-01 09:00:00 +01:00	09	2018-01-01
67	2.4249160636726845	2018-01-01 09:00:00 +01:00	09	2018-01-01
68	1.7524210808238614	2018-01-01 09:00:00 +01:00	09	2018-01-01
69	1.0229280411100474	2018-01-01 09:00:00 +01:00	09	2018-01-01
70	1.3871605220981045	2018-01-01 09:00:00 +01:00	09	2018-01-01
71	1.4674564646754795	2018-01-01 09:00:00 +01:00	09	2018-01-01
72	1.8918081700724712	2018-01-01 09:00:00 +01:00	09	2018-01-01
73	2.119020126345801	2018-01-01 09:00:00 +01:00	09	2018-01-01
74	2.289795299428241	2018-01-01 09:00:00 +01:00	09	2018-01-01
75	2.476399379696352	2018-01-01 09:00:00 +01:00	09	2018-01-01
76	2.916369603300484	2018-01-01 09:00:00 +01:00	09	2018-01-01
77	3.4013009262078207	2018-01-01 09:00:00 +01:00	09	2018-01-01
78	2.196367669231486	2018-01-01 09:00:00 +01:00	09	2018-01-01
79	1.715572589124373	2018-01-01 09:00:00 +01:00	09	2018-01-01
80	1.5149022507876893	2018-01-01 09:00:00 +01:00	09	2018-01-01
0	2.343352888987651	2018-01-01 10:00:00 +01:00	10	2018-01-01
1	2.6758494996240185	2018-01-01 10:00:00 +01:00	10	2018-01-01
2	2.924673449743626	2018-01-01 10:00:00 +01:00	10	2018-01-01
3	3.048824873877509	2018-01-01 10:00:00 +01:00	10	2018-01-01
4	3.012827946517082	2018-01-01 10:00:00 +01:00	10	2018-01-01
5	2.818901097431787	2018-01-01 10:00:00 +01:00	10	2018-01-01
6	2.511289755138977	2018-01-01 10:00:00 +01:00	10	2018-01-01
7	2.1426661056552545	2018-01-01 10:00:00 +01:00	10	2018-01-01
8	1.7501503817748014	2018-01-01 10:00:00 +01:00	10	2018-01-01
9	2.7333335598829125	2018-01-01 10:00:00 +01:00	10	2018-01-01
10	3.1454517157973063	2018-01-01 10:00:00 +01:00	10	2018-01-01
11	3.479536023477497	2018-01-01 10:00:00 +01:00	10	2018-01-01
12	3.6677589207550985	2018-01-01 10:00:00 +01:00	10	2018-01-01
13	3.614640985843924	2018-01-01 10:00:00 +01:00	10	2018-01-01
14	3.3241238401415565	2018-01-01 10:00:00 +01:00	10	2018-01-01
15	2.9055512898756417	2018-01-01 10:00:00 +01:00	10	2018-01-01
16	2.4499271381673333	2018-01-01 10:00:00 +01:00	10	2018-01-01
17	1.9996781910413604	2018-01-01 10:00:00 +01:00	10	2018-01-01
18	3.061044409049653	2018-01-01 10:00:00 +01:00	10	2018-01-01
19	3.5732255674821687	2018-01-01 10:00:00 +01:00	10	2018-01-01
20	4.038862951007537	2018-01-01 10:00:00 +01:00	10	2018-01-01
21	4.399574604925304	2018-01-01 10:00:00 +01:00	10	2018-01-01
22	4.295211451924709	2018-01-01 10:00:00 +01:00	10	2018-01-01
23	3.781902297309803	2018-01-01 10:00:00 +01:00	10	2018-01-01
24	3.200313153684228	2018-01-01 10:00:00 +01:00	10	2018-01-01
25	2.654881228648682	2018-01-01 10:00:00 +01:00	10	2018-01-01
26	2.160348788272896	2018-01-01 10:00:00 +01:00	10	2018-01-01
27	3.27856569142258	2018-01-01 10:00:00 +01:00	10	2018-01-01
28	3.901279551842213	2018-01-01 10:00:00 +01:00	10	2018-01-01
29	4.521331586334139	2018-01-01 10:00:00 +01:00	10	2018-01-01
30	5.441492056214552	2018-01-01 10:00:00 +01:00	10	2018-01-01
31	4.908157986317373	2018-01-01 10:00:00 +01:00	10	2018-01-01
32	3.977863381419015	2018-01-01 10:00:00 +01:00	10	2018-01-01
33	3.280671047912615	2018-01-01 10:00:00 +01:00	10	2018-01-01
34	2.7031013249722347	2018-01-01 10:00:00 +01:00	10	2018-01-01
35	2.2085627034967508	2018-01-01 10:00:00 +01:00	10	2018-01-01
36	3.316548828772981	2018-01-01 10:00:00 +01:00	10	2018-01-01
37	4.001728342841317	2018-01-01 10:00:00 +01:00	10	2018-01-01
38	4.775147723572164	2018-01-01 10:00:00 +01:00	10	2018-01-01
39	6.700535992072665	2018-01-01 10:00:00 +01:00	10	2018-01-01
40	2.3677763311568043	2018-01-01 10:00:00 +01:00	10	2018-01-01
41	3.508363581098334	2018-01-01 10:00:00 +01:00	10	2018-01-01
42	3.063731636320582	2018-01-01 10:00:00 +01:00	10	2018-01-01
43	2.567429066665857	2018-01-01 10:00:00 +01:00	10	2018-01-01
44	2.14279303057979	2018-01-01 10:00:00 +01:00	10	2018-01-01
45	3.1300832396312632	2018-01-01 10:00:00 +01:00	10	2018-01-01
46	3.705158608412048	2018-01-01 10:00:00 +01:00	10	2018-01-01
47	4.216486655129145	2018-01-01 10:00:00 +01:00	10	2018-01-01
48	4.239213951673722	2018-01-01 10:00:00 +01:00	10	2018-01-01
49	3.4946858360463167	2018-01-01 10:00:00 +01:00	10	2018-01-01
50	3.0542759696151043	2018-01-01 10:00:00 +01:00	10	2018-01-01
51	2.614539671625044	2018-01-01 10:00:00 +01:00	10	2018-01-01
52	2.2903973097569805	2018-01-01 10:00:00 +01:00	10	2018-01-01
53	2.003009232481604	2018-01-01 10:00:00 +01:00	10	2018-01-01
54	2.778930460100089	2018-01-01 10:00:00 +01:00	10	2018-01-01
55	3.175748580448598	2018-01-01 10:00:00 +01:00	10	2018-01-01
56	3.4255446313776075	2018-01-01 10:00:00 +01:00	10	2018-01-01
57	3.366695867841335	2018-01-01 10:00:00 +01:00	10	2018-01-01
58	2.978915129885697	2018-01-01 10:00:00 +01:00	10	2018-01-01
59	2.427588008345763	2018-01-01 10:00:00 +01:00	10	2018-01-01
60	2.0831471452323185	2018-01-01 10:00:00 +01:00	10	2018-01-01
61	2.024502619003469	2018-01-01 10:00:00 +01:00	10	2018-01-01
62	1.8664986165247712	2018-01-01 10:00:00 +01:00	10	2018-01-01
63	2.371644398723725	2018-01-01 10:00:00 +01:00	10	2018-01-01
64	2.6420388830627672	2018-01-01 10:00:00 +01:00	10	2018-01-01
65	2.773520794470405	2018-01-01 10:00:00 +01:00	10	2018-01-01
66	2.715338495292369	2018-01-01 10:00:00 +01:00	10	2018-01-01
67	2.5021151064157774	2018-01-01 10:00:00 +01:00	10	2018-01-01
68	2.1649090130458992	2018-01-01 10:00:00 +01:00	10	2018-01-01
69	1.9718272119772011	2018-01-01 10:00:00 +01:00	10	2018-01-01
70	1.932270451499988	2018-01-01 10:00:00 +01:00	10	2018-01-01
71	1.777079999132101	2018-01-01 10:00:00 +01:00	10	2018-01-01
72	1.9799951863971448	2018-01-01 10:00:00 +01:00	10	2018-01-01
73	2.194198040974089	2018-01-01 10:00:00 +01:00	10	2018-01-01
74	2.3145734385227987	2018-01-01 10:00:00 +01:00	10	2018-01-01
75	2.366204420221342	2018-01-01 10:00:00 +01:00	10	2018-01-01
76	2.497682622175168	2018-01-01 10:00:00 +01:00	10	2018-01-01
77	2.703804220816099	2018-01-01 10:00:00 +01:00	10	2018-01-01
78	2.213359555451753	2018-01-01 10:00:00 +01:00	10	2018-01-01
79	1.9386933625259772	2018-01-01 10:00:00 +01:00	10	2018-01-01
80	1.7012281908013138	2018-01-01 10:00:00 +01:00	10	2018-01-01
0	2.539357795619931	2018-01-01 11:00:00 +01:00	11	2018-01-01
1	2.9126151906024025	2018-01-01 11:00:00 +01:00	11	2018-01-01
2	3.1994989135469067	2018-01-01 11:00:00 +01:00	11	2018-01-01
3	3.348431194130597	2018-01-01 11:00:00 +01:00	11	2018-01-01
4	3.311824539599824	2018-01-01 11:00:00 +01:00	11	2018-01-01
5	3.0939117824960847	2018-01-01 11:00:00 +01:00	11	2018-01-01
6	2.750927288129198	2018-01-01 11:00:00 +01:00	11	2018-01-01
7	2.343569971899246	2018-01-01 11:00:00 +01:00	11	2018-01-01
8	1.912069001940094	2018-01-01 11:00:00 +01:00	11	2018-01-01
9	2.9540006270706454	2018-01-01 11:00:00 +01:00	11	2018-01-01
10	3.4170303853456985	2018-01-01 11:00:00 +01:00	11	2018-01-01
11	3.811040393981934	2018-01-01 11:00:00 +01:00	11	2018-01-01
12	4.048709288300435	2018-01-01 11:00:00 +01:00	11	2018-01-01
13	3.989842354611385	2018-01-01 11:00:00 +01:00	11	2018-01-01
14	3.6514893531284303	2018-01-01 11:00:00 +01:00	11	2018-01-01
15	3.1814439510177865	2018-01-01 11:00:00 +01:00	11	2018-01-01
16	2.678300680833753	2018-01-01 11:00:00 +01:00	11	2018-01-01
17	2.1842000214940374	2018-01-01 11:00:00 +01:00	11	2018-01-01
18	3.2903804265360703	2018-01-01 11:00:00 +01:00	11	2018-01-01
19	3.856326502469925	2018-01-01 11:00:00 +01:00	11	2018-01-01
20	4.414456042531006	2018-01-01 11:00:00 +01:00	11	2018-01-01
21	4.916352073310704	2018-01-01 11:00:00 +01:00	11	2018-01-01
22	4.7669637860664	2018-01-01 11:00:00 +01:00	11	2018-01-01
23	4.139013104561784	2018-01-01 11:00:00 +01:00	11	2018-01-01
24	3.495345294573938	2018-01-01 11:00:00 +01:00	11	2018-01-01
25	2.8982473433951106	2018-01-01 11:00:00 +01:00	11	2018-01-01
26	2.3579952386574243	2018-01-01 11:00:00 +01:00	11	2018-01-01
27	3.4970800770433685	2018-01-01 11:00:00 +01:00	11	2018-01-01
28	4.148544504180901	2018-01-01 11:00:00 +01:00	11	2018-01-01
29	4.825971737683465	2018-01-01 11:00:00 +01:00	11	2018-01-01
30	6.251228704156426	2018-01-01 11:00:00 +01:00	11	2018-01-01
31	5.176104780111542	2018-01-01 11:00:00 +01:00	11	2018-01-01
32	4.291542551775413	2018-01-01 11:00:00 +01:00	11	2018-01-01
33	3.5693206093800613	2018-01-01 11:00:00 +01:00	11	2018-01-01
34	2.9452808678170217	2018-01-01 11:00:00 +01:00	11	2018-01-01
35	2.40828666354751	2018-01-01 11:00:00 +01:00	11	2018-01-01
36	3.5159301387531032	2018-01-01 11:00:00 +01:00	11	2018-01-01
37	4.194246518220983	2018-01-01 11:00:00 +01:00	11	2018-01-01
38	4.854579597525792	2018-01-01 11:00:00 +01:00	11	2018-01-01
39	6.726864960480442	2018-01-01 11:00:00 +01:00	11	2018-01-01
40	2.5888391777566806	2018-01-01 11:00:00 +01:00	11	2018-01-01
41	3.798602846322321	2018-01-01 11:00:00 +01:00	11	2018-01-01
42	3.326587284114968	2018-01-01 11:00:00 +01:00	11	2018-01-01
43	2.791584717147007	2018-01-01 11:00:00 +01:00	11	2018-01-01
44	2.334045559712286	2018-01-01 11:00:00 +01:00	11	2018-01-01
45	3.3179483333562456	2018-01-01 11:00:00 +01:00	11	2018-01-01
46	3.891872595655175	2018-01-01 11:00:00 +01:00	11	2018-01-01
47	4.381566637258848	2018-01-01 11:00:00 +01:00	11	2018-01-01
48	4.4390520338624935	2018-01-01 11:00:00 +01:00	11	2018-01-01
49	3.749644696612748	2018-01-01 11:00:00 +01:00	11	2018-01-01
50	3.304362567917594	2018-01-01 11:00:00 +01:00	11	2018-01-01
51	2.824315461046321	2018-01-01 11:00:00 +01:00	11	2018-01-01
52	2.478186171562678	2018-01-01 11:00:00 +01:00	11	2018-01-01
53	2.178641938958496	2018-01-01 11:00:00 +01:00	11	2018-01-01
54	2.962921980640954	2018-01-01 11:00:00 +01:00	11	2018-01-01
55	3.374273598046366	2018-01-01 11:00:00 +01:00	11	2018-01-01
56	3.636826490989742	2018-01-01 11:00:00 +01:00	11	2018-01-01
57	3.6012680986735117	2018-01-01 11:00:00 +01:00	11	2018-01-01
58	3.2267482622537957	2018-01-01 11:00:00 +01:00	11	2018-01-01
59	2.6111465264163694	2018-01-01 11:00:00 +01:00	11	2018-01-01
60	2.179745040656041	2018-01-01 11:00:00 +01:00	11	2018-01-01
61	2.1607323498788373	2018-01-01 11:00:00 +01:00	11	2018-01-01
62	2.029428612273929	2018-01-01 11:00:00 +01:00	11	2018-01-01
63	2.554641610629067	2018-01-01 11:00:00 +01:00	11	2018-01-01
64	2.852755812291403	2018-01-01 11:00:00 +01:00	11	2018-01-01
65	3.017542722822427	2018-01-01 11:00:00 +01:00	11	2018-01-01
66	3.0079823296359907	2018-01-01 11:00:00 +01:00	11	2018-01-01
67	2.8432218034357097	2018-01-01 11:00:00 +01:00	11	2018-01-01
68	2.385001221675348	2018-01-01 11:00:00 +01:00	11	2018-01-01
69	1.9839423607026887	2018-01-01 11:00:00 +01:00	11	2018-01-01
70	2.0639971748021395	2018-01-01 11:00:00 +01:00	11	2018-01-01
71	1.9516048408544335	2018-01-01 11:00:00 +01:00	11	2018-01-01
72	2.162172394809	2018-01-01 11:00:00 +01:00	11	2018-01-01
73	2.418088644376396	2018-01-01 11:00:00 +01:00	11	2018-01-01
74	2.599379469990143	2018-01-01 11:00:00 +01:00	11	2018-01-01
75	2.7626729421417937	2018-01-01 11:00:00 +01:00	11	2018-01-01
76	3.113474530823216	2018-01-01 11:00:00 +01:00	11	2018-01-01
77	3.5111474197000185	2018-01-01 11:00:00 +01:00	11	2018-01-01
78	2.624739894738436	2018-01-01 11:00:00 +01:00	11	2018-01-01
79	2.20061491677582	2018-01-01 11:00:00 +01:00	11	2018-01-01
80	1.921237744539784	2018-01-01 11:00:00 +01:00	11	2018-01-01
0	2.642383675193068	2018-01-01 12:00:00 +01:00	12	2018-01-01
1	3.010532441446322	2018-01-01 12:00:00 +01:00	12	2018-01-01
2	3.2774199704474865	2018-01-01 12:00:00 +01:00	12	2018-01-01
3	3.3991689844597346	2018-01-01 12:00:00 +01:00	12	2018-01-01
4	3.3435196657032717	2018-01-01 12:00:00 +01:00	12	2018-01-01
5	3.121285899791725	2018-01-01 12:00:00 +01:00	12	2018-01-01
6	2.782566175007476	2018-01-01 12:00:00 +01:00	12	2018-01-01
7	2.380220670450972	2018-01-01 12:00:00 +01:00	12	2018-01-01
8	1.9500452110582591	2018-01-01 12:00:00 +01:00	12	2018-01-01
9	3.0963396072180984	2018-01-01 12:00:00 +01:00	12	2018-01-01
10	3.5534793466631323	2018-01-01 12:00:00 +01:00	12	2018-01-01
11	3.90893649458598	2018-01-01 12:00:00 +01:00	12	2018-01-01
12	4.085596747775158	2018-01-01 12:00:00 +01:00	12	2018-01-01
13	3.9925892154476	2018-01-01 12:00:00 +01:00	12	2018-01-01
14	3.660857239547072	2018-01-01 12:00:00 +01:00	12	2018-01-01
15	3.210639060165605	2018-01-01 12:00:00 +01:00	12	2018-01-01
16	2.724003581046511	2018-01-01 12:00:00 +01:00	12	2018-01-01
17	2.2379450052241205	2018-01-01 12:00:00 +01:00	12	2018-01-01
18	3.486119918906724	2018-01-01 12:00:00 +01:00	12	2018-01-01
19	4.062261652046717	2018-01-01 12:00:00 +01:00	12	2018-01-01
20	4.56246435185845	2018-01-01 12:00:00 +01:00	12	2018-01-01
21	4.900011993172098	2018-01-01 12:00:00 +01:00	12	2018-01-01
22	4.691137533013533	2018-01-01 12:00:00 +01:00	12	2018-01-01
23	4.117721566321423	2018-01-01 12:00:00 +01:00	12	2018-01-01
24	3.522991681696961	2018-01-01 12:00:00 +01:00	12	2018-01-01
25	2.9584070352123777	2018-01-01 12:00:00 +01:00	12	2018-01-01
26	2.433452823829975	2018-01-01 12:00:00 +01:00	12	2018-01-01
27	3.75643085704053	2018-01-01 12:00:00 +01:00	12	2018-01-01
28	4.479489685344568	2018-01-01 12:00:00 +01:00	12	2018-01-01
29	5.188339514438356	2018-01-01 12:00:00 +01:00	12	2018-01-01
30	6.112183227958381	2018-01-01 12:00:00 +01:00	12	2018-01-01
31	5.077730594938759	2018-01-01 12:00:00 +01:00	12	2018-01-01
32	4.264170271968579	2018-01-01 12:00:00 +01:00	12	2018-01-01
33	3.615472004084873	2018-01-01 12:00:00 +01:00	12	2018-01-01
34	3.037719650324763	2018-01-01 12:00:00 +01:00	12	2018-01-01
35	2.5189873448815385	2018-01-01 12:00:00 +01:00	12	2018-01-01
36	3.819057056470385	2018-01-01 12:00:00 +01:00	12	2018-01-01
37	4.636067005695883	2018-01-01 12:00:00 +01:00	12	2018-01-01
38	5.647284576440499	2018-01-01 12:00:00 +01:00	12	2018-01-01
39	7.660862248556615	2018-01-01 12:00:00 +01:00	12	2018-01-01
40	2.6028768173572283	2018-01-01 12:00:00 +01:00	12	2018-01-01
41	3.841686017191313	2018-01-01 12:00:00 +01:00	12	2018-01-01
42	3.443620339002265	2018-01-01 12:00:00 +01:00	12	2018-01-01
43	2.9554503271454253	2018-01-01 12:00:00 +01:00	12	2018-01-01
44	2.503910162570093	2018-01-01 12:00:00 +01:00	12	2018-01-01
45	3.614960985717445	2018-01-01 12:00:00 +01:00	12	2018-01-01
46	4.293826176828015	2018-01-01 12:00:00 +01:00	12	2018-01-01
47	4.902602457984731	2018-01-01 12:00:00 +01:00	12	2018-01-01
48	4.873193969134806	2018-01-01 12:00:00 +01:00	12	2018-01-01
49	3.9679791091123566	2018-01-01 12:00:00 +01:00	12	2018-01-01
50	3.5111620751274986	2018-01-01 12:00:00 +01:00	12	2018-01-01
51	3.12043558105744	2018-01-01 12:00:00 +01:00	12	2018-01-01
52	2.7861640740560283	2018-01-01 12:00:00 +01:00	12	2018-01-01
53	2.4388156374770342	2018-01-01 12:00:00 +01:00	12	2018-01-01
54	3.220717377572193	2018-01-01 12:00:00 +01:00	12	2018-01-01
55	3.68596166172254	2018-01-01 12:00:00 +01:00	12	2018-01-01
56	3.9785217057585234	2018-01-01 12:00:00 +01:00	12	2018-01-01
57	3.9156103373374647	2018-01-01 12:00:00 +01:00	12	2018-01-01
58	3.525148932629756	2018-01-01 12:00:00 +01:00	12	2018-01-01
59	3.08384870730275	2018-01-01 12:00:00 +01:00	12	2018-01-01
60	2.867408828284436	2018-01-01 12:00:00 +01:00	12	2018-01-01
61	2.6901350524796634	2018-01-01 12:00:00 +01:00	12	2018-01-01
62	2.38968795122302	2018-01-01 12:00:00 +01:00	12	2018-01-01
63	2.7682897144597427	2018-01-01 12:00:00 +01:00	12	2018-01-01
64	3.09559019834822	2018-01-01 12:00:00 +01:00	12	2018-01-01
65	3.2738620562479404	2018-01-01 12:00:00 +01:00	12	2018-01-01
66	3.2651808709543	2018-01-01 12:00:00 +01:00	12	2018-01-01
67	3.142090658769724	2018-01-01 12:00:00 +01:00	12	2018-01-01
68	2.962252347029083	2018-01-01 12:00:00 +01:00	12	2018-01-01
69	2.941416773440686	2018-01-01 12:00:00 +01:00	12	2018-01-01
70	2.6886811742751875	2018-01-01 12:00:00 +01:00	12	2018-01-01
71	2.350272686243709	2018-01-01 12:00:00 +01:00	12	2018-01-01
72	2.337182224874442	2018-01-01 12:00:00 +01:00	12	2018-01-01
73	2.612113177083472	2018-01-01 12:00:00 +01:00	12	2018-01-01
74	2.8010758888691547	2018-01-01 12:00:00 +01:00	12	2018-01-01
75	2.9563366384526177	2018-01-01 12:00:00 +01:00	12	2018-01-01
76	3.2631053946632944	2018-01-01 12:00:00 +01:00	12	2018-01-01
77	3.607489200701932	2018-01-01 12:00:00 +01:00	12	2018-01-01
78	3.023169433077417	2018-01-01 12:00:00 +01:00	12	2018-01-01
79	2.63713347320669	2018-01-01 12:00:00 +01:00	12	2018-01-01
80	2.2630894078671018	2018-01-01 12:00:00 +01:00	12	2018-01-01
0	3.132395941773769	2018-01-01 13:00:00 +01:00	13	2018-01-01
1	3.601522451956443	2018-01-01 13:00:00 +01:00	13	2018-01-01
2	3.963009025753376	2018-01-01 13:00:00 +01:00	13	2018-01-01
3	4.146349446526168	2018-01-01 13:00:00 +01:00	13	2018-01-01
4	4.088831908742895	2018-01-01 13:00:00 +01:00	13	2018-01-01
5	3.806221219841983	2018-01-01 13:00:00 +01:00	13	2018-01-01
6	3.3786699894151315	2018-01-01 13:00:00 +01:00	13	2018-01-01
7	2.879339803396589	2018-01-01 13:00:00 +01:00	13	2018-01-01
8	2.3520699081491188	2018-01-01 13:00:00 +01:00	13	2018-01-01
9	3.6462376012265065	2018-01-01 13:00:00 +01:00	13	2018-01-01
10	4.230172219932841	2018-01-01 13:00:00 +01:00	13	2018-01-01
11	4.73533872902632	2018-01-01 13:00:00 +01:00	13	2018-01-01
12	5.0355838954257175	2018-01-01 13:00:00 +01:00	13	2018-01-01
13	4.9279153157035775	2018-01-01 13:00:00 +01:00	13	2018-01-01
14	4.475803836156948	2018-01-01 13:00:00 +01:00	13	2018-01-01
15	3.895748151177524	2018-01-01 13:00:00 +01:00	13	2018-01-01
16	3.2892980740360307	2018-01-01 13:00:00 +01:00	13	2018-01-01
17	2.693246317690829	2018-01-01 13:00:00 +01:00	13	2018-01-01
18	4.056283312214779	2018-01-01 13:00:00 +01:00	13	2018-01-01
19	4.766996999812137	2018-01-01 13:00:00 +01:00	13	2018-01-01
20	5.4989925278432334	2018-01-01 13:00:00 +01:00	13	2018-01-01
21	6.190027897260509	2018-01-01 13:00:00 +01:00	13	2018-01-01
22	5.868536087830805	2018-01-01 13:00:00 +01:00	13	2018-01-01
23	5.007113903400684	2018-01-01 13:00:00 +01:00	13	2018-01-01
24	4.254690305567059	2018-01-01 13:00:00 +01:00	13	2018-01-01
25	3.5585589485557327	2018-01-01 13:00:00 +01:00	13	2018-01-01
26	2.9179538836502603	2018-01-01 13:00:00 +01:00	13	2018-01-01
27	4.298161879563803	2018-01-01 13:00:00 +01:00	13	2018-01-01
28	5.094164230531243	2018-01-01 13:00:00 +01:00	13	2018-01-01
29	5.947973206670449	2018-01-01 13:00:00 +01:00	13	2018-01-01
30	8.135641197560656	2018-01-01 13:00:00 +01:00	13	2018-01-01
31	5.747281049624219	2018-01-01 13:00:00 +01:00	13	2018-01-01
32	5.045349895823527	2018-01-01 13:00:00 +01:00	13	2018-01-01
33	4.329278472637377	2018-01-01 13:00:00 +01:00	13	2018-01-01
34	3.631145089186989	2018-01-01 13:00:00 +01:00	13	2018-01-01
35	3.003908259469317	2018-01-01 13:00:00 +01:00	13	2018-01-01
36	4.310840656524727	2018-01-01 13:00:00 +01:00	13	2018-01-01
37	5.112760630408872	2018-01-01 13:00:00 +01:00	13	2018-01-01
38	5.844857305176663	2018-01-01 13:00:00 +01:00	13	2018-01-01
39	7.72657196033758	2018-01-01 13:00:00 +01:00	13	2018-01-01
40	3.15443053162791	2018-01-01 13:00:00 +01:00	13	2018-01-01
41	4.56127522895002	2018-01-01 13:00:00 +01:00	13	2018-01-01
42	4.087577082232359	2018-01-01 13:00:00 +01:00	13	2018-01-01
43	3.4971805437594874	2018-01-01 13:00:00 +01:00	13	2018-01-01
44	2.9606801321928504	2018-01-01 13:00:00 +01:00	13	2018-01-01
45	4.073723462419666	2018-01-01 13:00:00 +01:00	13	2018-01-01
46	4.751339460427001	2018-01-01 13:00:00 +01:00	13	2018-01-01
47	5.3087910307528166	2018-01-01 13:00:00 +01:00	13	2018-01-01
48	5.366175435622306	2018-01-01 13:00:00 +01:00	13	2018-01-01
49	4.594716470187953	2018-01-01 13:00:00 +01:00	13	2018-01-01
50	4.117950146792985	2018-01-01 13:00:00 +01:00	13	2018-01-01
51	3.620352073186325	2018-01-01 13:00:00 +01:00	13	2018-01-01
52	3.2269429895976005	2018-01-01 13:00:00 +01:00	13	2018-01-01
53	2.8468553708640734	2018-01-01 13:00:00 +01:00	13	2018-01-01
54	3.6621325668207247	2018-01-01 13:00:00 +01:00	13	2018-01-01
55	4.1617493437061865	2018-01-01 13:00:00 +01:00	13	2018-01-01
56	4.483442491578091	2018-01-01 13:00:00 +01:00	13	2018-01-01
57	4.471534476400531	2018-01-01 13:00:00 +01:00	13	2018-01-01
58	4.101979776691139	2018-01-01 13:00:00 +01:00	13	2018-01-01
59	3.5015221500414566	2018-01-01 13:00:00 +01:00	13	2018-01-01
60	3.0842024286362077	2018-01-01 13:00:00 +01:00	13	2018-01-01
61	2.9946915989217504	2018-01-01 13:00:00 +01:00	13	2018-01-01
62	2.753933086615624	2018-01-01 13:00:00 +01:00	13	2018-01-01
63	3.1961445460290574	2018-01-01 13:00:00 +01:00	13	2018-01-01
64	3.583465963122135	2018-01-01 13:00:00 +01:00	13	2018-01-01
65	3.8291702934355536	2018-01-01 13:00:00 +01:00	13	2018-01-01
66	3.911788108846386	2018-01-01 13:00:00 +01:00	13	2018-01-01
67	3.868303824690512	2018-01-01 13:00:00 +01:00	13	2018-01-01
68	3.421034367261581	2018-01-01 13:00:00 +01:00	13	2018-01-01
69	2.966780782205086	2018-01-01 13:00:00 +01:00	13	2018-01-01
70	2.968397637573441	2018-01-01 13:00:00 +01:00	13	2018-01-01
71	2.725504505427728	2018-01-01 13:00:00 +01:00	13	2018-01-01
72	2.750687406449984	2018-01-01 13:00:00 +01:00	13	2018-01-01
73	3.111577935956868	2018-01-01 13:00:00 +01:00	13	2018-01-01
74	3.4197079293642214	2018-01-01 13:00:00 +01:00	13	2018-01-01
75	3.787235415932589	2018-01-01 13:00:00 +01:00	13	2018-01-01
76	4.512360781218384	2018-01-01 13:00:00 +01:00	13	2018-01-01
77	5.226855277036011	2018-01-01 13:00:00 +01:00	13	2018-01-01
78	3.855823615790319	2018-01-01 13:00:00 +01:00	13	2018-01-01
79	3.1765072450450704	2018-01-01 13:00:00 +01:00	13	2018-01-01
80	2.723254717823277	2018-01-01 13:00:00 +01:00	13	2018-01-01
0	2.5417885758728804	2018-01-01 14:00:00 +01:00	14	2018-01-01
1	2.906825067231776	2018-01-01 14:00:00 +01:00	14	2018-01-01
2	3.1781468770679924	2018-01-01 14:00:00 +01:00	14	2018-01-01
3	3.318666045990319	2018-01-01 14:00:00 +01:00	14	2018-01-01
4	3.295179924683418	2018-01-01 14:00:00 +01:00	14	2018-01-01
5	3.106084009749835	2018-01-01 14:00:00 +01:00	14	2018-01-01
6	2.7927137505337107	2018-01-01 14:00:00 +01:00	14	2018-01-01
7	2.40836063504774	2018-01-01 14:00:00 +01:00	14	2018-01-01
8	1.9898981558216493	2018-01-01 14:00:00 +01:00	14	2018-01-01
9	2.981634631642385	2018-01-01 14:00:00 +01:00	14	2018-01-01
10	3.4250083181279463	2018-01-01 14:00:00 +01:00	14	2018-01-01
11	3.7751847933271945	2018-01-01 14:00:00 +01:00	14	2018-01-01
12	3.976403030067792	2018-01-01 14:00:00 +01:00	14	2018-01-01
13	3.94627260011252	2018-01-01 14:00:00 +01:00	14	2018-01-01
14	3.6697531718193375	2018-01-01 14:00:00 +01:00	14	2018-01-01
15	3.2486414000947392	2018-01-01 14:00:00 +01:00	14	2018-01-01
16	2.782227622458284	2018-01-01 14:00:00 +01:00	14	2018-01-01
17	2.31117628288266	2018-01-01 14:00:00 +01:00	14	2018-01-01
18	3.3570637259164244	2018-01-01 14:00:00 +01:00	14	2018-01-01
19	3.903078877915511	2018-01-01 14:00:00 +01:00	14	2018-01-01
20	4.369193505702219	2018-01-01 14:00:00 +01:00	14	2018-01-01
21	4.715867553922337	2018-01-01 14:00:00 +01:00	14	2018-01-01
22	4.683451227569286	2018-01-01 14:00:00 +01:00	14	2018-01-01
23	4.197306057143531	2018-01-01 14:00:00 +01:00	14	2018-01-01
24	3.6046350151564384	2018-01-01 14:00:00 +01:00	14	2018-01-01
25	3.0581447259139014	2018-01-01 14:00:00 +01:00	14	2018-01-01
26	2.5525008028707727	2018-01-01 14:00:00 +01:00	14	2018-01-01
27	3.621446185869382	2018-01-01 14:00:00 +01:00	14	2018-01-01
28	4.303603521752795	2018-01-01 14:00:00 +01:00	14	2018-01-01
29	4.944764565359487	2018-01-01 14:00:00 +01:00	14	2018-01-01
30	5.66484688546572	2018-01-01 14:00:00 +01:00	14	2018-01-01
31	5.647967446285012	2018-01-01 14:00:00 +01:00	14	2018-01-01
32	4.478582049536202	2018-01-01 14:00:00 +01:00	14	2018-01-01
33	3.748306377299492	2018-01-01 14:00:00 +01:00	14	2018-01-01
34	3.200462966765006	2018-01-01 14:00:00 +01:00	14	2018-01-01
35	2.7082775365239997	2018-01-01 14:00:00 +01:00	14	2018-01-01
36	3.694387800644417	2018-01-01 14:00:00 +01:00	14	2018-01-01
37	4.475757078998479	2018-01-01 14:00:00 +01:00	14	2018-01-01
38	5.534075325428421	2018-01-01 14:00:00 +01:00	14	2018-01-01
39	6.737632315970094	2018-01-01 14:00:00 +01:00	14	2018-01-01
40	2.5579366765296623	2018-01-01 14:00:00 +01:00	14	2018-01-01
41	3.963653431450618	2018-01-01 14:00:00 +01:00	14	2018-01-01
42	3.651168499318408	2018-01-01 14:00:00 +01:00	14	2018-01-01
43	3.244723112521142	2018-01-01 14:00:00 +01:00	14	2018-01-01
44	2.812572731205268	2018-01-01 14:00:00 +01:00	14	2018-01-01
45	3.520448299608384	2018-01-01 14:00:00 +01:00	14	2018-01-01
46	4.166744302721005	2018-01-01 14:00:00 +01:00	14	2018-01-01
47	4.73341616412167	2018-01-01 14:00:00 +01:00	14	2018-01-01
48	4.633053444408663	2018-01-01 14:00:00 +01:00	14	2018-01-01
49	3.903444112287018	2018-01-01 14:00:00 +01:00	14	2018-01-01
50	3.746539465276449	2018-01-01 14:00:00 +01:00	14	2018-01-01
51	3.641728947915341	2018-01-01 14:00:00 +01:00	14	2018-01-01
52	3.3678073573411944	2018-01-01 14:00:00 +01:00	14	2018-01-01
53	2.94261177487048	2018-01-01 14:00:00 +01:00	14	2018-01-01
54	3.1784731500511505	2018-01-01 14:00:00 +01:00	14	2018-01-01
55	3.636373982423136	2018-01-01 14:00:00 +01:00	14	2018-01-01
56	3.9330955613475354	2018-01-01 14:00:00 +01:00	14	2018-01-01
57	3.939694090390222	2018-01-01 14:00:00 +01:00	14	2018-01-01
58	3.803188543131931	2018-01-01 14:00:00 +01:00	14	2018-01-01
59	3.949041362468909	2018-01-01 14:00:00 +01:00	14	2018-01-01
60	4.235799390135294	2018-01-01 14:00:00 +01:00	14	2018-01-01
61	3.756364807000306	2018-01-01 14:00:00 +01:00	14	2018-01-01
62	3.1269356061303406	2018-01-01 14:00:00 +01:00	14	2018-01-01
63	2.792242484791704	2018-01-01 14:00:00 +01:00	14	2018-01-01
64	3.152225862929352	2018-01-01 14:00:00 +01:00	14	2018-01-01
65	3.403319990245169	2018-01-01 14:00:00 +01:00	14	2018-01-01
66	3.5630259462134517	2018-01-01 14:00:00 +01:00	14	2018-01-01
67	3.776188588971447	2018-01-01 14:00:00 +01:00	14	2018-01-01
68	4.2297201069551	2018-01-01 14:00:00 +01:00	14	2018-01-01
69	4.862823699143478	2018-01-01 14:00:00 +01:00	14	2018-01-01
70	3.996322500015244	2018-01-01 14:00:00 +01:00	14	2018-01-01
71	3.212128562885149	2018-01-01 14:00:00 +01:00	14	2018-01-01
72	2.424502478423994	2018-01-01 14:00:00 +01:00	14	2018-01-01
73	2.7661229316171183	2018-01-01 14:00:00 +01:00	14	2018-01-01
74	3.075689788797113	2018-01-01 14:00:00 +01:00	14	2018-01-01
75	3.4470612328052885	2018-01-01 14:00:00 +01:00	14	2018-01-01
76	4.057175272258778	2018-01-01 14:00:00 +01:00	14	2018-01-01
77	4.579304058821004	2018-01-01 14:00:00 +01:00	14	2018-01-01
78	4.178149011773542	2018-01-01 14:00:00 +01:00	14	2018-01-01
79	3.6958756631434486	2018-01-01 14:00:00 +01:00	14	2018-01-01
80	3.075320379435856	2018-01-01 14:00:00 +01:00	14	2018-01-01
0	2.740895404027275	2018-01-01 15:00:00 +01:00	15	2018-01-01
1	3.150304958228428	2018-01-01 15:00:00 +01:00	15	2018-01-01
2	3.464735984282884	2018-01-01 15:00:00 +01:00	15	2018-01-01
3	3.6280642864572457	2018-01-01 15:00:00 +01:00	15	2018-01-01
4	3.5908872214400787	2018-01-01 15:00:00 +01:00	15	2018-01-01
5	3.363197124005945	2018-01-01 15:00:00 +01:00	15	2018-01-01
6	3.007382663716424	2018-01-01 15:00:00 +01:00	15	2018-01-01
7	2.584129224076719	2018-01-01 15:00:00 +01:00	15	2018-01-01
8	2.130602235339813	2018-01-01 15:00:00 +01:00	15	2018-01-01
9	3.1925605656294	2018-01-01 15:00:00 +01:00	15	2018-01-01
10	3.697233461011572	2018-01-01 15:00:00 +01:00	15	2018-01-01
11	4.127143702382826	2018-01-01 15:00:00 +01:00	15	2018-01-01
12	4.383282420726521	2018-01-01 15:00:00 +01:00	15	2018-01-01
13	4.313530079570837	2018-01-01 15:00:00 +01:00	15	2018-01-01
14	3.956504033877179	2018-01-01 15:00:00 +01:00	15	2018-01-01
15	3.477329909101273	2018-01-01 15:00:00 +01:00	15	2018-01-01
16	2.966794869179941	2018-01-01 15:00:00 +01:00	15	2018-01-01
17	2.4572791211832	2018-01-01 15:00:00 +01:00	15	2018-01-01
18	3.5545135649030297	2018-01-01 15:00:00 +01:00	15	2018-01-01
19	4.165647297055417	2018-01-01 15:00:00 +01:00	15	2018-01-01
20	4.776951511587743	2018-01-01 15:00:00 +01:00	15	2018-01-01
21	5.32414688062699	2018-01-01 15:00:00 +01:00	15	2018-01-01
22	5.118281434718675	2018-01-01 15:00:00 +01:00	15	2018-01-01
23	4.450346105672653	2018-01-01 15:00:00 +01:00	15	2018-01-01
24	3.820487085492016	2018-01-01 15:00:00 +01:00	15	2018-01-01
25	3.237813872852251	2018-01-01 15:00:00 +01:00	15	2018-01-01
26	2.694028082535743	2018-01-01 15:00:00 +01:00	15	2018-01-01
27	3.771863060020972	2018-01-01 15:00:00 +01:00	15	2018-01-01
28	4.45641783206386	2018-01-01 15:00:00 +01:00	15	2018-01-01
29	5.182607380934988	2018-01-01 15:00:00 +01:00	15	2018-01-01
30	6.829273637433337	2018-01-01 15:00:00 +01:00	15	2018-01-01
31	5.337326074479723	2018-01-01 15:00:00 +01:00	15	2018-01-01
32	4.565301384781556	2018-01-01 15:00:00 +01:00	15	2018-01-01
33	3.932700599673789	2018-01-01 15:00:00 +01:00	15	2018-01-01
34	3.361960415432906	2018-01-01 15:00:00 +01:00	15	2018-01-01
35	2.8332807844125503	2018-01-01 15:00:00 +01:00	15	2018-01-01
36	3.791760768356166	2018-01-01 15:00:00 +01:00	15	2018-01-01
37	4.478562809990325	2018-01-01 15:00:00 +01:00	15	2018-01-01
38	5.005085109882637	2018-01-01 15:00:00 +01:00	15	2018-01-01
39	7.657860288669436	2018-01-01 15:00:00 +01:00	15	2018-01-01
40	2.802202589393195	2018-01-01 15:00:00 +01:00	15	2018-01-01
41	4.142052717950612	2018-01-01 15:00:00 +01:00	15	2018-01-01
42	3.818042769550696	2018-01-01 15:00:00 +01:00	15	2018-01-01
43	3.372831441008312	2018-01-01 15:00:00 +01:00	15	2018-01-01
44	2.906301328298202	2018-01-01 15:00:00 +01:00	15	2018-01-01
45	3.596388719542591	2018-01-01 15:00:00 +01:00	15	2018-01-01
46	4.191946771948451	2018-01-01 15:00:00 +01:00	15	2018-01-01
47	4.693115316716124	2018-01-01 15:00:00 +01:00	15	2018-01-01
48	4.861438597079643	2018-01-01 15:00:00 +01:00	15	2018-01-01
49	4.193337607966627	2018-01-01 15:00:00 +01:00	15	2018-01-01
50	3.9309795344846936	2018-01-01 15:00:00 +01:00	15	2018-01-01
51	3.746229736316426	2018-01-01 15:00:00 +01:00	15	2018-01-01
52	3.4338182617879767	2018-01-01 15:00:00 +01:00	15	2018-01-01
53	2.9884859491250717	2018-01-01 15:00:00 +01:00	15	2018-01-01
54	3.244024246274164	2018-01-01 15:00:00 +01:00	15	2018-01-01
55	3.6972209368255182	2018-01-01 15:00:00 +01:00	15	2018-01-01
56	4.010168289581928	2018-01-01 15:00:00 +01:00	15	2018-01-01
57	4.063437281953386	2018-01-01 15:00:00 +01:00	15	2018-01-01
58	3.9073821640773865	2018-01-01 15:00:00 +01:00	15	2018-01-01
59	3.9771029161839833	2018-01-01 15:00:00 +01:00	15	2018-01-01
60	4.234819958450645	2018-01-01 15:00:00 +01:00	15	2018-01-01
61	3.748166865939389	2018-01-01 15:00:00 +01:00	15	2018-01-01
62	3.1161496176408834	2018-01-01 15:00:00 +01:00	15	2018-01-01
63	2.831780980934321	2018-01-01 15:00:00 +01:00	15	2018-01-01
64	3.1836404025215903	2018-01-01 15:00:00 +01:00	15	2018-01-01
65	3.4159164787742147	2018-01-01 15:00:00 +01:00	15	2018-01-01
66	3.5189523214789418	2018-01-01 15:00:00 +01:00	15	2018-01-01
67	3.618792537181405	2018-01-01 15:00:00 +01:00	15	2018-01-01
68	4.08690211508243	2018-01-01 15:00:00 +01:00	15	2018-01-01
69	4.855347570792246	2018-01-01 15:00:00 +01:00	15	2018-01-01
70	3.930310025476612	2018-01-01 15:00:00 +01:00	15	2018-01-01
71	3.142559915211565	2018-01-01 15:00:00 +01:00	15	2018-01-01
72	2.4251352053180293	2018-01-01 15:00:00 +01:00	15	2018-01-01
73	2.7381255949402084	2018-01-01 15:00:00 +01:00	15	2018-01-01
74	2.9822712118383925	2018-01-01 15:00:00 +01:00	15	2018-01-01
75	3.203490703310337	2018-01-01 15:00:00 +01:00	15	2018-01-01
76	3.513900652790426	2018-01-01 15:00:00 +01:00	15	2018-01-01
77	3.791224327062996	2018-01-01 15:00:00 +01:00	15	2018-01-01
78	3.807267555350173	2018-01-01 15:00:00 +01:00	15	2018-01-01
79	3.497055339521004	2018-01-01 15:00:00 +01:00	15	2018-01-01
80	2.936646886828009	2018-01-01 15:00:00 +01:00	15	2018-01-01
0	2.1603554285339595	2018-01-01 16:00:00 +01:00	16	2018-01-01
1	2.467262826497825	2018-01-01 16:00:00 +01:00	16	2018-01-01
2	2.6964536555837704	2018-01-01 16:00:00 +01:00	16	2018-01-01
3	2.813907747975014	2018-01-01 16:00:00 +01:00	16	2018-01-01
4	2.78896296099792	2018-01-01 16:00:00 +01:00	16	2018-01-01
5	2.620279909816319	2018-01-01 16:00:00 +01:00	16	2018-01-01
6	2.3449504203072697	2018-01-01 16:00:00 +01:00	16	2018-01-01
7	2.010702765207908	2018-01-01 16:00:00 +01:00	16	2018-01-01
8	1.6513468698462035	2018-01-01 16:00:00 +01:00	16	2018-01-01
9	2.5255830087365965	2018-01-01 16:00:00 +01:00	16	2018-01-01
10	2.902393952045801	2018-01-01 16:00:00 +01:00	16	2018-01-01
11	3.203644808314036	2018-01-01 16:00:00 +01:00	16	2018-01-01
12	3.37696427872571	2018-01-01 16:00:00 +01:00	16	2018-01-01
13	3.344691145550212	2018-01-01 16:00:00 +01:00	16	2018-01-01
14	3.095673930230737	2018-01-01 16:00:00 +01:00	16	2018-01-01
15	2.72139578717141	2018-01-01 16:00:00 +01:00	16	2018-01-01
16	2.3097424695736133	2018-01-01 16:00:00 +01:00	16	2018-01-01
17	1.8997259062040617	2018-01-01 16:00:00 +01:00	16	2018-01-01
18	2.8363233173269653	2018-01-01 16:00:00 +01:00	16	2018-01-01
19	3.303620322157537	2018-01-01 16:00:00 +01:00	16	2018-01-01
20	3.711807053629204	2018-01-01 16:00:00 +01:00	16	2018-01-01
21	4.023065212001987	2018-01-01 16:00:00 +01:00	16	2018-01-01
22	3.980523559258392	2018-01-01 16:00:00 +01:00	16	2018-01-01
23	3.5414202017872363	2018-01-01 16:00:00 +01:00	16	2018-01-01
24	3.011239461029158	2018-01-01 16:00:00 +01:00	16	2018-01-01
25	2.5195658072397613	2018-01-01 16:00:00 +01:00	16	2018-01-01
26	2.072226347328861	2018-01-01 16:00:00 +01:00	16	2018-01-01
27	3.0508710298019843	2018-01-01 16:00:00 +01:00	16	2018-01-01
28	3.633026051507497	2018-01-01 16:00:00 +01:00	16	2018-01-01
29	4.19000213074257	2018-01-01 16:00:00 +01:00	16	2018-01-01
30	4.876765969192286	2018-01-01 16:00:00 +01:00	16	2018-01-01
31	4.752661847713396	2018-01-01 16:00:00 +01:00	16	2018-01-01
32	3.769234765453743	2018-01-01 16:00:00 +01:00	16	2018-01-01
33	3.1088473852741725	2018-01-01 16:00:00 +01:00	16	2018-01-01
34	2.5971514497068333	2018-01-01 16:00:00 +01:00	16	2018-01-01
35	2.154038877294457	2018-01-01 16:00:00 +01:00	16	2018-01-01
36	3.099907136741241	2018-01-01 16:00:00 +01:00	16	2018-01-01
37	3.762807493657518	2018-01-01 16:00:00 +01:00	16	2018-01-01
38	4.636129324975941	2018-01-01 16:00:00 +01:00	16	2018-01-01
39	5.771115578044163	2018-01-01 16:00:00 +01:00	16	2018-01-01
40	2.1744775862294548	2018-01-01 16:00:00 +01:00	16	2018-01-01
41	3.3092925488999523	2018-01-01 16:00:00 +01:00	16	2018-01-01
42	2.954315357564592	2018-01-01 16:00:00 +01:00	16	2018-01-01
43	2.541472038221972	2018-01-01 16:00:00 +01:00	16	2018-01-01
44	2.157255123063053	2018-01-01 16:00:00 +01:00	16	2018-01-01
45	2.934143258888182	2018-01-01 16:00:00 +01:00	16	2018-01-01
46	3.4824457054334474	2018-01-01 16:00:00 +01:00	16	2018-01-01
47	3.9677463167020703	2018-01-01 16:00:00 +01:00	16	2018-01-01
48	3.897698260321161	2018-01-01 16:00:00 +01:00	16	2018-01-01
49	3.2418798070230683	2018-01-01 16:00:00 +01:00	16	2018-01-01
50	2.973773969218767	2018-01-01 16:00:00 +01:00	16	2018-01-01
51	2.7175489034211973	2018-01-01 16:00:00 +01:00	16	2018-01-01
52	2.446479737890971	2018-01-01 16:00:00 +01:00	16	2018-01-01
53	2.1327060942902527	2018-01-01 16:00:00 +01:00	16	2018-01-01
54	2.6154800095026065	2018-01-01 16:00:00 +01:00	16	2018-01-01
55	2.991554109847735	2018-01-01 16:00:00 +01:00	16	2018-01-01
56	3.226554078698584	2018-01-01 16:00:00 +01:00	16	2018-01-01
57	3.1860759872694207	2018-01-01 16:00:00 +01:00	16	2018-01-01
58	2.932343111875252	2018-01-01 16:00:00 +01:00	16	2018-01-01
59	2.733962202473612	2018-01-01 16:00:00 +01:00	16	2018-01-01
60	2.70376874254873	2018-01-01 16:00:00 +01:00	16	2018-01-01
61	2.469385525019065	2018-01-01 16:00:00 +01:00	16	2018-01-01
62	2.1301306178921657	2018-01-01 16:00:00 +01:00	16	2018-01-01
63	2.249592940982592	2018-01-01 16:00:00 +01:00	16	2018-01-01
64	2.516648203189128	2018-01-01 16:00:00 +01:00	16	2018-01-01
65	2.665135707325127	2018-01-01 16:00:00 +01:00	16	2018-01-01
66	2.671565609317766	2018-01-01 16:00:00 +01:00	16	2018-01-01
67	2.617073448159111	2018-01-01 16:00:00 +01:00	16	2018-01-01
68	2.676040036644411	2018-01-01 16:00:00 +01:00	16	2018-01-01
69	2.9257386281351803	2018-01-01 16:00:00 +01:00	16	2018-01-01
70	2.509962063542201	2018-01-01 16:00:00 +01:00	16	2018-01-01
71	2.104466864088737	2018-01-01 16:00:00 +01:00	16	2018-01-01
72	1.8988326064404448	2018-01-01 16:00:00 +01:00	16	2018-01-01
73	2.122832163751848	2018-01-01 16:00:00 +01:00	16	2018-01-01
74	2.27437674948876	2018-01-01 16:00:00 +01:00	16	2018-01-01
75	2.386321991055276	2018-01-01 16:00:00 +01:00	16	2018-01-01
76	2.574585166132891	2018-01-01 16:00:00 +01:00	16	2018-01-01
77	2.782906855459645	2018-01-01 16:00:00 +01:00	16	2018-01-01
78	2.578716781607734	2018-01-01 16:00:00 +01:00	16	2018-01-01
79	2.3271717833230543	2018-01-01 16:00:00 +01:00	16	2018-01-01
80	1.9845511555022888	2018-01-01 16:00:00 +01:00	16	2018-01-01
0		2018-01-01 17:00:00 +01:00	17	2018-01-01
1		2018-01-01 17:00:00 +01:00	17	2018-01-01
2		2018-01-01 17:00:00 +01:00	17	2018-01-01
3		2018-01-01 17:00:00 +01:00	17	2018-01-01
4		2018-01-01 17:00:00 +01:00	17	2018-01-01
5		2018-01-01 17:00:00 +01:00	17	2018-01-01
6		2018-01-01 17:00:00 +01:00	17	2018-01-01
7		2018-01-01 17:00:00 +01:00	17	2018-01-01
8		2018-01-01 17:00:00 +01:00	17	2018-01-01
9		2018-01-01 17:00:00 +01:00	17	2018-01-01
10		2018-01-01 17:00:00 +01:00	17	2018-01-01
11		2018-01-01 17:00:00 +01:00	17	2018-01-01
12		2018-01-01 17:00:00 +01:00	17	2018-01-01
13		2018-01-01 17:00:00 +01:00	17	2018-01-01
14		2018-01-01 17:00:00 +01:00	17	2018-01-01
15		2018-01-01 17:00:00 +01:00	17	2018-01-01
16		2018-01-01 17:00:00 +01:00	17	2018-01-01
17		2018-01-01 17:00:00 +01:00	17	2018-01-01
18		2018-01-01 17:00:00 +01:00	17	2018-01-01
19		2018-01-01 17:00:00 +01:00	17	2018-01-01
20		2018-01-01 17:00:00 +01:00	17	2018-01-01
21		2018-01-01 17:00:00 +01:00	17	2018-01-01
22		2018-01-01 17:00:00 +01:00	17	2018-01-01
23		2018-01-01 17:00:00 +01:00	17	2018-01-01
24		2018-01-01 17:00:00 +01:00	17	2018-01-01
25		2018-01-01 17:00:00 +01:00	17	2018-01-01
26		2018-01-01 17:00:00 +01:00	17	2018-01-01
27		2018-01-01 17:00:00 +01:00	17	2018-01-01
28		2018-01-01 17:00:00 +01:00	17	2018-01-01
29		2018-01-01 17:00:00 +01:00	17	2018-01-01
30		2018-01-01 17:00:00 +01:00	17	2018-01-01
31		2018-01-01 17:00:00 +01:00	17	2018-01-01
32		2018-01-01 17:00:00 +01:00	17	2018-01-01
33		2018-01-01 17:00:00 +01:00	17	2018-01-01
34		2018-01-01 17:00:00 +01:00	17	2018-01-01
35		2018-01-01 17:00:00 +01:00	17	2018-01-01
36		2018-01-01 17:00:00 +01:00	17	2018-01-01
37		2018-01-01 17:00:00 +01:00	17	2018-01-01
38		2018-01-01 17:00:00 +01:00	17	2018-01-01
39		2018-01-01 17:00:00 +01:00	17	2018-01-01
40		2018-01-01 17:00:00 +01:00	17	2018-01-01
41		2018-01-01 17:00:00 +01:00	17	2018-01-01
42		2018-01-01 17:00:00 +01:00	17	2018-01-01
43		2018-01-01 17:00:00 +01:00	17	2018-01-01
44		2018-01-01 17:00:00 +01:00	17	2018-01-01
45		2018-01-01 17:00:00 +01:00	17	2018-01-01
46		2018-01-01 17:00:00 +01:00	17	2018-01-01
47		2018-01-01 17:00:00 +01:00	17	2018-01-01
48		2018-01-01 17:00:00 +01:00	17	2018-01-01
49		2018-01-01 17:00:00 +01:00	17	2018-01-01
50		2018-01-01 17:00:00 +01:00	17	2018-01-01
51		2018-01-01 17:00:00 +01:00	17	2018-01-01
52		2018-01-01 17:00:00 +01:00	17	2018-01-01
53		2018-01-01 17:00:00 +01:00	17	2018-01-01
54		2018-01-01 17:00:00 +01:00	17	2018-01-01
55		2018-01-01 17:00:00 +01:00	17	2018-01-01
56		2018-01-01 17:00:00 +01:00	17	2018-01-01
57		2018-01-01 17:00:00 +01:00	17	2018-01-01
58		2018-01-01 17:00:00 +01:00	17	2018-01-01
59		2018-01-01 17:00:00 +01:00	17	2018-01-01
60		2018-01-01 17:00:00 +01:00	17	2018-01-01
61		2018-01-01 17:00:00 +01:00	17	2018-01-01
62		2018-01-01 17:00:00 +01:00	17	2018-01-01
63		2018-01-01 17:00:00 +01:00	17	2018-01-01
64		2018-01-01 17:00:00 +01:00	17	2018-01-01
65		2018-01-01 17:00:00 +01:00	17	2018-01-01
66		2018-01-01 17:00:00 +01:00	17	2018-01-01
67		2018-01-01 17:00:00 +01:00	17	2018-01-01
68		2018-01-01 17:00:00 +01:00	17	2018-01-01
69		2018-01-01 17:00:00 +01:00	17	2018-01-01
70		2018-01-01 17:00:00 +01:00	17	2018-01-01
71		2018-01-01 17:00:00 +01:00	17	2018-01-01
72		2018-01-01 17:00:00 +01:00	17	2018-01-01
73		2018-01-01 17:00:00 +01:00	17	2018-01-01
74		2018-01-01 17:00:00 +01:00	17	2018-01-01
75		2018-01-01 17:00:00 +01:00	17	2018-01-01
76		2018-01-01 17:00:00 +01:00	17	2018-01-01
77		2018-01-01 17:00:00 +01:00	17	2018-01-01
78		2018-01-01 17:00:00 +01:00	17	2018-01-01
79		2018-01-01 17:00:00 +01:00	17	2018-01-01
80		2018-01-01 17:00:00 +01:00	17	2018-01-01
0		2018-01-01 18:00:00 +01:00	18	2018-01-01
1		2018-01-01 18:00:00 +01:00	18	2018-01-01
2		2018-01-01 18:00:00 +01:00	18	2018-01-01
3		2018-01-01 18:00:00 +01:00	18	2018-01-01
4		2018-01-01 18:00:00 +01:00	18	2018-01-01
5		2018-01-01 18:00:00 +01:00	18	2018-01-01
6		2018-01-01 18:00:00 +01:00	18	2018-01-01
7		2018-01-01 18:00:00 +01:00	18	2018-01-01
8		2018-01-01 18:00:00 +01:00	18	2018-01-01
9		2018-01-01 18:00:00 +01:00	18	2018-01-01
10		2018-01-01 18:00:00 +01:00	18	2018-01-01
11		2018-01-01 18:00:00 +01:00	18	2018-01-01
12		2018-01-01 18:00:00 +01:00	18	2018-01-01
13		2018-01-01 18:00:00 +01:00	18	2018-01-01
14		2018-01-01 18:00:00 +01:00	18	2018-01-01
15		2018-01-01 18:00:00 +01:00	18	2018-01-01
16		2018-01-01 18:00:00 +01:00	18	2018-01-01
17		2018-01-01 18:00:00 +01:00	18	2018-01-01
18		2018-01-01 18:00:00 +01:00	18	2018-01-01
19		2018-01-01 18:00:00 +01:00	18	2018-01-01
20		2018-01-01 18:00:00 +01:00	18	2018-01-01
21		2018-01-01 18:00:00 +01:00	18	2018-01-01
22		2018-01-01 18:00:00 +01:00	18	2018-01-01
23		2018-01-01 18:00:00 +01:00	18	2018-01-01
24		2018-01-01 18:00:00 +01:00	18	2018-01-01
25		2018-01-01 18:00:00 +01:00	18	2018-01-01
26		2018-01-01 18:00:00 +01:00	18	2018-01-01
27		2018-01-01 18:00:00 +01:00	18	2018-01-01
28		2018-01-01 18:00:00 +01:00	18	2018-01-01
29		2018-01-01 18:00:00 +01:00	18	2018-01-01
30		2018-01-01 18:00:00 +01:00	18	2018-01-01
31		2018-01-01 18:00:00 +01:00	18	2018-01-01
32		2018-01-01 18:00:00 +01:00	18	2018-01-01
33		2018-01-01 18:00:00 +01:00	18	2018-01-01
34		2018-01-01 18:00:00 +01:00	18	2018-01-01
35		2018-01-01 18:00:00 +01:00	18	2018-01-01
36		2018-01-01 18:00:00 +01:00	18	2018-01-01
37		2018-01-01 18:00:00 +01:00	18	2018-01-01
38		2018-01-01 18:00:00 +01:00	18	2018-01-01
39		2018-01-01 18:00:00 +01:00	18	2018-01-01
40		2018-01-01 18:00:00 +01:00	18	2018-01-01
41		2018-01-01 18:00:00 +01:00	18	2018-01-01
42		2018-01-01 18:00:00 +01:00	18	2018-01-01
43		2018-01-01 18:00:00 +01:00	18	2018-01-01
44		2018-01-01 18:00:00 +01:00	18	2018-01-01
45		2018-01-01 18:00:00 +01:00	18	2018-01-01
46		2018-01-01 18:00:00 +01:00	18	2018-01-01
47		2018-01-01 18:00:00 +01:00	18	2018-01-01
48		2018-01-01 18:00:00 +01:00	18	2018-01-01
49		2018-01-01 18:00:00 +01:00	18	2018-01-01
50		2018-01-01 18:00:00 +01:00	18	2018-01-01
51		2018-01-01 18:00:00 +01:00	18	2018-01-01
52		2018-01-01 18:00:00 +01:00	18	2018-01-01
53		2018-01-01 18:00:00 +01:00	18	2018-01-01
54		2018-01-01 18:00:00 +01:00	18	2018-01-01
55		2018-01-01 18:00:00 +01:00	18	2018-01-01
56		2018-01-01 18:00:00 +01:00	18	2018-01-01
57		2018-01-01 18:00:00 +01:00	18	2018-01-01
58		2018-01-01 18:00:00 +01:00	18	2018-01-01
59		2018-01-01 18:00:00 +01:00	18	2018-01-01
60		2018-01-01 18:00:00 +01:00	18	2018-01-01
61		2018-01-01 18:00:00 +01:00	18	2018-01-01
62		2018-01-01 18:00:00 +01:00	18	2018-01-01
63		2018-01-01 18:00:00 +01:00	18	2018-01-01
64		2018-01-01 18:00:00 +01:00	18	2018-01-01
65		2018-01-01 18:00:00 +01:00	18	2018-01-01
66		2018-01-01 18:00:00 +01:00	18	2018-01-01
67		2018-01-01 18:00:00 +01:00	18	2018-01-01
68		2018-01-01 18:00:00 +01:00	18	2018-01-01
69		2018-01-01 18:00:00 +01:00	18	2018-01-01
70		2018-01-01 18:00:00 +01:00	18	2018-01-01
71		2018-01-01 18:00:00 +01:00	18	2018-01-01
72		2018-01-01 18:00:00 +01:00	18	2018-01-01
73		2018-01-01 18:00:00 +01:00	18	2018-01-01
74		2018-01-01 18:00:00 +01:00	18	2018-01-01
75		2018-01-01 18:00:00 +01:00	18	2018-01-01
76		2018-01-01 18:00:00 +01:00	18	2018-01-01
77		2018-01-01 18:00:00 +01:00	18	2018-01-01
78		2018-01-01 18:00:00 +01:00	18	2018-01-01
79		2018-01-01 18:00:00 +01:00	18	2018-01-01
80		2018-01-01 18:00:00 +01:00	18	2018-01-01
0		2018-01-01 19:00:00 +01:00	19	2018-01-01
1		2018-01-01 19:00:00 +01:00	19	2018-01-01
2		2018-01-01 19:00:00 +01:00	19	2018-01-01
3		2018-01-01 19:00:00 +01:00	19	2018-01-01
4		2018-01-01 19:00:00 +01:00	19	2018-01-01
5		2018-01-01 19:00:00 +01:00	19	2018-01-01
6		2018-01-01 19:00:00 +01:00	19	2018-01-01
7		2018-01-01 19:00:00 +01:00	19	2018-01-01
8		2018-01-01 19:00:00 +01:00	19	2018-01-01
9		2018-01-01 19:00:00 +01:00	19	2018-01-01
10		2018-01-01 19:00:00 +01:00	19	2018-01-01
11		2018-01-01 19:00:00 +01:00	19	2018-01-01
12		2018-01-01 19:00:00 +01:00	19	2018-01-01
13		2018-01-01 19:00:00 +01:00	19	2018-01-01
14		2018-01-01 19:00:00 +01:00	19	2018-01-01
15		2018-01-01 19:00:00 +01:00	19	2018-01-01
16		2018-01-01 19:00:00 +01:00	19	2018-01-01
17		2018-01-01 19:00:00 +01:00	19	2018-01-01
18		2018-01-01 19:00:00 +01:00	19	2018-01-01
19		2018-01-01 19:00:00 +01:00	19	2018-01-01
20		2018-01-01 19:00:00 +01:00	19	2018-01-01
21		2018-01-01 19:00:00 +01:00	19	2018-01-01
22		2018-01-01 19:00:00 +01:00	19	2018-01-01
23		2018-01-01 19:00:00 +01:00	19	2018-01-01
24		2018-01-01 19:00:00 +01:00	19	2018-01-01
25		2018-01-01 19:00:00 +01:00	19	2018-01-01
26		2018-01-01 19:00:00 +01:00	19	2018-01-01
27		2018-01-01 19:00:00 +01:00	19	2018-01-01
28		2018-01-01 19:00:00 +01:00	19	2018-01-01
29		2018-01-01 19:00:00 +01:00	19	2018-01-01
30		2018-01-01 19:00:00 +01:00	19	2018-01-01
31		2018-01-01 19:00:00 +01:00	19	2018-01-01
32		2018-01-01 19:00:00 +01:00	19	2018-01-01
33		2018-01-01 19:00:00 +01:00	19	2018-01-01
34		2018-01-01 19:00:00 +01:00	19	2018-01-01
35		2018-01-01 19:00:00 +01:00	19	2018-01-01
36		2018-01-01 19:00:00 +01:00	19	2018-01-01
37		2018-01-01 19:00:00 +01:00	19	2018-01-01
38		2018-01-01 19:00:00 +01:00	19	2018-01-01
39		2018-01-01 19:00:00 +01:00	19	2018-01-01
40		2018-01-01 19:00:00 +01:00	19	2018-01-01
41		2018-01-01 19:00:00 +01:00	19	2018-01-01
42		2018-01-01 19:00:00 +01:00	19	2018-01-01
43		2018-01-01 19:00:00 +01:00	19	2018-01-01
44		2018-01-01 19:00:00 +01:00	19	2018-01-01
45		2018-01-01 19:00:00 +01:00	19	2018-01-01
46		2018-01-01 19:00:00 +01:00	19	2018-01-01
47		2018-01-01 19:00:00 +01:00	19	2018-01-01
48		2018-01-01 19:00:00 +01:00	19	2018-01-01
49		2018-01-01 19:00:00 +01:00	19	2018-01-01
50		2018-01-01 19:00:00 +01:00	19	2018-01-01
51		2018-01-01 19:00:00 +01:00	19	2018-01-01
52		2018-01-01 19:00:00 +01:00	19	2018-01-01
53		2018-01-01 19:00:00 +01:00	19	2018-01-01
54		2018-01-01 19:00:00 +01:00	19	2018-01-01
55		2018-01-01 19:00:00 +01:00	19	2018-01-01
56		2018-01-01 19:00:00 +01:00	19	2018-01-01
57		2018-01-01 19:00:00 +01:00	19	2018-01-01
58		2018-01-01 19:00:00 +01:00	19	2018-01-01
59		2018-01-01 19:00:00 +01:00	19	2018-01-01
60		2018-01-01 19:00:00 +01:00	19	2018-01-01
61		2018-01-01 19:00:00 +01:00	19	2018-01-01
62		2018-01-01 19:00:00 +01:00	19	2018-01-01
63		2018-01-01 19:00:00 +01:00	19	2018-01-01
64		2018-01-01 19:00:00 +01:00	19	2018-01-01
65		2018-01-01 19:00:00 +01:00	19	2018-01-01
66		2018-01-01 19:00:00 +01:00	19	2018-01-01
67		2018-01-01 19:00:00 +01:00	19	2018-01-01
68		2018-01-01 19:00:00 +01:00	19	2018-01-01
69		2018-01-01 19:00:00 +01:00	19	2018-01-01
70		2018-01-01 19:00:00 +01:00	19	2018-01-01
71		2018-01-01 19:00:00 +01:00	19	2018-01-01
72		2018-01-01 19:00:00 +01:00	19	2018-01-01
73		2018-01-01 19:00:00 +01:00	19	2018-01-01
74		2018-01-01 19:00:00 +01:00	19	2018-01-01
75		2018-01-01 19:00:00 +01:00	19	2018-01-01
76		2018-01-01 19:00:00 +01:00	19	2018-01-01
77		2018-01-01 19:00:00 +01:00	19	2018-01-01
78		2018-01-01 19:00:00 +01:00	19	2018-01-01
79		2018-01-01 19:00:00 +01:00	19	2018-01-01
80		2018-01-01 19:00:00 +01:00	19	2018-01-01
0		2018-01-01 20:00:00 +01:00	20	2018-01-01
1		2018-01-01 20:00:00 +01:00	20	2018-01-01
2		2018-01-01 20:00:00 +01:00	20	2018-01-01
3		2018-01-01 20:00:00 +01:00	20	2018-01-01
4		2018-01-01 20:00:00 +01:00	20	2018-01-01
5		2018-01-01 20:00:00 +01:00	20	2018-01-01
6		2018-01-01 20:00:00 +01:00	20	2018-01-01
7		2018-01-01 20:00:00 +01:00	20	2018-01-01
8		2018-01-01 20:00:00 +01:00	20	2018-01-01
9		2018-01-01 20:00:00 +01:00	20	2018-01-01
10		2018-01-01 20:00:00 +01:00	20	2018-01-01
11		2018-01-01 20:00:00 +01:00	20	2018-01-01
12		2018-01-01 20:00:00 +01:00	20	2018-01-01
13		2018-01-01 20:00:00 +01:00	20	2018-01-01
14		2018-01-01 20:00:00 +01:00	20	2018-01-01
15		2018-01-01 20:00:00 +01:00	20	2018-01-01
16		2018-01-01 20:00:00 +01:00	20	2018-01-01
17		2018-01-01 20:00:00 +01:00	20	2018-01-01
18		2018-01-01 20:00:00 +01:00	20	2018-01-01
19		2018-01-01 20:00:00 +01:00	20	2018-01-01
20		2018-01-01 20:00:00 +01:00	20	2018-01-01
21		2018-01-01 20:00:00 +01:00	20	2018-01-01
22		2018-01-01 20:00:00 +01:00	20	2018-01-01
23		2018-01-01 20:00:00 +01:00	20	2018-01-01
24		2018-01-01 20:00:00 +01:00	20	2018-01-01
25		2018-01-01 20:00:00 +01:00	20	2018-01-01
26		2018-01-01 20:00:00 +01:00	20	2018-01-01
27		2018-01-01 20:00:00 +01:00	20	2018-01-01
28		2018-01-01 20:00:00 +01:00	20	2018-01-01
29		2018-01-01 20:00:00 +01:00	20	2018-01-01
30		2018-01-01 20:00:00 +01:00	20	2018-01-01
31		2018-01-01 20:00:00 +01:00	20	2018-01-01
32		2018-01-01 20:00:00 +01:00	20	2018-01-01
33		2018-01-01 20:00:00 +01:00	20	2018-01-01
34		2018-01-01 20:00:00 +01:00	20	2018-01-01
35		2018-01-01 20:00:00 +01:00	20	2018-01-01
36		2018-01-01 20:00:00 +01:00	20	2018-01-01
37		2018-01-01 20:00:00 +01:00	20	2018-01-01
38		2018-01-01 20:00:00 +01:00	20	2018-01-01
39		2018-01-01 20:00:00 +01:00	20	2018-01-01
40		2018-01-01 20:00:00 +01:00	20	2018-01-01
41		2018-01-01 20:00:00 +01:00	20	2018-01-01
42		2018-01-01 20:00:00 +01:00	20	2018-01-01
43		2018-01-01 20:00:00 +01:00	20	2018-01-01
44		2018-01-01 20:00:00 +01:00	20	2018-01-01
45		2018-01-01 20:00:00 +01:00	20	2018-01-01
46		2018-01-01 20:00:00 +01:00	20	2018-01-01
47		2018-01-01 20:00:00 +01:00	20	2018-01-01
48		2018-01-01 20:00:00 +01:00	20	2018-01-01
49		2018-01-01 20:00:00 +01:00	20	2018-01-01
50		2018-01-01 20:00:00 +01:00	20	2018-01-01
51		2018-01-01 20:00:00 +01:00	20	2018-01-01
52		2018-01-01 20:00:00 +01:00	20	2018-01-01
53		2018-01-01 20:00:00 +01:00	20	2018-01-01
54		2018-01-01 20:00:00 +01:00	20	2018-01-01
55		2018-01-01 20:00:00 +01:00	20	2018-01-01
56		2018-01-01 20:00:00 +01:00	20	2018-01-01
57		2018-01-01 20:00:00 +01:00	20	2018-01-01
58		2018-01-01 20:00:00 +01:00	20	2018-01-01
59		2018-01-01 20:00:00 +01:00	20	2018-01-01
60		2018-01-01 20:00:00 +01:00	20	2018-01-01
61		2018-01-01 20:00:00 +01:00	20	2018-01-01
62		2018-01-01 20:00:00 +01:00	20	2018-01-01
63		2018-01-01 20:00:00 +01:00	20	2018-01-01
64		2018-01-01 20:00:00 +01:00	20	2018-01-01
65		2018-01-01 20:00:00 +01:00	20	2018-01-01
66		2018-01-01 20:00:00 +01:00	20	2018-01-01
67		2018-01-01 20:00:00 +01:00	20	2018-01-01
68		2018-01-01 20:00:00 +01:00	20	2018-01-01
69		2018-01-01 20:00:00 +01:00	20	2018-01-01
70		2018-01-01 20:00:00 +01:00	20	2018-01-01
71		2018-01-01 20:00:00 +01:00	20	2018-01-01
72		2018-01-01 20:00:00 +01:00	20	2018-01-01
73		2018-01-01 20:00:00 +01:00	20	2018-01-01
74		2018-01-01 20:00:00 +01:00	20	2018-01-01
75		2018-01-01 20:00:00 +01:00	20	2018-01-01
76		2018-01-01 20:00:00 +01:00	20	2018-01-01
77		2018-01-01 20:00:00 +01:00	20	2018-01-01
78		2018-01-01 20:00:00 +01:00	20	2018-01-01
79		2018-01-01 20:00:00 +01:00	20	2018-01-01
80		2018-01-01 20:00:00 +01:00	20	2018-01-01
0		2018-01-01 21:00:00 +01:00	21	2018-01-01
1		2018-01-01 21:00:00 +01:00	21	2018-01-01
2		2018-01-01 21:00:00 +01:00	21	2018-01-01
3		2018-01-01 21:00:00 +01:00	21	2018-01-01
4		2018-01-01 21:00:00 +01:00	21	2018-01-01
5		2018-01-01 21:00:00 +01:00	21	2018-01-01
6		2018-01-01 21:00:00 +01:00	21	2018-01-01
7		2018-01-01 21:00:00 +01:00	21	2018-01-01
8		2018-01-01 21:00:00 +01:00	21	2018-01-01
9		2018-01-01 21:00:00 +01:00	21	2018-01-01
10		2018-01-01 21:00:00 +01:00	21	2018-01-01
11		2018-01-01 21:00:00 +01:00	21	2018-01-01
12		2018-01-01 21:00:00 +01:00	21	2018-01-01
13		2018-01-01 21:00:00 +01:00	21	2018-01-01
14		2018-01-01 21:00:00 +01:00	21	2018-01-01
15		2018-01-01 21:00:00 +01:00	21	2018-01-01
16		2018-01-01 21:00:00 +01:00	21	2018-01-01
17		2018-01-01 21:00:00 +01:00	21	2018-01-01
18		2018-01-01 21:00:00 +01:00	21	2018-01-01
19		2018-01-01 21:00:00 +01:00	21	2018-01-01
20		2018-01-01 21:00:00 +01:00	21	2018-01-01
21		2018-01-01 21:00:00 +01:00	21	2018-01-01
22		2018-01-01 21:00:00 +01:00	21	2018-01-01
23		2018-01-01 21:00:00 +01:00	21	2018-01-01
24		2018-01-01 21:00:00 +01:00	21	2018-01-01
25		2018-01-01 21:00:00 +01:00	21	2018-01-01
26		2018-01-01 21:00:00 +01:00	21	2018-01-01
27		2018-01-01 21:00:00 +01:00	21	2018-01-01
28		2018-01-01 21:00:00 +01:00	21	2018-01-01
29		2018-01-01 21:00:00 +01:00	21	2018-01-01
30		2018-01-01 21:00:00 +01:00	21	2018-01-01
31		2018-01-01 21:00:00 +01:00	21	2018-01-01
32		2018-01-01 21:00:00 +01:00	21	2018-01-01
33		2018-01-01 21:00:00 +01:00	21	2018-01-01
34		2018-01-01 21:00:00 +01:00	21	2018-01-01
35		2018-01-01 21:00:00 +01:00	21	2018-01-01
36		2018-01-01 21:00:00 +01:00	21	2018-01-01
37		2018-01-01 21:00:00 +01:00	21	2018-01-01
38		2018-01-01 21:00:00 +01:00	21	2018-01-01
39		2018-01-01 21:00:00 +01:00	21	2018-01-01
40		2018-01-01 21:00:00 +01:00	21	2018-01-01
41		2018-01-01 21:00:00 +01:00	21	2018-01-01
42		2018-01-01 21:00:00 +01:00	21	2018-01-01
43		2018-01-01 21:00:00 +01:00	21	2018-01-01
44		2018-01-01 21:00:00 +01:00	21	2018-01-01
45		2018-01-01 21:00:00 +01:00	21	2018-01-01
46		2018-01-01 21:00:00 +01:00	21	2018-01-01
47		2018-01-01 21:00:00 +01:00	21	2018-01-01
48		2018-01-01 21:00:00 +01:00	21	2018-01-01
49		2018-01-01 21:00:00 +01:00	21	2018-01-01
50		2018-01-01 21:00:00 +01:00	21	2018-01-01
51		2018-01-01 21:00:00 +01:00	21	2018-01-01
52		2018-01-01 21:00:00 +01:00	21	2018-01-01
53		2018-01-01 21:00:00 +01:00	21	2018-01-01
54		2018-01-01 21:00:00 +01:00	21	2018-01-01
55		2018-01-01 21:00:00 +01:00	21	2018-01-01
56		2018-01-01 21:00:00 +01:00	21	2018-01-01
57		2018-01-01 21:00:00 +01:00	21	2018-01-01
58		2018-01-01 21:00:00 +01:00	21	2018-01-01
59		2018-01-01 21:00:00 +01:00	21	2018-01-01
60		2018-01-01 21:00:00 +01:00	21	2018-01-01
61		2018-01-01 21:00:00 +01:00	21	2018-01-01
62		2018-01-01 21:00:00 +01:00	21	2018-01-01
63		2018-01-01 21:00:00 +01:00	21	2018-01-01
64		2018-01-01 21:00:00 +01:00	21	2018-01-01
65		2018-01-01 21:00:00 +01:00	21	2018-01-01
66		2018-01-01 21:00:00 +01:00	21	2018-01-01
67		2018-01-01 21:00:00 +01:00	21	2018-01-01
68		2018-01-01 21:00:00 +01:00	21	2018-01-01
69		2018-01-01 21:00:00 +01:00	21	2018-01-01
70		2018-01-01 21:00:00 +01:00	21	2018-01-01
71		2018-01-01 21:00:00 +01:00	21	2018-01-01
72		2018-01-01 21:00:00 +01:00	21	2018-01-01
73		2018-01-01 21:00:00 +01:00	21	2018-01-01
74		2018-01-01 21:00:00 +01:00	21	2018-01-01
75		2018-01-01 21:00:00 +01:00	21	2018-01-01
76		2018-01-01 21:00:00 +01:00	21	2018-01-01
77		2018-01-01 21:00:00 +01:00	21	2018-01-01
78		2018-01-01 21:00:00 +01:00	21	2018-01-01
79		2018-01-01 21:00:00 +01:00	21	2018-01-01
80		2018-01-01 21:00:00 +01:00	21	2018-01-01
0		2018-01-01 22:00:00 +01:00	22	2018-01-01
1		2018-01-01 22:00:00 +01:00	22	2018-01-01
2		2018-01-01 22:00:00 +01:00	22	2018-01-01
3		2018-01-01 22:00:00 +01:00	22	2018-01-01
4		2018-01-01 22:00:00 +01:00	22	2018-01-01
5		2018-01-01 22:00:00 +01:00	22	2018-01-01
6		2018-01-01 22:00:00 +01:00	22	2018-01-01
7		2018-01-01 22:00:00 +01:00	22	2018-01-01
8		2018-01-01 22:00:00 +01:00	22	2018-01-01
9		2018-01-01 22:00:00 +01:00	22	2018-01-01
10		2018-01-01 22:00:00 +01:00	22	2018-01-01
11		2018-01-01 22:00:00 +01:00	22	2018-01-01
12		2018-01-01 22:00:00 +01:00	22	2018-01-01
13		2018-01-01 22:00:00 +01:00	22	2018-01-01
14		2018-01-01 22:00:00 +01:00	22	2018-01-01
15		2018-01-01 22:00:00 +01:00	22	2018-01-01
16		2018-01-01 22:00:00 +01:00	22	2018-01-01
17		2018-01-01 22:00:00 +01:00	22	2018-01-01
18		2018-01-01 22:00:00 +01:00	22	2018-01-01
19		2018-01-01 22:00:00 +01:00	22	2018-01-01
20		2018-01-01 22:00:00 +01:00	22	2018-01-01
21		2018-01-01 22:00:00 +01:00	22	2018-01-01
22		2018-01-01 22:00:00 +01:00	22	2018-01-01
23		2018-01-01 22:00:00 +01:00	22	2018-01-01
24		2018-01-01 22:00:00 +01:00	22	2018-01-01
25		2018-01-01 22:00:00 +01:00	22	2018-01-01
26		2018-01-01 22:00:00 +01:00	22	2018-01-01
27		2018-01-01 22:00:00 +01:00	22	2018-01-01
28		2018-01-01 22:00:00 +01:00	22	2018-01-01
29		2018-01-01 22:00:00 +01:00	22	2018-01-01
30		2018-01-01 22:00:00 +01:00	22	2018-01-01
31		2018-01-01 22:00:00 +01:00	22	2018-01-01
32		2018-01-01 22:00:00 +01:00	22	2018-01-01
33		2018-01-01 22:00:00 +01:00	22	2018-01-01
34		2018-01-01 22:00:00 +01:00	22	2018-01-01
35		2018-01-01 22:00:00 +01:00	22	2018-01-01
36		2018-01-01 22:00:00 +01:00	22	2018-01-01
37		2018-01-01 22:00:00 +01:00	22	2018-01-01
38		2018-01-01 22:00:00 +01:00	22	2018-01-01
39		2018-01-01 22:00:00 +01:00	22	2018-01-01
40		2018-01-01 22:00:00 +01:00	22	2018-01-01
41		2018-01-01 22:00:00 +01:00	22	2018-01-01
42		2018-01-01 22:00:00 +01:00	22	2018-01-01
43		2018-01-01 22:00:00 +01:00	22	2018-01-01
44		2018-01-01 22:00:00 +01:00	22	2018-01-01
45		2018-01-01 22:00:00 +01:00	22	2018-01-01
46		2018-01-01 22:00:00 +01:00	22	2018-01-01
47		2018-01-01 22:00:00 +01:00	22	2018-01-01
48		2018-01-01 22:00:00 +01:00	22	2018-01-01
49		2018-01-01 22:00:00 +01:00	22	2018-01-01
50		2018-01-01 22:00:00 +01:00	22	2018-01-01
51		2018-01-01 22:00:00 +01:00	22	2018-01-01
52		2018-01-01 22:00:00 +01:00	22	2018-01-01
53		2018-01-01 22:00:00 +01:00	22	2018-01-01
54		2018-01-01 22:00:00 +01:00	22	2018-01-01
55		2018-01-01 22:00:00 +01:00	22	2018-01-01
56		2018-01-01 22:00:00 +01:00	22	2018-01-01
57		2018-01-01 22:00:00 +01:00	22	2018-01-01
58		2018-01-01 22:00:00 +01:00	22	2018-01-01
59		2018-01-01 22:00:00 +01:00	22	2018-01-01
60		2018-01-01 22:00:00 +01:00	22	2018-01-01
61		2018-01-01 22:00:00 +01:00	22	2018-01-01
62		2018-01-01 22:00:00 +01:00	22	2018-01-01
63		2018-01-01 22:00:00 +01:00	22	2018-01-01
64		2018-01-01 22:00:00 +01:00	22	2018-01-01
65		2018-01-01 22:00:00 +01:00	22	2018-01-01
66		2018-01-01 22:00:00 +01:00	22	2018-01-01
67		2018-01-01 22:00:00 +01:00	22	2018-01-01
68		2018-01-01 22:00:00 +01:00	22	2018-01-01
69		2018-01-01 22:00:00 +01:00	22	2018-01-01
70		2018-01-01 22:00:00 +01:00	22	2018-01-01
71		2018-01-01 22:00:00 +01:00	22	2018-01-01
72		2018-01-01 22:00:00 +01:00	22	2018-01-01
73		2018-01-01 22:00:00 +01:00	22	2018-01-01
74		2018-01-01 22:00:00 +01:00	22	2018-01-01
75		2018-01-01 22:00:00 +01:00	22	2018-01-01
76		2018-01-01 22:00:00 +01:00	22	2018-01-01
77		2018-01-01 22:00:00 +01:00	22	2018-01-01
78		2018-01-01 22:00:00 +01:00	22	2018-01-01
79		2018-01-01 22:00:00 +01:00	22	2018-01-01
80		2018-01-01 22:00:00 +01:00	22	2018-01-01
0		2018-01-01 23:00:00 +01:00	23	2018-01-01
1		2018-01-01 23:00:00 +01:00	23	2018-01-01
2		2018-01-01 23:00:00 +01:00	23	2018-01-01
3		2018-01-01 23:00:00 +01:00	23	2018-01-01
4		2018-01-01 23:00:00 +01:00	23	2018-01-01
5		2018-01-01 23:00:00 +01:00	23	2018-01-01
6		2018-01-01 23:00:00 +01:00	23	2018-01-01
7		2018-01-01 23:00:00 +01:00	23	2018-01-01
8		2018-01-01 23:00:00 +01:00	23	2018-01-01
9		2018-01-01 23:00:00 +01:00	23	2018-01-01
10		2018-01-01 23:00:00 +01:00	23	2018-01-01
11		2018-01-01 23:00:00 +01:00	23	2018-01-01
12		2018-01-01 23:00:00 +01:00	23	2018-01-01
13		2018-01-01 23:00:00 +01:00	23	2018-01-01
14		2018-01-01 23:00:00 +01:00	23	2018-01-01
15		2018-01-01 23:00:00 +01:00	23	2018-01-01
16		2018-01-01 23:00:00 +01:00	23	2018-01-01
17		2018-01-01 23:00:00 +01:00	23	2018-01-01
18		2018-01-01 23:00:00 +01:00	23	2018-01-01
19		2018-01-01 23:00:00 +01:00	23	2018-01-01
20		2018-01-01 23:00:00 +01:00	23	2018-01-01
21		2018-01-01 23:00:00 +01:00	23	2018-01-01
22		2018-01-01 23:00:00 +01:00	23	2018-01-01
23		2018-01-01 23:00:00 +01:00	23	2018-01-01
24		2018-01-01 23:00:00 +01:00	23	2018-01-01
25		2018-01-01 23:00:00 +01:00	23	2018-01-01
26		2018-01-01 23:00:00 +01:00	23	2018-01-01
27		2018-01-01 23:00:00 +01:00	23	2018-01-01
28		2018-01-01 23:00:00 +01:00	23	2018-01-01
29		2018-01-01 23:00:00 +01:00	23	2018-01-01
30		2018-01-01 23:00:00 +01:00	23	2018-01-01
31		2018-01-01 23:00:00 +01:00	23	2018-01-01
32		2018-01-01 23:00:00 +01:00	23	2018-01-01
33		2018-01-01 23:00:00 +01:00	23	2018-01-01
34		2018-01-01 23:00:00 +01:00	23	2018-01-01
35		2018-01-01 23:00:00 +01:00	23	2018-01-01
36		2018-01-01 23:00:00 +01:00	23	2018-01-01
37		2018-01-01 23:00:00 +01:00	23	2018-01-01
38		2018-01-01 23:00:00 +01:00	23	2018-01-01
39		2018-01-01 23:00:00 +01:00	23	2018-01-01
40		2018-01-01 23:00:00 +01:00	23	2018-01-01
41		2018-01-01 23:00:00 +01:00	23	2018-01-01
42		2018-01-01 23:00:00 +01:00	23	2018-01-01
43		2018-01-01 23:00:00 +01:00	23	2018-01-01
44		2018-01-01 23:00:00 +01:00	23	2018-01-01
45		2018-01-01 23:00:00 +01:00	23	2018-01-01
46		2018-01-01 23:00:00 +01:00	23	2018-01-01
47		2018-01-01 23:00:00 +01:00	23	2018-01-01
48		2018-01-01 23:00:00 +01:00	23	2018-01-01
49		2018-01-01 23:00:00 +01:00	23	2018-01-01
50		2018-01-01 23:00:00 +01:00	23	2018-01-01
51		2018-01-01 23:00:00 +01:00	23	2018-01-01
52		2018-01-01 23:00:00 +01:00	23	2018-01-01
53		2018-01-01 23:00:00 +01:00	23	2018-01-01
54		2018-01-01 23:00:00 +01:00	23	2018-01-01
55		2018-01-01 23:00:00 +01:00	23	2018-01-01
56		2018-01-01 23:00:00 +01:00	23	2018-01-01
57		2018-01-01 23:00:00 +01:00	23	2018-01-01
58		2018-01-01 23:00:00 +01:00	23	2018-01-01
59		2018-01-01 23:00:00 +01:00	23	2018-01-01
60		2018-01-01 23:00:00 +01:00	23	2018-01-01
61		2018-01-01 23:00:00 +01:00	23	2018-01-01
62		2018-01-01 23:00:00 +01:00	23	2018-01-01
63		2018-01-01 23:00:00 +01:00	23	2018-01-01
64		2018-01-01 23:00:00 +01:00	23	2018-01-01
65		2018-01-01 23:00:00 +01:00	23	2018-01-01
66		2018-01-01 23:00:00 +01:00	23	2018-01-01
67		2018-01-01 23:00:00 +01:00	23	2018-01-01
68		2018-01-01 23:00:00 +01:00	23	2018-01-01
69		2018-01-01 23:00:00 +01:00	23	2018-01-01
70		2018-01-01 23:00:00 +01:00	23	2018-01-01
71		2018-01-01 23:00:00 +01:00	23	2018-01-01
72		2018-01-01 23:00:00 +01:00	23	2018-01-01
73		2018-01-01 23:00:00 +01:00	23	2018-01-01
74		2018-01-01 23:00:00 +01:00	23	2018-01-01
75		2018-01-01 23:00:00 +01:00	23	2018-01-01
76		2018-01-01 23:00:00 +01:00	23	2018-01-01
77		2018-01-01 23:00:00 +01:00	23	2018-01-01
78		2018-01-01 23:00:00 +01:00	23	2018-01-01
79		2018-01-01 23:00:00 +01:00	23	2018-01-01
80		2018-01-01 23:00:00 +01:00	23	2018-01-01
0		2018-01-02 00:00:00 +01:00	00	2018-01-02
1		2018-01-02 00:00:00 +01:00	00	2018-01-02
2		2018-01-02 00:00:00 +01:00	00	2018-01-02
3		2018-01-02 00:00:00 +01:00	00	2018-01-02
4		2018-01-02 00:00:00 +01:00	00	2018-01-02
5		2018-01-02 00:00:00 +01:00	00	2018-01-02
6		2018-01-02 00:00:00 +01:00	00	2018-01-02
7		2018-01-02 00:00:00 +01:00	00	2018-01-02
8		2018-01-02 00:00:00 +01:00	00	2018-01-02
9		2018-01-02 00:00:00 +01:00	00	2018-01-02
10		2018-01-02 00:00:00 +01:00	00	2018-01-02
11		2018-01-02 00:00:00 +01:00	00	2018-01-02
12		2018-01-02 00:00:00 +01:00	00	2018-01-02
13		2018-01-02 00:00:00 +01:00	00	2018-01-02
14		2018-01-02 00:00:00 +01:00	00	2018-01-02
15		2018-01-02 00:00:00 +01:00	00	2018-01-02
16		2018-01-02 00:00:00 +01:00	00	2018-01-02
17		2018-01-02 00:00:00 +01:00	00	2018-01-02
18		2018-01-02 00:00:00 +01:00	00	2018-01-02
19		2018-01-02 00:00:00 +01:00	00	2018-01-02
20		2018-01-02 00:00:00 +01:00	00	2018-01-02
21		2018-01-02 00:00:00 +01:00	00	2018-01-02
22		2018-01-02 00:00:00 +01:00	00	2018-01-02
23		2018-01-02 00:00:00 +01:00	00	2018-01-02
24		2018-01-02 00:00:00 +01:00	00	2018-01-02
25		2018-01-02 00:00:00 +01:00	00	2018-01-02
26		2018-01-02 00:00:00 +01:00	00	2018-01-02
27		2018-01-02 00:00:00 +01:00	00	2018-01-02
28		2018-01-02 00:00:00 +01:00	00	2018-01-02
29		2018-01-02 00:00:00 +01:00	00	2018-01-02
30		2018-01-02 00:00:00 +01:00	00	2018-01-02
31		2018-01-02 00:00:00 +01:00	00	2018-01-02
32		2018-01-02 00:00:00 +01:00	00	2018-01-02
33		2018-01-02 00:00:00 +01:00	00	2018-01-02
34		2018-01-02 00:00:00 +01:00	00	2018-01-02
35		2018-01-02 00:00:00 +01:00	00	2018-01-02
36		2018-01-02 00:00:00 +01:00	00	2018-01-02
37		2018-01-02 00:00:00 +01:00	00	2018-01-02
38		2018-01-02 00:00:00 +01:00	00	2018-01-02
39		2018-01-02 00:00:00 +01:00	00	2018-01-02
40		2018-01-02 00:00:00 +01:00	00	2018-01-02
41		2018-01-02 00:00:00 +01:00	00	2018-01-02
42		2018-01-02 00:00:00 +01:00	00	2018-01-02
43		2018-01-02 00:00:00 +01:00	00	2018-01-02
44		2018-01-02 00:00:00 +01:00	00	2018-01-02
45		2018-01-02 00:00:00 +01:00	00	2018-01-02
46		2018-01-02 00:00:00 +01:00	00	2018-01-02
47		2018-01-02 00:00:00 +01:00	00	2018-01-02
48		2018-01-02 00:00:00 +01:00	00	2018-01-02
49		2018-01-02 00:00:00 +01:00	00	2018-01-02
50		2018-01-02 00:00:00 +01:00	00	2018-01-02
51		2018-01-02 00:00:00 +01:00	00	2018-01-02
52		2018-01-02 00:00:00 +01:00	00	2018-01-02
53		2018-01-02 00:00:00 +01:00	00	2018-01-02
54		2018-01-02 00:00:00 +01:00	00	2018-01-02
[truncated: 707,561 more rows]
