# Supplementary material for: Sequence-oriented sensitive analysis for PM2.5 exposure and risk assessment using interactive process mining
Source: PLoS One. 2023 Aug 24;18(8):e0290372. doi: 10.1371/journal.pone.0290372 (PMC10449204; doi:10.1371/journal.pone.0290372)
Supplement: S2 Data — Data with each one of the individuals in the populations, as well as the epidemiological and social data. It is composed by the following variables: id (citizen identifier), sex, age, obesity, diabetes, asthma, high blood pressure, pulmonar disease, heart disease, anxiety, smoke, alcohol (binary epidemiological variables, if the value is 1 the citizen suffer the affection), employ, transport, freeTime, residence (indicate the identifier of the employ, transport, freeTime and residence locations in the geoJSON file). File: ./data/population_data/sample_population_v3.csv. (CSV) [file pone.0290372.s002.csv]

	id	sex	age	obesity	diabetes	asthma	high blood pressure	pulmonar disease	heart disease	anxiety	smoke	alcohol	employ	transport	freeTime	residence
0	0x172b10fa528c88e4cd46734b92bfa	0	46	1	0	0	0	0	0	0	0	0	25	-1	50	173
1	0x8f91e1f3a09ae14f0cbb3faf31e1	0	46	0	0	0	1	0	0	0	0	0	15	-2	57	442
2	0xd4db43e6335dbf2c4b68f581a253	1	17	0	0	0	0	0	0	0	0	0	37	318	59	195
3	0xcc20659647ff0387cb409d8d4822	0	26	0	0	0	0	0	0	0	0	0	17	-2	29	245
4	0xd0f417ff3fae7789760b4e39f706	1	57	0	0	0	0	0	0	0	0	0	14	-2	59	1004
5	0x221bda6c95c3b6f4d76979c8f664	0	22	0	0	0	0	0	0	0	0	0	12	-2	61	437
6	0x1d576d43330cfb7b4bdcfe7e98458	0	29	0	0	0	0	0	0	0	0	0	13	-1	35	850
7	0x14f005246dc6e9e1da24c650d1a7f	1	25	1	1	0	0	0	0	0	0	1	17	-2	53	704
8	0x188dc7a51758373b15b26c8e32e8b	1	27	0	0	1	1	0	0	0	0	0	389	-2	57	780
9	0xa52fad10ed42ea4b8bcdc88046a1	0	11	0	0	0	0	0	0	0	0	0	42	-1	62	226
10	0x1388ae3ed931b7e5063ed12ed78f0	1	16	0	0	0	0	0	0	0	0	0	42	-2	31	151
11	0xa9db04bcb37b25c97d9cf83bcbe1	0	25	0	0	0	0	0	0	0	1	0	16	-1	58	994
12	0xe27a8ae1ebeecbb074a3d7e2969c	1	40	0	0	0	1	0	0	0	0	0	12	-2	33	338
13	0x3ca14af229be2998d0088bc4c14b	0	25	0	0	0	1	0	0	0	0	0	-1	-2	56	946
14	0x17a4187bd3331141b179c49789dff	1	28	1	0	0	1	0	0	0	0	0	13	-2	54	349
15	0x1705de2debe006cb44ef356e8b8f9	0	6	0	0	0	0	0	0	0	0	0	44	-2	30	933
16	0xbd3f45e966f94a340e5f430d4bf5	1	37	1	0	0	0	0	0	0	0	0	-1	-2	62	879
17	0x8a2167f8bd8f51aa5edd5e4b4936	0	6	0	0	0	0	0	0	0	0	0	42	-1	49	172
18	0x1cd59b21ca9d78b054377017a7a90	1	28	0	0	0	0	0	0	0	0	0	14	-2	58	136
19	0x166b7f7581921197c8dfda687c72	0	46	1	0	0	1	0	0	0	0	0	26	-2	35	102
20	0x14444df7dcd18ed2fe65f26647253	0	5	0	0	0	0	0	0	0	0	0	39	-1	62	981
21	0x19ce9babcf64629939b983ce81535	0	25	0	0	0	0	0	0	0	0	0	-1	-2	29	730
22	0xb251a646e369d49b9ec5c34450bd	0	28	0	0	0	0	0	0	0	0	0	13	-2	62	502
23	0x1202bc3b738a01af4c3468cefea6c	1	13	0	0	0	0	0	0	0	0	0	41	-2	35	1002
24	0xde51c0d735b7b3e19bf5e081fba6	0	1	0	0	0	0	0	0	0	0	0	43	-1	61	523
25	0xfed96c34291284a6e2f623143eb9	1	31	0	0	0	0	0	0	1	0	0	15	-2	32	196
26	0x1d145fb9a19c5224eccead40b5877	0	19	0	0	0	0	0	0	0	1	0	46	-2	48	1003
27	0x1b3555e986f3a325778cbb53928aa	0	19	0	0	0	0	0	0	0	0	0	47	-2	48	832
28	0xeb4c3551111b91db073031844336	0	13	0	0	0	0	0	0	0	0	0	41	-1	36	460
29	0x19d1a379a13b17488eb80f358da04	1	10	0	0	0	0	0	0	0	1	0	38	-1	54	316
30	0x18be063b14af688cca8cb9d455868	0	1	0	0	0	0	0	0	0	1	0	42	-2	32	157
31	0xeccc6814c025b7c584a4812b568f	0	31	0	0	0	1	0	1	0	0	0	14	-1	34	883
32	0x3a510a7cb0633ee11100b032ca1e	0	15	1	0	0	0	0	0	0	1	1	44	-2	50	357
33	0x1299ffe54a3e2d65ea9dd97990b94	1	37	0	0	0	0	0	0	1	0	0	14	-2	62	678
34	0xd01f0c7ba0117292c32b6d1bef70	1	71	0	0	0	0	0	0	0	1	0	17	-2	60	783
35	0x10fcc1bef90f9530dd49645cb2157	0	1	0	0	0	0	0	0	0	0	0	40	-1	52	470
36	0x1de9677697e3d44f8ffc832431a50	1	49	0	0	0	0	0	1	0	0	0	17	-2	29	399
37	0x1c51f47d9871264528745535ee1ed	1	34	0	0	0	0	0	0	0	0	0	12	-2	61	474
38	0x698dcc4f95a57851d69868d1a53c	1	19	0	0	0	0	0	0	0	1	0	46	-2	48	999
39	0xc61658676b6ea448dd117770e925	1	25	0	0	0	0	0	0	0	0	1	14	-2	57	810
40	0x52e44112e76362794d49b76ed0d0	1	46	1	0	0	0	0	0	0	0	0	23	-2	55	349
41	0x1757a97cb156a219f0cdea901c5fd	1	26	0	0	0	0	0	0	0	1	0	15	-1	61	487
42	0x12ad50941730e341f6d057130f63a	1	51	0	0	0	0	0	0	0	0	0	17	-2	62	1048
43	0x8c922f994ce8bc33aede947a7359	0	29	0	1	0	0	0	0	0	0	0	16	-2	57	122
44	0x6b02ed4390bce34a3ee9d4dddd89	1	28	0	0	0	0	0	0	0	1	0	-1	-2	61	1030
45	0xd3bb60cdee94b11b3fb214d3767b	1	36	0	0	0	0	0	0	0	0	0	13	-1	61	348
46	0x1cc4bc20a4d5f697a36d5235a3786	0	27	0	0	0	1	0	0	0	0	0	256	-2	57	936
47	0x13282f0fb7e54a1ba11fc56214de1	1	65	0	0	0	0	0	0	0	1	0	13	-2	60	901
48	0x1c8e930afdbb9d9708da29323cb20	1	16	0	0	0	0	0	0	1	0	1	41	-2	33	352
49	0x13ae880858354ecee6e1007aa549e	1	4	0	0	0	0	0	0	0	0	0	44	-2	60	843
50	0x16ff23a649be64b8d21974f9d8071	0	46	0	0	1	0	0	0	0	0	0	25	-2	53	340
51	0x253901be68729244b2d0b1ef6bcc	1	37	1	0	0	0	0	0	0	0	0	23	-2	60	652
52	0x2fee69181f1e193906fcbe30d8c	1	22	0	0	0	0	0	0	0	1	1	26	-2	30	606
53	0xb81f16418b132bad1cf1c27b6bc9	0	41	1	0	0	0	0	0	0	0	0	-1	-2	54	896
54	0x121515115dd9b60bd170ed129f200	1	4	0	0	0	0	0	0	0	0	0	45	-2	56	241
55	0x11b597c76a68838ddb1e4d199955b	0	9	0	0	0	0	0	0	0	0	0	42	-2	56	107
56	0x8b7040533ca84bb3e050ea07ffeb	0	15	0	0	0	0	0	0	1	0	0	40	-2	29	368
57	0x1860111d896becd062ee300226e85	0	76	0	0	0	1	1	0	0	0	1	15	-1	62	711
58	0x1c83986761921d753df324e6c6b6d	0	27	0	0	0	1	0	0	0	0	0	13	-2	35	152
59	0x7613af82ae9e61d9c2175e682576	0	21	1	0	0	0	0	0	0	0	1	47	-1	48	970
60	0x4c36e805bd2a392ae1fdbaf5be4d	0	34	0	0	0	0	0	0	0	1	0	12	-2	55	317
61	0x1b1eb0f8caa8f34ab1b37092b4fe	1	56	0	0	0	0	0	0	0	0	0	14	-1	49	467
62	0x1cd21839a3380a9ad11842a0c90c	1	7	0	0	0	0	0	0	0	0	0	42	-2	60	884
63	0x704b43b65c48a73de25f8884da82	0	7	0	0	0	0	0	0	0	0	1	45	-2	34	166
64	0x81fe9ca024e2c00d5602508081fc	1	41	0	0	0	0	0	0	0	0	0	16	-2	29	545
65	0x11e23cb096200e42bcbded1207cbb	0	1	0	0	0	0	0	0	0	0	0	42	-2	60	135
66	0x1d6510db599a60a91c330e5c0efc0	0	45	0	0	0	0	0	0	0	0	1	15	-2	36	508
67	0xdb7a52ed19c579a1c9fcf895cf4b	0	51	0	0	0	0	0	0	0	0	0	25	-1	50	894
68	0x5c5abf04f11e955231d68e1baa1b	1	11	0	0	0	0	0	0	0	0	0	40	-1	51	654
69	0x8df0a850b9f2eb8043ab1f39b61e	1	7	0	0	0	0	0	0	0	0	0	43	-2	59	809
70	0x9b0a31f7569bcd04100b05ccbc8e	1	5	0	0	0	0	0	0	0	0	0	45	-1	56	696
71	0xf809abfef1336f5799cbf1013298	0	31	0	0	0	0	0	0	0	1	0	14	-1	30	647
72	0x1411945915b7db1eef1e55dcf414	1	17	0	0	0	0	0	0	0	0	0	44	-2	53	528
73	0x4cb04b16e76adbe0c0644366547f	1	9	0	0	0	0	0	0	0	0	0	43	-1	35	283
74	0x8ac425473ba0a4ae75629b1ae369	0	71	0	1	0	0	0	0	0	0	0	15	-2	57	673
75	0xba3834fbb60a813499ae0c2e73d8	1	45	0	0	0	0	0	0	0	0	0	26	-1	32	823
76	0x7daf8d875c990a41896dfae74956	1	13	0	0	0	0	0	0	0	0	1	42	-2	52	240
77	0x163796470232291e6f51789aa83cd	1	36	0	0	0	0	0	0	0	0	1	13	-2	51	214
78	0x26a5bcd59939c4ba973e5ed100e8	1	13	0	0	0	0	0	0	0	0	0	45	-2	60	432
79	0x1c446a49e90d4f272dcc4f204ef45	1	7	0	0	0	0	0	0	0	0	0	45	-2	30	723
80	0x17f6dc97f50893dcf7a30f981eb7b	1	40	1	0	0	1	0	0	0	0	0	-1	-2	61	146
81	0xb86523d96479b2fedd7bad96ca80	1	13	1	0	1	0	0	0	0	1	1	40	-1	62	92
82	0x23d5cac65def0feaa3272eeab8fb	1	16	0	0	0	0	0	0	0	0	0	38	-2	30	109
83	0x2ee65df34645cbe179d876bedde5	0	26	0	0	0	0	0	0	0	0	0	12	-2	33	148
84	0xe702ddef974205c36754b01e8d15	0	17	0	0	0	0	0	0	0	1	0	45	-2	62	331
85	0xb5cd2dd46ade9d75aa953544b08e	0	33	0	0	0	0	0	0	1	1	0	12	-2	60	364
86	0x1eb540786175bc7df2959e96b184d	1	43	0	0	0	0	0	0	0	0	0	-1	-2	61	235
87	0x154839a81f3bdea9a43cf2b93b55b	0	33	0	0	0	0	0	0	0	0	0	23	-1	61	293
88	0x137b724d1633d89a549bee44e4747	1	19	1	1	0	0	0	0	0	1	0	47	-2	48	429
89	0x8dce8131cad54a8026ed55380068	1	31	0	0	0	0	0	0	0	1	0	14	-1	58	513
90	0x17ac9b784276602f86277a015e174	0	1	0	0	0	0	0	0	0	0	0	39	-2	59	453
91	0xa6ae35d79d30c376c665ec06b268	1	57	1	0	0	1	0	0	0	0	0	240	-2	33	257
92	0x1a10f9c90f1d2462e4bda7d591c5f	1	37	0	0	0	0	0	0	0	1	0	15	-2	58	970
93	0x1e8e843619f733d5806b16ba8d396	0	73	0	0	0	0	0	0	0	1	0	17	-2	59	473
94	0x2d9aa0ac1fa179f3903298d06cbc	1	49	0	0	0	1	0	0	0	0	0	15	-2	53	353
95	0x12cbfa3be859940884bb4535f47fc	0	21	0	0	0	0	0	0	0	1	0	47	-2	48	966
96	0xa23e4861d2b0b44ddcc23353d3c0	1	56	1	0	0	0	0	0	0	0	0	16	-2	62	338
97	0x106b49751e7f801e807b3f84011b1	0	49	1	0	0	0	0	0	0	1	0	12	-2	52	155
98	0x296c6f4e40a5a10176aff3f92fac	1	29	1	0	0	0	1	0	0	1	0	26	-2	35	406
99	0x5f3c9b50c6bc865b94ec85b4c00e	0	29	0	0	0	0	0	0	0	0	0	14	-2	62	551
100	0x1c2045d2b16e0ffd9f5874f04300b	0	43	0	0	0	1	0	0	0	0	0	15	-2	61	546
101	0x1ae5abf33406c59d5d6839075b02e	1	17	0	0	0	1	0	0	0	0	0	42	-2	31	852
102	0x126f42d5e9a6faacab6a1c07392c2	0	1	0	0	0	0	0	0	0	0	0	39	-2	36	302
103	0xd691a8a4fb28712ebaf2ddf568b0	0	9	0	0	0	0	0	0	0	0	1	44	-2	60	806
104	0x1e59576a1b461c0f679101eb84f06	1	46	1	0	0	0	0	0	0	0	0	15	-2	60	497
105	0xf69cfe497e6922c07b2c69ba6585	0	21	0	0	0	0	0	0	0	1	0	46	-2	48	465
106	0x1bc86bb9faea145d72c1606197208	1	31	0	0	0	0	0	1	0	0	0	12	-1	31	719
107	0x6284d6168e59db8ebfc2fd0cce53	0	37	0	0	0	0	1	0	0	1	1	17	-1	57	932
108	0x17ba83401ebab1c5d72dbaaba56c4	0	27	0	0	0	0	0	0	0	0	1	14	-2	62	884
109	0x15bf97edb304fea8a206c308da03c	1	49	0	1	0	1	0	0	0	0	0	17	-2	60	899
110	0x1149d8dde9db3ce89ef6b765641a8	0	4	0	0	0	0	0	0	0	1	1	41	-2	61	718
111	0x8177948f058f64100ea89da35f54	1	29	0	0	1	0	0	0	0	0	0	204	-2	54	125
112	0x4894251bac33acfd3c9f32d4b707	1	46	0	0	0	0	0	0	0	0	1	26	-2	62	1000
113	0x8945ced1769541cb99972a1f2688	0	41	0	0	0	0	0	0	0	1	1	13	-2	49	713
114	0xc6af6c125369b85902fbdeb8e1f8	0	45	1	0	0	0	0	0	0	1	1	17	-1	31	1010
115	0xedd3c398323ff44c6ce1d48d1107	0	11	0	0	0	0	0	0	0	0	0	39	-1	52	318
116	0x69debd6403d97b144f65e6acad77	0	25	0	0	0	1	0	0	0	0	0	14	-2	60	416
117	0x11c1ca1ca55649adbf4a2ac2baaf2	1	11	0	0	0	0	0	0	0	0	0	42	-1	54	1022
118	0x1d1d42842ec9914af225a9e66b2b9	0	16	0	0	1	0	0	0	0	0	1	45	-2	52	269
119	0x177aa443af527f577173ea31b74fa	1	41	1	0	1	0	0	0	0	0	0	23	-2	35	887
120	0x520ab59ded94d2b4576ef8a23a07	0	1	0	0	0	0	0	0	0	0	0	42	-2	50	899
121	0xa90e55cea5bc4b962ce70aad159e	1	34	0	0	0	0	0	0	1	1	0	27	-2	61	910
122	0x1459a3c9b3dac4fa648e5bf0ff3b0	0	81	1	0	0	0	0	1	0	1	0	-1	-2	52	881
123	0x1891478308c14222e38a1f8949c27	0	35	0	0	0	0	0	1	0	0	0	26	-2	60	176
124	0x313226e3d9e84a196ba0328cc72f	0	40	0	1	0	1	0	0	0	0	0	359	-2	32	171
125	0x15503a5c38b1a7e2dc31b20cd8d03	1	37	0	1	0	1	0	0	0	0	0	23	-2	58	125
126	0x844a240fe0d82389a0e8f54c55ae	1	16	0	0	0	0	0	0	0	0	0	37	-2	62	977
127	0x14d965ae09178ff0270057b0ca789	1	29	1	0	0	0	0	0	0	0	0	12	-2	57	982
128	0x50097fb04d1de65c0944bd7b3071	1	52	0	0	0	1	1	0	0	0	0	14	-2	29	710
129	0x170df42c3472c2bfcfdd8f87400f1	1	25	1	0	0	0	0	0	1	1	0	14	-1	61	921
130	0x1bfde828eb10acedc9b05a2055905	1	21	0	0	0	0	0	0	0	1	0	47	-2	48	887
131	0xb4ebd6c4fa72bffb99ed77c65fbe	1	27	1	0	0	1	0	0	0	0	1	17	-1	61	284
132	0xcf6f4513d7905c6c41ea669ffe2b	0	17	0	0	0	0	0	0	0	0	0	45	-2	57	356
133	0xbb2e2cbfb9daebd5f7be2f9f4e51	1	25	0	0	0	0	0	0	0	1	0	13	-2	60	324
134	0x18053fe6fac8b7380dd188a2e87e4	1	17	0	0	0	0	0	0	0	1	1	38	-2	62	458
135	0x19221d624946a4c675b0335ac5bb9	0	16	0	0	0	0	0	0	0	0	0	42	-2	32	818
136	0x14d55519f948d63127b56f909b358	1	26	0	0	0	0	0	0	0	0	0	14	-2	50	266
137	0xdfac9204a749bc36512a9c12e84a	0	40	0	1	0	1	0	0	0	1	1	12	-2	30	300
138	0x8cfca6019c03c13e60efe87b668c	1	33	0	0	0	0	0	0	0	0	0	16	-1	29	812
139	0x17014c57d23bdd1db478bf9a6dd14	1	13	0	0	1	0	0	0	0	1	1	44	-2	60	756
140	0x1df4a3db0cf2eb3c03b16046fd62a	1	31	0	0	0	1	0	0	0	0	1	13	-1	61	525
141	0x16f454cff9fef2427826f5d345562	0	21	0	0	0	0	0	0	0	0	0	47	-1	48	514
142	0x17c852afe7058f64ba60372944b98	0	31	0	0	0	0	0	0	0	0	0	13	-2	29	411
143	0x129e7551cbd863be9ecb7b0e65135	0	21	0	0	0	0	0	0	0	0	0	47	-2	48	309
144	0xebe7c309f4a7cb1d1959a458ac16	1	35	1	0	0	1	0	0	0	0	0	-1	-2	54	955
145	0x1b87522f5bbe16446f5ef20dd279c	0	5	0	0	0	0	0	0	0	0	0	40	-2	33	178
146	0x37417bba8ab9b91b23a5bd93bab2	1	76	0	0	0	1	1	0	0	0	0	17	-2	53	691
147	0xcb74d9fcab55d04ca5d9df165766	1	36	1	0	0	0	0	0	0	0	0	17	-2	59	135
148	0x1c755f239948ddd62d54064964750	1	1	0	0	0	0	0	0	0	0	0	39	-2	55	811
149	0x147aeba6ad14b8cb63c1341a22394	1	29	1	0	0	0	0	0	0	1	0	14	-2	62	162
150	0x165cc257df1d0ff17b704876868ac	0	9	0	0	0	0	0	0	0	0	0	37	-2	52	847
151	0x1052987943627c56c2efbfc010606	0	7	0	0	0	0	0	0	0	0	0	40	-2	34	1051
152	0x23fa1b5c625b57f100c4e138b20d	1	69	0	0	0	0	0	0	0	1	0	14	-2	55	585
153	0x139a1136a8f8fb77523789b696d8	1	46	0	0	0	0	0	0	0	0	0	376	-2	61	536
154	0xfc61fc21440fc58385863e71b336	1	22	1	0	0	0	0	0	0	0	1	12	-1	36	1026
155	0xf17e1f5d7d8b01eb5bacb126ef64	0	37	1	1	0	0	0	0	0	0	0	25	-2	56	94
156	0x1905635e944807183331fa85e4201	0	40	1	0	0	0	0	0	0	1	0	13	1010	50	97
157	0x1540de6ddce0976e27e160c2667	1	57	1	0	0	0	0	0	0	0	0	16	-1	34	839
158	0x15517a6507651de0de3d1b650928c	1	16	0	0	0	0	0	0	0	0	0	45	-1	36	273
159	0x371240076feeac0a622c16326fdf	1	86	0	0	0	1	0	0	1	0	0	16	-2	58	1019
160	0xbe75e7043ca6ed5045003e97a22f	1	45	0	0	0	0	0	0	0	1	1	-1	-2	62	433
161	0x71fd1295d0a545f6e9bc8d7e8ff9	1	5	0	0	0	0	0	0	0	0	0	44	-1	36	904
162	0x200e64db7ea3ff08c0dcf77434a4	0	37	0	0	0	0	0	0	0	0	0	13	-2	60	246
163	0x1d77a0e7008e9fc101ed0b94fdb0d	1	40	1	0	0	1	0	0	0	0	0	14	-2	60	719
164	0xcb5b1143d2cf6065522b9a324289	0	28	0	0	0	0	1	1	0	1	0	-1	-2	36	506
165	0x1caebbd9b7eba529432a6ec0355ba	0	10	0	0	0	0	0	0	0	0	0	37	-2	29	237
166	0x1d1eb3c0a97bb420e2f474dea61a7	0	49	1	0	0	1	0	0	0	0	0	25	-2	60	470
167	0x6cb105a4e9722af1e071d98caf48	1	36	0	0	0	0	0	0	0	1	0	15	-1	61	1032
168	0x1d4f73f28d43ea89b8f1ea4d4cf51	0	26	1	0	0	0	0	0	0	0	0	17	-2	61	141
169	0x94ef2488729d7f38ff7e1d7d0aa4	0	51	0	0	0	0	0	0	0	0	0	27	-2	62	710
170	0x13dc76e5898e594a0110873898e31	1	13	1	0	0	0	0	0	0	0	1	45	-2	57	922
171	0x8711a9380343258cd6724c9bd230	1	1	0	0	0	0	0	0	0	1	0	38	-2	35	359
172	0x18f41ce0f425da55e1e9a7c752c99	0	61	0	0	0	0	0	0	0	0	0	17	-2	62	452
173	0x56cf83719c84aea203c01c977c22	0	33	1	0	0	0	0	0	0	1	0	25	-2	29	449
174	0xd8eb21f4fe481fc26674b267b99e	1	33	0	0	0	0	0	0	0	0	1	23	-1	51	250
175	0x1787bfc1c2f99d90feadf63d52388	0	41	1	0	0	0	0	0	0	0	0	13	-2	62	139
176	0xe6b707ffd6d2b0cd5a181cb5ddfc	0	1	0	0	0	0	0	0	0	0	0	44	-2	56	985
177	0xd4be7a629f9b31190c9d683be19e	1	22	0	0	0	0	0	0	0	0	0	14	-1	62	841
178	0x9277ebda3a5111f6b6766af39c21	0	13	0	0	0	0	0	1	0	0	0	39	-2	49	878
179	0x18047f7f20fa7402ee2846bce12b	0	76	0	1	0	0	0	0	0	0	0	13	-2	52	771
180	0x46f4eb18bb0be6ea14f8be7a519e	1	53	0	0	0	0	0	0	0	0	0	17	-2	33	72
181	0x1b61dd08031156626c4145e6afd3c	0	29	0	0	0	0	0	0	0	0	0	13	-2	50	98
182	0x156049784bacf47fba6f1e5556fdb	0	7	0	0	0	0	0	0	0	1	1	41	-2	49	302
183	0x4c2b1af9b6a8804a2f76084ab9f6	0	33	1	0	0	0	0	0	0	1	0	210	-1	54	190
184	0xbe56332571732b018f6ecce2505a	0	15	0	0	0	1	0	0	0	0	0	45	-2	56	1036
185	0x1310095b305bfa630a372ac2b1068	0	41	1	0	0	0	0	0	1	0	0	23	-1	60	527
186	0x1d6dabcd7cc68f949f7714089eebf	1	29	0	0	0	0	0	0	0	1	0	17	-1	61	145
187	0x1433e23d05f50ceef63fa38ad4673	0	31	0	0	0	0	0	0	0	0	0	12	-1	55	996
188	0x13813e463a84b4658f95b1694794c	0	7	0	0	0	0	0	0	0	0	0	39	-1	61	639
189	0x18b92ec572a84dd75660161595129	1	41	0	0	0	0	0	0	0	0	0	14	-2	34	568
190	0x4c0a6f840c32c50db0fe7dfe12bf	1	5	0	0	0	0	0	0	0	0	0	45	-1	60	812
191	0x1724fdc4747ecd1b3009cf9023ee0	1	11	0	0	0	0	0	0	0	1	0	43	-1	56	739
192	0x1bbd8a66b8643b60b480b2964b36f	1	51	1	0	0	0	0	0	0	1	0	13	-2	60	662
193	0x1a38916eda08f00150b1da2ae1c63	1	19	0	0	0	0	0	0	0	0	0	47	-2	48	651
194	0x1bda9d422feb3959fc1d16335d13b	1	16	0	0	0	0	0	0	0	0	0	43	-1	61	697
195	0x1d4d308fae3315c9f98721c10d196	1	25	1	0	0	0	0	0	0	0	0	25	-2	56	796
196	0x187fd65759f8ad25c50f687da2d8d	0	37	0	0	0	0	0	0	0	1	0	17	-1	51	336
197	0x14a190fd77a236de3fbd7a7a4d73d	0	15	0	0	0	0	0	0	0	0	0	39	-2	49	580
198	0x18cc8fb7d9d0f1b2fa9cf8fbe2529	0	33	0	0	0	1	0	1	0	0	0	16	-2	60	646
199	0x440ae8272699596975803066d605	0	71	0	0	0	1	0	0	0	0	0	25	-2	61	105
200	0x1bfe5a42d9dafe5f8af1231f54cad	1	3	0	0	0	0	0	0	0	0	0	37	-2	32	680
201	0x1a5d0a021cbbc051c7864a9285f55	0	25	0	0	1	0	0	0	0	0	0	13	-1	54	462
202	0x1e6417bc460e3073d36a32571d3a8	0	13	0	0	0	1	0	0	0	0	0	41	-2	36	296
203	0x16acac29b796e1975c59c441c9122	0	56	1	1	0	0	0	0	0	0	0	-1	-2	62	277
204	0x19b39217e0cafa853533f3bccdf68	1	41	1	0	0	0	0	0	0	0	0	26	-1	32	90
205	0x19041c408624f1e483311c8919e2e	0	15	0	0	0	0	0	0	0	1	0	42	-1	34	1016
206	0xd0e9e81f6dfa779e4f51ff8bf2f7	1	27	0	0	0	1	0	0	0	0	0	26	-1	61	154
207	0x722595fdc5a65dc3a95d9cbbd805	1	76	1	1	0	0	0	0	1	0	1	16	-1	54	842
208	0x45730f818f3cca5b38cd8549a405	0	25	0	0	0	0	0	0	0	0	0	16	-2	49	710
209	0xe081c5cd804249bd655fb61b78d1	0	45	0	0	0	0	0	0	0	0	0	14	-2	60	162
210	0x13849e739778354efcf6f44142c6e	0	46	0	1	0	1	0	0	0	0	1	25	-2	32	343
211	0x19500522746ea2dbf0f7b1b342b05	1	66	1	0	0	0	0	0	0	0	0	-1	-2	62	262
212	0x1bf0816a62e7d852a3d16689f82cd	1	19	1	0	0	0	0	0	0	0	0	46	-2	48	440
213	0x416080b5c7c096e8626487110981	1	9	1	0	0	0	0	0	0	0	0	40	-1	32	260
214	0x8e54a98423aa7f2fb143814fea6d	1	31	0	0	0	0	0	1	0	0	0	14	-2	55	672
215	0x1655b695528c685244c56aaeffccb	1	43	1	0	0	1	0	0	0	1	0	234	-2	49	217
216	0xa12e5e628416a9e802fef14951cf	0	61	0	1	0	1	0	1	0	0	1	-1	-2	52	144
217	0x890ed232a6f2708c0b35117a94d1	1	9	0	0	0	0	0	0	0	1	0	43	-2	61	672
218	0x1c5410bbd4264c5fa0d911c896902	0	53	0	0	0	0	0	0	1	1	0	14	-2	61	884
219	0xd5f22f1a4a7eedb1e07b4285ade	0	43	0	0	0	0	0	0	0	0	0	-1	-2	62	651
220	0x1cd61670c5aaceb23e33ab2fafa66	0	28	1	0	0	1	0	0	0	0	1	17	-2	59	863
221	0xdebaacb83664d6ba324360894e56	0	17	0	0	0	0	0	0	0	0	1	45	-2	29	956
222	0x9e4430c6cb6b102c49bc892c4c0f	1	16	0	0	0	0	0	0	0	0	0	40	-1	61	696
223	0x1945f9fb6d7042ea05de53a54bdd3	0	29	0	0	0	0	0	0	0	1	0	14	-1	36	565
224	0xb1f74341cc664b3fc647911b0c5f	1	7	0	0	0	0	0	0	0	0	1	40	-1	29	316
225	0x17df97642274b0403f7aa2d32eb4e	1	1	0	0	0	0	0	0	0	0	0	40	-2	62	989
226	0x74dba21f274afc0bf44ce177f9ac	0	15	0	0	0	0	0	0	0	0	0	38	-1	60	924
227	0x1848336a5c71ed8b1e22d9eef0940	0	31	0	1	0	1	0	0	0	0	0	16	-2	55	516
228	0xfb9ddd4216ff12ad539bbee7e729	1	5	0	0	0	0	0	0	0	0	0	43	-2	60	955
229	0x11ce306176144a3ab060852df1b6b	1	19	0	0	0	0	0	0	0	0	0	46	-2	48	972
230	0x7b1e8df4fb44b0459d89d61e3cc4	1	36	1	0	0	0	0	0	0	1	1	15	-2	31	1000
231	0x144cb920bc65cb2bfdcaeeacf297b	0	31	0	0	0	0	0	0	1	1	0	13	-2	59	495
232	0x10b5f8d4c2341dea54b548cbfcfd5	1	37	1	0	0	0	0	0	0	1	0	13	-2	56	97
233	0x10ea22631c3a8d61378e83f75902e	1	37	0	0	0	0	0	0	1	1	0	23	-3	57	729
234	0x43ceb650472fda82b8dc6daf930b	1	17	0	0	0	0	0	0	0	0	0	37	-2	54	694
235	0x15e2ba776955a00d27039c56cfaf4	1	41	1	0	0	0	0	0	0	0	1	16	-1	52	781
236	0x1bd1e06dae3f326f6d0fde61d76e9	0	46	0	0	0	0	0	0	0	0	0	15	-2	50	632
237	0x5c2cdad6f34ac8f94f43c7ea4002	1	13	0	0	0	0	0	0	0	0	0	44	-1	34	921
238	0x16333ffee1c8730454c8bff12e65a	1	13	0	0	0	0	0	0	0	0	0	45	-2	52	166
239	0x1237758592f3fb6f44be739d394ef	0	22	0	0	0	0	0	0	0	0	0	13	-2	36	895
240	0xf096d2fe7d60ecbf477fa20939f5	0	26	0	0	0	0	0	1	0	0	1	23	-2	34	322
241	0x15b63edc6fa147f4ec7749f6379ee	1	37	0	0	0	0	0	0	0	1	0	13	-2	34	100
242	0x1baff6dd0dbae43869cedd6363f24	0	36	0	0	0	0	0	0	0	0	0	12	-1	58	943
243	0xf42292faf1c3a65780ce0750c532	1	1	0	0	0	0	0	0	0	0	0	39	-2	60	623
244	0x3c96a1aedb58c31b5a4fbda32ab8	1	57	0	0	0	0	0	0	0	0	1	16	-2	35	555
245	0x108a3b939f7009df0abcb29fbaef2	1	15	0	0	0	0	0	0	0	0	0	45	-1	31	785
246	0xb56b030c52defe45b5b20f858ea8	1	21	1	0	0	0	0	0	0	0	0	46	-2	48	960
247	0x1522ac2fdc6fee32f0d45ceb8cc5	1	25	1	0	0	0	0	0	1	0	0	25	-2	62	688
248	0x7f9e84f38e48472d51877736abc3	0	61	0	1	1	1	0	0	0	0	0	13	-2	30	286
249	0x42607dba18f4e5221f39c8153139	1	76	0	0	0	1	0	0	0	0	0	14	-2	59	833
250	0xaf0f27923bf20a08396f1df9f2eb	1	43	0	1	0	0	0	0	0	0	0	16	-1	62	857
251	0xccd66e0890dd1498f5ff864a30a8	0	31	0	0	0	0	0	0	0	1	0	13	-2	62	134
252	0x193c8127f79175be1e3a149b13d2a	0	41	0	0	0	1	0	0	0	1	0	25	-2	62	124
253	0x32239f959ba283242bed465ef0b6	1	16	0	0	0	0	0	0	0	0	0	37	-2	61	412
254	0x139d9814aa84e08b8ab2e71ff5c01	0	11	0	0	0	0	0	0	0	0	0	41	-1	61	929
255	0x1538103b3b5b10041cf739be70b3	1	53	0	0	0	0	0	0	0	0	0	734	-2	36	540
256	0xbc25ade9e5c4082e80c2b040bf8d	0	36	1	0	0	0	0	0	0	0	0	13	-2	54	805
257	0x1649fc267cc2f5d9ee906b258e3d0	1	11	1	0	0	0	0	0	0	1	0	44	-1	52	564
258	0x1a40be9d52c98e49a3a7af8ca93e0	1	37	0	0	0	0	0	0	0	1	0	25	-2	61	1044
259	0x1454af1314676407536fcd4b7bf47	1	41	0	0	0	1	0	0	0	1	0	15	-1	53	157
260	0x11e681d8419da5eb471fe013e3eca	1	21	1	0	0	0	0	0	0	0	0	47	-2	48	944
261	0xbafc86b163cc69ce54bfef63aa09	1	5	0	0	0	0	0	0	0	1	0	45	-1	60	811
262	0x1d700d739f992249d645f63b2f4b0	1	11	0	0	0	0	0	0	0	1	0	38	-1	30	300
263	0x1e4614d6c74a69ddc8152a5de659b	0	29	0	0	0	0	0	0	0	1	0	23	-2	62	373
264	0x4fd17e2c207dc1463cb42ffe826e	1	17	0	0	0	0	0	0	0	0	0	44	-2	29	591
265	0x14f9aafb93b69241f0c1997f6123a	0	21	0	0	0	0	0	0	0	0	0	47	-1	48	1013
266	0x939887c3596eedd1bdea8d631e7e	1	1	0	0	0	0	0	0	0	0	1	41	-2	57	328
267	0x7581eb1e3cdbe0c5b336ac58098c	1	7	0	0	0	0	0	0	0	0	0	40	-1	36	244
268	0x3e44a526d8f048d27a641426a59	0	13	0	0	0	0	0	0	1	0	0	37	-2	30	443
269	0xa169459acf2413905ffb11101efe	1	10	0	0	0	0	0	0	0	0	0	38	-1	29	898
270	0x28e892fc01a8d34ed0e02f439810	1	41	0	0	0	0	0	0	0	0	0	13	-2	62	748
271	0xd21365421ae7e49864c9981dd05f	0	13	0	0	0	0	0	0	0	0	0	44	-1	60	529
272	0x3af5267a499ad150995efd38fc85	1	34	1	0	0	0	0	0	0	0	0	15	-2	36	316
273	0x153bc995a9ab161598b27318736de	0	4	0	0	0	0	0	0	0	0	0	44	-2	52	1005
274	0x71a7a97cba6cf0cfe36e2d3afa52	1	25	0	0	0	0	0	0	0	0	0	-1	-2	32	651
275	0xc79947817d183616d746a543291c	0	53	0	1	0	1	0	0	0	0	0	13	-1	62	505
276	0x1552d30eebb5465670b4d295d5133	0	6	0	0	0	0	0	0	0	0	0	45	-2	54	220
277	0x8437356df71457ab77e511fd9a0a	0	16	0	0	0	0	0	0	0	0	0	43	-3	36	866
278	0x1a34428a980721faa96c7cbec6085	1	57	1	0	0	1	0	0	0	0	0	23	-3	29	529
279	0x1b64ef76b89008fafc5810cfd18e5	1	49	0	0	0	0	0	0	0	0	0	26	-2	62	150
280	0x1be11a32e26f695d83689231d6cd2	1	21	1	0	0	0	0	0	0	0	0	47	-2	48	605
281	0x198b42b2c434a6e3373ae7f0a5ed7	1	61	0	0	0	0	0	0	0	0	0	12	-1	62	482
282	0x1184c23cf03188ef4df441853efe7	0	29	0	0	0	0	0	0	0	0	0	17	-2	50	744
283	0x171e4cb91e3ca71005db2f4135c63	1	11	0	0	0	0	0	0	0	0	0	40	-2	33	346
284	0xdec55f319ccb280c595ffbb7511a	1	13	0	0	0	0	0	0	0	0	0	37	-1	60	1046
285	0xbb9eeb1978019ceb4a753bbd2e80	0	5	0	0	0	0	0	0	0	0	1	44	-1	61	219
286	0x833655c0c45a2d997fa4eff3e8fd	0	17	0	0	1	0	0	0	0	0	1	37	-1	54	68
287	0x128ea542ad642f4de2c885ab1a884	1	41	0	0	0	0	0	0	0	0	0	12	-1	59	580
288	0x3163d9e490a8b17f3672e3cac138	0	5	0	0	0	0	0	0	0	0	1	40	-1	33	967
289	0x1a2a1007141ab47fc4ce92ba6a340	0	21	0	0	0	0	0	0	0	0	0	47	-1	48	797
290	0x1b1e07007f702b850f30aea3878ee	0	29	0	0	0	0	0	0	0	0	0	13	-1	36	982
291	0x90dd3f54afeba8f1c141af17e04f	1	25	0	0	0	0	0	0	0	0	0	15	-1	61	160
292	0xfdc874bd71ad79824cf11e25a70e	0	31	0	0	0	1	0	0	0	1	0	-1	-1	34	139
293	0x7f0be49644c35e64493c1bdabf20	0	45	0	0	0	0	0	0	0	1	0	17	-2	62	619
294	0x11e2f745c31146635575146253509	1	11	0	0	0	0	0	0	0	0	0	45	-2	29	780
295	0xd9d7ef7cf5a03c2fccfb5f795e17	1	66	1	0	0	1	0	0	0	1	0	26	-2	33	1007
296	0xa685055cc6003c06b7f7fc9e883b	1	5	0	0	0	0	0	0	0	1	0	40	-2	55	395
297	0x1a2275e2be9c58298ac58e8abe929	0	51	1	0	0	0	0	0	0	0	1	26	-2	61	168
298	0xf2faa6b01dbbd881c15d2438cfa0	0	1	0	0	0	0	0	0	0	1	0	40	-1	34	248
299	0x11b42ae9c40ecf645e5c17c3a5ef0	1	91	0	0	0	0	1	1	0	0	0	15	-2	36	950
300	0x12ff01adab885bcaf26e18b651681	0	57	0	1	0	0	0	0	0	1	1	1057	-2	58	861
301	0x1039e9d4975af0962e7f519deed64	1	10	0	0	0	0	0	0	0	0	0	38	-1	60	503
302	0x83a1f8b9e9e22a8d55442cde938	0	5	0	0	0	0	0	0	0	0	0	39	-2	55	672
303	0x4a570a7ce0d389ece19b07e02a27	1	7	0	0	1	0	0	0	0	1	0	39	-2	53	670
304	0x2a8ab0ab695fb4e2068aca033285	1	1	0	0	0	0	0	0	0	0	0	41	-2	62	167
305	0xa80b3aad969ed4dd587d7fa1ced0	1	36	0	0	0	0	0	0	0	0	0	14	-2	57	800
306	0x84d63d951d015207597cfd13a987	0	34	0	0	0	0	0	0	0	0	0	15	-1	31	262
307	0x4cc0718c99f84f37c6e91a8b3107	1	31	0	0	0	0	0	0	0	0	0	12	-2	56	162
308	0xcb924b5a8bee070afb4f8c37f57d	0	29	0	1	1	0	0	0	0	0	0	12	-1	62	439
309	0x9b68e3fc710d895182cd6bc3fe5f	1	71	0	0	0	0	0	0	0	1	0	16	-2	34	404
310	0x1987bf4be1039309e638ed8be102c	0	57	1	1	0	0	0	0	0	0	0	13	-2	32	66
311	0x221c3523b69f40281f5ee980af81	0	19	0	0	0	0	0	0	0	0	1	47	-2	48	183
312	0x164aa548ee06dedf40aca71add773	1	10	0	0	0	0	0	0	0	0	0	38	-2	53	238
313	0x10a0f034a436b748022d989d22490	0	1	0	0	0	0	0	0	0	1	0	40	-2	60	474
314	0xfc647b226b6d1dbfb68418b68f21	1	33	0	0	0	0	0	0	0	0	0	13	-2	35	960
315	0x19476dfa84d0dd979b49737b2270e	0	65	0	1	0	1	0	0	0	0	0	15	-2	35	841
316	0x64f44b02a2a475e4c25242969145	0	33	1	0	0	0	0	0	0	0	0	12	-2	35	321
317	0xe5dc885ad45312483aca40ada3e3	1	45	1	0	0	0	0	0	0	0	0	16	-1	52	713
318	0x7f815205507ff8fba4268a1c8abd	0	4	0	0	0	0	0	0	0	0	0	44	-2	61	931
319	0x1574c5c2490c18c3eb1533b71be2	1	40	0	0	0	0	0	0	0	0	0	13	-1	33	396
320	0x19ee53b4fbf28ede1dda995a2d64f	1	36	1	0	0	0	0	0	0	0	0	13	-1	59	314
321	0x12db0c5fd96286b74d7ab5ac2227e	1	29	0	0	0	0	0	0	0	1	0	16	-2	49	728
322	0x1e30d27efc5a64d3deca44ac6d858	1	7	0	0	0	0	0	0	0	0	0	40	-2	32	937
323	0xfd7278067844b23f12fa65efa981	1	1	0	0	0	0	0	0	0	0	1	39	-2	62	882
324	0xa2351fc54899ef45d9020ba21e94	1	22	0	0	0	0	0	0	0	0	0	14	-2	60	1059
325	0x17340c6a316b482176f1f252fa305	1	17	0	0	0	0	0	0	0	0	0	40	-1	62	618
326	0x14d56626d39728d39adb4611c724	1	22	0	0	0	0	0	0	0	0	0	14	-2	60	732
327	0x97210c1ccb6f581a1c814e98b095	1	76	0	0	0	0	0	0	0	1	0	15	-2	61	273
328	0xc3eb2016a6e631d7f063b994692d	1	11	0	0	0	0	0	0	0	0	1	41	-2	60	744
329	0x1d6843df626943e9f7e457a97ab33	0	7	0	0	0	0	0	0	0	1	0	41	-2	54	847
330	0x112718729c05b445c114d4a2158d	0	46	0	0	0	0	0	0	0	0	0	-1	-2	53	817
331	0x1e84872b081c7407d06679f34b556	0	25	0	0	0	0	0	0	0	0	0	284	-1	59	956
332	0x17ee3a5498d06b50e42d387e7518d	1	49	0	1	0	0	1	1	0	0	0	17	-1	29	631
333	0x1d6297dceb9ad84bcf9984ffd8507	1	15	0	0	0	0	0	0	0	0	0	45	-1	59	493
334	0x18e8448ce362d454cc228f99a02b	0	53	0	1	0	0	0	0	0	0	0	13	-2	34	694
335	0x50eac83ab67a990d2c1757375a51	0	19	0	1	0	0	0	0	0	0	0	46	-2	48	465
336	0x73b3c4dc3d0ea2b1c322500c1641	1	49	0	0	0	1	0	0	0	0	0	17	-2	60	119
337	0x168841f398a62922b88490cba4295	0	56	0	0	0	0	0	0	0	0	0	14	-2	30	875
338	0xb6d9c7d1576f4e3efa1d6c624350	1	1	0	0	0	0	0	0	0	0	0	43	-2	55	262
339	0xb8e2ab794b6fd52b0a237327b933	1	15	0	0	0	0	0	0	0	0	1	43	-2	29	354
340	0xb3fab53e44c13c377c63cc13b429	0	61	0	0	0	0	0	0	0	0	0	16	-2	51	505
341	0x147851c1bff926ce14fbb75e9732d	0	31	0	0	0	0	0	0	0	0	1	13	-1	62	189
342	0x16e081506e9d7c8469015562eb1e5	1	41	0	0	0	0	0	0	1	0	0	17	-1	54	106
343	0x1be14d8f794b21ffd25e56eb4aac3	0	17	0	0	0	0	0	0	0	0	0	38	-2	52	600
344	0x65a7840a912f33d3e9634baf006f	0	37	0	0	0	0	0	0	0	0	1	14	-2	60	898
345	0x9ed158dd829049678216aae0a561	0	25	0	0	0	0	0	0	0	0	0	14	-1	62	783
346	0x2d8fec2bde630760f01958c3389b	1	1	0	0	0	0	0	0	0	1	1	40	-1	29	283
347	0xe7d190ea13586e0034ebb5faf99	0	7	0	0	0	0	0	0	0	0	0	41	-2	62	804
348	0x1d88eb1c8c1cf95412a56590b02a6	1	9	0	0	0	0	0	0	0	0	0	44	-2	56	480
349	0x4fef96340a5715fae0d060775e8b	1	29	1	0	0	1	0	0	0	0	0	16	-2	29	311
350	0xc64a425dc191fdc6b98c1ef1697c	1	31	1	0	0	0	0	0	0	0	1	13	-2	56	979
351	0xdb02f217b20a6b2f8f61a1bfed87	0	34	1	0	0	0	0	0	0	1	1	16	-2	33	310
352	0x479f78f34089347953e485622a2c	0	21	0	0	0	0	0	0	0	0	0	46	-1	48	858
353	0x1849dd292058bdffcf54148fc990a	1	22	0	0	0	0	0	0	0	0	0	16	-1	58	91
354	0x141aa834fcc3ba058cd12813c42a4	0	13	0	0	0	0	0	0	0	0	1	37	-2	35	75
355	0x4a36913b7a0061da82da980d9081	0	17	1	0	0	0	0	0	0	0	0	43	-2	53	1035
356	0x83577dd588a5f9afb2e51f20f081	1	25	0	1	0	1	0	0	0	0	0	15	-2	36	823
357	0x783b5b85ebf3ec4513ca62c4ab7	1	46	0	0	0	0	0	0	0	0	0	14	-2	62	1043
358	0xf0466eae3a368c2ba8fb07ae5769	1	33	0	0	1	0	0	0	0	0	0	13	-1	29	204
359	0x11ce4127de088022ea2dfb4d650ec	1	61	0	1	0	0	0	0	1	0	0	17	-1	32	223
360	0x3c022f1ff9422ebf09749433eed5	1	61	0	0	1	1	0	0	0	0	0	16	-2	56	760
361	0x130663f0770c4a79f318ebeb62a74	0	1	0	0	0	0	0	0	0	0	0	40	-2	60	480
362	0xd94294fc10626abf76f8323caad4	0	40	0	0	0	1	0	0	0	0	0	-1	-2	55	108
363	0xe039b3c7dc3f05ecb0aefb2fcdab	0	45	0	0	0	0	0	0	0	1	1	23	-1	58	1060
364	0x142856b30ce67f56b33ee1e676c8d	1	16	0	0	0	0	0	0	0	0	1	40	-2	61	749
365	0x1ec41c5c7408310f09830b73e577a	1	61	0	0	0	0	0	0	0	0	0	13	-2	61	349
366	0x1935e7f8cd95a532c46dd302f580d	1	25	0	0	0	0	0	0	1	0	0	25	-2	62	990
367	0x18e789d6f7dc61b76003815289fb6	1	16	0	0	0	0	0	0	0	0	0	41	-2	36	303
368	0x1ca23c3833fdbb88e3b8af7c712de	0	69	0	1	0	0	0	0	0	0	0	-1	-1	57	145
369	0xf20fd1d8135abbf5de84aa3b060d	1	19	0	0	1	0	0	0	0	0	0	47	-2	48	398
370	0x7f02e54b154c07f9b4cb374f9eec	0	36	0	0	0	0	0	0	0	1	0	15	-1	33	129
371	0x75551ce072c566bd97ba0291132d	0	17	0	0	0	0	0	0	0	0	0	45	-2	53	697
372	0xeff3eac0111d370856cf2399b48a	1	41	0	0	0	0	0	0	0	0	0	-1	-2	30	492
373	0xc5f77cb0d0627dac023a644b5683	0	56	0	0	0	0	0	0	0	0	1	23	-2	29	898
374	0xb26a7e7aee30ae1955d034b65c9	0	65	0	0	0	1	0	0	0	1	0	14	-2	62	295
375	0x1d59ea262a3becab425473613b1f3	0	19	0	0	0	0	0	0	0	0	0	46	-2	48	316
376	0xfda00b4dbaf48a3174702d7114c6	1	33	0	0	0	0	0	0	0	0	0	25	-2	58	362
377	0xddf25624a5604b05e723417cfd2b	1	22	0	0	0	0	0	0	0	0	0	13	-2	62	107
378	0x14f946ee9dc3bb7e246ae452ea3a4	0	35	0	0	0	1	0	0	0	0	0	14	-2	60	988
379	0x11ab844d67f25ba0098fbd609c766	0	1	0	0	0	0	0	0	0	0	0	45	-1	61	705
380	0x19f91dc3e1bd3a0098fb1bb0c1a05	0	71	0	0	0	1	1	0	0	1	0	15	-2	61	848
381	0x8575d48a7df96fc7c19c63d31ecf	1	71	0	0	0	1	0	0	0	0	0	16	-1	55	1015
382	0x1952d96532d3577067a5481a07f44	1	6	0	0	0	0	0	0	0	0	0	38	-1	61	996
383	0x1441a827235ea8b4cb22ba243e509	1	29	1	0	0	0	0	0	1	0	0	14	-2	49	71
384	0x83fc9424b871e240c8fc3bf0ee4c	1	25	1	0	0	1	0	0	0	1	0	13	-2	61	638
385	0x10fc3773fd3e2c01f72a1c85f9833	1	37	0	0	0	0	0	0	0	0	0	23	-2	59	995
386	0xb47ba4f41306ce40d01a711602bf	0	19	0	0	0	0	0	0	0	0	0	46	-2	48	319
387	0x8b47a58b6aefba39ef899193d564	0	37	0	0	0	0	0	0	0	0	1	12	-2	60	64
388	0x18d2ea92932545c245d8b11dbbd8e	0	26	0	0	0	0	0	0	0	0	0	13	-2	62	651
389	0x25c0b22292488b05c3a44d5ff487	1	16	0	0	0	0	0	0	0	0	1	40	-1	30	244
390	0x1ddb02bba67a4ba9772f501b5de0e	0	43	0	1	0	0	0	0	0	1	0	12	-2	33	138
391	0x8062b3f14742740703f707414f76	1	1	0	0	0	0	0	0	0	1	0	38	-2	61	367
392	0x2ae2d472970189b6769a23f0ccab	0	37	0	0	0	1	0	0	0	0	0	16	-2	49	183
393	0xcd347e66bc46446a4cf069784534	1	33	0	0	0	0	0	0	0	0	0	14	-1	60	814
394	0x13ba054fa587c0b9eed380873490c	0	5	0	0	0	0	0	0	0	0	0	42	-2	60	324
395	0xbd6f4732bd73ab0a35d0426a1bc6	1	41	1	0	0	0	0	0	0	0	0	845	-2	61	514
396	0x145ed63222743d12019854d5fcb77	0	45	1	0	0	0	0	0	0	0	0	-1	-2	55	304
397	0x1db0af7afbe46115da9818d51f738	0	23	1	0	0	0	0	0	0	1	0	-1	-2	30	374
398	0x3530aeecff818c1275b282e50da9	1	61	0	0	0	1	0	0	0	1	0	25	-2	61	524
399	0x1e19b98d1729a4a8ff3b13aca67a3	0	5	0	0	0	0	0	0	0	0	0	45	-2	62	967
400	0x77fdbbeda25972fed564fb4dd345	1	1	0	0	0	0	0	0	0	0	1	43	-2	60	168
401	0x1105675a2263f94ca737ea926a732	1	1	0	0	0	0	0	0	0	0	1	37	-1	61	811
402	0xf45090a3c1d76a1b537c4a64ad92	1	23	1	0	0	0	0	0	0	0	0	-1	-2	29	551
403	0x80731118d312479667a5c40054c7	0	23	0	0	0	1	0	0	0	0	0	26	-2	61	703
404	0x1d10abd3741a8a1a9199b6140a73f	0	17	0	0	0	0	0	0	0	1	0	43	-2	56	697
405	0x234f13c582816dc00065013ec7c4	0	9	0	0	0	0	0	0	0	1	0	44	-1	58	260
406	0x1684cbf016667620a8d655a30eba	1	61	0	0	0	1	0	0	0	1	0	16	-2	62	256
407	0x16a2855f9a63b65bd0668a704b930	1	13	0	0	1	0	0	0	0	0	0	42	-1	56	575
408	0x132598b16804f44336b2bd5f69a0c	1	40	0	1	0	0	0	0	0	0	1	14	-2	62	759
409	0x104cbd9603566d76aa94e9e74375c	1	61	1	0	0	0	0	0	0	0	0	23	-1	60	828
410	0x1c99c8d52ea1a61091b1afa35bbd5	0	16	0	0	0	0	0	0	0	0	0	44	-2	59	315
411	0x8ba26141f906b4f68a0248eacaf5	0	25	0	0	0	0	0	0	0	1	0	25	-2	55	86
412	0x500c8b66ca5610fce61de843b5ad	0	37	0	0	0	0	0	0	0	0	0	14	-2	52	900
413	0x1d56919e3a3c5d7ba5ac05919efd9	1	5	0	0	0	0	0	0	0	0	0	43	-2	60	980
414	0x288569205444f5fe128e43f266b9	0	33	0	0	0	0	0	0	0	0	0	-1	-2	36	541
415	0x79e8ccc700350127c6e8c3c13ff8	1	29	1	0	0	0	0	0	0	0	0	13	-2	50	994
416	0xa7e300c44b03277f1bbdad54cceb	1	21	0	0	0	0	0	0	0	0	0	47	-2	48	105
417	0x10312c3f75e3c2fea5db8aa32fee5	0	52	1	1	0	1	0	0	0	0	0	15	-1	62	299
418	0x1ec323be1bf5e254af1600d194897	0	11	0	0	0	0	0	0	0	1	1	44	-1	61	758
419	0x12124b2e26063f30a93a0edbd564a	0	1	0	0	0	0	0	0	0	1	0	44	-2	56	363
420	0x954bc8d67e97087de57afb9a2de0	1	37	0	0	0	0	0	0	0	0	0	15	-1	56	538
421	0xa56bad7068394329f09de8b4eaa5	1	36	0	0	0	0	0	0	0	1	0	17	-1	53	141
422	0x8d695b64f2cd67f16790d2d7f360	1	16	0	0	1	0	0	0	0	1	0	43	-2	30	1018
423	0x1697142b4933460fa94e769e41d4d	0	29	0	0	0	0	0	0	0	0	0	23	-1	54	1017
424	0x113163609724ec07b7e92bd9c1d51	1	21	0	1	0	0	0	0	0	0	0	46	-1	48	932
425	0x8c3182eef0111150a12050156f35	1	56	0	0	0	0	0	0	0	0	0	17	-1	33	965
426	0x9f17a99927c9e3c53aafb499e078	0	25	0	0	0	0	0	0	0	1	0	13	-1	32	323
427	0x16c66ba80b6286d3b05ca73147be2	1	37	0	0	0	0	0	0	0	0	0	14	-2	29	428
428	0x6b9d2cdb99106069cfda13187958	0	4	0	0	0	0	0	0	0	0	0	39	-2	60	223
429	0xc9be042e2ac0bc7186fc088bdc57	1	41	0	1	0	0	0	1	0	1	0	12	-2	58	1016
430	0xc850e90b097bdd8eb7eb2f0ab09c	1	13	1	0	0	0	0	0	0	0	0	45	-2	36	419
431	0x12980607bebb8e55ea888a529ce7c	1	3	0	0	0	0	0	0	0	0	0	39	-1	30	68
432	0x5c8b311a1f6cecb222e52c8542d6	0	9	0	0	0	0	0	0	0	0	0	42	-2	55	954
433	0x760d4b0268a2da1ccf712738530f	0	36	0	0	0	0	0	0	0	1	0	25	-2	59	829
434	0x65fa6c3a1bc7476c644f332c1903	1	11	0	0	0	0	0	0	0	0	0	45	-1	33	856
435	0x39b82791b7cd4d767d2cab2fbc84	0	31	0	0	0	0	0	0	0	0	0	26	-2	60	1000
436	0x130d4650685293105a0883e520256	0	69	0	0	0	0	0	0	1	0	0	17	-1	62	191
437	0x19b7d3292cd941e9b55b9939e7f7c	0	46	0	0	0	0	0	0	0	0	0	16	-2	58	539
438	0x44b8dcbde853bc21b1a7d70a9372	1	35	1	1	0	1	0	0	0	0	0	13	-2	62	507
439	0x3b33a1a5092da09d48ea9500a6fa	0	23	0	0	0	1	0	0	0	0	0	17	-2	35	565
440	0x733bb5747c32e7dca18b3e931701	0	40	1	0	1	1	0	0	0	0	0	26	-1	58	392
441	0x100bbb7cd2863864f079ed9d664c6	0	36	0	0	0	0	0	0	0	0	0	14	-2	60	339
442	0xd403d4076465d7ef7559e557ca23	1	29	0	0	0	0	0	0	0	1	0	13	-2	60	513
443	0x2e29d88fe3190c3088ca6075172a	1	45	0	0	0	1	0	0	0	0	1	13	-2	32	365
444	0x1a411f7b9e2582ab93ca5d946fd22	1	26	0	0	0	0	0	0	0	0	0	17	-2	61	613
445	0x15d1c667b7c92e01075d9564a53fd	1	43	1	0	0	0	0	0	0	0	0	14	-2	36	188
446	0x1abd260da064fd62454129fb784da	0	19	0	0	0	0	0	0	0	0	0	46	-1	48	499
447	0xa7175c276423786b8e15ebe7e9d3	1	7	0	0	0	0	0	0	0	1	0	37	-2	60	316
448	0x14614d1c46bfed014a581b6650aa2	0	9	0	0	0	0	0	0	0	0	0	38	-2	36	453
449	0x153f85271d1a57caf3dc15d2b697	1	5	0	0	0	0	0	0	0	0	0	38	-2	50	817
450	0x12fb0049175e71ea168a373122289	1	4	0	0	0	0	0	0	0	0	0	44	-2	55	996
451	0x10ec35bbef7417e3ff81c512b8766	0	23	0	0	0	0	0	0	0	0	0	16	-2	56	596
452	0x65e584b7a3e37f0746185f43cdf4	1	35	0	0	1	0	0	0	0	0	0	13	-2	53	709
453	0x6524803b19701bacf975f993ad60	1	33	0	0	1	1	0	0	1	0	0	16	-2	60	826
454	0x123ddfacebe8e5c960859ae60ece2	1	19	1	0	1	0	0	0	0	0	0	47	-1	48	603
455	0x8f576bcbf1cf0f59e000d074d050	0	4	0	0	0	0	0	0	0	0	0	39	-2	53	240
456	0xdb2e37b69200cea245c33b8e4cbc	0	33	0	0	0	0	0	0	0	0	0	902	-1	34	661
457	0xdfab16ae4bd7236ba604544424b2	1	31	1	0	0	0	0	0	1	0	1	12	-2	55	614
458	0x1c2400bddd9478247c75c50bc147b	0	61	0	0	0	0	0	0	0	0	1	12	-2	57	1019
459	0x1bc67de370eed87e2f12942d98c29	0	71	1	0	0	1	0	0	0	0	0	-1	-2	36	442
460	0x41f808a3aedd15d55524330be097	1	51	1	0	0	0	0	0	0	0	0	17	-2	60	100
461	0x1d171aeada850790462c629cce278	0	52	0	0	0	0	0	0	0	0	0	12	-2	60	419
462	0x53a93e636c0ee58b4d92e620a463	1	56	0	0	0	0	0	1	0	0	0	970	-2	54	83
463	0x1341fb301ad82f6734e9f4fdc4f58	1	31	1	1	0	0	0	0	0	0	0	14	-2	30	908
464	0x1c55055072d43e1b684c2bc4b2783	0	45	0	0	0	0	0	0	0	0	1	25	-2	58	228
465	0xa203e65755551806ac5710f837f	1	13	0	0	0	0	0	0	0	0	0	41	-2	61	920
466	0x11bf36f4c65fa9ca457fe526fd285	1	23	1	0	0	0	0	0	1	0	0	17	-2	62	63
467	0x13dc4db3f9e9f9484cff76b1e04c8	0	22	0	0	0	0	0	0	0	0	0	27	-2	33	1016
468	0x1560782af160d72b29e7b33f481fb	0	11	0	0	0	0	0	0	0	1	0	45	-2	56	563
469	0x14fffe394d1a63c7564f7a6d73701	1	16	1	0	0	0	0	0	0	0	0	42	-1	62	186
470	0x7645538a9f1cc375930530bc5c67	0	41	1	0	0	0	0	0	0	0	0	16	-1	35	497
471	0x1b4b8d520b4c0450e06dff58bda5c	0	29	0	1	0	1	0	0	0	1	0	1047	-2	62	389
472	0x11228fb8c4c4c5daf6c6a4391e65a	1	29	1	1	0	1	1	0	0	1	1	15	-2	61	794
473	0x1e8d77c7d0ca0b620ff4ca499e65c	0	52	0	1	0	0	0	0	0	0	0	13	-1	58	710
474	0x1df43e70a5e9b23c0d6760c406324	0	22	0	0	0	0	0	0	0	0	0	-1	-2	52	98
475	0x1b3ed9e047bf75dff8d3af4e9b1f9	1	29	0	0	0	0	1	0	0	0	0	14	-2	34	1052
476	0xe0f8a29cb9be08816a9491d7a78a	1	5	0	0	0	0	0	0	0	0	0	44	-2	61	489
477	0x842b2d347ff7373776295fc57849	1	13	0	0	0	0	0	0	0	0	0	44	-1	56	193
478	0xeb3e0c56e609a2eb4cff46e23f58	0	1	0	0	0	0	0	0	0	1	0	42	-2	58	509
479	0x1ca0bf03a0aba2bdcbde461e0ec93	0	45	1	0	0	0	0	0	0	0	0	25	-2	57	769
480	0x18c301a3e31f18182f25f413310e6	0	1	0	0	0	0	0	0	0	0	0	41	-1	60	642
481	0xeb2b2f6d0c8ebc4198d29c3a4c2e	0	21	1	0	0	0	0	0	0	1	0	46	-2	48	1009
482	0x1c26df9eb93167e3fee4063f74689	1	41	1	0	0	0	0	0	0	1	1	-1	-2	36	800
483	0x47ceabe08f864252c916ecf9f626	0	53	0	0	0	0	0	0	0	0	0	14	-2	32	83
484	0x270b4734c1306132dfe7ec2e4ae	0	41	0	0	0	0	0	0	0	0	0	797	-1	58	1000
485	0x195497e5b2161bf0dcda6d5e93e9f	1	31	1	0	0	0	0	0	0	0	0	23	-1	54	812
486	0xb532b44a768c04ca987775ad36f6	1	31	0	0	0	1	0	0	1	0	0	25	-2	61	112
487	0xa25f104f8206956afba02593725e	0	21	0	0	0	0	0	0	0	0	0	47	-2	48	399
488	0x44490f49570cbaf509b28643ed6c	0	25	1	0	0	0	0	0	0	0	0	16	-1	62	587
489	0x1dd45127be7a6841ad5ac45bb9da5	0	23	1	0	0	1	0	0	0	1	0	-1	-2	30	924
490	0x1498621221b56d8ea58fa573e7f00	1	25	0	0	0	0	0	0	1	0	0	17	-2	59	550
491	0x13f23dcb657abbdbd7d3e026e6757	1	45	0	0	0	0	0	0	0	0	0	13	-2	49	747
492	0x199a0f1dbbb5d4f45ffba53b29125	0	25	0	0	0	0	0	0	0	0	0	12	-2	29	198
493	0x1b320f2c1bf866f3341a21d948d6b	1	56	1	0	0	0	0	0	0	0	0	16	-2	53	167
494	0x3dc6fb78bf45bb267014d92f6f0a	1	37	0	0	0	0	0	0	0	0	0	14	-2	56	949
495	0x1713c8b7d2db27ce43d05add8e577	0	3	0	0	0	0	0	0	0	0	0	42	-2	60	81
496	0x1e14dce51c8bf61ec3bffafd9918a	0	1	0	0	0	0	0	0	0	0	0	37	-2	61	304
497	0x1e4c6e6d47ce3646b95326ceda7e8	0	49	0	0	0	1	1	1	0	0	0	26	-2	54	530
498	0x10d850f4dc71cf91508110c0b1563	0	33	0	0	0	1	0	0	0	0	0	13	-1	54	386
499	0x153962e1b5bce0c6afa8b2371b918	0	51	0	0	0	0	0	0	0	1	0	17	-1	34	689
500	0x1762cc99b88cb5d8d6725f35038a6	0	16	1	0	0	0	1	0	0	0	0	43	-2	49	441
501	0x1dcf7d5e1360e4aba33af2b33e4a3	0	22	1	0	0	0	0	0	1	1	0	17	-1	59	822
502	0x2290f65ba768ffaa5498f739d99f	0	19	0	0	0	0	0	0	0	1	0	46	-2	48	665
503	0xae3307528ab91c987d22db80ebbc	1	34	0	0	0	0	0	0	0	0	0	16	-2	61	395
504	0x154b0ae79774000287914c8361d0b	1	31	0	0	0	0	0	0	0	0	0	17	-2	60	391
505	0x16067b3b39dd2f75b3eb5b911c3a5	1	1	0	0	0	0	0	0	0	0	0	37	-2	52	999
506	0x11965c58a73c018538f6ab810ba25	1	46	0	0	0	0	0	0	0	0	1	12	-1	57	688
507	0x19bedee5cf8622cb4944a4a5d217d	1	33	0	0	0	0	0	0	0	0	0	17	-1	61	167
508	0x1a211c177e04e86bba59a91bde6d8	0	25	0	0	0	1	0	0	0	0	1	12	-1	60	856
509	0x162ad50c0d42f8a2e0f01c4a49a2a	1	37	0	0	0	1	0	0	0	0	0	23	-2	60	479
510	0x73c264c460efd8242d7b4cf761e9	1	29	1	0	0	0	0	0	0	0	0	23	-2	36	929
511	0x19a459e3617468f292c487b687220	1	56	0	0	0	0	0	0	0	0	0	12	-1	36	617
512	0x1e833f5185c37a135f0b9d2d7b8ef	0	4	0	0	0	0	0	0	0	0	0	38	-1	30	325
513	0xe5c2841755fc5536ae6468bfbcfe	1	53	1	0	0	0	0	0	0	0	1	15	-2	59	1002
514	0xa928d86d7b51147279759a06197	1	33	0	0	0	1	0	0	0	0	0	12	-2	62	422
515	0xf9a036cbb4356e41783debbb3547	1	13	0	0	0	0	0	0	0	1	0	40	-2	59	472
516	0x6484899226a5efe88be0d0e85b24	0	6	0	0	0	0	0	0	0	0	0	42	-2	32	250
517	0x178b5c8f12a3403f31706bbaa07b8	1	40	0	0	0	1	0	0	0	0	1	12	-1	60	564
518	0x73543539811982e3ead0d2d2b0aa	0	41	0	0	0	0	0	0	0	0	0	14	-2	31	740
519	0x1b5c4931755b160c23ae4551e23b3	1	34	0	0	1	1	0	0	0	1	0	17	-2	54	575
520	0x19a5044002468a506c4fbf7bd709	1	3	0	0	0	0	0	0	0	0	0	42	-2	62	468
521	0xc69301de387478e16bcf53e3fba6	0	34	0	1	0	0	0	0	0	0	0	12	-2	60	477
522	0x8b3906a2bca03c076b3a08d0cd52	1	7	0	0	0	0	0	0	0	1	0	41	-2	61	392
523	0x980b8518a193fa658aa69584ef6	1	37	0	0	0	0	0	0	0	0	1	812	-1	60	954
524	0x194b377c3b65a79b8516de8fa33c6	0	46	0	0	0	1	0	0	0	1	0	12	-2	34	282
525	0x28ed454abcf06bc141625b0dc40f	0	61	0	0	0	0	0	0	0	0	0	17	-2	61	129
526	0x1112d8274817b1b6b8b8db0c00f24	0	34	0	0	1	0	0	0	0	0	0	12	-2	61	1045
527	0x160efacd5bb3b2d91e8365d3d65f2	1	1	0	0	0	0	0	0	0	0	0	42	-3	62	800
528	0xd826c0658caf9a81145c74165606	1	1	0	0	0	0	0	0	0	0	0	41	-2	35	422
529	0x15c153b49a96b287c4974805d58c3	1	21	0	0	0	0	0	0	0	0	0	46	-1	48	953
530	0x54d40e15cdb6df78a5bd45aee25f	0	16	0	0	0	0	0	0	1	1	0	43	-2	36	754
531	0x1634734a05a581ea5f70650a7ba93	1	26	0	0	1	0	0	0	0	0	0	15	-2	61	145
532	0xd45776b79e745969a504e9cf5d3c	0	33	0	0	0	0	0	0	0	0	0	12	-1	35	152
533	0xc13dd9797a9222d0abdd5b95d875	0	9	0	0	0	1	0	0	0	0	0	38	-2	30	702
534	0x9689ca7676b27f0dd75618dcaf90	1	49	0	0	0	1	0	0	0	0	0	25	-2	61	1048
535	0xeb33c882bec28e458fd37060d2d4	1	16	0	0	0	0	0	0	0	0	1	44	-2	35	756
536	0xadc9ac70550dcff10ce59419b1ab	1	49	0	0	0	1	0	0	0	0	0	861	-2	61	906
537	0xca551a00835fea16ee03fc5e2251	1	58	0	0	0	1	0	0	0	1	0	12	-1	29	799
538	0x1dcb69b0dbda91da7eaaa3f734773	1	21	0	0	0	0	0	0	0	1	1	47	-2	48	629
539	0x12500639dc8a55fa3a4f699dc5be3	0	11	0	0	0	0	0	0	0	0	0	39	-1	33	740
540	0x1114b091066affcad9849e0b38470	0	61	0	1	0	1	0	0	0	0	0	16	-2	29	455
541	0x255f8e4891b15d00b493c72e1e6	0	25	0	0	0	0	0	0	0	0	0	12	-2	62	268
542	0xbbe7c9efb7d53c3d2d04c6e248b2	1	15	1	0	0	0	0	0	0	1	1	41	-2	57	422
543	0xd85be8b3f16730cfdcd44fa96e89	1	5	0	0	0	0	0	0	0	0	1	42	-1	56	951
544	0x741d3132ba4ec958a02e24718cf7	0	61	0	1	1	0	0	0	1	0	0	26	-1	58	968
545	0x152b6b6b1f5903479c9c87272e4cf	1	5	0	0	0	0	0	0	0	0	0	43	-2	59	622
546	0x995c39a391c74b87a356deff570f	1	23	1	0	0	0	0	0	0	1	0	14	-2	53	1032
547	0xbcfb5f00600fa4708ed2f505ac8c	0	61	0	0	0	1	0	0	0	1	0	13	-2	61	974
548	0xd7085104594c6a903df609ebab79	0	53	0	0	0	1	0	0	0	0	0	23	-2	51	212
549	0xd17c49f670348ca0ce4d5b0818b7	1	17	0	0	0	0	0	0	0	0	0	39	-2	51	159
550	0x441ba647191af00d1177773f26e5	1	23	0	0	0	1	0	0	0	0	0	26	-2	34	250
551	0x1a5c5a6bcb58db7aab43490c4e41d	1	6	0	0	0	0	0	0	0	0	0	45	-2	62	471
552	0x5c157ca3020031a784b754e75ab7	0	43	1	0	1	0	0	0	0	0	1	26	-2	35	762
553	0xb3d516db8c030fe1fa1aaf7dfd9	1	46	0	0	1	1	0	0	0	0	0	-1	-1	56	69
554	0x188d64f1a8d6e21ec7965fa848239	1	25	0	0	0	0	0	0	0	1	0	16	-2	30	223
555	0x14a617326c429fc490fa327e024e7	1	41	0	0	0	0	0	0	0	0	1	13	-2	60	748
556	0x18835d71b43ed20c3258e3c4cc218	0	4	0	0	0	0	0	0	0	1	0	45	-2	62	469
557	0x2f286e5ee6d33223838c050d5245	0	10	0	0	0	0	0	0	0	1	0	45	-1	36	411
558	0x13a353a3c568656a7b052f440e8f5	0	71	0	1	0	0	1	0	0	0	0	15	-2	61	887
559	0x8da9d4280ac137005ee77edc94f6	1	81	0	0	0	1	0	0	0	0	0	16	-1	54	411
560	0xc0f76e0f26593a3b2bfe7f8e89de	0	11	0	0	0	0	0	0	0	1	0	43	-2	60	1000
561	0x1737520a3f4427e8e663cde485b61	0	41	0	0	0	0	0	0	0	1	0	13	-2	62	430
562	0x9bc791799b9bfdf0e55eaaa77ea2	0	51	1	0	0	0	0	0	0	0	0	12	-2	51	618
563	0x8ea4e39089c3594a218dccd87d3	1	25	0	0	0	0	0	0	0	0	0	15	-1	55	390
564	0xacbb11ba03df0d649ddef4261882	1	9	0	0	0	0	0	0	0	0	1	42	-2	60	323
565	0x14740fa6159654ff17f518636f4c1	1	7	0	0	0	0	0	0	0	1	0	45	-2	52	105
566	0x794fbf3380215e8749f537b2247a	1	31	0	0	0	0	0	0	0	1	0	17	-3	33	529
567	0x16987a5889455adef9749e4d85c41	1	11	0	0	0	0	0	0	0	0	0	45	-1	55	252
568	0xeb04df795b54946841de8213c9df	1	3	0	0	0	0	0	0	0	0	0	39	-2	62	420
569	0xdb24d93a2c9230f10fa3c095425f	0	61	0	0	1	0	0	0	0	0	0	12	-2	60	310
570	0x1684983aba19156ab1ed390c0b8ab	0	11	0	0	0	0	0	0	0	0	0	41	-1	34	191
571	0xf92d112e9a110c77545448dc7f59	1	61	0	1	0	1	0	0	0	0	0	27	-1	58	1013
572	0xdbb27f4790f68e0f9522d3d373d5	1	71	0	1	0	0	0	0	0	0	0	16	-1	62	665
573	0xd017d76f73c1f0b4ed1d79bb6e5d	0	45	1	1	0	0	0	0	0	0	0	-1	-2	61	774
574	0xc85ea73ecfb1a354513b5bc2919e	0	6	0	0	0	0	0	0	0	0	0	43	-2	33	613
575	0x118d9f2792e5645b5a5dc272723d3	0	31	0	0	0	0	0	0	0	0	0	16	-2	30	980
576	0x1588d73e57b70b9b8549eccb7e73	0	26	0	0	0	0	0	0	0	0	0	16	-1	29	1029
577	0x7aca0ebb8c4bacb73bfb0f3542f0	1	71	1	1	0	0	0	0	0	0	0	15	-2	60	311
578	0x403b6baf240ba087e8b5818a2254	1	57	0	1	0	1	0	0	0	0	0	23	-2	62	801
579	0xb115378e71d42aabc94cd0d1984c	0	7	0	0	0	0	0	0	0	0	0	44	-1	60	315
580	0x1b7d0616a73fe9ecd6be391b99786	0	56	1	0	0	1	0	0	0	1	0	26	-2	29	722
581	0x1365d1ae0499f886232c7880d06e1	1	15	1	0	0	0	0	0	0	1	0	39	-2	54	318
582	0x16d8a59d9315c60fb13ec6559e74	0	37	0	0	0	0	0	0	0	1	1	13	-2	61	98
583	0x189f0658bd8eddc589f0d113f2517	0	19	0	0	0	0	0	0	0	1	0	46	-1	48	1020
584	0x4314a9d9516adc6683f6b2759dec	1	3	0	0	0	0	0	0	0	0	1	44	-1	51	922
585	0x1b90cbb7a59f702fb266c209d4d6a	0	37	1	0	0	0	0	0	0	1	0	26	-2	33	638
586	0x143e6bc319d86b41521ea055d42a	0	25	0	0	0	0	0	0	0	0	0	12	-2	57	518
587	0x3330d2d7e4ce0ef3b20a4daa94d4	1	65	0	0	0	1	0	1	0	1	0	12	-2	31	210
588	0xd7601764b9afeec6a2d4a0e0f841	0	91	1	1	0	0	0	0	0	0	1	15	-1	29	260
589	0x17864519dee30f5ecda8ca0726bee	0	5	0	0	0	0	0	0	0	1	0	41	-1	60	226
590	0x1e0b0885e4da4985b6951845d6556	0	5	0	0	0	0	0	0	0	1	0	43	-2	58	373
591	0xb81f79903c38c6f5e459d25662a5	0	33	0	0	0	0	0	0	0	1	0	26	-1	35	763
592	0x1069ae5e8a73df282a074be6dcfd2	0	21	0	0	0	0	0	0	0	0	0	47	-2	48	854
593	0x134f382706844956a9f08118d477f	1	41	0	0	0	0	0	0	0	0	0	622	-2	32	447
594	0xcf67c6bef8f5639682e8acf18fda	1	57	0	0	0	1	0	0	0	0	0	16	-2	51	149
595	0x16bc68dfc64a3df8c6656bcc4437a	0	56	0	0	0	0	0	0	0	0	0	-1	-2	62	555
596	0x1129ccda37ac1fdfe6cc01959e64d	1	51	1	0	0	0	0	0	0	0	1	17	-2	60	394
597	0xab803d122e5f2c26c15341a86e52	1	31	0	0	0	0	0	0	0	0	1	272	-1	61	236
598	0x1e656df7f4ce3ca34063bfc6200f4	1	25	1	0	0	0	0	0	0	1	0	15	-1	50	590
599	0x1c916ab2cff0cd5c95338217b7d09	0	21	1	0	0	0	0	0	0	0	0	46	-2	48	321
600	0x51e325384bbd772e61dba5bb4c59	0	49	0	0	0	0	0	0	0	0	0	26	-2	30	721
601	0xa9115b044754d13f4d36374eec31	0	31	1	0	0	0	0	0	0	0	0	16	-1	56	824
602	0x13237b02c76b39810a9ea7cf6e558	1	41	1	0	0	0	0	0	1	0	1	15	-2	61	107
603	0xc806be0d11cf83dcfa4d9e14e3fe	1	25	1	1	0	0	0	0	0	0	0	17	-1	61	554
604	0xf6f92b7eefd91f375dfa88d0bfb0	0	33	0	0	0	0	0	0	0	1	0	12	-2	51	102
605	0x10f3538545f210f20fc53ead4c5f5	0	16	0	0	0	0	0	0	0	0	0	39	-1	58	867
606	0x61ca505324d69be7511b61a0ec06	0	5	0	0	0	0	0	0	0	0	0	43	-2	57	684
607	0x6b93bb5406974260316cc6ae1c82	0	86	0	0	0	1	0	0	0	0	0	16	-2	60	924
608	0x1bd7ae188b508b8a8c502ff082c80	0	5	0	0	0	0	0	0	0	1	0	44	-2	32	725
609	0x8888f346886f065b42f44d5b1911	0	37	0	0	0	0	0	0	0	0	0	25	-2	56	546
610	0xe8003f4b5c1f5c46164357ee4908	1	26	1	0	0	0	0	0	0	0	0	17	-1	31	820
611	0xb4f31b9b4a3d9eaae228a58be10e	1	31	0	1	0	0	0	1	0	0	0	14	-2	59	203
612	0x9c8dfb0ac152d091acfc51f08de	0	9	0	0	0	0	0	0	0	0	0	42	-1	59	917
613	0xd222ac13e73f383d040977abcf4c	1	17	0	0	0	0	0	0	0	0	0	37	-2	57	1042
614	0x5d0c8884d01a018b83c8d2d2a57f	0	13	0	0	1	0	0	0	0	1	0	45	-1	49	864
615	0xaee480efac3d214be424999572de	1	31	0	0	0	1	0	0	0	0	0	12	-2	57	534
616	0x76866f59818737672255955e3743	1	28	0	0	0	0	0	0	0	0	0	27	-2	54	409
617	0x159211c3306b3ba1c9526520696fb	0	28	0	1	0	1	0	0	0	0	0	23	-2	59	933
618	0x1b7aaee77752a646b7a57c72e308b	0	46	0	0	0	0	0	0	0	1	0	14	-2	61	656
619	0x1dccc640e546c3068495ed3247765	0	28	1	0	0	1	0	0	0	0	1	14	-2	62	437
620	0x12ffd0b8a73eaf28808db0fb5fc7f	0	66	1	0	0	1	0	0	0	0	0	12	-2	62	963
621	0x1a1276187ea3879411c7feb798b4a	1	19	1	0	0	0	0	0	0	0	0	46	-2	48	909
622	0x1948dcbf0d94a2b8fe0325cf8ec5	1	23	0	0	0	0	0	0	0	0	0	16	-2	34	1005
623	0xcd673bcf0951649f965965c57e43	1	31	0	0	0	0	0	0	0	0	0	12	-2	62	524
624	0xab9f5ff1eaa9737bfca3c15cfa30	1	23	0	1	0	0	0	0	0	1	1	15	-2	33	298
625	0xb7648586bf725a336033a127180d	0	36	0	0	0	0	0	0	0	1	0	27	-2	50	120
626	0xe70a93602445850d860fdeff1c87	1	11	0	0	0	0	0	0	0	0	0	44	-2	34	832
627	0x29e8834e665e4889fb1becffc881	1	19	1	0	0	0	0	0	0	0	0	47	-2	48	365
628	0x64fae2e65cbc526fc1e11cec0b93	1	29	0	0	0	0	0	0	0	0	0	17	-1	55	425
629	0x3b5ceddc89c66ab0af4f11072dd0	0	5	0	0	0	0	0	0	0	1	1	40	-2	53	894
630	0xb30b9fc8318c5326ae2292453df5	0	25	0	0	0	0	0	0	0	0	1	13	-2	61	148
631	0x1320db6ab9687c825504691b64371	0	27	0	0	0	0	0	0	0	1	0	15	-2	52	862
632	0xf605942fa938a315b813ab4e2c57	1	81	0	0	0	1	0	0	0	0	0	23	-1	59	484
633	0x2443f397288ac160f76f7f030cae	1	7	0	0	0	0	0	0	0	0	1	41	-1	60	350
634	0x82ba181b2144f95b3a87dd146f03	1	9	0	0	0	0	0	0	0	0	0	42	-2	61	190
635	0x14345cdaf8751f72ef0010eccd460	0	91	0	0	0	1	0	0	0	0	0	15	-1	62	457
636	0xc7fd4a5bf33ab92665b574d5c3bd	1	13	0	0	0	0	0	1	0	0	0	41	-2	61	237
637	0x117df71c1a0e642483d4a5f550793	1	19	0	0	0	0	0	0	0	0	0	46	-2	48	699
638	0x1320e7f5f65c4987a6c5a4f2dc0c8	0	61	0	0	0	0	0	0	0	0	0	13	-2	30	404
639	0x1a2a249fab407d35f7b79c8810388	1	66	1	1	1	0	0	0	0	0	0	12	-2	56	551
640	0x17b0e8f5eb5c47dc74311c41edf48	1	25	0	0	0	0	0	0	0	0	0	13	-2	56	932
641	0x6cd3512fde6fda14dae653b35b69	0	46	0	0	0	0	0	0	0	1	0	12	-2	61	1058
642	0x123de46ef2bee388e48d9e22497ea	0	11	0	0	0	0	0	0	0	0	0	38	-1	61	908
643	0xd6b9a0a6dd162e7b26d33eecd718	1	21	0	0	0	0	0	0	0	0	0	47	-2	48	863
644	0xf3b17e1836b3642d8f59dc09c3d8	1	43	0	0	0	0	1	1	0	0	0	16	-2	34	714
645	0x9aaa395083fa5d37d4809303d70	0	13	1	0	0	0	0	0	0	0	0	38	-1	61	998
646	0xc2e750681ac533068cec075d42bf	1	1	0	0	0	0	0	0	0	0	1	38	-2	34	351
647	0x1186e10e22cefaab66ab254a2d672	1	29	0	0	0	1	0	0	0	0	1	26	-1	36	720
648	0x956ab04a6be581ab5f2e103f79a7	0	28	0	0	0	0	0	0	0	0	0	14	-2	29	637
649	0xb3da1d9c5a7e64fe3c1989b21367	0	28	0	0	0	0	0	0	0	0	0	144	-1	53	439
650	0xeec3ded764aa81917a213b2bee21	0	27	0	0	0	1	0	0	0	0	0	12	-2	36	187
651	0x118097ce267bcf8ac9d8a05900e3f	0	41	0	0	0	0	0	0	0	1	0	12	-2	58	942
652	0x1b21ab7377d1c213a963552435cc4	0	9	0	0	0	0	0	0	0	0	0	42	-2	54	211
653	0x566d9ac27e641c0d011e8d3b4f5e	1	46	1	0	1	0	0	0	0	0	1	1062	-2	61	411
654	0x1a328b2c1533c49d09ffc4e7c2f2a	1	31	0	0	0	0	0	0	0	0	0	12	-2	62	985
655	0xf633e1b26796011e6c5ecd2f639f	1	19	0	0	0	0	0	0	0	0	1	47	-2	48	498
656	0x1d191b1d3940ba3b1149e742020f3	0	1	0	0	0	0	0	0	0	0	0	37	-2	58	975
657	0x939cd4b75a1e4bd12768ca904726	1	10	0	0	0	0	0	0	0	0	0	39	-2	57	752
658	0x4895b4c6ccdff4888eb29f13e13	0	21	0	0	0	0	0	0	0	1	0	46	-2	48	975
659	0x14106f140d45f568ba3c380b90b18	1	76	1	1	0	0	0	0	0	1	0	15	-2	35	140
660	0x199895f0938af68360e8fd8ce2d08	1	69	1	0	0	1	0	0	0	0	0	27	-2	54	733
661	0x1d1bbdbedeb8d9131d49dbd5de602	1	26	0	0	0	0	0	0	0	1	0	17	-2	60	788
662	0x1a968caa78b455e58c18b846fe21f	1	25	0	0	0	0	0	0	0	1	1	17	-1	57	64
663	0xd84b703c5e960c40b570239da6ef	0	1	0	0	0	0	0	0	0	0	0	41	-1	59	550
664	0x14f983bff31f829de84b7788d4f54	1	7	0	0	0	0	0	0	0	0	0	38	-2	33	499
665	0x7f98d25cf3aa14047a8aa06c8c28	0	9	0	0	0	0	0	0	0	0	0	45	-1	34	100
666	0xa95ca1dbff3bfef764249347c4d5	1	17	0	0	0	0	0	0	0	0	1	39	-2	33	862
667	0x30901a1923b2b6df81bd8a0b0676	0	25	0	0	0	0	0	0	0	1	0	15	-2	58	717
668	0x99a935ff79054106ad5f955f7b76	1	11	0	0	0	0	0	0	0	1	0	37	-1	60	1035
669	0x1ceee9e24a2da305975edda570ce1	1	61	1	1	0	0	1	0	1	0	1	27	-2	60	782
670	0x1904d6cf8acf8f9e6a631e6929ad3	0	13	0	0	0	0	0	0	0	1	1	42	-1	60	107
671	0xcfc97f3e0ff7a5153c17bbe1743d	1	41	0	0	0	0	0	0	0	1	0	25	-1	31	756
672	0x58c3be0f37230735ab6d4992f2c4	0	81	0	0	0	0	0	0	0	0	0	23	-2	62	466
673	0x139647e11a12ba6fbdc406c2c97d1	0	17	0	0	0	1	0	0	0	0	0	40	-2	53	430
674	0x10cb42e614d769cdc1f39837eb047	1	76	1	1	0	1	0	0	0	0	0	-1	-2	31	141
675	0x1ab7670e2138579d70ee2a27ec57d	1	1	0	0	0	0	0	0	0	0	0	44	-2	62	718
676	0xbf5fb66755ddb2dffddcfd8f708d	0	45	1	0	0	0	0	0	0	0	0	14	-2	30	691
677	0xb180ae0e19331b7ac2d503d20334	1	41	1	0	0	0	0	0	0	0	0	15	-2	57	334
678	0x188aa77faab99d85a8c901356ed7b	1	49	1	1	0	1	0	0	0	0	0	25	-2	61	393
679	0xa8b645243460f3164c99a0a41a16	0	21	0	0	1	0	0	0	0	1	0	46	-2	48	98
680	0xc9bc318cac0f5bd934126b88b431	0	56	0	0	0	1	0	0	0	0	1	589	-2	61	90
681	0xde586f351ceffa223627d86f5232	1	10	0	0	0	0	0	0	0	0	0	43	-1	33	105
682	0x1e988ea3c8cbe26535fa0ce4d24ef	0	9	0	0	0	0	0	0	0	0	0	42	-2	60	924
683	0x72d9decd91d3aec0d126bb4b26d8	1	41	0	0	0	0	0	0	0	1	0	742	-1	35	884
684	0x1a412a13bf70a94464e9594bf6afb	0	11	0	0	0	0	0	0	0	0	0	40	-1	35	941
685	0x93362e68dfe34be5f28f01368034	1	31	1	0	0	1	0	0	0	0	0	168	-2	29	556
686	0x1bd70ef9a3b38851d4e6b043417f9	0	21	0	0	0	0	0	0	0	1	0	46	-2	48	155
687	0x12c3a1df0aa03717536482f9d2e1c	1	28	0	0	0	0	0	0	1	0	0	15	-2	61	478
688	0xed3865c1d5a4dc4f9906309998ec	0	17	0	0	0	0	0	0	0	1	0	40	-2	62	680
689	0xa16dc2b35df430fc524515d9027c	1	34	1	0	0	1	1	0	0	1	0	26	-2	34	1040
690	0xc028034b1769f153c29362bb47f4	0	21	1	0	0	0	0	0	0	0	0	47	-1	48	592
691	0x1d7ee0a2e8fcde8b81aaf34401c30	0	66	0	0	0	1	0	0	0	1	0	16	-2	60	272
692	0x15b0abcfeb546ee209d3e9d49e32d	0	19	0	0	0	0	0	0	0	0	0	47	-1	48	184
693	0x104ca5700c60e27db8c58cac8bdc5	1	49	1	0	0	1	0	0	0	0	0	13	-2	56	766
694	0xead1b223fc95b844d7ef4d99c26	0	19	0	0	0	0	0	0	0	0	0	47	-2	48	569
695	0x15069ee1224a39e6c83e332db3edf	0	25	1	1	0	0	0	0	0	0	0	12	-2	59	456
696	0xe93fd464e2865d52c1d9ead61707	1	3	0	0	0	0	0	0	0	0	0	42	-2	62	859
697	0x126c672faa2b3cd890cc14afdc34c	0	25	0	0	0	0	0	0	0	0	0	14	-2	49	632
698	0xaf91db7c923b571ecd45aee00033	1	19	1	0	0	0	0	0	0	0	0	46	-2	48	735
699	0x6f5e256caad189a442579b76bccb	0	45	0	0	0	1	0	0	0	0	1	23	-2	53	1039
700	0x15d9dd501ca39a0d5bc0d9461439c	0	21	0	0	1	0	0	0	0	0	0	46	-2	48	889
701	0x1a24e084ce9a573beceace676006f	1	17	0	0	0	0	0	0	0	0	0	38	-2	51	129
702	0x117141df11f9ffd1ca21efa79cd41	0	86	0	1	0	1	1	0	0	1	0	17	-2	61	938
703	0x188ea20a4f6113159f24f5f43e993	1	31	1	0	0	0	0	0	0	0	0	14	-1	60	430
704	0x939f14d89c3071ad02964f702dff	1	43	0	0	0	1	0	0	0	1	0	16	-1	60	888
705	0x1b8ed69fe627545fb3073d5ca6435	0	31	0	1	0	0	0	0	0	0	0	26	-1	36	376
706	0xf835678e7bfab0bc175dbb97872b	1	7	0	0	0	0	0	0	0	0	0	45	-2	52	1030
707	0x140e6ca4f62b16768fe327df9fb3	0	49	0	0	0	1	0	0	0	0	0	27	-1	29	92
708	0x1448b5cb0b1aa623caaeef3520215	1	40	0	0	0	1	0	1	0	0	0	15	-1	56	283
709	0x120c7a9d415d4e5017b0e580be6bd	1	45	0	0	0	0	0	0	1	0	1	15	-2	32	537
710	0x2df96d590ab7b2030b3edb4e6f0b	1	17	0	0	0	0	0	0	0	0	0	43	-1	62	196
711	0x988f609e9250fc69030345a303a1	0	46	0	0	0	1	0	0	0	0	0	13	-2	30	608
712	0x2685dce776c543daffefc21742c8	0	11	1	0	0	0	0	1	0	0	0	44	-2	57	638
713	0x1576d862179f353841829e1a46013	1	41	1	0	0	0	0	0	0	0	0	27	-2	61	131
714	0x1a9cc8260d07979183dd255e90b17	1	23	0	0	0	0	0	0	0	1	0	12	-2	29	370
715	0x185250467ab212260e463553a7cf8	1	33	0	0	0	0	0	0	0	0	0	846	-1	51	1001
716	0xc3507a22cc29ade270f2119cf55d	1	51	1	1	0	0	0	0	0	0	0	13	-1	34	1047
717	0xfa9ac0d64fe77a8feeb26611e744	0	9	0	0	0	0	0	0	0	0	0	41	-2	31	528
718	0x7c4865a0b11699c921d345fca254	1	49	0	0	0	0	0	0	0	0	0	26	-2	58	1012
719	0xeb4c5c1678774c7c266b808258e4	0	41	0	0	0	0	0	0	0	0	1	15	-1	50	222
720	0x19c89176327e4686a21045c7f4a20	0	31	1	0	0	0	0	0	0	1	0	23	-2	61	90
721	0x13ead24e0a27698430ef0533ddfb9	1	22	0	0	0	0	0	0	0	0	0	13	-1	57	790
722	0x64bddba5d632d209e7313f999a17	1	46	0	0	0	0	0	0	0	0	0	12	-1	50	760
723	0x183c7cd782fb6eb4926bd13605eb1	1	17	0	0	0	0	0	0	0	0	0	42	-2	61	507
724	0x2374d6cfa8032e3df0760d42f6f7	1	23	0	0	0	0	0	0	0	0	0	17	-3	57	632
725	0x1159882922fe3110448a09af49fb7	1	45	0	0	0	1	0	0	0	0	0	16	-1	62	755
726	0x111463690307a9ded5164a44acaff	0	26	0	0	0	0	0	0	0	0	0	23	-2	60	594
727	0x40e40db24dbdd51378d6256c7612	1	22	0	0	0	0	0	0	0	1	0	14	-2	33	878
728	0x17045bbe14401fec3b05a490d6430	0	33	0	1	0	0	0	1	0	0	0	-1	-2	61	632
729	0xe98aa6b6c96baf323de1f5d36dcc	1	41	0	1	0	0	0	0	0	1	1	786	-2	61	773
730	0xb9b4f40e38c65b78d95af028001b	0	36	0	0	0	0	0	0	0	1	1	23	-1	61	381
731	0x10511c4a9c1adf5e81e65ba7a96b3	0	7	0	0	0	0	0	0	0	0	0	42	-2	31	870
732	0x9777fb0f6756add15f8b4b2c5339	1	33	0	0	0	0	0	0	0	1	0	16	-2	60	918
733	0x132f6d024d802adc33199896351e3	1	34	0	0	0	1	0	0	1	0	0	23	-1	62	336
734	0x146fca388475abf1654c9fc0119b7	0	56	0	0	0	1	0	0	1	0	0	16	-2	59	764
735	0x10e2f13812df4b79dc6cf71989d45	1	31	1	0	0	0	0	0	0	0	0	-1	-1	61	486
736	0xd8a6d8a7722e0eb65aa7f3e60e3d	0	13	0	0	0	0	0	0	0	0	0	41	-2	55	364
737	0xa0e19b7de60b2c68719556f0a8f9	0	19	0	0	0	0	0	0	0	1	0	46	-2	48	188
738	0x99f270d1ed97e202cba5aae9ce13	1	46	1	0	0	1	0	0	0	0	1	699	-2	58	993
739	0x1ad6750c33958fd3ce22790ce0ec7	1	21	0	0	0	0	0	0	0	1	0	46	-2	48	801
740	0x133eb3076a3812161b100e8c0aaea	0	55	0	0	0	1	0	0	0	0	0	15	-2	59	110
741	0x13efdb9a15ea8867e7e46f66a1c58	1	41	0	0	0	0	0	0	0	0	0	17	-2	36	393
742	0xa1816d49f714010ed456f62ee838	1	1	0	0	0	0	0	0	0	1	0	37	-2	30	320
743	0xfc3434a1c407fa7247b68a3342f8	1	13	1	0	1	0	0	0	0	1	0	38	-2	36	1042
744	0x10228bc7c99156302294bbe29c17a	1	33	1	0	0	1	0	0	0	0	0	15	-2	51	190
745	0x57af72be823148e517e909a100f9	0	7	0	0	0	0	0	0	0	0	1	39	-2	31	994
746	0x1e64313658f90a35c8e483e0f11a1	0	41	1	0	0	0	0	0	0	0	0	12	-2	31	74
747	0x83310bae7a41644d45c3045935fb	0	11	0	0	0	0	0	0	0	0	0	40	-1	51	443
748	0x104a4862637bfd412612a5b2fd9ef	0	16	0	0	0	0	0	0	0	0	1	42	-1	61	885
749	0xee0212f0b83f52ce6c29ae3884ff	0	56	0	0	0	1	0	0	0	0	1	13	-1	33	193
750	0x25d022a0fbba61d1b5874ac3a568	0	45	0	0	0	0	0	0	0	0	0	860	-2	33	950
751	0x197a2e4b196b5a7b94f6d08e7fefc	1	5	0	0	0	0	0	0	0	0	0	45	-1	50	497
752	0x1b7e3de47b409e3805702b51580bb	0	28	0	0	0	0	0	0	0	0	1	14	-2	61	376
753	0x1d142400c17658e38b024f5bee30f	0	1	0	0	0	0	0	0	0	0	0	40	-2	61	487
754	0x182fa55a2c79603c13a3d02277f4d	1	13	0	0	0	0	0	0	0	0	1	39	-1	36	753
755	0x7aa8cdea3ea73cdeef15d6720b30	1	51	0	0	0	0	0	0	0	0	0	15	-2	33	288
756	0x4a13b5cb428208506e6f21201fa1	0	58	0	0	0	0	0	1	0	0	0	23	-2	60	97
757	0xd51effa6d07cae518d1bba44c127	1	23	0	0	0	0	0	0	0	0	0	15	-2	31	463
758	0x152e088964686e63f6f3574ec1fce	1	23	1	0	0	0	0	0	1	0	0	12	-2	60	1004
759	0x178d2d5ad2aa1a9d3e92aad1509c0	1	51	0	0	0	1	0	0	0	0	0	26	-2	61	858
760	0x8da55c9a180434d65a862665ce49	1	36	0	0	0	0	0	0	0	0	0	12	-2	49	264
761	0xe4154d7cb552b48ff22921977c2f	0	35	1	0	0	0	0	0	0	0	0	15	-2	60	486
762	0x182cf2f88a131f770025c7a5dfcbd	0	25	0	0	0	0	0	0	0	0	0	15	-2	33	908
763	0x1bb9937b3fda2077a6657421cbfed	0	27	0	0	1	0	0	0	0	0	0	15	-1	52	792
764	0x13c9d4369d5d3e202041426af436c	0	4	0	0	0	0	0	0	0	1	0	38	-1	50	68
765	0x16fc94e1498c2d27e3112b3fd070f	0	1	0	0	0	0	0	0	0	1	0	40	-2	62	866
766	0xd4ad5227aa3a2078a10188b20a71	1	21	0	0	1	0	0	0	0	0	1	47	-2	48	422
767	0x1d55a5abe2fea2ad5f041d40fc0c5	1	23	0	0	0	0	0	0	0	0	0	17	-1	33	79
768	0x8318ea3f10189d5d09d19a010fb0	1	34	0	0	0	1	0	0	0	0	0	-1	-2	61	803
769	0x15848b3ba2b841c2e396dcd88acd7	1	19	0	0	0	0	0	0	0	0	1	47	-2	48	687
770	0x105f5fd49cd21e490ee3cf2e3f20b	1	25	0	0	0	0	0	0	0	0	0	15	-1	61	769
771	0x11feb5d534a87b8185bc12b6a4d17	0	28	1	0	0	0	0	0	0	1	0	16	-2	54	887
772	0x1d3b8687d7483d9b8ca9ff5020db7	0	31	0	0	0	0	0	0	0	0	0	17	-1	60	963
773	0xbeee9572e73ffdfb92e6969e4712	0	41	0	0	0	0	0	0	0	0	0	12	-2	32	275
774	0xab5ab4d899eb4f38aa883d478190	0	41	0	0	0	0	0	0	0	1	0	15	-2	57	594
775	0x948ffb5a5de5d5e12346743fe92a	1	35	0	0	0	1	0	1	1	0	0	17	-2	61	339
776	0x19bbd37cbf85f31886ed2dbe5b219	1	37	0	0	0	0	0	0	0	0	0	25	-2	61	521
777	0x551b8efc2c460c3f7f8aa2695a6d	1	25	0	0	0	1	0	0	0	0	0	13	-2	53	494
778	0x3f77518f5d03f09b756377f58b0a	1	11	0	0	0	0	0	0	0	0	0	43	-2	60	449
779	0x528f2b671b4cf79b46959cfdd18b	0	17	0	0	0	1	0	0	0	0	0	45	-1	35	342
780	0xb4722af772d55d2f29c00e1744db	1	10	0	0	0	0	0	0	1	0	0	37	-2	61	405
781	0x1df1ab908e38e810260d1f4414c3b	1	17	0	0	0	0	0	0	0	0	1	37	-2	61	588
782	0x5453d75053d331380bb766f27d54	0	37	0	0	0	0	0	0	0	0	0	26	-2	62	975
783	0x76f7e6f9861f6e61be175644499f	1	25	0	0	0	0	0	0	0	0	1	359	-2	61	76
784	0x146ec2e41d485d85cbe6e3d05bfd7	0	25	1	0	0	0	0	0	0	0	1	17	-2	51	577
785	0x54787edc2db00e59feb2ab449f5f	1	25	0	0	0	0	0	0	0	0	1	14	-1	54	1032
786	0xaf002845a524ad5f4573f7b15b74	0	7	0	0	0	0	0	0	0	0	0	45	-1	60	355
787	0x137c2a68355f87b3b9f1fac05734a	1	33	1	0	0	0	0	0	1	0	0	15	-1	32	574
788	0x169b932777018ff4339d6e99e9570	1	13	0	0	0	0	0	0	0	0	1	37	-2	50	275
789	0xca9d3a228339e1574cfdc13b7879	1	13	1	0	0	0	0	0	0	0	0	45	-1	60	506
790	0x19ca6fba0e001206637d011a708fd	1	31	0	0	0	0	0	0	0	0	1	16	-2	60	1025
791	0x14cc6a43e5d5c3563c2c3be5b4322	1	29	1	0	0	0	0	0	0	0	0	14	-1	61	741
792	0x4293aeaa8b2fec96e311da44232f	1	36	0	0	0	0	0	0	0	0	0	13	-1	51	841
793	0x1c2dcd9105563e71c6d2a8d09b62d	1	57	0	0	0	1	0	0	0	1	0	25	-1	59	1010
794	0x6efc1e568ba5de86493bb33a6fc0	1	66	0	0	0	0	0	0	0	0	0	25	-2	60	244
795	0x13d6b7f1c967c3446472d951bad62	0	46	0	0	0	0	0	0	0	0	1	25	-2	61	759
796	0x1a3fecc1327fb90d867721a80dba4	1	43	0	0	0	1	0	0	0	0	1	17	-2	62	767
797	0x19442336fb4bbe4f7e0eabd13d35c	1	46	0	0	0	1	0	0	0	0	0	17	-2	32	300
798	0xccc4d78b25daf718118cae2da608	0	57	1	0	0	1	0	0	0	0	1	26	-2	60	129
799	0x12d13a1998dc4168d8ebddfc18003	0	41	0	0	0	0	0	0	0	1	0	12	-2	62	516
800	0x1d5d7531b2763f41cbf087f2ad640	0	53	0	0	0	0	0	0	0	0	1	16	-2	62	710
801	0x14b5e4aa722b35988504aa2e1cfbe	0	11	0	0	0	0	0	0	0	0	0	40	-2	32	279
802	0xb5f35532adff10f41051cb74df86	0	31	0	0	0	0	0	0	0	1	0	13	-2	62	720
803	0x125fb81bf0267f56bbf615d861932	1	45	1	0	0	0	0	0	1	1	0	15	-2	60	530
804	0x158d96feef588d98a0f5d038093cc	0	9	0	0	0	0	0	0	0	1	0	43	-2	29	112
805	0x1a6ee759b3cf88b71ac27b834f07f	1	61	1	0	0	0	0	0	0	0	1	17	-2	62	901
806	0x640670a6501fc2a3acdfb9cf0cd7	0	13	0	0	0	0	0	0	0	0	0	44	-1	62	191
807	0xee1d9fea0f99d243dc441e7934ce	1	26	0	0	0	0	0	0	0	0	0	15	-2	29	179
808	0x1d77eb5b1e135500f2ff9126f5d7a	0	46	0	1	0	1	0	0	0	0	0	13	-1	61	419
809	0xfb0eba79f26d9ff198d485bbda40	0	31	0	0	0	1	0	0	0	1	0	17	-1	33	791
810	0x9a8b5895b8fdde4e947dea2c79fc	1	21	0	0	0	0	0	0	0	0	0	47	-2	48	196
811	0xe1b6c4723a9a57b308d834df3a9e	1	17	1	0	0	0	0	0	0	0	0	38	-1	59	714
812	0x5fb72da3e24cd08775db0786beaf	0	21	0	0	0	0	0	0	0	0	0	47	-2	48	680
813	0x14155723772c2827eb7ea5e3a7dd	1	5	0	0	0	0	0	0	0	0	0	38	-1	35	1040
814	0x1c4d492b1a6996e57fea60b771dfb	0	25	0	0	0	0	0	0	0	0	0	13	-2	61	213
815	0x17fedd863a836c6bd6df2b069b6d2	0	21	1	0	0	0	0	0	0	0	0	46	-1	48	690
816	0xa466568a017b81584cea6d9d8f66	1	25	0	0	0	0	0	0	0	0	0	14	-2	33	880
817	0x1b46535ff2fcbadd012061c8709e7	1	29	0	0	0	0	0	0	0	0	0	217	-1	52	245
818	0x12f028ba2558676d1cc11c7ffff1a	0	19	1	0	0	0	0	0	0	0	0	46	-2	48	755
819	0x176bb7fde1c4c5b8ac551b7dc02aa	0	61	0	1	0	0	0	0	0	1	0	14	-2	62	256
820	0xa24d72d32455c4bb00249cb345c7	1	61	0	0	0	0	0	0	0	1	0	17	-2	60	508
821	0xb7958f0783cafbd48ebda76d54f7	1	6	0	0	0	0	0	0	0	0	1	45	-2	60	275
822	0x15e05e5d8a177d7bfc7bab1c4dbbc	1	25	0	0	0	0	0	0	0	0	0	12	-2	29	1007
823	0x123b0d8d6f68fb83ff8171963f10b	1	57	0	0	0	1	0	0	0	0	0	14	-2	36	451
824	0xe1bda3585ec643f7fc561c242edb	1	34	0	0	0	0	0	0	0	1	0	26	-2	52	860
825	0x1c073f1d7fb293ce82ad2d13b3d86	0	25	0	0	0	0	0	0	0	0	0	12	-1	60	357
826	0x17ea2b410f2e701e102d9d5d961d4	1	46	0	0	0	0	1	1	0	0	0	25	-2	56	984
827	0x8600b565bcbd7e8ff03376258c8a	0	46	0	1	0	0	0	0	0	0	1	13	-2	53	225
828	0x14bce718761c48f39066449b8d2cf	0	17	0	0	0	0	0	0	0	0	0	43	-2	34	261
829	0x16871e2d91a3ab72d864573d899ea	1	61	1	0	0	1	0	0	0	0	1	16	-1	62	167
830	0x14153139596f1065fb1b28a9db06c	0	15	0	0	0	0	0	0	0	1	0	39	-1	61	1043
831	0x1be8393b7839b77d2588f188f8059	1	13	1	0	0	0	0	0	0	0	0	37	-2	61	275
832	0x102503c16baafa69ed733462eae11	1	41	0	0	0	0	1	0	0	0	0	13	-2	49	86
833	0x17125b709493f95bffb6405b2da1c	1	28	0	0	0	0	0	0	0	0	0	25	-2	59	889
834	0xce8d017fee074137899ca22ea0f1	0	29	0	0	0	0	0	0	0	0	0	12	-1	29	130
835	0x10bc87d5ad176c13c068f524bdadc	1	57	0	1	0	0	0	1	0	0	0	26	-2	61	219
836	0x3862cdb21e3455e7ac3cc1787b95	0	31	1	0	0	1	0	0	0	1	0	13	-2	31	888
837	0x8147ecb9efa026b5e99c8ad2cbb9	1	29	1	0	0	1	0	0	0	0	0	14	-2	29	301
838	0x133d6e35147e01baf819394e985ac	0	49	0	0	0	1	0	0	0	0	0	15	-2	62	521
839	0x17606f9c84bae914e8737ea0593de	0	41	0	0	0	0	0	0	0	1	1	27	-2	60	959
840	0x1ddb4746204b8570c3c81b9b6347f	1	61	1	0	0	1	1	0	0	0	0	12	-2	34	865
841	0xa9c7d29e8749deb7956c7ecb610e	0	9	0	0	0	0	0	0	0	0	1	43	-2	61	628
842	0x2d34dfe633c6723ee60b9ebbacad	1	17	0	0	0	0	0	0	0	0	0	43	-1	54	456
843	0x13402497e1affa138cdfd37f9de3b	0	22	0	0	0	0	0	0	0	0	0	14	-2	62	537
844	0x188fb1bdec22cfad3965b08c28224	1	13	0	0	0	0	0	0	1	0	0	39	-2	30	332
845	0x1dda5cc19be735eaa434c6a4082b6	1	25	0	0	0	0	0	0	1	0	0	17	-2	50	702
846	0xd4f06eaecdcca5637e9c1ff821d3	0	45	0	0	0	0	0	0	0	1	0	26	-2	57	902
847	0xc70e840589013ac9fee8989832c5	1	27	0	0	0	0	0	0	0	0	0	16	-2	35	744
848	0x18572453f9fbf4938082bdc29e26e	1	28	0	0	0	0	0	0	0	0	0	15	-2	36	754
849	0xc069f9c2acbfd017f434fa622b99	0	25	1	0	0	0	0	0	0	0	0	15	-2	61	897
850	0x12a620d130950e17b934f96912fdd	0	19	0	0	0	0	0	0	0	0	0	47	-2	48	500
851	0x9afc8771b457d9ac844f1790c548	0	21	1	0	0	0	0	0	0	1	0	47	-1	48	740
852	0x15edb6be64aea41268608c6e3af69	1	21	0	0	0	0	0	0	0	0	0	47	-2	48	1059
853	0x1794e65ca06c060953a7ed79219c7	1	19	0	0	0	0	0	0	0	0	0	46	-2	48	326
854	0x12670cbcb87faf494f3ac708208b8	1	41	0	0	0	0	0	0	0	0	0	25	-1	59	816
855	0x70c76076135589afacea2dec5d11	0	43	1	1	0	0	0	1	0	0	0	13	-2	35	337
856	0x132e5143b57718dfe42dc9abaf567	0	66	0	0	0	0	0	0	0	0	0	14	-2	54	682
857	0x143e008cb4e769238a157a698ea67	1	29	0	0	1	1	0	0	0	1	0	26	-1	62	612
858	0x6d6f9fdf36895edabaa5dfa95dd1	0	9	0	0	0	0	0	0	0	0	0	42	-2	62	105
859	0x18ba1c8b5aaf4ece9c105fba5c766	0	25	0	0	0	0	0	0	0	1	0	15	-2	32	450
860	0x3067b778dd47eccb57496703a799	1	1	0	0	0	0	0	0	0	1	0	45	-2	33	709
861	0x1c9abbe62041aed0fa7b40ecf8018	0	71	0	0	0	1	0	0	0	0	0	17	-2	51	1043
862	0x15e0b61f3e487965d354efc110491	0	29	0	1	0	0	0	0	0	0	1	16	-2	61	435
863	0xbe4c39a97b72c9a0283f08a4f7db	1	37	1	0	0	0	0	0	0	1	0	15	-2	61	479
864	0x557c1353dbed499ed894e609205c	0	26	0	0	0	0	0	0	0	0	0	832	-1	49	301
865	0x1ad881d1c5513f28db28af97c623	1	29	0	0	0	0	0	0	0	0	0	16	-1	31	839
866	0x1082d37dfd01579daab4752200bee	0	25	0	0	0	0	0	0	0	0	0	14	-2	62	512
867	0x19bab4c71657c8074494e9d471276	1	27	1	0	0	0	0	0	0	0	0	17	-2	60	298
868	0x13b8b8ac896b96a97d8e1a6c46694	1	31	0	0	0	0	0	0	0	0	0	14	-2	61	1042
869	0x3ccee379bbe25df45e004d4c17b9	1	49	0	0	0	1	0	0	1	0	0	26	-2	57	569
870	0x11696bac9552659b51d81b46facbc	1	46	1	0	0	0	0	0	0	0	1	12	-2	61	525
871	0x14d9162911296d309d485404bd30a	0	25	0	0	0	0	0	0	0	0	0	14	-2	53	1024
872	0xd2085b1ec103391e2b745e2f5146	1	7	0	0	0	0	0	0	0	1	1	43	-2	29	396
873	0x196ed4e03eadb7aa56934dd8f7a00	1	28	0	0	0	0	1	0	0	0	0	16	-2	56	888
874	0x1701d36f2f93495da02d8c7a4ab2	0	37	0	1	0	0	0	0	0	0	0	17	-2	31	239
875	0x13fd5c850e01bf9b2f541ee19ba56	1	1	0	0	0	0	0	0	0	1	0	44	-2	32	820
876	0xfb62ad374a4d5144465823cf8687	0	21	0	0	0	0	0	0	0	0	0	46	-1	48	530
877	0x1cc3cad9127df9a1deadc7545d04c	0	19	0	0	0	0	0	0	0	0	0	47	-2	48	835
878	0x7210c8139cabaf366a618dcda57	0	57	0	0	0	1	0	0	0	0	0	17	-1	61	586
879	0x1654c7f5cbb9bbb1e6c9b42330f0d	1	5	0	0	0	0	0	0	0	0	1	37	-2	62	548
880	0x13ca50f83469059d3697fd9ae9767	0	5	0	0	0	0	0	0	0	0	0	40	-1	58	852
881	0x17f4d114a9725dfe086101befd8aa	0	53	1	1	0	0	0	0	0	0	0	16	-2	62	68
882	0xab9e2ebb680b8701b3a617d1eccd	1	36	0	0	0	0	1	0	0	0	0	27	-2	60	268
883	0x1934497ca59828a54e43941fe16e2	0	28	1	0	0	0	0	0	1	0	1	26	-1	55	987
884	0x10782acbdfb6e246d9f0ee644df2b	1	37	0	0	0	1	0	0	0	0	0	26	-2	57	844
885	0x1ea544b3c7c658752ad19e2a6bbf2	0	33	0	0	0	0	0	0	0	0	0	25	-2	34	611
886	0xd57feb354d66bbc8cbfd744709ba	0	65	0	0	0	1	0	0	0	0	0	16	-2	33	536
887	0x40b5d45620e87ae6abcb5828099f	1	1	0	0	0	0	0	0	0	0	0	40	-2	32	1052
888	0x1697c8dc86a35036ec12116caddc4	0	15	0	0	0	0	0	0	0	0	0	37	-1	60	820
889	0x1079b67753898fde61df9b4f93277	1	26	1	0	0	0	0	0	0	0	0	26	-1	57	75
890	0x367d7aca468d5a71d3918fd2533e	1	45	0	0	0	1	0	0	0	0	0	26	-1	61	649
891	0xdf783079100ca94925afbb69634d	1	37	1	0	0	0	0	0	0	0	0	13	-2	60	723
892	0x3546dcd46d5ac470928638b3413f	1	17	1	0	0	0	0	0	0	0	0	42	-2	61	303
893	0x14bcd569b22ef8da406b687e066a0	0	69	1	0	0	1	0	0	0	1	0	15	-2	30	436
894	0xf16251555ecbac637a9706a07ae9	1	53	0	0	0	0	0	0	0	1	1	12	-1	62	830
895	0x73cca78fac32a551c7c2287a0f49	0	29	0	0	0	0	0	0	0	0	0	16	-2	62	290
896	0x81978a5446c024e3dd37f43c29bf	1	41	0	0	0	0	0	0	0	0	1	13	-2	61	852
897	0x176f35ff422eda1b2f940a2373b9b	1	81	0	0	0	0	0	0	0	0	0	14	-1	56	906
898	0x15a6124fe55bd6449ed82acc0a769	1	46	0	0	0	0	0	0	0	0	0	13	-2	31	100
899	0x1c01f43c54ca1915699c66adfc9c0	1	21	0	0	0	0	0	0	0	0	0	46	-2	48	964
900	0x3cbac5cdb20f9b667e4ffaecda1d	1	28	0	0	0	0	0	0	1	1	0	15	-1	53	801
901	0xc0b906779317082039186ba7b1b1	1	17	0	0	0	0	0	0	0	0	0	40	-2	55	726
902	0x18e41e3c726149be0a2cc0f5dd474	1	13	0	0	0	0	0	0	0	0	0	40	-2	60	193
903	0x141bca91c42fcc3294ab615f3f6c9	1	56	1	0	0	0	0	0	0	0	0	15	-3	36	401
904	0x1c0064da9d27de72afae6f71464dd	0	1	0	0	0	0	0	0	0	0	0	44	-1	62	923
905	0x1e78b8fe06bb945e3eab2264c15dd	0	33	0	0	0	0	0	0	1	0	1	12	-2	61	338
906	0x141e2ee2669bfcf9eb1dc5c0ac60a	1	57	0	0	0	0	0	0	0	0	0	12	-2	59	908
907	0x1560b5858bfbccd2bdf94a0b372f4	0	29	0	0	0	0	0	0	0	0	0	25	-2	50	181
908	0x656e06634f7a8a76908a46f7a8b8	1	49	1	0	0	0	0	0	0	0	0	23	-2	32	744
909	0x11966e5603c9166c4f8a699267855	1	49	0	0	0	0	0	0	1	0	0	13	-2	50	67
910	0x181af3384e40e89bc948da048d3f9	0	26	0	0	0	0	0	0	0	0	0	25	-2	51	445
911	0x1eab506f575bbb51b1d2467f97899	0	5	0	0	0	0	0	0	0	0	0	39	-1	34	800
912	0x1a3f81f832c1d9ca90d05cc810768	0	31	0	0	0	0	0	0	0	1	0	883	-2	52	294
913	0x802a01694f09e4948f814daa7c24	1	13	0	0	0	0	0	0	0	1	0	43	-2	62	882
914	0x10e13558fcb4a4bf6196cc460468b	0	15	0	0	0	0	0	0	0	1	1	37	-2	62	673
915	0x730e5c682592486467e9c4581cca	1	41	0	0	0	0	0	0	0	0	0	12	-1	49	281
916	0x8e3b26c5ad169643345e3140d293	0	1	0	0	0	0	0	0	0	0	0	40	-2	52	211
917	0x97d498e0fc37ef5eec2800661c8f	1	13	0	0	0	0	0	1	0	1	1	43	-2	36	849
918	0x193eec5a484d2ea2c4721f27e2342	0	28	0	1	0	0	0	0	0	0	0	14	-2	51	588
919	0xa8f9a728f0a0f0b02d0ad4d59e01	0	21	0	0	0	0	0	0	0	1	0	47	-2	48	941
920	0xa33e7e8eb3eb7c97e721ff49da0d	0	45	0	0	0	1	0	0	0	0	1	401	-2	58	761
921	0xe0c17004c44f3ef568e78f3dd1ce	1	43	0	0	0	1	0	0	0	0	0	26	-2	55	577
922	0x162013d47116302ab8f65dfdd1e26	0	19	0	0	0	0	0	0	0	0	0	46	-2	48	747
923	0x12987770f0458db1e6ad39d88c0b8	1	5	0	0	0	0	0	0	0	0	0	37	-2	56	869
924	0x30a79cb595fddeb9e943d4f21ef6	1	33	0	0	0	0	0	0	0	1	0	17	-1	60	541
925	0x1769b9e1bf93604df14be314e2eee	0	7	0	0	0	0	0	0	0	1	1	37	-2	31	223
926	0x1c1dba74fa5ad8785e3a7acb29625	1	5	0	0	0	0	0	0	0	0	0	42	-2	34	342
927	0xcd839f8b3a2b71632dc9c21d27	1	76	0	0	0	1	0	0	0	0	0	12	-2	61	750
928	0x1851de65f7fd64cfa8662aa783489	0	11	0	0	0	0	0	0	0	0	0	37	-1	60	560
929	0x17af27398c70a656844e5ae34be89	0	53	0	1	0	0	0	0	0	1	0	14	-2	56	736
930	0x58df3b82a85c2202273fd64bc76e	0	46	1	0	0	0	0	0	0	0	0	17	-2	62	551
931	0x19f44b04b47c39f1c7bc3c1a224a	1	37	1	0	0	0	0	0	0	1	1	17	-2	61	417
932	0x1df0c4f2f5dfac234bc5a479ecfb5	0	40	0	0	1	1	0	0	1	0	0	14	-1	54	535
933	0x155a6bd4c8e4ba6d668bd9a695219	1	15	0	0	0	0	0	0	0	1	1	44	-2	61	331
934	0xa590b5a48749d52a992b28afb29a	1	61	0	0	0	0	0	0	0	0	0	27	-1	33	428
935	0x147c88002aae24e1e0f48ae60ed1d	0	11	0	0	0	0	0	0	0	0	1	41	-2	31	267
936	0x1702b2a5a7c592995ee98a47b6230	1	16	0	0	0	0	0	0	0	1	1	44	-2	56	814
937	0x1b020a0ad0efdabecd1710b96733	1	37	0	0	0	0	0	0	1	0	0	12	-2	32	479
938	0x4b6692a674207b48e5eccb9c8023	1	7	0	0	0	0	0	0	0	0	0	42	-2	58	675
939	0x7ab9733d22fd408906df4c31cbb0	1	3	0	0	0	0	0	0	0	0	0	42	-2	58	497
940	0x19a04643124531c4faf1b1377f6c8	1	22	0	0	0	0	0	0	0	0	0	12	-2	62	88
941	0xb674934facab058bae36e8499c38	0	37	0	0	0	0	0	0	0	0	0	23	-2	56	1042
942	0x91b72dbe241d590b9437cc32af40	0	29	0	0	0	0	0	0	0	0	0	25	-2	35	763
943	0x1f73a35f4557b69eff602d2175a8	1	33	0	0	0	0	0	0	1	0	0	15	-1	31	834
944	0x1c5df01509647182943efef0c168d	0	7	0	0	0	0	0	0	0	1	0	38	-2	61	393
945	0xef2db97415fe4c3d054d874d154e	1	31	0	0	0	0	0	0	0	0	0	25	-2	29	429
946	0xbc42444ec731e0374424fc8912b3	1	11	1	0	0	0	0	0	0	0	0	44	-1	62	293
947	0x147a9d9e63ef494771b145771a223	1	17	0	0	0	0	0	0	0	0	0	41	-2	32	311
948	0x1c01b01db1b90c373f074c6a0419e	1	13	0	0	0	0	0	0	0	0	0	40	-1	58	955
949	0x93497c780dcb6c49a76fdefb94ef	1	22	0	0	0	0	0	0	0	0	0	14	-2	30	694
950	0x8b65c510b38d51c0788d905e042e	0	31	0	0	0	0	0	0	0	1	0	23	-1	61	608
951	0x75fbd59f2432be4300ee9f3ee1a9	1	3	0	0	0	0	0	0	0	0	1	45	-2	30	565
952	0x65ead5c60c51242f5c92a74c32c1	1	25	0	0	0	0	0	0	0	0	1	15	-2	33	447
953	0x3e811b0ddb26595fb4e7ba4ef9c8	1	45	0	0	0	0	0	0	1	1	0	15	-2	32	958
954	0x18848010f31b805d4285188e3098d	0	9	0	0	0	0	0	0	0	1	0	43	-2	55	720
955	0xc32acd759c64d2944b00eed60819	1	29	0	0	0	0	0	0	0	0	0	14	-2	62	828
956	0x139fb51282d1821cf16c6deb1d507	0	35	0	0	0	1	0	0	0	0	0	17	-2	60	846
957	0x1ec61064fc209b2e670c1d6c651c6	1	31	1	0	0	1	0	0	0	0	0	960	-2	61	805
958	0x16b8d3816da204c59e47372649378	1	37	0	0	0	0	0	0	0	0	0	12	-2	58	940
959	0x19cf0e1e8a3036b6ae9216a602d2b	1	1	0	0	0	0	0	0	0	0	0	41	-2	60	677
960	0x98f3202e1c720bfcbadfc558de62	0	19	1	0	0	0	0	0	0	0	1	47	-2	48	1061
961	0x6973a679ba112f56fbb58fc174e7	0	5	0	0	0	0	0	0	0	0	0	42	-1	61	443
962	0x526ab0e87183cccc4782eef6c888	0	3	0	0	0	0	0	0	0	0	0	45	-1	60	1048
963	0x9f13894a41c2ec36c95862c5bfc4	0	37	0	0	0	0	0	0	0	1	0	16	-2	61	722
964	0x1bbd14a62f9148c0319573d250c00	0	13	0	0	0	0	0	0	0	1	1	43	-2	56	307
965	0x408e67bce68a53b65038a5ee6fd6	1	22	0	0	0	0	0	0	0	0	0	26	-2	57	423
966	0x12dc8ef13088158f72e6426e2e8d7	1	51	0	0	0	0	0	0	0	0	0	23	-2	62	849
967	0x1b7907f340edd3d0577bc2503971	1	46	0	0	0	0	0	0	0	0	0	14	-2	57	169
968	0x18b0bdff3c95ae7c84e634fd164a0	1	22	1	0	0	0	0	0	0	0	0	17	-2	61	773
969	0x10fb6193d30063bb4c58f4c88b447	0	25	0	0	0	0	0	0	0	0	0	515	-2	61	439
970	0x11d2545411aa55db323d9369eb0a8	0	17	0	0	0	0	0	0	0	1	0	40	-2	60	260
971	0x6fafa1f4d2d1ea595efad617f8ce	1	49	1	0	0	0	0	0	1	1	0	23	-1	49	949
972	0xb0bec08a4b680839d564740a1536	1	31	0	0	0	0	0	0	0	0	1	17	-2	60	839
973	0x99fa7d733d1d459e1e5a4b4d54fa	0	49	0	0	0	0	0	0	0	1	1	17	-2	52	392
974	0x13104bec6feaea56e024430c19e0e	0	36	0	0	0	0	0	0	0	0	0	26	-2	30	267
975	0x60b18cce18445ad92ea3300af43c	1	49	1	0	0	0	0	1	0	0	0	14	-1	61	119
976	0x15ae1590e591cf219bc792c415628	1	53	0	0	0	1	0	0	1	1	0	14	-2	62	105
977	0x27ecb0de26c56889cbba64f482d9	1	49	0	0	0	0	0	0	0	1	0	12	-2	33	522
978	0x184010ad03db49d28e687756c3bf3	1	19	0	0	0	0	0	0	0	1	1	47	-2	48	316
979	0x3b002042b35a7c93905f807a4636	1	25	0	0	0	0	0	0	0	0	1	17	-2	59	1053
980	0x3e1d87a4f9639784f34a0342c1dd	1	28	0	0	0	1	0	0	0	1	0	12	-2	61	535
981	0x15e3b1cd5b86c1307ee3c43ec5999	1	36	0	0	0	0	0	0	0	0	0	12	-2	53	541
982	0x1947070cecc20baec8814e894ebd2	1	6	0	0	0	0	0	0	0	0	1	38	-2	32	495
983	0xf25cb5c7cf72a7cda8ad901ca7ca	0	16	0	0	0	0	0	0	0	1	1	42	-2	62	145
984	0x1d55c41b6ff46875a5a0d7b134c3e	0	41	0	0	0	0	0	0	0	0	0	12	-2	56	260
985	0x1ab023d7ebf0039dad72c8fa99c2d	0	19	1	0	0	0	0	0	0	0	0	46	-1	48	368
986	0x10cca5e81f84688e8ada17d34db	0	28	0	0	1	0	0	0	0	0	0	90	-1	35	741
987	0x15904d56ab87e0a8e99643c3d11f6	0	17	0	0	0	0	0	0	0	0	0	42	-2	30	124
988	0x14f4cf9baa070e1c45ed3fc79efff	1	19	1	0	0	0	0	0	0	0	1	47	-1	48	393
989	0x98187c0206d8657004f22102a5d1	1	1	0	0	0	0	0	0	0	1	0	37	-1	61	878
990	0xa7e66db8de4c14e6ccce13fccf0a	0	6	0	0	0	0	0	0	0	0	1	43	-2	49	486
991	0x14f2b1c1889d27d80e9ce794195d0	0	17	0	0	0	1	0	0	0	0	0	42	-1	62	543
992	0x5973e44593911caad2cf6ca42d1e	1	65	0	0	0	1	0	0	1	0	0	14	-2	32	483
993	0x153ffd4f5e45ddf0d8c7785bd171e	0	34	0	0	0	0	0	0	0	0	0	17	-1	34	976
994	0x100850de6cdfea3e2905ad25ec0d3	0	26	1	0	1	0	0	0	0	0	0	14	-2	55	985
995	0x1e6ac3ca3ea000ba7eb794dde168	0	56	0	0	0	1	0	0	0	0	0	15	-2	55	519
996	0x6df712e2255edf433243b447a182	0	31	0	1	0	1	0	1	0	0	0	12	-2	31	311
997	0x941d06e415902cbc19b252927b0d	0	13	0	0	0	0	0	0	0	0	0	43	-2	56	405
998	0x93f2aed5288189430ac719df58f4	0	16	0	0	0	0	0	0	0	1	0	42	-2	61	714
999	0x3ccea21a42b55c1d729aa50d13ae	0	51	0	0	0	0	0	0	0	1	0	-1	-1	62	286
1000	0x1cdb695dc0b50d566a6a5716b047a	1	25	0	0	0	0	0	0	0	0	0	25	-1	58	742
1001	0x18440c097f8243623d0f6dd86e32e	1	41	0	0	0	0	0	0	0	0	0	23	-1	62	628
1002	0xead25c7d84f98c05c7bca0544f15	1	9	0	0	0	0	0	0	0	0	0	42	-1	61	70
1003	0x91ab840f18edd4c69ab6c821f96a	1	37	1	0	0	1	0	0	0	0	1	949	-3	60	463
1004	0x1590142f99a439d8153ed9f4b4783	1	34	0	0	0	0	0	0	0	0	0	17	-1	61	539
1005	0x4957655ccacd6c7ac5123f26594e	0	31	1	0	0	0	0	0	0	1	0	26	-2	61	427
1006	0x1419c6f472ef400c0ec34481ea415	0	7	0	0	0	0	0	0	0	0	0	44	-2	29	1046
1007	0x1500afc3d08c84fcb1419fbca5016	0	25	1	0	0	0	0	0	0	0	1	13	-2	30	155
1008	0x185079fb2b298fab17180601ed9de	1	19	0	0	0	0	0	0	0	0	0	47	-2	48	703
1009	0x6acb8b1bd31abea57ac0ea791246	1	31	0	0	0	0	0	0	0	0	0	26	-2	54	474
1010	0xe5474f80b883e990b31d14120b89	1	11	0	0	0	0	0	0	0	1	0	45	-2	62	1036
1011	0x1bb85d0ab9f8e80acd4d3c8a823ff	0	13	0	0	0	0	0	0	0	0	1	39	-2	60	1016
1012	0xc70b2e0c6dd031152c2a7002686e	0	22	0	0	0	0	0	0	0	0	0	14	-1	60	504
1013	0x162cc39c45aa6f3712a364b74d1ca	1	19	1	0	1	0	0	0	0	0	0	46	-1	48	472
1014	0x37e630008f19214ad1a9b7f48135	1	11	0	0	0	0	0	0	0	0	0	42	-1	62	877
1015	0x84fca631dde6c9131e0e05a0b676	0	57	0	1	0	1	0	1	0	0	1	17	-2	60	209
1016	0x153b5ce5296bf7b2d46444ed8f520	1	11	0	0	0	0	0	0	0	0	0	39	-1	61	519
1017	0x1daf15d3a5e58ed1e13f6e159830a	1	6	0	0	0	0	0	0	0	0	0	43	-1	56	658
1018	0x179343691f6bfa66f806376878e93	0	3	0	0	0	0	0	0	0	0	0	43	-2	51	473
1019	0x14e8c2ffe999570d564a9a8a8aaf4	0	15	0	0	0	0	0	0	0	1	0	41	-2	35	393
1020	0x823341ddc908fd6f8fe41f898364	1	56	1	0	0	0	0	0	0	1	0	-1	-1	60	449
1021	0x6f7bf81ce2d4a579a3632dc83b7c	0	31	0	0	0	1	0	0	0	1	0	14	-2	35	662
1022	0x4a9f538fa4c38d40a56e9ad10b73	0	46	0	0	0	0	0	0	0	1	0	14	-1	55	606
1023	0x19cfcfecc2d4b79aabe1b113b3cd1	0	53	0	0	0	0	0	0	0	1	0	17	-2	59	914
1024	0x6d1d9f2de5a34a5bd7933dc63be5	0	15	0	0	0	0	0	0	0	0	0	41	-2	58	289
1025	0x1bfa83da4a4c62263c673c0bc746b	0	33	0	1	0	0	1	0	0	0	0	12	-2	62	935
1026	0xa31e07d4e7e9dc125ce0e58ac327	0	1	0	0	0	0	0	0	0	0	0	41	-1	51	67
1027	0x16195b4fe49540cfa36b75a2a1f2	0	31	0	0	0	0	0	0	0	0	0	12	-1	32	581
1028	0x96d9ab91ba6acdfaf954a7ed190b	1	4	0	0	0	0	0	0	0	0	0	40	-2	35	804
1029	0x163922694bc7471f79b9967a4551d	0	56	0	0	0	0	0	0	1	0	0	248	-2	62	263
1030	0x1c7d4b111fcfe2fb977ed208cc739	1	23	0	1	0	1	0	0	0	1	0	13	-2	62	462
1031	0x1a081e9d06c6b442be2678a6241a3	0	33	0	0	0	0	0	0	0	0	0	16	-2	55	327
1032	0x1207742086b53b1f9137994b796ae	0	40	0	0	0	0	0	0	0	0	0	26	-2	62	847
1033	0x190090618439d708af243a4d434a8	0	29	0	0	0	0	0	0	1	0	0	-1	-1	35	752
1034	0x9e157a792c2965070a814333ff84	0	61	0	0	0	1	0	0	0	1	1	15	-2	34	350
1035	0x1a1118922a3fca5554b22af1566ff	0	9	0	0	0	0	0	0	0	0	0	43	-2	56	524
1036	0x891b1c20e0c1069f3c5af38ceebb	1	1	0	0	0	0	0	0	0	0	0	44	-2	29	940
1037	0x160dcdad341650fea096c01bcb701	0	34	0	0	0	1	0	0	0	0	0	13	-2	62	685
1038	0x18d4ddb5cebf91a70a72908ff2c1	1	57	1	0	0	0	0	0	0	0	0	23	-2	59	474
1039	0x1e6fb6cf024acde71a777f6bdadd3	0	22	0	0	0	0	0	0	0	0	0	12	-1	53	98
1040	0x852dd79a62044d7cb1618eeb4efe	0	53	0	0	0	0	0	0	0	0	0	26	-2	62	992
1041	0x8667826ed42a8463c6f90e0578fb	0	35	0	0	0	1	0	0	0	0	0	25	-2	62	596
1042	0x16fbe520d7aa02a4f4374a80fd5b9	1	25	0	0	0	0	0	0	0	0	0	25	-1	56	542
1043	0x95d2c1d955d36d71c8eb10c990b5	0	51	0	0	0	0	0	0	0	1	0	17	-2	59	372
1044	0x124e365d3882a30c84b58a6e30876	0	28	1	0	0	0	0	0	0	0	0	14	-2	53	258
1045	0xafbfcdaf28c596f7c7d7c8a1ddc4	1	19	0	0	0	0	0	0	0	0	0	46	-1	48	698
1046	0x1c0fe47618dec420da13b4a47e76	0	19	0	0	0	0	0	0	0	0	0	47	-2	48	197
1047	0x1095dcdabb0da63dccf2c7e72cbb	0	7	0	0	0	0	0	0	0	0	0	40	-2	59	522
1048	0x1e6f6c72c775998dd54fe1582c193	0	31	1	0	0	0	0	0	0	1	0	17	-2	60	150
1049	0x1e1ac7b8d26831aaff963c7917391	1	55	1	0	0	1	0	0	0	0	0	12	-1	61	1000
1050	0x1485799ab1390f634b6b8bc459e07	1	7	0	0	0	0	0	0	0	0	0	37	-2	36	993
1051	0x19bf2a8fba3ef1f8d71b7eed19f0f	1	9	0	0	0	0	0	0	0	1	0	37	-2	52	165
1052	0xd6c980468054cb1627336145d7ce	0	45	0	0	0	1	0	0	0	0	0	17	-2	62	718
1053	0x1424a611adf3d3e250de697966db2	1	96	0	0	0	1	0	1	0	0	1	12	-2	61	755
1054	0xfbff7eadc9c6e89203dd1464cda1	1	5	0	0	0	0	0	0	0	0	0	44	-2	61	473
1055	0x1634d7c7b3067490c18771b9e6ff3	1	51	0	0	0	0	0	0	0	0	0	26	-2	60	478
1056	0xb34303b8b0f6e11127ca9120ea10	0	15	0	0	0	0	0	0	0	1	0	45	-2	62	905
1057	0x152d7ea7158e0458281c0e3d0c37e	0	41	0	0	0	1	0	0	0	1	0	25	-2	60	549
1058	0x56c8958a9d629f6faf85c0d69f9a	1	9	0	0	0	0	0	0	0	0	0	37	-1	61	912
1059	0x61b04fa61e1eaf916e46d87b94c9	1	7	0	0	0	0	0	0	0	0	0	44	-1	61	346
1060	0x2eeeca7c685fe1eca5e565fb27f2	0	41	0	0	0	0	0	0	0	1	0	13	-2	56	505
1061	0xfe6b38d4510f67d74428c7519191	1	19	0	0	0	0	0	0	0	0	0	46	-2	48	97
1062	0x887ce3eb9c54849d34653c82ae1d	0	1	0	0	0	0	0	0	0	0	0	40	-2	55	840
1063	0x12bd571dd106bcd72faca4aed8fe1	0	41	0	0	0	0	0	0	0	0	0	12	-2	49	409
1064	0xa60295a9b9e63221cb3243f7dce2	1	1	0	0	0	0	0	0	0	0	0	37	-1	53	354
1065	0x191e0a6843a64aa6f75a0bd92fd22	1	23	0	0	0	1	0	0	0	1	0	17	-1	62	468
1066	0x9154274585711f7ec74a5c0f3774	0	3	0	0	0	0	0	0	0	0	0	43	-2	60	852
1067	0xf62fe971b4141ebefe5ae55cc5f6	1	61	1	0	0	1	0	0	1	0	0	15	-2	62	473
1068	0x29ab411f9bc1e9a0aa3036ac151f	0	37	0	0	0	0	0	0	0	0	0	13	-1	34	310
1069	0x1885631bf1bd38b0f64c9e14faeb8	0	9	0	0	0	0	0	0	0	0	0	45	-2	61	713
1070	0xdc87646a75e71de818a5f12077cf	1	23	1	0	0	0	0	0	0	0	0	14	-1	62	301
1071	0x493e1af67d68bb45f78c19ef8bd4	0	57	0	0	0	0	0	0	1	0	0	13	-2	59	271
1072	0x317ad49664a1fed98852bc4b6668	0	17	0	0	0	0	0	0	0	0	0	45	-2	54	928
1073	0x7959498790e8183f9a6411e29b03	0	25	0	0	0	0	0	0	0	0	0	15	-2	60	1026
1074	0x5b5b61d39672d283ceafcf743a45	1	49	0	0	0	0	1	0	0	0	0	12	-2	62	988
1075	0x19a957edb4cd2d8d68eaf76f40cda	0	29	0	0	0	0	0	0	0	1	0	12	-1	60	633
1076	0x18f575bf18941c2dede037eec6371	1	6	0	0	0	0	0	0	0	0	0	41	-1	56	599
1077	0x13e3598fe79d69a99c371ebee681b	0	66	0	0	0	0	0	0	0	0	1	15	-1	60	703
1078	0x16ca2fcdfa2507f5c9b74f99c86c	0	46	1	0	0	0	0	0	0	1	0	15	-2	62	908
1079	0x1cc32ea8245ec6d29f0b14f3e844f	1	17	0	0	1	0	0	0	0	1	0	41	-2	62	65
1080	0x95453342f513be7acf62a68a5492	1	37	0	0	0	0	0	0	0	0	0	23	-1	29	716
1081	0xa57fe6fcaf9e03928265baf15dc3	0	41	0	0	0	0	0	0	0	0	1	15	-2	60	865
1082	0x7e9d28865833429d3e7bf9d4152f	0	66	0	0	0	0	0	0	0	0	0	16	-1	56	638
1083	0x57ccf4f4fa7b3328eb56c48585ea	1	65	1	0	0	0	0	0	0	0	0	16	-1	32	995
1084	0x15748a74713405d531d06f11f915	1	11	0	0	0	0	0	0	0	0	0	39	-1	55	427
1085	0x1087df63e176b0e88b37fef806b00	0	1	0	0	0	0	0	0	0	0	0	45	-2	32	1047
1086	0x2a41435c29ab25c2c65468621f4a	1	21	0	0	0	0	0	0	0	0	0	46	-1	48	415
1087	0x1cb5ed226cfa97a64dbeb154f8835	0	21	0	0	0	0	0	0	0	0	0	47	-1	48	118
1088	0x887b0f48da253a41204fb61eef75	1	26	0	1	0	0	0	0	0	1	0	-1	-1	59	530
1089	0xbc22a7d9758ab604b676b5ec096e	1	31	0	0	0	1	0	0	0	1	0	367	-2	61	161
1090	0x45888baafaaa589b1da4ebc37d66	1	17	0	0	0	0	0	0	0	0	0	37	-2	61	290
1091	0x1cc55d31e1f7f1df95b8e2329e130	0	5	0	0	0	0	0	0	0	0	0	38	-1	53	115
1092	0xea7fdccf33c4d5fe7719885eb9f7	0	23	0	0	0	0	0	0	0	0	0	16	-2	62	963
1093	0x5c975015012c399a5aff5a6b68ab	0	34	0	0	0	0	0	0	0	0	0	15	-2	51	433
1094	0xe8842baccf6ae87b22853944fe48	1	29	1	0	0	0	0	0	0	0	0	15	-1	62	939
1095	0x1d577d70f57d23aac3d5e20c0f136	1	21	1	0	0	0	0	0	0	1	0	47	-2	48	587
1096	0x16436323829b4f90b669fc3307448	0	45	0	0	0	1	0	0	0	0	0	12	-2	58	773
1097	0xdaa60e5394438ce3d7635eb378a3	1	34	1	0	0	0	0	0	0	0	0	-1	-2	60	460
1098	0x16f0abb9eb0015fc1127175a01090	1	71	0	0	0	1	0	0	0	0	1	15	-2	60	144
1099	0x143c459b5d77c7a629c83c4ec02a7	0	21	0	0	0	0	0	0	0	0	0	46	-2	48	457
1100	0x1d73e58b2761e5b87525b0f71958b	0	29	0	1	0	0	0	0	0	0	0	26	-2	58	724
1101	0x1624421b442f2223136c098446ac5	1	17	1	0	0	0	0	0	0	0	0	40	-2	60	989
1102	0x159e6c596f233004a6e88241e7eca	0	61	0	1	0	1	0	0	0	0	0	904	-2	62	96
1103	0x1a131ca6759d8f00e564da7ee9000	1	46	0	1	0	0	0	1	0	0	0	-1	-2	60	674
1104	0xf58547e0ea42357b6434a67d4153	1	25	1	0	0	1	1	0	0	0	0	26	-2	60	1053
1105	0x1885c0f4fddfde682fdfcb141e72b	0	21	0	0	0	0	0	0	0	0	1	46	-2	48	198
1106	0xaa7201c26637b8a87791d40bc4ae	1	16	0	0	0	0	0	0	0	0	1	39	-2	55	230
1107	0x17e0381022df0d905fffeb5ceabfd	0	37	1	0	0	0	0	0	0	0	0	14	-2	61	796
1108	0x17324997969ce32f1cbb09a8689f7	1	43	0	0	0	0	0	0	1	0	0	16	-1	50	937
1109	0x28fdcf464db4f2a1eb15f456b696	1	17	0	0	0	0	0	0	0	0	0	42	-2	61	954
1110	0x56e4e4d89ec199bad494020c93ac	1	66	0	0	0	1	0	0	0	1	0	25	-2	60	376
1111	0x3ecf469ff1d818afd7ce91706314	1	19	1	0	0	0	0	0	1	0	0	47	-1	48	81
1112	0x1ec5b256abff6d1bd34e89b4a6411	0	26	1	0	0	0	0	0	0	0	1	652	-1	51	101
1113	0x207181fe59ddff996b2472fa251c	0	37	1	0	0	0	0	0	0	1	0	15	-2	51	1044
1114	0x13d18dff8d725a9014c00cb83bbd3	0	11	0	0	0	0	0	0	0	0	0	40	-2	59	114
1115	0x11e9242d8a866ff3e1dde2297c1ff	1	17	0	0	0	0	0	0	0	0	0	40	-1	57	407
1116	0x1c5a7251f57a7b6a30040eacdc549	1	29	0	0	0	1	0	0	0	0	1	15	-1	62	685
1117	0x199e96c15ca824fe5833896884617	0	56	0	0	0	0	0	0	0	0	0	14	-2	36	988
1118	0x113bdbb91c3c9447443da7b9eac2e	1	21	0	0	0	0	0	0	0	0	0	47	-2	48	279
1119	0x15a3aaca718edd4452304979b8eae	1	19	0	0	0	0	0	0	0	0	0	46	-1	48	931
1120	0xc9de9e3e245878f94c63ae80cdd0	1	19	1	0	0	0	0	0	0	0	0	47	-1	48	792
1121	0x1b791e97bfb04b7cea1212a76e7f7	1	25	0	0	0	0	0	0	0	0	0	12	-2	62	1041
1122	0x1524253c1bf6150e8cbfc8be39ea9	1	19	0	0	0	0	0	0	0	0	0	46	-1	48	781
1123	0x1953fa16296c4ebeedc3e5e8a430e	1	15	0	0	0	0	0	0	0	1	0	43	-2	61	857
1124	0x811bedaae0a75bc601964099d369	0	46	0	0	0	0	0	0	1	0	0	585	-2	57	836
1125	0x186d3ac32b9b07f0f8759127e03dc	1	1	0	0	0	0	0	0	0	0	0	45	-1	61	382
1126	0x10934f637fdc45a7f4cf890ada723	0	34	0	0	0	0	0	0	0	0	0	181	-1	30	497
1127	0x1c2754693fdfd97df0b0f6182db2f	0	1	0	0	0	0	0	0	0	0	0	39	-2	56	238
1128	0xce24efc25e2adc79a0eac72adcd	1	37	0	0	0	1	0	1	0	0	0	14	-1	54	585
1129	0x102bc3bb139df41328e9561e1b5b5	1	23	1	0	0	0	0	0	0	0	0	1036	-2	49	806
1130	0x363383e42849c8c248e259103ff8	0	49	1	0	0	1	0	0	0	0	0	16	-2	53	545
1131	0x1d4f73bf9ac3b8ea37d41768a0b6d	0	5	0	0	0	0	0	0	0	0	0	38	-2	61	977
1132	0x16a21b0bfe726fb40b0a25aac5a70	1	27	1	0	0	1	0	0	0	1	0	12	-2	62	457
1133	0x9d0186064c9f5619aed2d08af38b	0	61	1	0	0	0	0	0	0	0	0	13	-2	56	513
1134	0x18cb2c970c06b47408bd16749ec26	0	16	0	0	0	0	0	0	0	0	0	42	-1	60	100
1135	0x17d9e0e75daa9ed8a880aa8fd6619	0	31	1	0	0	0	0	0	0	0	1	16	-1	51	737
1136	0xa2b5e5e03eb9aa0093ce96e4193b	1	13	0	0	0	0	0	0	0	0	1	41	-1	62	820
1137	0x114dcd89355765a0f7d9d60b6827d	0	43	0	1	0	1	0	0	0	0	1	27	-2	61	157
1138	0xeb8185a3d8a057c708e0b9a35c84	0	4	0	0	0	0	0	0	0	1	0	37	-2	53	123
1139	0xf0194a4ecfeaf93cea763fa194a1	0	40	0	0	0	1	0	0	0	0	0	12	-2	62	64
1140	0x2a24874557fcd8aa041a713c0360	0	25	1	0	0	1	0	0	0	0	0	16	-2	56	204
1141	0xb69351ed29ad780344e0f7ddf5ef	0	51	1	0	0	0	0	0	0	0	0	13	-1	53	871
1142	0x1818644d1ad09ae8239aacb53ae7	0	49	0	0	0	0	0	1	0	0	0	16	-2	51	981
1143	0xd456d153f391fe7a90a5fd9f45a9	1	26	0	0	0	0	0	0	1	1	0	12	-1	54	820
1144	0x18b5fad02b384c8fa2d6b411c410d	0	13	1	0	0	0	0	0	0	1	0	37	-1	52	248
1145	0x1ac3d0d3624ef320af5035c5fd6c3	0	15	0	0	0	0	0	0	0	1	1	44	-2	59	823
1146	0x1b65cf0b26afd3ef507bbebcc4a70	1	1	0	0	0	0	0	0	0	0	0	40	-1	60	666
1147	0x42821cbe4598c51e2205747f49ee	0	71	1	0	0	1	0	0	0	0	1	15	-2	62	191
1148	0xb157a13238e4f9bfad9d89b37e97	1	28	1	0	0	0	0	0	0	1	0	14	-2	33	74
1149	0x15cca2484627d0fe2025fe583e4ba	0	9	0	0	0	0	0	0	1	0	0	40	-2	55	168
1150	0x17415b5e452a43ce089b0f77e7b69	0	1	0	0	0	0	0	0	0	0	0	38	-1	60	762
1151	0x1b8561a356f87481241adcffe5ae4	0	31	0	0	0	0	0	0	0	0	0	25	-2	60	184
1152	0x15d13c0f0f1aba6b15271e2482646	1	17	0	0	0	0	0	0	0	1	0	38	-2	52	361
1153	0x1bac72b602c4323cfff6bfa9bb874	0	23	0	1	0	0	0	0	0	0	0	13	-2	36	740
1154	0xd560c4d9a5e38ea2a07c4e395350	0	4	0	0	0	0	0	0	0	0	0	41	-2	31	192
1155	0x1cf077d01438a9e593e504232a06b	1	21	0	0	0	0	0	0	0	0	0	47	-1	48	523
1156	0x1ab258ca937f9a98d561d803124b6	0	22	0	0	0	0	0	0	0	0	0	13	-1	53	383
1157	0x1470e40a43d9c3e918751733ec477	0	27	1	0	0	0	0	0	0	0	0	753	-2	60	786
1158	0x15729f89ec3604be48162cd3e0f35	1	43	1	0	0	0	0	0	0	0	0	15	-2	59	768
1159	0x1aab346f3108a92e10bed53423cd5	0	43	0	1	0	1	0	0	0	0	0	-1	-2	31	65
1160	0x53f943ea91d9e75dbb703a2f8f44	1	5	0	0	0	0	0	0	0	0	0	39	-2	31	956
1161	0x16d3ec93f48896daafb73cd68d8bb	1	7	0	0	0	0	0	0	0	0	0	37	-2	59	149
1162	0xf425e2410a9f5223337aa29aea14	1	28	0	0	0	0	0	0	0	0	0	14	-1	30	110
1163	0xc28ddffbb7cfc7d9c28f39bb2ef2	1	28	0	0	1	0	0	0	0	0	1	14	-2	53	620
1164	0xccee878f09a380ff9004386fd14d	1	33	0	1	0	0	0	0	0	0	0	-1	-1	56	769
1165	0x1c0d445ee488705ffcc295bd0b822	0	16	0	0	0	0	0	0	0	0	0	42	-2	49	871
1166	0x1828538fd40ff5c6a64dfbaa75eb9	1	61	1	0	0	0	0	0	1	0	1	14	-2	61	1010
1167	0x54a03d7658a722c8d69f283d22cf	0	25	0	0	0	0	0	0	0	0	0	13	-1	61	593
1168	0x16a9d5273b211a4237d8449ed8175	1	5	0	0	0	0	0	0	0	0	0	45	-2	61	455
1169	0x102ca1a4d5fa3386b7539468ddb88	0	17	0	0	0	0	0	0	0	0	0	39	-2	56	1025
1170	0x1e0f554ccd9076860ba40fe2f20d2	1	41	0	0	0	0	0	0	0	0	1	17	-1	53	932
1171	0x920b94baf2749a612d63af50b3fe	1	17	0	0	0	0	0	0	0	0	0	38	-2	49	933
1172	0x12b8a2b3a3b8d0470bb9cc6fac883	0	17	0	0	0	0	0	0	0	0	0	38	-1	61	528
1173	0x1cbcfa82a09b5a67252550dd89eee	1	19	0	0	0	0	0	0	0	1	0	46	-2	48	685
1174	0x180e46f8a2f974a58ad5a38de6dbd	1	46	0	0	0	0	0	1	1	1	1	14	-2	51	88
1175	0x13aa8eff8be4563f8473f708b1c42	1	56	0	0	0	0	0	0	0	1	0	17	-1	61	1016
1176	0xed54983c0ffb463672589e1b023c	0	15	0	0	0	0	0	0	0	0	1	37	-1	54	918
1177	0x1eb695a1731128dbe53269701acce	0	49	1	0	0	1	0	0	0	0	1	12	-2	60	456
1178	0x1acb8165f14f9511a5372a6e180b1	0	91	0	1	0	1	0	0	1	0	0	13	-1	58	941
1179	0x1c989e6fe32ebed72d8587457e405	0	36	0	0	0	0	0	0	0	1	0	17	-1	53	968
1180	0x79be18089ce1299a0c0fc1c780bb	1	11	1	0	0	0	0	0	1	0	0	39	-1	62	667
1181	0x197912f21d316f44516b2efd5ec31	1	5	0	0	0	0	0	0	0	0	0	42	-2	30	324
1182	0x1d6a9821ef1de3686ca08f5c0f042	1	57	1	0	0	1	0	0	1	1	0	13	-2	62	1001
1183	0x17dfbaf0619a0784e4acace05a374	0	31	0	0	0	0	0	0	0	0	0	14	-1	53	321
1184	0x1c51d48a9feb069e152bd0a655b7b	1	21	0	0	0	0	0	0	0	0	1	47	-1	48	1043
1185	0x9165b49c4fbcb7e04bdce2301e5d	0	43	0	0	0	0	0	0	0	0	0	14	-2	56	628
1186	0xe48e722fe7181215ed6b7c358526	1	10	0	0	0	0	0	0	0	0	0	39	-2	60	539
1187	0xdb4ce93fe7f86509619c7193e0a7	0	27	0	0	0	0	0	0	0	1	0	12	-2	61	704
1188	0x1d1ee992ecf30c755669808d198ff	1	7	0	0	0	0	0	0	0	0	0	40	-2	56	908
1189	0x1774b8165383c229d3c9806d8cf40	1	28	0	0	0	0	0	0	0	0	1	15	-2	61	650
1190	0x418480210f81ac59c485e79c5d06	1	25	0	0	0	0	0	0	0	0	1	16	-2	55	377
1191	0x134834231156a387beb3ddf850b83	0	13	0	0	0	0	0	0	0	0	0	44	-2	61	1033
1192	0x418b85bf452c77266bf2b321fb81	0	56	0	0	0	0	0	0	0	0	0	13	-1	56	855
1193	0x1224de32e1b9d3f5b865c3daa6d7e	1	22	0	0	0	0	0	0	0	0	0	16	-2	29	185
1194	0x1cf0facc1447b5c1b9e72d06a6bf8	1	43	0	0	1	0	0	0	0	0	0	23	-1	50	594
1195	0x10af979e6853293bdb9941674173b	0	34	0	0	0	1	0	0	0	0	0	23	-2	61	586
1196	0x19eda3758c2f5552407dc8b93193a	1	33	1	0	0	0	0	0	0	0	1	25	-2	55	283
1197	0x18f6c7dd6dad8b0f8197c56b949b2	0	7	0	0	0	0	0	0	0	0	0	42	-1	60	147
1198	0x1e5da24bb5f29b56d8faef551a9dd	1	43	0	0	0	1	0	0	0	0	1	12	-1	33	865
1199	0x14cdf85d7b541d6cb51167595b7d	1	15	0	0	0	0	0	1	0	0	0	37	-2	56	362
1200	0x8ae81165309b7809c3e5077f4eb3	1	61	0	0	0	1	0	1	0	0	0	27	-2	62	866
1201	0xb79a5b47239e1df6067f556d1e59	0	23	0	0	0	1	0	0	0	1	0	15	-2	60	289
1202	0x7d70c1d80adadc53ae69f7ac304	0	19	1	0	0	0	0	0	0	0	0	46	-2	48	801
1203	0x220ab108c684ec33ab9746b8bc37	0	69	0	0	0	1	0	0	0	0	1	17	-1	62	439
1204	0x1eada2375e8c363c1a2719980e7ce	1	41	0	0	0	0	0	0	0	0	0	15	-2	61	912
1205	0x12b7b05eba8e8baf58f71a7842a1b	1	9	0	0	0	0	0	0	0	0	0	45	-2	36	306
1206	0xeee65dd687f58af32e469a2a02c	1	34	0	1	0	0	0	0	0	0	0	12	-1	61	350
1207	0xa0d280529cc761a88bedc2ecfa1f	1	46	0	0	0	0	0	0	0	0	0	-1	-2	35	1017
1208	0x19cb34c1506fc01b9ec0b3b6dd825	0	76	0	1	1	0	0	0	0	1	1	12	-1	60	516
1209	0x77672c3efd1a5ba7d03ee5a13d1e	1	16	0	0	0	0	0	0	0	0	1	43	-2	62	514
1210	0x7b54af13ee7f2f6edf33e69fe5c1	0	5	0	0	0	0	0	0	0	0	0	42	-2	61	876
1211	0x10e42633fcf3ae24f3ae781ae8373	0	33	0	0	0	0	0	0	0	0	0	13	-2	54	979
1212	0xc14d3cedf7975705fcdfade502da	0	36	0	0	0	0	0	0	0	1	0	14	-1	49	143
1213	0xac757e8bb044ad6a9e3281a8f288	1	7	0	0	0	0	0	0	0	0	0	40	-1	60	886
1214	0x14efbae79f432f43db3dd35729d82	0	11	0	0	0	0	0	0	0	0	0	41	-2	33	163
1215	0xb5d0d54d857b44440b97d665e5e1	1	36	0	0	0	0	0	0	0	0	1	15	-1	30	254
1216	0x8702644914d18cb1355455a2bad6	1	1	0	0	0	0	0	0	0	0	0	37	-2	50	686
1217	0x1e3bcaca7ab15a90c7ac7490afcc6	1	23	1	0	0	0	0	0	0	1	0	25	-2	60	928
1218	0x1547df94730632a72b6b8bcb9de24	1	33	1	1	0	0	0	0	0	1	0	14	-1	55	525
1219	0x10a2ac12f822e5655973ea38165c2	1	46	0	0	1	0	0	0	0	0	1	13	-1	60	249
1220	0x1e4d74e6ab963f3855830d8138363	0	1	0	0	0	0	0	0	0	0	0	45	-2	59	320
1221	0x1592e8d1a176100430a01a00c545d	0	28	0	0	0	0	0	0	1	0	0	27	-1	62	235
1222	0x8eec3654676f30ac2b320c7db5fd	1	37	1	0	0	1	0	0	0	0	0	15	-2	57	430
1223	0xdf5f63df098f87e70b1ee8100c01	0	13	0	0	1	0	0	0	0	0	0	39	-1	62	428
1224	0x1ce0589d9c63e753690c57e8c2491	0	17	0	0	0	0	0	0	0	1	0	44	-1	54	588
1225	0x1843e5df9392cd48cc8ec59ba7748	1	27	0	0	0	1	0	0	0	1	0	26	-2	52	820
1226	0x99336bf68f7b00b0b152551b9c08	1	4	0	0	0	0	0	0	0	0	1	45	-1	53	351
1227	0x17def38093f2ff769928af52a9471	0	46	0	0	0	0	0	0	0	0	0	-1	-2	60	927
1228	0x1b2bb702aba2ed17c0c6f0d4b5c9c	0	36	0	0	0	0	0	0	0	0	0	13	-1	62	717
1229	0x1811fb7bb18cd13777f9fcf2e11e4	0	37	0	0	0	0	0	0	1	0	0	26	-1	61	97
1230	0x15a65feba9e0ecee01b2139c1a1f8	1	66	0	0	0	0	0	0	0	0	0	15	-2	55	508
1231	0xb92dc5172ff0816cc95c72e2c3f9	1	49	1	0	0	0	0	0	0	0	0	17	-2	62	705
1232	0x1035b3acc04cf8f2c4b494247a111	0	7	0	0	0	0	0	0	0	1	0	44	-1	49	531
1233	0xdcd26a41ed434131678ffa2ee1f7	1	31	0	0	0	0	0	0	0	0	0	14	-2	55	501
1234	0xc9753c4badd65bf1a6def904d57a	0	37	1	0	0	0	0	0	0	0	0	476	1118	62	668
1235	0x1b1f3ef7c6e4f8b58727366403419	0	25	0	0	0	0	0	0	0	0	0	13	-2	35	180
1236	0xb1bbc6d8e1e4e508b22080654260	0	7	0	0	0	0	0	0	0	1	0	40	-2	61	246
1237	0x7b3994088989a5b0e0e4d5928907	1	51	0	0	0	0	0	0	0	0	0	12	-2	60	597
1238	0x1c59006ff8e6ee867409bc320f6ba	0	33	0	0	0	0	0	0	0	0	0	17	-1	53	521
1239	0x142d5eea82f413f161e45982f3084	0	11	0	0	0	0	0	0	0	0	0	45	-2	50	174
1240	0xe113c71e296f9a6042a14c1761d7	1	76	0	0	0	0	0	1	0	0	0	14	-2	53	408
1241	0x169325be42e76f71ed8efa9413dc7	0	28	1	0	0	0	0	0	0	0	0	-1	-2	58	474
1242	0x1ae63a4bbc7582b508cbb1f9ed06f	1	11	0	0	0	0	0	0	0	1	0	45	-2	29	668
1243	0x12946758529de3c503d076441c2da	0	61	0	0	0	0	0	0	0	0	0	26	-1	61	380
1244	0x14eacb401ceb433378ea74f40041	1	5	0	0	0	0	0	0	0	0	0	41	-2	59	749
1245	0x2518c90421b44418f73be2b88d85	0	5	0	0	0	0	0	0	0	0	0	39	-2	31	265
1246	0xf5446027c8b93ded8817baccf87a	0	4	0	0	0	0	0	0	0	0	0	42	-2	59	422
1247	0x38240d62b0b302107331fa26d82e	1	51	0	0	0	0	0	0	0	0	0	23	-2	60	970
1248	0xd01be198faba590ffbf6f4c4de43	0	28	0	0	0	0	0	1	0	0	0	17	-1	61	489
1249	0x1cc7226ec69b5c345c1cb9082718f	1	1	0	0	0	0	0	0	0	0	1	38	-2	60	637
1250	0x1a828496e4ac06de1a75bb96c8fc	0	41	1	0	0	0	0	0	0	1	0	611	-2	34	711
1251	0x14d8504d5a7a2c5e20c2dbaf34e40	0	51	1	0	0	0	0	0	1	1	0	16	-1	31	1044
1252	0x18a0c5d556a57214dc82d48e0041e	1	53	0	1	0	1	0	0	0	1	0	12	-1	32	661
1253	0x8e9958a8761b64bcbf54b501494f	0	13	0	0	0	0	0	0	0	0	0	38	-1	29	159
1254	0xa8e7e61e670802b5192c859238ad	1	16	0	0	0	0	0	0	0	0	1	37	-1	58	154
1255	0xd44b650cd1ab130b22ed52cef13e	1	5	0	0	0	0	0	0	0	0	0	41	-1	61	566
1256	0x74d9ab0c6bfd4ec77d2b916b17b2	1	9	0	0	0	0	0	0	0	0	0	38	-2	51	299
1257	0x1747dce02eb1fbebad81e8f2e53ca	1	6	0	0	0	0	0	0	0	0	1	40	-2	59	1008
1258	0x1ad659e4d7cc9df34aefda3409e75	0	56	0	0	0	0	0	0	0	1	0	12	-1	57	105
1259	0xce277e9764a89e0b0de2c0aeddb	1	81	1	0	0	0	0	0	0	0	0	14	-2	62	821
1260	0x1296f5aaeef954964f9c18a193ff0	0	1	0	0	0	0	0	0	0	0	0	37	-2	62	113
1261	0xcba7af584e1983f8ff98628c0747	1	6	0	0	0	0	0	0	0	1	0	42	-2	58	345
1262	0x1086de2dee38028b520601979042e	0	17	1	0	0	0	0	0	0	0	1	45	-1	35	167
1263	0x3b4172bad078eca4624c7b2666e4	1	1	0	0	0	0	0	0	0	1	0	41	-2	61	916
1264	0x1d8a49102ea531524ea6cbc74472	0	9	0	0	0	0	0	0	0	0	0	39	-2	36	627
1265	0xa970ebe795d1fc515b920eda0d67	0	61	0	0	0	0	0	0	0	0	0	12	-2	61	130
1266	0x324c27b248ac795f13c8abb894c7	0	3	0	0	0	0	0	0	0	0	0	38	-2	56	1054
1267	0x1a8e4f7059b9fe30998e927e4a6ed	0	19	0	0	0	0	0	0	0	0	0	46	-2	48	1050
1268	0x142452347fa1747c245cdb27a996c	1	27	0	1	1	0	0	1	0	0	0	17	-2	57	1054
1269	0xe59bc668bb2ca8cc59edfc7b15c8	0	66	1	0	0	0	1	0	0	1	0	16	-2	60	246
1270	0x1ce313cd9deaae0a64edce895fbb7	0	15	0	0	0	0	0	0	0	0	1	38	-2	62	826
1271	0x5e073d0e3fd46ea16a3028f169db	0	41	0	0	0	0	0	0	0	0	0	17	-1	62	291
1272	0x220f0afeb27671145917accb8ecd	0	19	0	0	0	0	0	0	0	0	0	46	-2	48	710
1273	0x2be56ca0b171ba737f5d8ad44c39	1	91	1	1	0	0	0	0	0	0	0	-1	-1	62	709
1274	0x6362ed7c1dd1892663c1d670981e	0	41	0	0	0	0	0	0	0	0	1	829	-2	61	717
1275	0x2d5b9be076a41f947951b92ad6c4	0	40	0	0	0	0	0	0	0	0	0	26	-2	55	71
1276	0x18dc8dcc87a411d6f12fc4d45538e	0	28	0	0	0	0	0	0	0	0	0	14	-2	53	477
1277	0x11bf18b95b93f494ed54ba4058fe9	0	19	1	0	0	0	0	0	0	0	0	47	-2	48	842
1278	0x1bb5b2663b06937c3dd4b36950e93	1	46	0	0	0	0	0	0	0	0	0	26	-2	56	919
1279	0x106c577c1a180517009d4c9debab9	0	71	0	1	0	1	0	0	0	0	0	26	-1	61	892
1280	0x4931299043b266ba74ce27112961	1	33	0	1	1	1	0	0	0	1	0	14	-1	50	916
1281	0xa6f4594790e80d0e98230d5be6b4	0	31	1	0	0	0	0	0	0	0	0	13	-2	61	91
1282	0x1cb63adae4b4d689b0fe3d07251c4	1	37	0	0	0	0	0	0	0	0	0	17	-2	54	168
1283	0x25bf1080fc497b78fd9c50b6ac0f	1	45	1	0	0	1	0	0	0	0	0	16	-2	57	830
1284	0x13537d5eae13c850ea4e5239a3820	0	23	0	0	0	0	0	0	0	0	0	12	-2	61	978
1285	0x104792a8f16cfae113daaeeeb9451	0	5	0	0	0	0	0	0	0	0	0	43	-1	61	995
1286	0xbdbca5bf8c134b1092b208ba6510	1	41	0	0	0	0	1	0	0	0	0	12	-2	57	934
1287	0x3c282498c8335eb6df1700b021a9	0	49	1	1	0	1	0	0	0	0	0	-1	-1	33	616
1288	0x37291d7da482a42f306bdeac969f	1	61	0	0	0	1	0	0	0	0	0	16	420	53	1061
1289	0x1949c77b7062a08eadecfa986d92b	0	56	0	0	0	1	1	0	0	0	0	12	-2	62	592
1290	0x1d509e7f6fe882be091c8d9f67e79	0	22	1	0	0	0	0	0	0	0	1	13	-2	61	1060
1291	0x8126601c793529c38dc9a76560f4	0	7	0	0	0	0	0	0	0	0	0	42	-2	56	565
1292	0xc02538c20ebd6b77be0f664e698c	1	4	0	0	0	0	0	0	0	1	0	41	-1	54	484
1293	0x83d1bcec1bbfbe3550f455d97799	0	16	0	0	0	0	0	0	0	0	0	45	-1	33	1007
1294	0x1e2f8cb38451f3d942b98bad6a6d6	1	13	0	0	0	0	0	0	0	0	0	44	-2	58	691
1295	0x60cb9e31753cb6a384029ab0571a	1	1	0	0	0	0	0	0	0	0	0	41	-2	57	437
1296	0x18b79b407eb8ffc962c6cbbaa757e	1	34	0	0	0	0	0	0	0	0	0	26	-1	34	212
1297	0xe84955bb8ef41826866701362067	1	29	0	0	1	0	0	0	0	0	0	16	-2	61	822
1298	0x852b9c330bd18a9dcea4dd2bc4ba	1	29	1	0	0	0	0	0	0	0	0	-1	-1	62	167
1299	0x11b7084ddb60b29d9d9526cbdaccc	1	51	0	0	0	0	0	0	1	0	0	12	-2	62	148
1300	0xf6fa9851026b25fde17ff4561628	0	29	0	0	0	0	0	0	0	1	0	12	-2	55	762
1301	0xe1358ab1a8a6a89cba81e810cb83	1	27	0	0	0	1	0	0	0	0	0	14	-2	31	212
1302	0x1becbba16efcee902a3f5f1c67b2e	1	36	0	0	0	0	0	0	0	1	0	23	-1	62	297
1303	0xd1e7324645b2dc60726ff5bf47ef	1	1	0	0	0	0	0	0	0	0	0	37	-2	32	750
1304	0x2482add5b5de9459aa5179cac4f2	1	71	0	0	1	1	0	0	0	0	1	12	-2	58	985
1305	0x1da13fe919b2f3bfb34df910f6b00	1	33	1	0	0	0	0	0	1	0	1	-1	-2	62	650
1306	0x5cf68d37bcb6d26afb93c321131	0	37	0	1	0	0	0	0	0	0	1	16	-2	30	680
1307	0x174f0787d345b27dee33262c411d7	1	61	1	0	0	0	0	0	0	0	0	15	-2	32	479
1308	0x1e243a1754728cb1eb3f719604548	1	5	0	0	0	0	0	0	0	0	0	44	-2	59	200
1309	0x58e351cd568384bada8a678dede2	1	17	0	0	0	0	0	0	0	1	0	45	-1	62	935
1310	0x12d6ff74fd8152ca6ff2a23282c5a	0	53	0	0	0	0	0	0	0	0	0	76	-2	60	193
1311	0xbac2b1ee4ad86f3115a8655d38d3	1	19	1	0	0	0	0	0	0	1	0	47	-2	48	474
1312	0x1c5efdbacd8d69cf6c7c60d7c0b67	0	9	0	0	0	0	0	0	0	0	0	37	-2	61	628
1313	0x1645d04ae90fb52e6d56b0e314844	0	33	0	0	0	0	0	0	0	0	0	15	-2	59	882
1314	0xa7532f9e265d452fc472ed9284e7	1	25	0	0	0	0	0	1	0	0	0	12	-2	57	862
1315	0x14df5ffdd582a18c882f07c8ee62e	0	29	0	0	0	0	0	0	0	0	0	15	-2	32	841
1316	0xf097102a736429ccfc1e48599e1e	0	19	0	0	0	0	0	0	0	0	0	47	-2	48	331
1317	0x9e1fc122fe7f3427e88bb690300f	0	7	0	0	0	0	0	0	0	0	0	45	-2	34	96
1318	0x11feb25f96c7877ff9ab84e5f501e	0	19	0	0	0	0	0	0	0	0	1	47	-2	48	926
1319	0x3f46c78693d49f27578c69788e74	0	49	0	0	0	1	0	0	0	0	0	23	-2	30	378
1320	0x1a3b24a45387da890c48f998575a1	0	4	0	0	0	0	0	0	0	1	1	40	-2	55	795
1321	0x1aa898862897784ca6a24de4b75eb	1	41	1	0	1	0	0	0	0	0	0	25	-1	62	713
1322	0x185a6743b44279fcdc7f066403a03	1	11	0	0	0	0	0	0	0	0	1	42	-1	62	683
1323	0x4740b1603504c5695242c49fd3e0	1	13	0	0	1	0	0	0	0	1	0	45	-2	61	539
1324	0x1594fc89e6ad6bea789df9bef5b3a	0	13	0	0	1	0	0	0	0	0	1	39	-2	55	776
1325	0x10c605c1e094064d74e149c47e3fc	0	28	1	0	0	0	0	0	0	0	0	14	-1	34	530
1326	0x3c8564e23cfa67262604a6c68a1e	1	45	1	0	0	1	0	0	0	0	0	12	-2	35	270
1327	0x16d2d45f36c7ccab755a6d52a1a16	0	28	0	0	0	0	0	0	0	1	0	23	-2	50	982
1328	0x167cf3f8c06352512284ed8366243	1	86	0	0	0	1	0	0	0	0	0	17	-2	58	568
1329	0x490ce97dfe6dbbdbf60dbf4ac743	1	76	0	1	0	0	0	1	0	0	1	15	-1	53	72
1330	0x17d2700afe06518ff2f8b05129fc8	0	65	0	1	0	1	0	0	0	0	0	12	-2	52	720
1331	0x15ed35e3e46d28cd2449041499be4	0	3	0	0	0	0	0	0	0	1	0	41	-2	53	415
1332	0xe8e6f03c8f6d640823acbbc629a0	0	56	0	0	0	1	0	0	0	1	0	12	-2	61	935
1333	0x67b8bc8b380a1016a15c70dffa45	0	40	0	0	0	1	0	0	0	0	0	15	-2	36	811
1334	0x80d2ee662dba140bb377c6936bf8	0	41	0	0	0	0	0	0	0	0	0	15	-1	30	157
1335	0x161bbb0023a5f36984bfe93bb1f65	1	34	0	0	0	0	0	0	0	0	0	17	-2	30	782
1336	0x15ff67efd7c4a7eafc4cf0b51e5cb	0	16	0	0	0	0	0	0	0	0	0	41	-2	32	188
1337	0x668f84727caedb8f1069aa05e553	0	46	0	0	0	0	0	0	0	0	0	1050	-2	51	174
1338	0x181bce1db0720df145394f14e69df	0	19	0	0	0	0	0	0	0	0	0	47	-1	48	1011
1339	0x1394b2c0b5f4c53029052c0f3c9dd	1	46	0	0	0	0	0	0	1	0	0	16	-1	57	759
1340	0x1b7d9ba7caab237561827c23c456f	1	43	0	0	0	1	0	0	0	0	1	25	-2	30	995
1341	0xdb4806ce2d79d2f1c8dc3d2c9622	1	17	0	0	0	0	0	0	0	0	1	40	-2	58	931
1342	0x1c259773786367cc7da604f769c31	0	23	0	0	0	0	0	0	0	1	0	12	-2	29	231
1343	0x33bc2045960d0232433d05b4bfb3	0	7	0	0	0	0	0	0	0	0	0	41	-2	31	317
1344	0x1737c3f5eb406dbfd677e79102cde	0	46	0	0	0	0	0	0	0	0	0	13	-1	61	515
1345	0x172b430d63971f2b85394cfc31fd6	0	65	0	0	0	1	0	0	0	0	0	15	-1	60	100
1346	0xe9f457f7ff5f68ead1f3cc39d5d2	0	40	0	1	0	0	0	0	0	0	0	14	-2	61	307
1347	0xf0c9e561127ed433fe03b6266b9	0	5	0	0	0	0	0	0	0	0	1	40	-2	32	110
1348	0x4f51db727f6b6f3b844622e28f69	0	19	0	0	0	0	0	0	0	0	1	47	-2	48	735
1349	0x17ab28d7c2c803279f7521131f7a4	1	16	1	0	0	0	0	0	0	0	0	37	-2	62	947
1350	0x1640ae6c7fda6f5e4d3b53baef05e	1	3	0	0	0	0	0	0	0	0	1	37	-2	51	360
1351	0x17dd1e8fb3fe3ffcb0aaaabaaa3fa	0	86	0	1	0	1	0	0	0	0	0	26	-2	59	282
1352	0x122426b2d2d2cb7f7203f3ec1f0f2	0	26	0	0	0	0	0	0	0	0	0	15	-2	61	259
1353	0xbc7f0e4ef83bdddac2e005f39476	1	53	1	0	0	0	1	0	0	1	0	-1	-2	56	958
1354	0xf372b0c48251d12fea6f28894b27	0	31	0	0	0	0	0	0	0	0	0	27	-2	31	715
1355	0x17ee657eefdf1395eada6b9fef520	1	27	1	0	0	1	0	0	0	1	1	16	-1	55	982
1356	0x14e45c912ce0d093444bb235cd315	1	41	0	0	0	0	0	0	0	0	0	278	-2	50	410
1357	0x1a3f532afb2c0079d7fc0566648f9	0	37	0	0	0	0	0	0	0	1	0	13	-2	61	1016
1358	0x1af0a8a8470ed3c38eaa3fcd4e1e	1	46	1	0	0	0	0	0	0	0	0	-1	-1	33	534
1359	0x12807f2bfbca8da41d420451bfb29	1	61	0	0	0	0	0	0	0	0	0	-1	-1	61	136
1360	0xf3ec60f6b7802b13ec09dd4b5473	0	43	1	1	0	1	0	0	0	0	0	26	-2	61	172
1361	0x2b381e40b4a04cb3049dae47d8c4	0	13	0	0	0	0	0	0	0	0	0	37	-2	50	436
1362	0x7b8b01b437555d03bda34b7ce028	1	17	0	0	0	0	0	0	0	0	0	45	-1	32	585
1363	0xffbe22a0e27fba07af5228114343	0	23	0	0	0	0	1	0	0	1	0	12	-2	29	565
1364	0x4a4487b1919c329292e179d705d0	0	66	0	0	0	1	0	0	0	0	0	14	-2	52	888
1365	0x123d9ef89011eef5bb2f1479e701c	0	21	0	0	0	0	0	0	0	0	0	46	-3	48	670
1366	0x45ad8e2c06ac57a10c673224591b	1	28	0	0	0	0	0	0	0	0	1	15	-1	62	829
1367	0x169229a70e3819e36b0b03c120e98	1	53	0	0	0	0	0	0	0	1	0	14	-1	31	623
1368	0x81bd3bc0e19864cff59c83032289	1	86	0	0	0	1	0	0	0	1	0	13	-1	62	848
1369	0x11b2c793655cf5ba786e29fe7f28e	0	16	0	0	0	0	0	0	0	0	0	44	-1	61	448
1370	0x1de1160879f2fc6afe7d92c8f7335	1	56	1	0	0	0	0	0	0	0	0	26	-2	61	241
1371	0x5b45a7fe56719b1c9412c949ac4	0	45	1	1	0	0	0	0	0	0	0	16	-2	36	613
1372	0x1145124c6e694fe0b198e034c6373	1	5	0	0	0	0	0	0	0	1	0	37	-2	50	998
1373	0xb2918c3217f1fdb5985d67618559	1	33	0	0	0	0	0	0	1	0	1	14	-2	31	603
1374	0x1bb6e79ff59c6ac46bfc77be00660	0	37	0	0	0	1	0	0	0	1	0	15	-2	62	633
1375	0x15122ef8c31fea9172024313a7ab8	0	51	0	0	0	1	0	1	0	1	1	13	-2	30	958
1376	0x6cbf06e9484e9d9f239ddac26241	0	34	1	0	0	0	0	0	0	0	0	14	-2	60	454
1377	0xb99a6c4607459ab78ebc7b0c8043	0	4	0	0	0	0	0	0	0	1	0	44	-2	32	673
1378	0xf28257e04f91d256a3a965407959	0	11	0	0	0	0	0	0	0	0	0	42	-1	62	938
1379	0xd334c69d20ba4de19ebb9f4c85a6	0	7	0	0	0	0	0	0	0	0	1	43	-2	62	938
1380	0x159cb9b3ef7486c1330fc0742065f	1	9	0	0	0	0	0	0	0	0	0	43	-2	60	965
1381	0x111b1a74b11008ac5b8f38bf37eae	1	51	1	0	0	0	0	0	0	1	0	25	-1	31	1062
1382	0x128b3b4be9b823b88cda93ee27681	1	7	0	0	0	0	0	0	0	1	0	44	-2	61	717
1383	0xa227c45850f40a15f70ab4504b92	1	15	0	0	1	0	0	0	0	1	0	42	-2	62	810
1384	0x14fccd4323ce747a90de20d8ddc5f	1	16	0	0	0	0	0	0	0	0	0	38	-2	56	90
1385	0x76af23920d94342fa1de130e3f6	1	31	0	1	0	1	1	0	0	0	0	13	-2	29	100
1386	0x879a8948f2116596ee13a955f3ca	1	16	0	0	0	0	0	0	0	0	0	38	-2	59	782
1387	0x1320671433557d02a9ba639195d5a	1	51	0	0	0	1	0	0	0	0	0	23	-1	56	963
1388	0x48278778a1943e97385f5cf91332	0	5	0	0	0	0	0	0	0	0	0	40	-2	57	714
1389	0x1ca59926d98391cea01a407bb28c2	0	25	0	0	0	1	0	0	0	1	0	26	-2	29	972
1390	0x13e86d80dd136e520b5c5ffcbb84f	1	36	0	1	0	0	0	0	0	1	0	14	-1	60	907
1391	0xbf31a9fc77548d03a3b4dfac334	1	5	0	0	0	0	0	0	0	0	0	37	-1	55	707
1392	0x7e34a7abb92e30aa14862727866c	0	46	0	0	0	0	0	0	0	0	1	25	-2	60	1028
1393	0x1d6329911d1855cfc8919f3b6f745	0	1	0	0	0	0	0	0	0	0	0	37	-2	58	484
1394	0x15e52f45e902e6421e24735d572ec	1	33	1	0	0	0	0	0	0	1	0	14	-2	35	875
1395	0x1103df1b4e214a022d464294891dc	1	71	1	0	0	0	0	0	0	0	0	13	-1	32	456
1396	0x96e90e7fad1687ce117ad9c571cc	1	21	0	0	0	0	0	0	0	0	0	46	-2	48	216
1397	0x110f970d44924f80dae6c19dfd08d	0	33	0	0	0	0	0	0	0	0	0	12	-2	49	1023
1398	0x1a51fd3ea96e2131a69f2e80a4f33	1	56	1	0	0	0	0	0	0	0	0	16	-2	61	539
1399	0x1d8f851d4d4e62e9aac933283a303	0	41	0	0	0	0	0	0	0	0	0	14	1020	55	85
1400	0x1d564a886af1ae44457632222a682	0	7	0	0	0	0	0	0	0	0	0	45	-2	35	876
1401	0x1ebb2c0eb010ee4aa86f5e61776c8	0	25	0	0	0	0	0	0	0	0	0	15	-2	52	941
1402	0x1ed17e59b9e086a8cc22e1f779e	0	27	0	1	0	0	0	1	0	0	0	26	-2	33	127
1403	0x5067008b5089ea973e751cc87edc	1	37	0	0	0	0	0	0	0	1	0	27	-1	53	474
1404	0xdee2cc31811c70accabf9caef07c	1	23	1	0	0	0	0	0	0	0	0	27	-1	55	1035
1405	0x8d4ebe28e5868e1ba04265c30862	0	13	0	0	0	0	0	0	0	0	0	43	-1	62	648
1406	0xbd9ba09f681cdf3fe5c2c1f411dc	1	31	0	0	0	0	0	0	0	0	1	12	-2	61	80
1407	0x4fb8f9febd5072b22d1fcd99ec6a	0	73	0	1	0	0	0	1	0	1	0	16	-1	62	256
1408	0x1127a3ceca89cfbeb8048ba903d0d	0	41	0	0	0	1	0	0	0	0	0	26	-1	61	426
1409	0xfc7a3fe712ce6c2d652bc8bff65b	0	49	0	0	0	1	0	1	0	0	0	555	-1	52	691
1410	0x71a00026d683dbbb8e7f22ff5ca6	0	16	0	0	0	0	0	0	0	0	0	44	-2	58	762
1411	0xfde46af984019462d9228f6ab081	1	43	0	0	0	1	0	0	0	0	0	23	-2	49	413
1412	0xe37d65544ba23d3434c91f352749	1	43	1	0	0	1	0	0	0	0	0	23	-2	62	806
1413	0x1979151fe304d71562dac732de617	1	29	0	0	0	0	0	0	0	0	1	13	-2	54	293
1414	0xfac28bf359d4ac57639de0b59b1	1	21	0	0	0	0	0	0	0	1	0	46	-2	48	1026
1415	0x36279b2984f845f824cb8e441e19	1	17	0	0	0	0	0	1	1	1	0	37	-2	56	352
1416	0x3ac886b4decbe38e6ecddba643d9	0	11	0	0	0	0	0	0	0	0	0	40	-2	53	496
1417	0x598f735897028a07bb1d2214f80a	0	51	0	0	0	0	0	0	0	0	0	16	-2	58	234
1418	0x1067f7e76399dc2981f1441cf3b15	0	29	0	0	1	0	0	0	0	1	0	16	-2	61	883
1419	0x19288be3af3044a4ced3d2656fe25	1	34	0	1	1	0	0	0	1	0	0	17	-2	56	508
1420	0xf19103141792cf2d0db51b42d888	1	76	1	1	0	0	0	0	0	0	1	15	-1	60	146
1421	0x1387ab49f3b92ec8ecc5bc9ae029e	1	26	1	0	0	0	0	0	0	0	0	17	-2	62	168
1422	0x102fb49aeef74ba4e3fc4ecaa092	1	61	0	0	0	0	0	0	0	0	0	27	-2	61	574
1423	0x10a87bfe5785e433daf6ee9245342	1	10	0	0	0	0	0	0	0	1	0	37	-2	61	525
1424	0x6ed68a50834afeea0bead0c44d86	0	19	0	0	0	0	0	0	0	0	0	46	-2	48	820
1425	0x1010e2eced1757c6c1f816dc5ac91	0	1	0	0	0	0	0	0	0	1	0	45	-2	50	251
1426	0x1eae919ba8d7084263ef8a39fb706	0	31	0	0	0	1	0	0	0	1	0	12	-2	61	667
1427	0x17304784739b6bc5ab0add2068ac5	1	37	0	0	0	0	0	0	0	1	0	13	-2	49	85
1428	0x106502c16c026527e88dc05718fe6	0	19	0	0	0	0	0	0	0	0	0	47	-2	48	236
1429	0x22b08558e65744da0940f5ba283d	1	17	1	0	0	0	0	0	0	1	0	41	-1	60	360
1430	0xc2ae81101020d5d2366d67f586b4	0	4	0	0	0	0	0	0	0	0	1	44	-2	62	586
1431	0x1a14686ee5f87eada021f525b3870	0	41	0	0	0	0	0	0	0	0	0	26	-2	29	762
1432	0x5f81a6900c4ab0e09675d5bd2e60	1	19	1	0	0	0	0	0	0	0	0	47	-2	48	191
1433	0x137eba00ce0ce42a58d82e84d59ae	1	45	0	0	0	0	0	0	0	0	1	13	-2	55	465
1434	0x1325424e75b7b28a51fc80ee60a9b	0	31	0	0	0	0	0	0	0	0	0	14	-1	61	397
1435	0xeaf792c59b97b0fe89d4d9e6bb1f	1	53	0	0	0	1	0	0	1	0	0	12	-1	60	419
1436	0xfff2900f5fb02e5844b3a33469c1	1	31	0	0	1	0	0	0	0	1	0	13	-1	56	873
1437	0xabc15d0ef58697f550f3187353bf	0	9	0	0	0	0	0	0	0	1	0	37	-2	33	485
1438	0xdff57203b7094640644c303ae1f	0	61	0	0	0	1	0	0	0	0	0	12	-2	29	1055
1439	0x10b77445e9256045fcd387206d162	0	3	0	0	0	0	0	0	0	0	0	37	-2	62	168
1440	0x156eb7c812edfb5d48a0ce0e82446	0	7	0	0	0	0	0	0	0	0	0	41	-2	56	65
1441	0x1a220d6865244d0d001129b3df48e	0	40	0	0	0	1	0	0	0	0	0	15	-2	53	549
1442	0x151b62ff0534748e0e7a07c7151b	0	29	0	0	0	1	0	0	0	0	0	17	-1	62	1062
1443	0x1a5c5d6daac2ec36455646bc9da26	0	31	0	0	0	0	0	0	0	0	1	13	-2	55	329
1444	0x125345f300ecd488bf8660dbd0a73	1	41	1	0	0	0	0	0	0	0	0	16	-1	34	997
1445	0x1bda4a4680c1b634b9912b50655e2	1	5	0	0	0	0	0	0	0	0	0	38	-2	62	828
1446	0x740501a3a97f472096dd837c55a7	1	31	0	0	0	0	0	0	0	0	0	16	-1	54	631
1447	0xdcdac612d21902ecdf18e6e306ba	1	49	1	0	0	1	0	0	0	1	1	1062	-1	61	230
1448	0x170ae6de36beabc3ff32b25263b22	1	51	0	0	0	0	0	0	0	0	0	13	-2	56	646
1449	0x1d29d8af7e5c653718a125a9bcd68	1	17	0	0	0	0	0	0	0	0	1	37	-2	61	940
1450	0x83cd3f9c8e40138a915a7967b182	0	49	0	0	0	1	0	0	0	0	0	17	-2	62	827
1451	0xc37ee1546efd107b3e2c7e4d420e	1	11	0	0	0	0	0	0	0	0	0	44	-2	31	740
1452	0x3be6d2bbed63d129c60dfedc0f34	1	29	0	0	0	0	0	0	1	0	0	446	-2	60	467
1453	0x13eb7d04d50dacb517e5796c42dd6	0	19	0	0	0	0	0	0	0	0	0	47	-1	48	1024
1454	0x16750454b78fa19431f5e80a51002	0	46	0	1	0	1	0	0	0	0	0	16	-2	29	167
1455	0x1e7d0e2b2f648e4bf2e7d0fb1332d	1	9	0	0	0	0	0	0	0	0	0	37	-1	32	1011
1456	0x59e5c2a7593cee280d2a87ea45a2	0	31	0	1	0	0	0	0	0	0	0	15	-1	61	318
1457	0xb4e170b61490b400ecc9e7906161	1	5	0	0	0	0	0	0	0	0	0	39	-2	34	873
1458	0x184d27289ea0e0c56fd94a412590d	0	11	0	0	0	0	0	0	0	0	0	39	-2	57	189
1459	0x566c6f5ef9abf61b309d30ae7d33	0	33	0	0	0	0	0	0	0	0	0	-1	-2	34	850
1460	0x1380be15f5ddbb766c89edd446b3b	1	41	0	0	0	0	0	0	0	0	0	-1	-1	61	967
1461	0x11afd837785087f22830b5aef45ed	1	31	1	0	0	1	0	0	0	1	0	16	-2	61	359
1462	0x1d5dd8ef2dc9f9b38b5bcee61f63b	1	13	1	0	0	0	0	0	0	1	0	39	-1	55	891
1463	0xf51bc3b9c417972f6fdfdc56161c	0	11	0	0	0	0	0	0	0	0	0	45	-1	61	1062
1464	0x2d226c4966feaa8f71a91badb438	0	21	0	0	0	0	0	0	0	0	0	47	-1	48	339
1465	0x64cb2329d6a9e0a5168010e54feb	0	36	0	0	0	0	0	0	0	0	0	654	-1	58	357
1466	0x1539cb8e024834706f3e3e5aec522	1	56	1	0	0	0	0	0	0	0	0	12	-2	62	995
1467	0x1cfc6ab25fd8705a2c05b4f3a69c9	0	25	0	0	0	1	0	0	0	0	1	-1	-2	51	694
1468	0x9cc4b9b11f5071b22eaa2615c3d6	0	37	0	0	0	0	0	0	0	0	1	14	-2	49	358
1469	0x1b5cf091714092bb23b8ad6628a09	0	51	0	0	0	1	0	0	0	1	0	992	-2	62	765
1470	0xfa94020043eb46f70dd3cf0ba4a8	1	25	1	0	0	0	0	0	0	0	0	12	-2	52	352
1471	0x16535d290a77e4574f7b7e14c2dc6	0	31	0	0	0	0	0	1	0	0	0	15	-2	61	450
1472	0x16fe5d80c97824a236333d8b53943	0	17	0	0	0	0	0	0	0	0	0	41	-2	61	761
1473	0x18ae2f35e37cb2e218a0e18d6cb4e	0	31	0	0	0	1	0	0	0	0	0	16	-2	33	596
1474	0xf500e609e9fbc8ed58d6649d3f	1	5	0	0	0	0	0	0	0	0	0	43	-2	60	944
1475	0xcaf30719b28df195b81152a76136	0	28	0	0	0	0	0	0	0	0	0	27	-1	54	221
1476	0x100dd0d0f08dac372f11ec1f45cfb	0	5	0	0	0	0	0	0	0	0	0	44	-1	61	859
1477	0x79b02f14ab3fbbefcb7243366395	0	37	0	0	0	1	0	0	0	1	0	531	-2	58	314
1478	0x33f9a59e03e3acf9436b871e12de	0	21	0	0	0	0	0	0	1	0	1	46	-2	48	627
1479	0x17caf004ae2a32092ccaadc0e0c46	1	1	0	0	0	0	0	0	0	0	0	41	-2	60	541
1480	0x184a9938994a6c0e8832d66160812	1	5	0	0	0	0	0	0	0	0	0	39	-2	35	285
1481	0x100d38e0880f65322b54332c3411e	1	22	0	0	0	0	0	0	0	1	0	13	-1	60	614
1482	0x2d68b7462710526bff48bbca8e3d	0	7	0	0	0	0	0	0	0	1	1	41	-1	31	78
1483	0x4ad13dbc7b67cf2c97e34b6a9da0	1	19	1	0	0	0	0	0	0	1	0	46	-2	48	1059
1484	0x9af246921f2778d4336ccdc36853	1	17	0	0	0	0	0	0	0	0	0	40	-2	29	463
1485	0x136f585e0f2031e05c4758cf767e0	0	7	0	0	0	0	0	0	0	0	0	38	-2	31	686
1486	0x10275c2a5e91fda952ff246f54ebf	0	27	0	0	0	0	0	1	0	0	0	15	-2	58	986
1487	0xde45c32fa58e212665b77452c1c3	0	9	0	0	0	0	0	0	0	0	0	40	-1	62	75
1488	0x59d2818e04c1b2c955bb9bc2387d	0	43	0	0	0	1	0	0	0	0	0	12	-1	62	211
1489	0x6b8053278ed5cbdb7fb0383deb6c	1	25	0	0	0	0	0	0	0	1	1	16	-1	57	872
1490	0x15851472505dcb8575a753c8e7ef	1	9	0	0	0	0	0	0	0	0	0	37	-2	29	747
1491	0x4557b2dc90974e479c7faf68987b	1	21	0	0	0	0	0	0	0	0	1	46	-2	48	114
1492	0x96e866b3c54792de5fe1df302b29	0	19	0	0	0	1	0	0	0	0	0	47	-2	48	391
1493	0xae2c5d5dfb4fc0d06fd840d0d84	1	31	0	1	0	1	0	0	0	0	0	16	-1	61	1039
1494	0x4725447cfe0cf66c1d1a701e6e6f	1	21	1	0	0	0	0	0	0	0	0	47	-2	48	1043
1495	0x28881753f483e45e32999d078077	1	1	0	0	0	0	0	0	0	0	1	42	-2	34	750
1496	0x46bc38bd27b3e081971f58f7290f	0	23	1	0	0	0	0	0	0	0	0	15	-2	53	613
1497	0x19797931dc8af1e9ff559a7d2f52b	1	16	0	0	0	0	0	0	0	1	0	40	-1	60	322
1498	0x1cda08f29a1f2c849ecc7ff112872	1	1	0	0	0	0	0	0	0	0	0	39	-2	51	369
1499	0x1797b448b1b98765a889e0c6c7066	1	21	1	0	0	0	0	0	0	0	0	46	-1	48	260
1500	0x179a3386d7cf2cc0be648b5bb5041	1	4	0	0	0	0	0	0	0	0	0	43	-2	59	86
1501	0xe721ca7a07c5360a42ada3d5d710	1	1	0	0	0	0	0	0	0	0	0	39	-1	61	824
1502	0x92330d6afb82d838d93efa14637a	1	25	0	0	0	0	0	0	0	0	0	17	-1	29	181
1503	0x152df08adcb50f11b204f46d83315	0	21	0	0	0	0	0	0	0	0	0	46	-1	48	274
1504	0x14a875f9bb4b434bc0a7a15c83df2	1	1	0	0	0	0	0	0	0	1	0	42	-2	54	82
1505	0xbf46cac5ca7b9ee4ec2353612c77	0	66	0	0	0	1	0	0	0	0	0	27	-1	58	1014
1506	0x9df53f14d0cecf85ddfffb60710c	0	23	0	0	0	1	0	1	0	1	0	12	-1	60	732
1507	0x1ce22b66db7c90c9b5452d267151c	0	33	0	0	0	0	0	1	0	0	0	14	-2	33	790
1508	0x13f01677403f14eae4bbd683d58fd	1	25	0	0	0	0	0	0	0	0	0	25	-2	60	78
1509	0x1224f80353fc00bae2eef00bc22fe	0	31	0	0	0	1	0	0	0	0	0	15	-2	55	148
1510	0x8389fb02c10bddb89ecdd8b2c8a5	1	56	1	0	0	0	0	0	0	0	0	567	-2	61	1042
1511	0x23d607195b66df979741dcb7d11a	0	25	0	0	0	0	1	0	0	0	0	15	-2	31	391
1512	0x18c34f7180d96162e055a1b12a75c	0	1	0	0	0	0	0	0	0	0	0	42	-2	55	663
1513	0x10ac0622af3a4c20e2a22e1e95f2e	1	41	0	0	0	0	0	0	0	0	0	455	-2	51	1048
1514	0x6a2d90269d7e73c9fef65e131b6a	0	34	0	0	0	0	0	0	0	0	0	26	-2	61	308
1515	0x196eb047ff20978c999affb2ea22a	1	11	0	0	0	0	0	0	0	0	0	42	-1	62	917
1516	0x98dbf0e961aae3ad18b178f4134f	1	61	0	0	0	0	0	0	0	0	0	26	-1	60	560
1517	0x1d1de90e087e2f41293997d06d6f2	0	1	0	0	0	0	0	0	0	0	0	42	-1	57	575
1518	0x53e648ac40fefe2ed88b6bf98c99	1	34	1	0	0	0	0	0	0	1	0	14	-2	58	85
1519	0xd7f524af80675c6895026f4dfa85	0	91	0	1	0	1	0	0	0	0	0	12	-1	61	112
1520	0x16d918b841adea5fce54067814702	1	5	0	0	0	0	0	0	0	0	0	42	-2	53	846
1521	0x89b0e909b40b3db1425ba58952a	1	1	0	0	0	0	0	0	0	0	0	38	-2	33	72
1522	0x329b04e9a591aed8ae894bcf8ed5	0	49	0	0	0	0	0	0	0	0	0	16	-2	34	185
1523	0x104b64c87d09bdc19358f1dfa00d4	1	17	0	0	0	0	0	0	0	1	0	39	-2	61	737
1524	0x17035fd75cbeacd08de701470080b	0	36	1	0	0	0	0	0	0	0	1	17	-1	55	263
1525	0x911c37b58357f7dcc0bd69301f9c	1	57	0	0	0	0	0	0	0	0	0	12	-2	31	314
1526	0x1acdcb5b7aeb6d1567dbfea1c80be	1	16	0	0	0	0	0	0	0	1	0	38	-1	60	649
1527	0x168e07c1ec142ab9e0ea48af8b350	1	41	1	0	0	0	0	0	1	0	0	26	-1	61	980
1528	0x1b68b1d3b9c01388438a5415961f5	0	27	1	0	0	0	0	0	0	0	0	23	-2	62	634
1529	0x157587a84c0218d7ac2f483d5f0e6	1	45	0	0	0	0	0	0	0	0	1	15	-1	32	744
1530	0x21b0265716ecf9ebea0545673c4c	1	55	0	0	0	0	0	0	0	0	0	13	-2	33	224
1531	0x9cf35685c0e4799d74e2075ddade	1	21	0	0	0	0	0	0	0	0	0	47	-2	48	915
1532	0x16aad6406defa0852840a3b3b9313	0	5	0	0	0	0	0	0	0	1	0	43	-2	31	91
1533	0xbefe654febd2e3b229053af0582a	0	31	0	1	0	0	0	0	0	0	0	-1	-2	49	665
1534	0x5ed4917d996b2760b6b252955554	0	17	0	0	0	0	0	0	0	0	0	42	-2	55	891
1535	0x1d88ee8c7ac547ee9dc1d6ef03953	1	19	0	0	0	0	0	0	0	0	0	47	-1	48	750
1536	0x1cdcf342ce0370862e45e8087c33f	1	9	0	0	0	0	0	0	0	1	0	44	-2	62	137
1537	0x1231e5007d6d2b44028ffed96958b	1	23	0	0	1	0	0	0	0	0	0	26	-2	35	679
1538	0x1586e1ae9a4d65c61c41f2b653844	0	33	0	0	0	0	0	0	0	1	0	26	-1	33	871
1539	0xb2c94521d35862ed9d66d3d4826e	1	49	0	0	0	1	0	0	0	0	0	14	-2	29	656
1540	0x9d09c95405dc4b6226ff9287050	1	23	1	0	0	0	0	0	0	1	0	14	-1	60	667
1541	0x1519a63a55ecef8b0b42f988eb4ac	1	61	1	0	0	1	0	0	0	0	1	-1	-2	62	501
1542	0x425af927a9ba90828ccd02502f55	0	23	0	0	0	0	0	0	0	0	0	14	-1	31	294
1543	0x1b5c6cd13e47f5fb193619fcbf684	0	13	0	0	1	0	0	0	0	0	0	42	-1	55	664
1544	0x108c78f14ec6817893e219deccb2a	1	41	0	0	0	0	0	0	0	0	0	16	-2	61	101
1545	0xbadf4896aaa8f7379d01734bec9a	1	11	0	0	0	0	0	0	0	0	1	38	-2	33	282
1546	0x51f4862c0dca51998999bcb925ae	1	41	0	0	0	0	0	0	0	0	0	-1	-1	61	436
1547	0xbcf6507d42e9b9d77dad0a61e1ac	1	31	0	0	0	0	0	0	0	0	0	23	-1	35	745
1548	0x2b7e4f8edc25948cc63204a41184	0	29	0	0	0	0	0	0	1	1	1	15	-2	62	574
1549	0x7dfe68f5eb3dd643fd21ab096990	0	25	0	0	0	0	0	0	0	0	0	14	-2	61	616
1550	0x13248585a647fad295ed264338a2b	1	21	0	0	0	0	0	0	0	0	1	46	-2	48	797
1551	0x20990069455163a27451475728aa	0	28	0	0	0	0	0	0	0	0	0	16	-1	57	893
1552	0xd2a68b15a0299a39d0aea962956	1	45	1	0	0	0	0	0	0	0	0	1037	-2	49	342
1553	0x1b4a23f4ccb7e6a9b81cbc8fcd05c	1	21	0	0	0	0	0	0	0	0	1	47	-1	48	136
1554	0x148db9ad34907ca602131b89bd1a9	0	29	1	0	0	0	0	0	0	0	0	16	-2	35	966
1555	0x1348d31855275554ae39bb1899b8b	0	16	0	0	0	0	0	0	0	0	0	40	-1	60	141
1556	0xc9ea231362ac6e73352e7752a3b9	0	49	0	0	0	0	0	0	0	0	0	12	-2	34	561
1557	0x6194fa11b96538afc19db1ae0c5	0	46	0	0	0	1	1	0	0	0	1	26	-2	54	221
1558	0x167d379a7ced70979b0976f88bcb8	0	36	0	0	0	0	0	0	0	0	0	-1	-2	49	219
1559	0x253b5f799638438f210971238a43	0	45	0	0	0	0	0	0	0	0	0	15	-2	54	286
1560	0x15b7c661ab42e2ac5a616ecff52b1	0	45	0	0	0	0	0	0	0	1	0	14	-1	33	799
1561	0x528e66bdbb8e5dd22d5782413573	1	23	0	0	0	0	0	0	0	0	0	17	-1	62	573
1562	0x106c124a8cd3f0f8bb16eb6fd4e0a	0	41	0	0	0	0	0	0	0	0	0	17	-2	62	945
1563	0x12eed79772a605cf9e8d94c64a54f	1	7	0	0	0	0	0	0	0	1	0	40	-1	52	841
1564	0x2722fa2e0b436fe5dae9016db3b8	1	16	0	0	0	0	0	0	0	0	0	45	-2	32	674
1565	0x50a950fdf2f11e19924e39ac6328	1	16	0	0	0	0	0	0	0	0	0	39	-1	34	471
1566	0xc95acd0dbd3f7b9046e2c60055af	0	37	0	0	0	0	0	0	0	0	1	16	-2	61	474
1567	0x1e338129861794de55d18d2e42201	0	17	0	0	0	0	0	0	0	0	0	39	-2	61	86
1568	0x175360ae25ccafb11ff514dc0c158	1	28	0	0	0	0	0	0	0	0	0	12	-1	58	1052
1569	0xe0c9276476730ac6ea1b59fbf5a7	1	9	0	0	0	0	0	0	0	0	0	44	-1	30	512
1570	0x1029271c1989780e294466d782b8d	1	41	1	0	0	0	0	0	0	0	0	14	-2	61	646
1571	0x36892019bac2f2d7333f35b0d9f1	1	1	0	0	0	0	0	0	0	0	0	40	-2	62	997
1572	0x1d660948625e3ded77b3ea4221273	1	16	0	0	0	0	0	0	0	1	0	44	-2	57	255
1573	0x73ee73a79091c725b3d6abf79b5e	1	3	0	0	0	0	0	0	0	0	0	41	-2	49	441
1574	0x508ce4e1a3b48dcc21037e7b64a2	0	10	0	0	0	0	0	0	0	0	0	44	-2	55	568
1575	0x38c909eae459e529962795f6d2a4	1	71	0	0	0	1	0	0	1	0	0	12	-2	61	370
1576	0x600c07354499ccb66406ea070d24	0	11	0	0	0	0	0	0	0	0	0	44	-2	32	516
1577	0x198a2d8a5722e00755a1b61cb1168	1	45	0	0	0	0	0	0	0	0	0	565	-2	62	216
1578	0x4d5a5bd34f0ca6303309658bb1de	1	13	1	0	0	0	0	0	1	0	0	37	-1	62	858
1579	0xd87b452be1afc3f05639e518f999	1	17	1	0	0	0	0	0	0	0	0	42	-1	62	1023
1580	0x17c1b2f31e96c7584c4ed7369b87c	1	76	0	0	0	0	0	0	0	0	0	16	-1	49	173
1581	0x65875753a0397bf1d909424af112	0	21	0	0	0	0	0	0	0	0	0	47	-2	48	112
1582	0x1d4f5f43e8f619e43252567115624	1	29	0	0	0	0	0	0	0	0	0	14	-2	29	608
1583	0x944fe69df7bd3578264b4c04481d	1	66	0	0	0	0	0	0	0	0	1	15	-1	62	543
1584	0x835575bd31ec3789f365d1f03356	0	37	0	0	0	1	0	0	0	0	0	16	-2	31	480
1585	0x101641370a0a1556b0b617a0d5daa	0	66	0	0	0	1	0	0	0	0	0	651	-2	55	744
1586	0xb0399f7464d28bf619ae4a6fdd2f	0	10	0	0	1	0	0	0	0	1	0	40	-2	58	281
1587	0x1a9ff26c2b9b485d3b586e2e43f1f	1	7	0	0	1	0	0	0	0	0	0	41	-2	33	652
1588	0x31634634dd661a8fa0ee0e81013a	0	21	0	0	1	0	0	0	0	0	0	47	-2	48	608
1589	0x1c0442c2c48f79a325a8942627fdc	1	13	0	0	0	0	0	0	0	0	0	42	-2	62	95
1590	0x3c7da65ba1cfdf85d9d678f1d83e	1	46	0	0	0	0	0	0	0	1	0	13	-2	60	253
1591	0x1a1900b0f2c1b330249f1efcb191d	1	11	0	0	0	0	0	0	0	0	0	37	-2	60	532
1592	0x1af062e0cccaf4b8cd82b5a8c1853	0	46	1	0	0	0	0	0	0	0	0	17	-2	33	89
1593	0x108f6088ca4e5c69302fd1642f6b	0	29	0	0	0	0	0	0	0	0	0	26	-2	59	994
1594	0xc97600244b85f3387daac622d162	0	16	1	0	0	0	0	0	0	0	0	41	-1	62	863
1595	0x1ac38bdfc4429fbdca816b3b43d68	1	37	0	1	0	0	0	0	0	0	0	14	-2	34	428
1596	0x1324153c14ee66a209f4d34a8d100	0	10	0	0	0	0	0	0	0	0	0	45	-2	61	150
1597	0x1d3a652b69c63f9ea4dc1159e3d17	0	66	0	0	0	1	1	0	0	0	0	23	-2	31	681
1598	0x86976281a56813b1d654c4992130	1	9	0	0	0	0	0	0	0	0	0	40	-1	60	787
1599	0x1bd4b048c8d6ae5246d3099bb2f7a	1	31	1	0	0	0	0	0	0	0	0	15	-2	62	230
1600	0x13af459ef072b7ee5dbbdccf61ce3	0	36	0	0	0	1	0	0	0	0	0	12	-1	60	1046
1601	0x975139bbef05268b869845f676c1	1	4	0	0	0	0	0	0	0	0	1	44	-1	61	783
1602	0x24b2af9c7eb3aeb7842b7eff89fb	0	21	0	0	0	0	0	0	0	0	0	46	-2	48	723
1603	0xc88dac05b449250bc43eb4307999	1	25	1	0	0	0	0	0	0	0	0	12	-2	51	883
1604	0x1be4a95adfb3d354232f58569ba6d	1	10	0	0	0	0	0	0	0	1	0	42	-1	59	596
1605	0x1eb2da432df9accaf69da3fd685ec	1	71	0	0	0	0	0	0	0	0	0	13	-1	30	316
1606	0xcf68a5b3be5a124fd7f8585bc3f1	1	33	0	0	0	0	0	0	0	1	0	13	-2	49	880
1607	0x8d57e12ecfd02b2b0af676a4bdb6	0	37	0	0	0	0	0	0	0	1	0	17	-1	30	416
1608	0x14d6f02382c3a9e421031c4f8be3d	0	34	0	0	0	0	0	0	0	0	1	14	-1	55	711
1609	0xc937699e31084794960f4bf90343	0	37	0	0	0	0	0	0	1	1	0	26	-2	29	239
1610	0x1cf11a40f9d8df42d0fd18d6aca43	0	39	1	0	0	1	0	0	0	0	1	26	-1	32	1054
1611	0xf17c514406c0ded1d7ee16fc7730	1	17	0	0	0	0	0	0	0	0	1	41	-2	35	629
1612	0x3e5592baae9918cbf12416186d87	1	23	1	0	0	0	0	1	0	1	0	13	-3	59	252
1613	0x7f244affd81f548b996837044817	0	1	0	0	0	0	0	0	0	0	0	45	-2	62	542
1614	0x12c92abdc57c68fd26090d5cbf4dc	0	33	0	0	0	0	0	0	0	0	0	15	-1	34	875
1615	0x1cf534de68b43b7e2b3b407978349	1	61	0	0	0	0	0	0	0	0	0	15	-2	50	666
1616	0x80e0fb84c6902639ab344eb39446	0	11	0	0	0	0	0	0	0	0	0	42	-2	61	938
1617	0x7d7ec0343da2eb504a7c4c6c5f07	0	25	0	0	0	0	0	0	0	0	1	803	-1	55	984
1618	0x1d9d47c889dcaf068ed54c4069f7e	0	5	0	0	0	0	0	0	0	0	0	39	-1	59	66
1619	0x19bede8c3d42d2ce8d1b2773dc627	1	25	0	0	0	0	0	0	0	0	0	13	2811	35	428
1620	0xc530fc3cf1e23afe6f7ca7771eb3	1	13	0	0	0	0	0	0	0	0	0	41	-2	61	957
1621	0x6afaf3f5107815234f3789737c27	1	41	1	0	0	0	0	0	0	0	0	23	-2	62	160
1622	0x822a87d0a314d4d6c03e8e3035a4	1	76	0	0	0	0	0	0	0	0	0	17	-2	60	451
1623	0x80aa65d2448a2ebb24629a6d3ba2	1	66	1	0	0	0	0	0	0	0	0	566	-1	31	97
1624	0x314798436e3719b559f35105e376	1	61	0	0	1	1	0	0	0	0	0	151	-1	60	500
1625	0x1469e07ff2035df3d172a4b52ae69	1	29	0	0	0	1	0	0	0	0	0	13	-2	61	255
1626	0x141b4e51282ff5d26a6b29fd65e31	0	1	0	0	0	0	0	0	0	0	0	41	-2	57	146
1627	0x1ddc5259a256be6ec01b397ca22c5	0	9	0	0	0	0	0	0	0	0	0	41	-2	61	974
1628	0x11cb2b0a38841d9f89c70957388d9	1	21	0	0	0	0	0	0	0	0	0	47	-2	48	588
1629	0x1a074fefbce3260d06742d97a7aad	0	56	0	0	0	0	0	0	0	0	0	15	-2	60	699
1630	0x17ed996920c27ab8e29ccff992f55	1	21	1	0	0	0	0	0	0	0	1	46	-2	48	307
1631	0x8a7ea4cbbf02052c36c327e7e25	1	23	1	0	0	0	0	0	0	0	0	27	-2	49	544
1632	0xd3cbcd660500fcc4b9f19898618e	0	34	0	1	0	1	0	0	0	0	1	14	-2	29	368
1633	0x155a90ba741365fb460fa3898b6d0	0	43	0	1	0	0	0	0	0	0	0	17	-2	62	475
1634	0xbedfbadb74797ee390b111c57e69	1	66	1	0	0	1	0	0	0	0	0	15	-2	55	869
1635	0x104c35ce446376ed4347bbf331bc4	1	34	0	0	0	1	0	0	0	0	0	17	-1	61	87
1636	0x9a5e787b3aa27f1901c17dd3a11e	0	25	0	0	0	0	0	0	0	0	0	13	-2	61	703
1637	0x2cc34b151b9167326f4ceb73f18	0	13	0	0	0	0	0	0	0	0	0	41	-2	36	514
1638	0x1ea2690e53e0d9755293ce72d4ffe	1	61	0	0	0	0	0	0	0	0	0	23	-2	55	989
1639	0x10b9d6f78c5db656de4db814f7cb9	0	57	0	1	0	0	0	0	0	0	1	12	-2	34	795
1640	0x18afd89675e2f48faa7d37e1858d3	1	25	0	0	0	0	0	0	0	0	0	23	-1	62	217
1641	0x18f157b93df5fcf094e450b0ec780	0	5	0	0	0	0	0	0	0	1	0	37	-2	29	544
1642	0x54c2009a1fb1c7c14b2d1b7530c5	0	51	0	0	0	0	0	0	0	0	0	16	-2	52	297
1643	0x11e8613eebbc2043c4c2b313c3250	1	13	0	0	0	0	0	0	0	0	0	38	-2	61	454
1644	0xf22929bcf9504437f200cefdaaa8	0	15	0	0	0	0	0	0	0	0	0	39	-2	56	643
1645	0x13b374a290f33e509aaae374a4f78	0	36	0	0	0	0	0	0	0	0	1	13	-1	60	1025
1646	0x1611910967cb44e4031e4b75af825	0	37	1	0	0	0	0	0	0	1	0	12	-1	29	587
1647	0x13734245a6190a857b3ebcb141841	0	9	0	0	0	0	0	0	0	0	0	42	-2	33	433
1648	0x314b6eb29fab74168ba0d86146da	0	31	0	0	0	0	0	0	0	0	0	25	-1	59	708
1649	0x1cb00a9f641023a135545465aec2c	1	9	0	0	0	0	0	0	1	1	0	37	-2	61	836
1650	0x109983150af952ffc8177166d98f5	1	31	0	0	0	0	0	0	0	1	0	13	-2	32	221
1651	0x313625759f7d65c1f93bf84af857	0	51	0	0	0	0	0	0	0	1	0	15	-1	60	142
1652	0x18842d8ecc0c163842994c627272c	0	13	0	0	0	0	0	0	0	0	0	38	-1	58	352
1653	0xaa39cc61ce17b35fc425fe8c9fd3	0	15	0	0	0	0	0	0	0	0	0	43	-2	61	237
1654	0x14c7df2a5450caa0b6d25622acb9a	1	25	1	0	0	0	0	0	0	0	0	16	-2	59	621
1655	0x17da7287ecdaa2106be876889fc38	0	21	0	0	0	0	0	0	0	1	0	47	-2	48	600
1656	0x11dd2ba3489d6ff42f53516a2f5c6	0	46	0	0	0	0	0	0	0	0	0	16	-2	51	320
1657	0x19b2fda1db21f4e665fe6e94ffbc3	1	57	0	0	0	0	0	0	0	0	0	17	-2	36	768
1658	0x6cc8e334daa1079fd184ba15cb29	0	13	0	0	0	0	0	0	0	1	1	37	-2	60	506
1659	0x47148bdae6753203cf88f99269d4	0	57	0	0	0	0	0	0	0	0	0	560	-2	51	354
1660	0x114d722765cd92eae6078d61ab5ed	1	71	0	0	0	1	0	0	0	0	1	13	-2	55	961
1661	0xb7471d64cc4356015a0520aa5516	0	25	0	0	0	0	0	0	0	0	0	12	-2	61	469
1662	0x8faccb3e3df49dfdd7d2717e4824	0	43	0	1	0	1	0	0	0	0	0	17	-2	62	126
1663	0x1d86f215b931c07b52d534e70b3f7	0	17	0	0	0	0	0	0	0	1	0	38	-2	31	475
1664	0xa88483f6aae749d224a4a51a58f1	0	66	1	1	0	0	0	0	0	0	0	312	-1	62	944
1665	0x2c96cd770784adee4282c7f01788	1	3	0	0	0	0	0	0	0	0	0	40	-2	31	91
1666	0xade4ae2cd048e1a482e7aaed3a17	0	61	0	0	0	1	0	0	0	1	0	13	-2	60	714
1667	0x62633623e2c78bdda518678e2500	1	66	0	1	0	0	0	0	0	0	0	17	-1	59	772
1668	0x14df187344338c80941371338b9be	0	46	1	0	0	0	0	0	0	0	0	17	-2	36	408
1669	0x6c634e88f45af489e07d0f3ba2d9	1	66	0	0	0	1	0	0	0	0	1	15	-2	50	688
1670	0xc94f8f83fa57b5a98fb8ce06c15e	1	21	0	0	0	0	0	0	0	0	0	47	-2	48	826
1671	0x8f0e57ef25220b8af6961c23d52c	1	25	0	0	0	0	0	0	0	0	0	12	-2	60	552
1672	0x4e8379b4df2a52745ca66a96623	1	22	0	0	0	0	0	0	0	0	0	17	-2	36	762
1673	0x1a5c3eb2734ea790aecc7af8af16b	1	49	1	0	0	0	0	0	0	1	0	17	-3	60	1051
1674	0x11004d658d364cb3b9100a83219c1	1	52	1	0	0	1	0	0	0	1	0	12	-2	62	408
1675	0x1c9344f6aca7b0ec5291d9d7dc70b	0	6	0	0	0	0	0	0	0	0	0	39	-2	49	921
1676	0x119da9abe1673f36e7679cd9efcd8	0	66	0	1	0	0	0	0	0	0	0	23	-1	33	392
1677	0xe5af8d011c7957d4ff97d140130	0	1	0	0	0	0	0	0	0	0	0	44	-1	52	1052
1678	0x12ddd95fe5da1a05a57c334f8cee0	0	1	0	0	0	0	0	0	0	0	0	38	-1	60	716
1679	0x8e19ffdca03df96040a783886b7e	0	65	0	0	0	1	0	0	0	0	0	15	-2	61	919
1680	0x1c1769fc61243e27cac1b3ed9faa4	1	13	1	0	0	0	0	0	0	1	0	37	-1	60	651
1681	0xead9653811d9d8c7b1f82e3a504	0	13	0	0	0	0	0	0	0	0	0	42	-2	29	835
1682	0x188e9b75d427d452f48243e3fb359	1	16	0	0	0	0	0	0	0	0	0	45	-2	51	126
1683	0x5dfd6964043d97691703af59f536	1	7	0	0	0	0	0	0	0	0	0	39	-2	62	178
1684	0x13c0de1a0a6c1735219922888a215	1	40	0	1	0	0	0	0	0	0	0	13	-1	62	708
1685	0x1246e929de54b2ca103983c8bc887	0	37	0	0	0	0	0	0	0	0	0	15	-1	32	107
1686	0x13ba229724d524beef6f5a96438e6	1	22	1	0	0	0	0	0	0	0	0	26	-1	62	246
1687	0x1da1600817a7806cf6345afd42c81	1	56	0	0	0	1	0	0	0	0	1	15	-2	59	504
1688	0x1dab1722b5cc77b20ec6df0e223a8	0	21	0	0	0	0	0	0	0	0	0	46	-2	48	256
1689	0x2d1b7c9db16c8f47cd5f2bd2c174	1	9	0	0	0	0	0	0	0	1	0	42	-2	57	1000
1690	0xc99ac1414b6d48ccfc056cb6ee1a	0	28	0	0	0	0	0	0	0	0	1	26	-2	52	561
1691	0x1706e428d5ca9d1bd5c3cfd7ed6b3	1	9	0	0	0	0	0	0	0	0	1	41	-2	61	372
1692	0x124a3b7796cb17b6f5b63d027b08d	1	34	1	0	0	0	0	0	0	0	0	16	-2	60	879
1693	0x19f1b1eefa2947e63598943f18b05	1	27	0	0	0	0	0	1	0	0	0	16	-2	55	459
1694	0x12c9f64855f08bdb95eacb0feee92	0	23	0	0	0	0	0	0	0	0	0	13	-2	59	543
1695	0x999ad56ef9f1c1ce1ccdd0d43600	1	34	0	0	0	0	0	0	0	1	1	27	-1	60	712
1696	0x1918f5f8abe177bd655eac61c24f9	0	3	0	0	0	0	0	0	0	0	1	45	-2	51	348
1697	0xc68d146cc166616d0b0d5b7e7c7a	1	27	1	0	0	0	0	0	0	0	0	15	-1	56	848
1698	0xb6dd51035b06d222f73ecd870062	0	29	0	1	0	0	0	0	0	0	0	26	-1	55	828
1699	0x1e8c98ee29b279a53f59fbf6efe72	1	52	0	1	0	1	0	0	0	0	0	13	-2	53	1036
1700	0x1029dc355291d23cbb5d2bef44f17	1	21	0	0	0	0	0	0	0	0	0	47	-2	48	915
1701	0x1220dd04907792834b1b77480b699	0	19	0	0	0	0	0	0	1	0	0	46	-2	48	402
1702	0xb35f0ad00874d9caa112688300fb	0	37	1	0	0	0	0	0	0	0	0	12	-2	54	941
1703	0x69c55a0e1c8a80ce7934b4f59cb6	1	26	0	0	0	0	0	0	0	0	0	23	-2	62	403
1704	0x1a214d97dad0a99c27979a7269c3d	0	25	0	0	0	0	0	0	0	0	0	16	-2	29	720
1705	0xb97abf6ae72ff96edc1adc0dbe3e	0	25	0	0	0	0	0	0	0	0	0	13	-2	62	1019
1706	0x1733df6686fa2db89c1dd0a367aa8	0	11	0	0	0	0	0	0	0	0	0	45	-2	60	196
1707	0x9a0676a740bf93e60277b779f9d6	1	17	0	0	0	0	0	0	0	1	0	37	-2	55	272
1708	0xbc6c9c84ddd3892bec3b3a836c1a	1	13	1	0	0	0	0	0	0	1	0	39	-2	52	968
1709	0x1b60db50d818f0496fb1652d9f609	1	17	0	0	0	0	0	0	0	1	0	39	-2	56	325
1710	0x1cbeaa890727d5c2de94ff92a2d79	1	31	0	0	0	0	0	0	0	0	0	17	-1	61	1037
1711	0x11e82f0262311fb4be89dba5ac44	1	3	0	0	0	0	0	0	0	0	0	39	-2	61	405
1712	0x101a07cf6dea4a11e9ce584b47cba	0	41	0	0	0	0	0	0	0	0	1	15	-1	52	749
1713	0x8c4efda9c1a82d0df0bd7a3922d9	1	21	1	0	0	0	0	0	0	0	0	46	-2	48	1026
1714	0x1129f9c3aa391fb0ad8aa4e129e26	1	49	0	0	0	0	0	0	0	1	0	15	-2	29	464
1715	0x158064fa63962c9435a39c37c53a7	1	19	0	0	0	0	0	0	0	0	0	46	-2	48	596
1716	0x146af8b159fd81dfe2ea59f57a842	1	29	0	0	0	1	1	0	0	0	0	12	-2	59	444
1717	0xe3abd32ad21a615fc103308d952d	0	46	0	0	0	1	0	0	0	0	1	13	-2	60	184
1718	0x1594c76f4971a0c1cd44770d59013	1	37	0	0	0	0	0	0	0	1	1	-1	-1	35	156
1719	0x17a5222d583e90b3c2508c4716e5a	1	53	0	0	0	0	1	0	0	0	1	23	-2	58	943
1720	0x9e956ac4d1fbd1b947322e945245	0	28	0	0	0	1	0	0	0	0	0	17	-2	52	1050
1721	0x129ba9054ead2661555500ed810d	0	25	0	0	0	0	0	0	0	0	0	26	-2	54	869
1722	0xaecf3dada7aafa1979466c789f6f	0	31	1	0	0	0	0	0	0	0	1	23	-1	34	308
1723	0x4dfca5a767b4ec3013b2c8d21b26	1	5	0	0	0	0	0	0	0	1	0	40	-2	33	847
1724	0x92247c1d064a0a3837084ee4a7d3	0	41	0	0	0	0	0	0	0	0	0	-1	-2	62	703
1725	0x1ef19bcbfe2324cfe9e4bf76b474	0	33	1	0	0	1	0	0	0	0	0	25	-2	31	896
1726	0x25e943c03a070a1fa76f5e82fb3	0	40	0	0	0	1	0	1	0	0	0	14	-2	60	445
1727	0x66cabc3203789671d9dcdafae1b	1	13	0	0	0	0	0	0	0	0	1	45	-2	52	955
1728	0x14f2adda566e78e263bda9bca97e	1	19	0	0	0	0	0	0	0	0	0	47	-1	48	1033
1729	0x1ab50c531d70300ad2849d8020977	0	13	0	0	0	0	0	0	0	1	0	45	-2	62	967
1730	0xd31b94c2ec5ba90a8b481392b7b5	1	17	0	0	0	0	0	0	0	1	1	43	-2	57	670
1731	0xadfd8b39e100ea1ee487b827ab48	0	46	1	0	0	0	0	0	0	0	0	12	-2	35	574
1732	0xa827f8a6f989e187816b8ef94d44	0	41	0	0	0	1	0	0	0	0	0	12	-1	61	161
1733	0xcf15c55ac650805b43eff7d98e2c	0	31	0	0	0	0	0	0	0	0	0	16	-1	60	1024
1734	0x18aec46bc4300d753bcc5d3c2d7ad	1	1	0	0	0	0	0	0	0	0	0	39	-1	62	911
1735	0xa3584197180f1fc0e4e82745873d	1	56	0	0	0	0	0	0	0	0	0	12	-2	62	805
1736	0x17a7af2233f7cc4804376f941e7be	1	37	0	0	0	0	0	0	0	0	0	-1	-1	60	926
1737	0x15990d716a2a80ae053ab191185b8	0	16	0	0	1	0	0	0	0	0	0	37	-2	35	910
1738	0x1279edf7134f3414e6561a15ae330	0	31	0	0	0	0	0	0	0	0	0	15	-2	35	735
1739	0x1c7a875a336f01ec507ef3aba1446	0	37	0	0	0	0	0	1	0	0	1	12	-1	35	481
1740	0x1a9bc628c6a2f81745662955ae76c	0	25	0	0	0	0	0	0	0	0	0	14	-1	33	912
1741	0x1d9bb2574db84356e40cf121e5d8c	1	22	0	0	0	0	0	0	1	0	0	15	-2	60	105
1742	0x7d8d3fbbcd7c8d0708d08e8f6bf6	0	33	0	0	0	0	0	0	0	0	0	13	-2	62	202
1743	0x4fd85d70007d30247cd5857a8648	0	37	0	0	0	0	0	0	0	0	0	17	-2	55	316
1744	0x1a48ccb6ad8acb12b797b03db5e03	0	9	0	0	0	0	0	0	0	0	0	38	-2	54	128
1745	0x897b8e34e6a6dcff1bd45adff0db	1	17	0	0	0	0	0	0	0	0	0	39	-2	55	572
1746	0x7272d6f40a36f4f9783c3b7d5c2e	0	37	0	1	0	0	0	0	0	0	0	15	-2	61	519
1747	0x1cd17a1a965a426812a1478ebf235	1	36	0	0	0	0	0	0	0	0	0	-1	-2	60	683
1748	0x1ab7669c59c7767aa93b4818e6aef	0	25	0	0	0	0	0	0	0	0	0	561	-2	62	908
1749	0x149cfe74f75a6f59fb40bdaf727c5	1	66	0	0	0	0	0	0	0	1	1	26	-2	31	691
1750	0x79fe4ff8a5e7d6a7dbe5838bfbf3	1	29	1	1	0	1	0	0	0	0	0	14	-2	60	481
1751	0x160dc7d45283a4b035657950efb7	1	21	0	0	0	0	0	0	0	0	0	47	-2	48	131
1752	0x107e4e84ab6e8a7399ef00d71f11a	1	13	0	0	0	0	0	0	0	0	0	39	-2	29	450
1753	0x1af4b9ae304cc100af81afd54d228	1	23	1	0	0	1	0	0	0	0	0	16	-2	57	770
1754	0xf0fe9d09270dd4d14bd42ff3767a	0	17	0	0	0	0	0	0	0	0	0	41	-1	61	883
1755	0x13d2868c70bb41967dd0088e12e44	1	10	0	0	0	0	0	0	0	0	0	37	-2	31	1047
1756	0x4056e68a2c0bd2d2cdf467ead3ba	0	19	0	0	0	0	0	0	1	1	0	47	-2	48	104
1757	0x1db9036d7cecea0d78cd3bf0a02c8	1	13	0	0	0	0	0	0	0	0	0	42	-2	62	728
1758	0x1d1ff6da51529bfee09dad52d19a9	1	23	1	0	0	0	0	0	0	0	0	13	-2	56	742
1759	0x2d5ecc60c4900fc4eab094dee1d	0	25	1	0	0	0	0	0	0	0	1	17	-2	57	976
1760	0x16b866a5bde83965af1556b2c41d4	1	91	1	0	0	1	0	0	0	0	0	15	-1	50	590
1761	0x1287d26d5a6e19cf40763be304cdc	0	9	0	0	0	0	0	0	0	0	0	45	-1	60	362
1762	0x1be3dbb58de4a083f302a9b65e71	1	4	0	0	0	0	0	0	0	0	0	39	-2	60	795
1763	0x135da1998b2d5b63c00ec91b5444e	1	1	0	0	0	0	0	0	0	0	0	41	-2	61	930
1764	0xbc1f23f1388fcc37b376a37fa986	1	1	0	0	0	0	0	0	0	0	0	40	-2	33	339
1765	0x4ea03278aa7410708ca440c23d87	0	46	1	0	0	0	0	0	0	0	0	16	-2	36	435
1766	0xddad1a9ed9c5f56eaeb0e54c955b	0	22	0	0	0	0	0	0	0	0	0	17	-2	36	402
1767	0x1b76cd9e0f087b1e0689470e7a12f	1	34	1	0	0	0	0	0	0	0	0	12	-2	60	764
1768	0x1b173679a899bcf5847ce597272ee	0	1	0	0	0	0	0	0	0	1	0	38	-2	29	177
1769	0x261e4f64390058bb711628633822	1	25	1	0	0	0	0	0	0	0	0	12	-2	61	733
1770	0x889395e2f81fc237d3743801decd	1	21	1	0	0	0	0	0	0	1	0	47	-2	48	662
1771	0x1b492c31f48dc2ce93084e92ea815	0	22	0	0	0	0	0	0	0	0	0	15	-1	35	722
1772	0xd6e7588d5c20f18e47bbeaa8ace1	1	43	0	0	0	0	0	0	0	0	0	17	-2	53	741
1773	0x4c2e163d79d788ff6ed5d244294c	0	71	0	0	0	1	0	0	0	0	1	14	-2	62	250
1774	0xad3caf26f19f308eca12dbd8d7cd	0	9	0	0	0	0	0	0	0	0	1	44	-1	36	1056
1775	0x15e8e2d3ced6622720541089c48c2	0	25	0	0	0	0	0	0	0	0	0	15	-2	32	885
1776	0x1bdaf2b4fbbd2dc3acaf74ea766b8	0	31	0	0	0	0	0	0	0	1	0	16	-2	32	972
1777	0xbe6af3176acff5528d391c322521	1	51	0	0	0	0	0	0	0	0	0	16	-2	35	170
1778	0x15b987a0e64c222cddee8a6682e4	0	16	0	0	0	0	0	0	0	0	0	43	-2	60	885
1779	0x15dff95600314017dc34b67416f8f	1	69	0	1	0	0	0	0	0	0	0	14	-2	32	905
1780	0x8acf15492bd93a2b92ebe5f6a6f6	1	33	0	0	0	0	0	0	0	0	1	648	-2	34	791
1781	0x1521613a2528d531f46c62fb8c2f1	1	11	0	0	0	0	0	0	0	0	0	43	-2	60	752
1782	0x1f129c8783f0a092742adde56fa6	0	23	0	0	0	0	0	0	0	0	0	17	-2	56	593
1783	0x117c8f9b1f0cb5e7c2b3fa1af217d	0	33	0	0	0	0	0	0	0	0	0	860	-3	53	76
1784	0xcfec1ab2badbc15ef0403c06d509	1	6	0	0	0	0	0	0	0	1	0	38	-2	61	502
1785	0x1d1c77f16d996e741513306b1244a	1	37	0	0	0	1	0	0	0	0	0	15	-1	60	791
1786	0x14d2f3311f00153adea56bab0c991	0	1	0	0	0	0	0	0	0	0	1	45	1904	51	994
1787	0x13a7e59a8c3110a2b6996aeb16e09	1	37	0	0	1	1	0	0	0	0	0	17	-2	60	87
1788	0x1a45d1c225ac2f6b2fbc4b93f4945	1	37	1	0	0	0	0	0	0	1	0	13	-2	32	729
1789	0x1d8acb28eeb53a33882d9819a2567	0	71	1	1	0	0	0	0	0	0	0	17	-2	53	1046
1790	0xb9add0faa7f3bb82d1d78f4e8d08	0	41	0	0	0	1	0	0	0	0	0	247	-2	62	791
1791	0xf287b9f19b6afe474b94aa3cd1aa	0	52	0	0	0	1	0	0	0	1	0	15	-2	60	1001
1792	0x115501d55891c0ab00560d8a70720	1	1	0	0	0	0	0	0	0	0	0	45	-1	49	605
1793	0x5561bad6b3a51dc7cea32505c716	1	19	0	0	0	0	0	0	0	0	0	47	-1	48	895
1794	0x1007b72c870e714ad899766773ecd	1	1	0	0	0	0	0	0	0	0	0	42	-2	58	817
1795	0x670f4bd34f642b358a88ab0f702	0	13	0	0	0	0	0	0	0	0	1	44	-2	62	66
1796	0x1193b84a5e9129bf5483d5e9a81d7	1	21	0	0	0	0	0	0	0	0	0	46	-1	48	380
1797	0x168a21d83abf9943c0dcb904621a6	0	17	0	0	0	0	0	0	0	0	0	41	-2	62	632
1798	0x168d988a0ec6339f3f40223722033	0	21	0	0	0	0	0	0	0	0	0	47	-2	48	286
1799	0x582165cbf963c0ddeec37ba62338	0	11	0	0	0	0	0	0	0	0	1	44	-2	53	904
1800	0x13272de0bcf44f631bde8ffe1f3f4	1	45	1	0	0	0	0	0	0	0	0	12	-2	60	346
1801	0x1e5f74395d1d06115691913153fdf	0	37	0	0	0	0	0	1	0	0	0	16	-2	57	630
1802	0x3fbe4d1b99b6117b9f21c338419e	0	65	1	1	0	1	0	0	0	0	1	17	-2	61	956
1803	0x18b14116347c527f66b3c4f469e12	0	7	0	0	0	0	0	0	0	1	0	39	-2	34	969
1804	0xa7e82da60c2f2f3fd6f9062e8f11	0	41	0	0	0	0	0	0	0	0	0	-1	-2	36	246
1805	0x10d7c9fbb176054318909d3057e8	1	22	0	0	0	0	0	0	0	0	0	92	-2	57	417
1806	0x8002f9d93f21f933ed450bde75b6	1	7	0	0	0	0	0	0	0	0	0	37	-1	61	361
1807	0x13fa586602eb9c546899463a3248f	0	13	0	0	0	0	0	0	0	0	0	45	-1	35	1024
1808	0x3728bd6f12990c0e357daaf33afd	1	57	1	0	0	1	0	0	0	0	0	14	-1	60	895
1809	0x16cc4a6e45bf4e00a05386b9212f6	0	49	0	0	0	0	0	0	0	0	0	-1	-2	29	458
1810	0x17817574828b47d873db3f9524419	0	25	0	0	0	0	0	0	0	1	1	17	-2	33	411
1811	0x14005306292839073576207aa47af	0	26	0	0	0	0	0	0	0	0	0	13	-2	61	567
1812	0x99dd6330c937cbc763d84c3b6749	1	13	0	0	0	0	0	0	0	0	0	39	-2	62	469
1813	0xcc9cd12ef78f09a3a37d4cc1cc67	0	27	0	0	0	1	0	0	0	0	0	13	-1	56	476
1814	0x1a5ca009d14776f97e254a76ac8ca	0	17	0	0	0	0	0	0	0	0	1	39	-2	31	303
1815	0x1247af470636218e15d9304d8a4cc	0	4	0	0	0	0	0	0	0	0	0	39	-2	30	653
1816	0x18d0409f6d8c0d8f4f3a2e116e06b	0	25	1	0	0	0	0	1	0	0	0	16	-2	57	250
1817	0x19ede856b257e6ead4b9b49c72ff5	0	6	0	0	0	0	0	0	0	0	0	37	-1	61	492
1818	0xff6dced0d3dc14d8824de901d5b3	1	13	0	0	0	0	0	0	0	0	0	38	-2	57	258
1819	0xc7a608255a9ffa2828136154eb4	0	9	0	0	0	0	0	0	0	0	0	40	-1	62	252
1820	0x186400d61daba3116ab447142035a	1	13	0	0	0	0	0	0	0	0	0	37	-2	61	311
1821	0x12df15db6c798c03955c2716544b1	1	46	0	0	1	0	0	0	1	0	0	234	-2	61	661
1822	0x1d119e8bc585472d5b9fa675e8d49	1	46	0	0	0	1	0	0	0	1	0	27	-2	61	1027
1823	0x1529f14376ef74b943f750764f004	1	41	0	0	0	0	0	0	0	0	0	12	-2	62	576
1824	0x11a28a57102a59c1cd0a9311931ee	1	66	1	0	0	0	0	0	1	0	1	14	-2	62	264
1825	0x449ffa25a67f35ef7ef2c1d975a2	0	29	0	0	0	0	0	0	0	1	0	15	-2	30	369
1826	0x5b581a4eefd8e246ff2d54beb684	0	71	0	0	0	1	0	0	0	0	0	359	-2	54	869
1827	0x1e2d75a34af99c745a3534b7d656e	1	51	0	0	0	0	0	0	0	0	0	26	-2	61	214
1828	0xde00722310aed4711b9c33fbb914	1	49	1	1	0	1	0	1	0	0	0	15	-2	60	721
1829	0xbe10c31d51aac2bc40f1ff438905	0	49	0	0	0	0	0	0	0	0	0	17	-2	31	364
1830	0xc09dd8e0c1b47b636a0ea9218cf6	0	19	0	0	0	0	0	0	0	0	0	46	-2	48	71
1831	0x25664d184e1e7806fa48a04d3158	1	69	0	0	0	1	0	0	0	0	0	-1	-1	61	469
1832	0x1b90e22212f52018bda0c82c2169b	0	51	0	0	0	0	0	0	0	1	0	25	-1	29	699
1833	0x3b6f9cf5443c574a5cf86ea8204	0	1	0	0	0	0	0	0	0	0	0	40	-1	61	835
1834	0x4bd5cbedd49c7d022d5fecfba478	0	56	0	0	0	1	0	0	0	1	0	27	-2	60	852
1835	0x919ee11d388c4606158319031448	1	41	0	0	0	0	0	0	0	0	0	14	-1	32	982
1836	0x56941a557982f67adb1f2ecd98b5	0	17	0	0	0	0	0	0	0	0	0	41	-2	62	144
1837	0x9f02e7a0f9802c9ba6d507af85db	1	76	1	0	0	1	0	0	0	0	0	27	-1	62	110
1838	0x9e61674ded7348b97a4ec3bad48d	0	41	0	0	1	0	0	0	0	0	0	15	-1	30	251
1839	0x151c93bc329e695cecb49c0953d1a	0	3	0	0	0	0	0	0	0	1	1	41	-1	35	187
1840	0xa4cfa2061f5d6357f38c204803fc	0	57	1	0	0	0	0	0	0	0	0	17	-2	58	85
1841	0x91d48598e5b33863e21e4d009f13	1	15	0	0	0	0	0	0	0	1	0	40	-2	58	261
1842	0x76667094d4c9986472e44874fb3f	0	66	0	0	0	0	0	0	0	0	0	16	-1	62	446
1843	0x1eccf16d6e075d23b0699a262e6d8	1	46	0	0	0	1	0	1	0	0	0	23	-1	34	90
1844	0x12e209cf9422512a5e8ba23f2dd3b	0	31	0	0	0	0	0	0	0	0	0	13	-2	57	893
1845	0x173fc94d2d2ea5461abd8db5f7015	1	21	0	0	0	0	0	0	0	0	0	47	-1	48	89
1846	0x1d0f9b7937a6d670a760bd6c30a18	1	25	0	0	0	0	0	0	1	0	0	26	-2	29	930
1847	0x12899e691ab63ee5ae7e0e156b83d	1	57	0	0	0	1	0	0	0	0	0	13	-2	51	237
1848	0x15c810112a45ac9431caaa7398d1c	1	57	0	0	0	1	0	0	0	0	1	13	-1	62	109
1849	0x11fa9ef73066e315f8b703a9aaf6	1	7	0	0	0	0	0	0	0	1	0	39	-1	54	1054
1850	0x13c42e04e912728001587c036c35b	1	37	0	0	0	0	0	0	0	1	0	14	-2	29	437
1851	0x1144b3d3612f8f97632f0350d1f06	0	4	0	0	0	0	0	0	0	0	0	44	-1	29	1055
1852	0x1bc28362c70fb47aac1db43b97f05	1	25	1	0	0	0	0	0	0	0	0	14	-2	60	768
1853	0x91af5ed1852ae88f67983997ac90	1	45	1	0	0	1	0	0	0	0	1	13	-2	62	87
1854	0x1d6a8474d3cc026883bf5f01a566b	1	31	0	0	0	0	0	0	0	0	0	-1	-2	57	779
1855	0x1253686a9ba5266319ea9df23fb18	0	49	1	1	0	1	0	1	0	0	1	12	-2	62	863
1856	0x24161947841e11ee5d2a50bb57fa	0	37	0	1	0	0	0	0	0	1	0	13	-2	60	327
1857	0x97e887bb16f6926b5afed22dce3e	0	28	0	0	0	0	0	0	0	0	0	-1	-1	31	1020
1858	0x1ac7589c185c4f883b4d9340a1e61	0	6	0	0	0	0	0	0	0	0	0	41	-1	58	397
1859	0x1a9776ae1fd0bc3ea834be0c6efa9	1	19	1	0	0	0	0	0	0	0	0	47	-1	48	980
1860	0x1259b3dc339861010750823a5d01b	1	13	0	0	0	0	0	0	0	1	0	40	-2	53	438
1861	0xa244621b4b5a6d798ff66bc79ac8	0	11	0	0	0	0	0	0	0	0	0	38	-2	61	373
1862	0x16bb88afb7cd4123e47daf7d934cb	0	40	0	1	0	0	0	0	0	0	0	16	-2	35	445
1863	0xa26bcf86a92e059b23c9dab5bc42	0	25	0	0	0	0	0	0	0	0	0	13	-1	61	963
1864	0x143478e491ed008f05a6b74c0fcce	1	33	0	0	0	0	0	0	0	0	1	17	-2	61	611
1865	0xaaa9e7ea5c9ad3f23b60be7f8525	1	13	0	0	0	0	0	0	0	0	0	44	-2	60	330
1866	0x181dde1fb9454cf672888b6a81157	1	31	1	0	0	0	0	0	0	0	0	16	-1	57	459
1867	0x17dc4187c64b14f9ea6a3b913c219	0	9	0	0	0	0	0	0	0	0	0	43	-2	54	756
1868	0x868b8e097c7376150b2a31e85fa7	1	25	0	0	0	0	0	0	1	0	0	25	-2	33	351
1869	0x16c2c5317a19e638e5d4bb8ef0784	0	13	0	0	0	0	0	0	0	1	0	39	-2	54	892
1870	0xab58f099e8547a38cb68aacb5233	1	19	1	0	0	1	0	0	0	0	0	46	-2	48	1046
1871	0x1d893e5e8d603e5568d1c0d949f53	1	49	0	0	0	0	0	0	0	0	0	-1	-1	53	608
1872	0xc64247cc54c87a8a83ab2d6bd409	0	33	0	0	0	0	0	0	0	0	0	16	-1	30	317
1873	0x16982fc48fc5c50809e91606255d5	0	1	0	0	0	0	0	0	0	1	0	39	-2	56	153
1874	0x184f41b52a24d60dca0b802b37cc2	1	37	0	0	0	0	0	0	0	0	0	17	-1	62	285
1875	0x136e6f230407620199e71e66bc99	0	28	0	0	0	0	0	0	1	0	0	27	-2	60	794
1876	0x5ce434d1e80fa25353a43e9aae63	0	1	0	0	0	0	0	0	0	0	0	41	-2	62	667
1877	0x6a6e81f743df6611703af9d6098e	0	25	0	0	0	0	0	0	0	0	0	26	808	55	706
1878	0x325ce7bb0d45b818d06fd9ef6a71	0	36	0	0	0	0	0	0	0	1	0	17	-2	35	504
1879	0x1e77c44afb3529fd8009cbae45a15	0	52	1	0	0	1	1	0	0	0	0	16	-2	60	929
1880	0x147ca6114731d5d31222ad545918a	1	29	0	0	0	0	0	0	0	0	0	12	-2	60	1008
1881	0x1092a9361f3f8d92d82a8cce1d38d	0	19	0	0	0	0	0	0	0	0	1	47	-2	48	1005
1882	0x8e330f4a863211790f6fc94d72f	0	25	0	0	0	0	0	0	0	0	0	17	-2	60	312
1883	0xe3da98470e5b87735f551aad9860	1	21	0	0	0	0	0	0	0	0	0	47	-2	48	439
1884	0xacd9a34eeac4e0dca59c6680d8fb	1	45	0	0	0	0	0	0	0	0	0	17	-2	31	425
1885	0xe229acc0541346dd3b60dbb40f4d	0	91	0	0	0	1	0	0	0	0	0	17	-2	62	346
1886	0x1812a02e967a33ed2159237fed9cd	0	3	0	0	0	0	0	0	0	0	0	37	-2	60	700
1887	0xe7c9569295836a2d611d8ca60537	1	71	1	1	0	1	0	0	1	0	0	14	-2	61	130
1888	0xe271e51677d6b9de87714b51b01	1	25	0	0	0	0	0	0	1	0	0	16	-1	61	534
1889	0x170ad7ea7405b45e911ddf1bb2b5f	1	46	0	0	0	0	0	0	0	0	0	12	-2	60	223
1890	0x480068e4bb24f4d960bde5b34885	0	27	0	0	0	1	0	0	0	0	0	25	-1	55	347
1891	0x1361470aaadaad066fa699473dea1	1	61	0	0	0	0	0	0	1	1	1	15	-2	56	1016
1892	0x10c8ed84ffd87bed6e70052aadc6a	0	3	0	0	0	0	0	0	0	1	1	40	-1	36	114
1893	0x1b5dd73ac305e4e5f28a54e21bac6	0	31	0	0	0	0	0	0	0	0	0	726	-1	53	329
1894	0xca38e0c6b92a0e4d2871b926f6b	1	19	0	0	1	0	0	0	0	0	0	46	-1	48	786
1895	0xb507db893557a60807c565e928f8	1	7	0	0	0	0	0	0	0	1	0	39	-2	53	435
1896	0x458c998862d1046003c8b84ccbd6	0	49	0	0	0	1	0	0	0	1	0	26	-1	32	453
1897	0x6ddfb6a3eac9a3acd02fa2a0913b	1	57	0	1	0	0	0	0	0	0	0	16	-1	35	1030
1898	0x11e5eebb3e244139a94ae56f5ab44	0	25	0	0	0	0	1	0	0	0	0	26	-1	61	644
1899	0x110d8638fce518e7ca219b43b8688	0	21	0	0	0	0	0	0	0	0	0	46	-2	48	842
1900	0x1b051544f6cecb38e619565cdd678	0	29	0	0	0	0	0	0	0	0	0	26	-2	55	701
1901	0x3ce53fae8ab0abaf3e46aebf387a	0	37	0	0	0	0	0	0	0	1	0	26	-2	62	821
1902	0x5ce53b6cab137d6099c2bc9ccfc0	0	7	0	0	0	0	0	0	0	1	1	43	-1	30	1043
1903	0x150f24c0b29ac84abae58aabb82c7	0	43	0	0	0	1	0	0	0	0	0	15	-2	50	136
1904	0xc8292315b4a449eb33496a1a1f07	0	61	0	0	0	0	0	0	0	1	0	15	-2	62	551
1905	0xf8557f56482f10aae34b9e812ee9	1	5	0	0	0	0	0	0	0	1	1	42	-2	51	850
1906	0x1a0d467fa99234c8e7d6008d9f0c6	1	19	0	0	0	0	1	0	0	0	0	47	-2	48	711
1907	0x14b26f4b6c149f11f8d79a81a3db2	1	29	0	0	0	0	0	0	0	0	0	262	-1	32	899
1908	0x12f719ab7da374a31b210437664f3	1	56	1	0	0	1	0	0	1	0	0	13	-2	62	619
1909	0x1b28c6ef47d27d352e5cc1f46bc82	1	11	0	0	0	0	0	0	0	0	1	43	-1	29	954
1910	0x48bf7fa39535debe8853fdf68653	0	22	1	0	0	0	0	0	0	0	0	25	-1	51	206
1911	0x739894ac17789e14c6b8a8adedbc	0	41	0	1	0	0	0	0	0	0	0	23	-1	53	1038
1912	0xf45897681630ea6fadbf5b01fdf8	1	21	1	0	0	0	0	0	0	0	0	47	-2	48	706
1913	0x1dd928cf98e90bef46493e5a7211d	0	34	0	0	0	0	0	0	0	0	0	26	-2	35	444
1914	0x46bd994e2897a29242c209200dc8	1	11	0	0	0	0	0	0	0	0	0	40	-2	30	790
1915	0xd60a9dcfd32ceeeb9f6aec77eef5	1	25	1	0	0	0	0	0	0	0	0	13	-2	59	849
1916	0x17f5230792e32e3cc84c76ca096ba	1	28	0	0	0	0	0	0	0	0	0	17	-1	60	132
1917	0xd347d44cf40ff0965f05c4ae1f0d	1	19	0	0	0	0	0	0	0	1	0	47	-2	48	596
1918	0x15feec7386d65998856f4d07aa2c9	1	21	1	0	0	0	0	0	1	0	0	46	-2	48	822
1919	0x25362e780d271f744d11da1ac121	1	49	1	0	1	0	0	0	0	0	0	13	-1	62	893
1920	0x122ff4cee1a694d916535edbc53e9	1	13	0	0	0	0	0	0	0	0	0	38	-2	60	827
1921	0x970cf713233dbff2cfc16c41a058	0	29	0	0	1	0	0	0	0	0	1	17	-2	52	842
1922	0x120279adf926c992dc2d92f4cd98b	0	29	1	0	0	0	0	0	0	0	0	15	-1	61	1056
1923	0x17e6ce247c8682b90709d3a601986	1	46	0	0	0	0	0	0	0	0	0	17	-2	62	1000
1924	0x574057c750826df7717d3e884d79	1	46	1	0	0	0	0	0	0	0	0	27	-2	53	878
1925	0x26234a11af5cd8399201dee56d0d	1	51	0	0	0	1	0	0	0	0	0	14	-2	53	559
1926	0x4f90fcdfec134c0b718086afb16b	0	66	0	0	0	0	0	1	0	0	0	15	-2	50	736
1927	0x220fda39ed0a540609e0802a6df1	0	25	0	0	0	0	0	0	0	0	0	12	-2	35	489
1928	0xca96fdcfcef66ed12c4970857cfd	0	81	1	1	0	1	0	0	1	0	0	14	-2	34	252
1929	0x1738ede3999ec8ebb7c23854c335c	0	7	0	0	0	0	0	0	0	1	0	44	-2	29	374
1930	0x15f572d8a546d59665fa8a57d1411	0	1	0	0	0	0	0	0	0	0	0	45	-2	62	551
1931	0x305ac4227eb87abdb4374f648c23	1	28	0	1	0	0	0	0	0	0	0	17	-2	30	463
1932	0x19bab5266a69f8882a6189b1cd766	0	21	0	0	1	0	0	0	0	0	0	47	-2	48	355
1933	0x180af1bcaca66a9b7abd0d959a4cf	1	17	0	0	0	1	0	1	0	1	0	43	-2	62	932
1934	0x42dbbca1ac3ddcd561b3aec1fb16	1	9	0	0	0	0	0	0	0	0	0	43	-2	60	952
1935	0x1e49c57385f42543d100422f413b6	0	5	0	0	0	0	0	0	0	1	0	39	-2	36	235
1936	0x15c0983c67e7493adaae40c8ed322	1	41	0	0	0	0	0	0	0	1	0	25	-2	60	207
1937	0x193b7a579f7dc760f4c0f4f39f77a	0	9	0	0	0	0	0	0	0	0	0	43	-2	60	246
1938	0x19cbf2098bbca589771f2b94d7cd0	1	31	1	0	0	1	0	1	0	0	0	16	-2	49	736
1939	0xe2f826964f5a23828d1ef79d7f71	0	13	0	0	0	0	0	0	0	0	0	38	-2	58	373
1940	0xe1f4e9715ea6ba44e8fc1b6d6ce	0	27	0	0	0	0	0	0	0	0	0	17	-2	36	1057
1941	0x1a4ef77924b5d5683c88c1e76d681	1	6	0	0	0	0	0	0	0	0	0	43	-2	58	826
1942	0x12908dcfcb8445004fd02c45ddb31	0	16	0	0	0	0	0	0	0	0	0	39	-2	51	703
1943	0x174aef39b82fc08dae2f84fcf7997	0	49	1	0	0	1	0	0	0	0	0	13	-1	34	457
1944	0xc35ed64b1e37a1bf895523f24887	1	7	0	0	0	0	0	0	0	0	0	44	-2	56	810
1945	0x5d1c9dc9111f96c14112d2bc8f73	1	25	1	0	0	0	0	0	1	0	0	14	-2	62	738
1946	0xbafdd52f3d0a4f737564abb1013e	1	28	0	0	0	0	0	0	0	0	0	17	-2	62	373
1947	0x1b7dc67d0ffad126d11acbfc5bbc8	1	35	1	1	0	0	0	0	0	0	0	16	-2	60	106
1948	0x1aa590fd676f2fac26ba2a0a81645	1	28	0	0	0	0	0	0	0	0	0	14	-2	51	732
1949	0x1762d4bdc66642fba89ea582f85e4	0	86	0	0	0	1	0	0	0	0	0	-1	-1	60	142
1950	0x17ca18f93df78ef3e2fd1f58f9afa	0	31	0	0	0	0	0	0	0	0	0	17	-2	30	138
1951	0x19530ce6689edea07b00304e78d88	1	9	0	0	0	0	0	0	0	0	0	41	-2	60	391
1952	0xbd73fb41d6c863af7a7dbfc83e3d	0	17	0	0	0	0	0	0	0	0	0	44	-2	58	849
1953	0x1dc391753f5d285669317b9282fe4	1	9	0	0	0	0	0	0	0	0	1	38	-2	53	1032
1954	0x1d5ab1bb2598a83ac0adb4cbbfc1f	0	5	0	0	0	0	0	0	0	0	0	42	-1	52	280
1955	0x147d915ff7342c7852f4fa94788d9	0	22	0	0	0	0	0	0	0	0	1	15	-2	60	90
1956	0x25e1228193bc7d9a4ad48f95454b	1	37	1	0	0	0	0	0	0	1	0	-1	-2	61	934
1957	0x463a96b67dbb153bf7a46942e41d	1	4	0	0	0	0	0	0	0	0	0	41	-1	52	224
1958	0x519dc34fff59c51ece8657c9f03d	0	66	1	0	0	0	0	0	0	0	0	15	-2	30	242
1959	0x18a5e88d51a00ccb126152460c2bd	0	81	0	0	0	1	0	1	0	1	0	27	-2	60	771
1960	0x197dd49b835f5fa219f3aab333fe1	1	33	0	0	0	0	0	0	0	0	0	25	-1	61	1024
1961	0x1e7dbe0b17ef96cd5ab75fa10fac3	0	46	0	0	0	0	0	0	0	0	0	25	-1	55	756
1962	0xc963ebfe4562bace5e836870574d	1	51	0	0	0	0	0	0	0	1	0	12	-2	32	440
1963	0x105ac6bd76d40e281cc1041bc1f1c	1	41	0	0	0	0	0	0	0	0	0	23	-1	56	961
1964	0x56bedd0fe8fdd990323cca994d50	1	17	0	0	0	0	0	0	0	0	0	45	-2	59	146
1965	0x46464835fbabd2f6978b85a0f47a	1	19	0	0	0	0	0	0	0	0	0	47	-1	48	1060
1966	0x7990b4d9ef3b2b5b0669e77c8805	1	15	0	0	0	0	0	0	0	0	0	39	-2	62	943
1967	0x1bdc11d709d71b5dc2500364a3111	1	1	0	0	0	0	0	0	0	0	0	37	-2	31	496
1968	0x13a6a18e67c6ad22fb6d46b2cebd4	0	7	0	0	0	0	0	0	0	1	1	42	-1	58	131
1969	0xd7de77014a996a763816333cf8d	1	17	1	0	0	0	0	0	0	1	0	40	-2	52	710
1970	0x27e166047d4e51bf92561436ce3e	1	25	0	0	0	0	0	0	0	0	1	16	-2	55	736
1971	0x5292dfeae619f10bfb0eb7736bb4	1	13	0	0	0	0	0	0	0	0	0	41	-2	54	247
1972	0x136c9c9ea3122521a74431a5da710	1	13	1	0	0	0	0	0	0	1	0	39	-2	54	100
1973	0x36428ba46cb9a7657cefc679b6ec	1	29	1	0	0	1	0	0	0	0	0	15	-2	53	792
1974	0x69d04f37f951c22195beb6139560	0	11	0	0	0	0	0	0	0	0	0	42	-2	34	878
1975	0x651eb393bfbe6bec21ddc1d21482	0	16	0	0	0	0	0	0	0	0	0	42	-2	32	235
1976	0x101b744143402e40c861af5f141d6	0	31	1	0	0	1	0	0	0	0	0	12	-2	61	274
1977	0x186a9e0b4f0c791b21b507d27a0e7	0	15	0	0	0	0	0	0	0	0	1	38	-1	30	738
1978	0x12ac4b34ace4dbc3b276704beb591	1	46	0	0	0	1	0	0	0	0	0	15	-2	61	606
1979	0x1e6b26ce1c177e1beed8f42bb3eb7	1	37	1	0	0	1	0	0	1	0	0	13	-2	55	892
1980	0x1cf8f9ebd09b0efbecd592d3bda77	0	9	0	0	0	0	0	0	0	0	1	44	-1	62	377
1981	0xb928deb7e3e156e000eece6bc9d5	0	45	1	0	0	1	0	0	0	0	0	-1	-2	57	115
1982	0xcca86646e1dde623378ddde730f3	1	41	1	1	0	0	0	0	0	0	0	14	-2	59	992
1983	0x16ad0d149cbe3629d128d8193937a	0	53	0	1	0	1	0	1	0	0	1	25	-1	32	153
1984	0xb72213740524cd84d29fdf56620c	0	19	1	0	0	0	0	0	0	0	0	46	-1	48	1000
1985	0x12395e9daa836f110dbae9e8016e2	1	29	0	0	0	0	0	0	0	0	1	15	-2	61	683
1986	0x1cec349736296c0dccdd2b488bdb1	1	1	0	0	0	0	0	0	0	0	1	41	-1	61	413
1987	0x19ce709f9554f08c5bbb0bb5dfd54	1	41	0	0	0	0	0	0	0	0	1	952	-1	61	998
1988	0x1d46ec31f3ddf623afcb585004baa	0	56	0	0	0	0	0	0	0	0	0	23	-2	60	216
1989	0x1a90b0ce3a57d1744364adcfa837e	1	27	0	0	0	1	1	0	0	1	0	15	-2	60	672
1990	0x1cefdd3f494d246e25217ac11ccda	0	15	1	0	0	0	0	0	0	0	1	39	-2	34	742
1991	0x132b48dd958c584585fdf90c86b6e	0	71	0	1	0	0	0	0	0	0	0	16	-2	61	780
1992	0x15472ad54a7911f386b2c218c9b4	1	51	0	0	0	0	0	0	0	1	0	17	-2	52	204
1993	0xd289de4c27bc6ec315a150e8057c	1	31	0	0	0	0	0	0	0	1	0	15	-2	30	476
1994	0xd72ff26fda5d98bab2beeed023c3	0	28	1	0	0	0	0	0	0	0	0	644	-2	60	462
1995	0x1ad40a04057b4ef8a810acfa82e9a	0	28	0	0	0	0	0	0	0	0	0	26	-2	60	194
1996	0x1035c74bb4f8a8307c3938dec17d8	0	66	1	1	0	0	0	1	0	0	0	17	-2	60	262
1997	0xa9313209ba469fe8d567b7af59c	1	56	1	0	0	0	0	0	0	0	1	15	-2	61	674
1998	0x1dee2abd054b2bddb98506e841c20	0	17	0	0	0	0	0	0	0	1	0	45	-2	60	1044
[truncated: 13,796 more rows]
