# Supplementary material for: Sequence-oriented sensitive analysis for PM2.5 exposure and risk assessment using interactive process mining
Source: PLoS One. 2023 Aug 24;18(8):e0290372. doi: 10.1371/journal.pone.0290372 (PMC10449204; doi:10.1371/journal.pone.0290372)
Supplement: S3 Data — Data with the activities performed by citizens in a day, with the corresponding locations, exposure and risk for the base population. It is composed by the following variables: id (citizen identifier), cell_id (the identifier for each cell in the grid, activities related to two or more cells are coding as the concatenation of the cell_id of all the included cells), order, Activity, Duration, DateStart, DateEnd, Sex, Age, Asthma, Diabetes, High Blood Pressure, Pulmonar Disease, Heart Disease, Anxiety, Smoke, Alcohol (binary epidemiological variables, if the value is 1 the citizen suffer the affection), concentration (PM2.5 concentration in μg * min/m3), level, mortality relative risk. File: ./data/sequence_data/sintetic_data_v6.csv. (CSV) [file pone.0290372.s003.csv]

	id	cell_id	order	Activity	Duration	DateStart	DateEnd	Sex	Age	Asthma	Diabetes	High Blood Pressure	Pulmonar Disease	Heart Disease	Anxiety	Smoke	Alcohol	concentration	exposure	level	mortality relative risk
0	0x19cbff2b5e2e794b496bb151d9fd5	40	0	stay at home	475.0	2018-01-01 00:00:00.000000	2018-01-01 07:55:00.000000	1	37	0	0	0	0	0	0	0	0	27.841112269197765	220.40880546448233	4	3.467784926084089
1	0x19cbff2b5e2e794b496bb151d9fd5	4031	1	by foot	30.04459560846187	2018-01-01 07:55:00.000000	2018-01-01 08:25:02.675737	1	37	0	0	0	0	0	0	0	0	49.20617712223982	24.639661551267388	3	1.0903736108595854
2	0x19cbff2b5e2e794b496bb151d9fd5	31	2	services	481.08956568743463	2018-01-01 08:25:02.675737	2018-01-01 16:26:08.049678	1	37	0	0	0	0	0	0	0	0	31.257964414982627	250.63134207795466	4	4.145947004786599
3	0x19cbff2b5e2e794b496bb151d9fd5	3139	3	by foot	23.356694643947808	2018-01-01 16:26:08.049678	2018-01-01 16:49:29.451357	1	37	0	0	0	0	0	0	0	0	62.75057645559227	24.42743421674949	3	1.089006852303769
4	0x19cbff2b5e2e794b496bb151d9fd5	39	4	free time	241.49271235763595	2018-01-01 16:49:29.451357	2018-01-01 20:50:59.014098	1	37	0	0	0	0	0	0	0	0	103.71755661936255	417.45056778527567	4	11.112080564058155
5	0x19cbff2b5e2e794b496bb151d9fd5	3940	5	by foot	28.007555551455834	2018-01-01 20:50:59.014098	2018-01-01 21:18:59.467431	1	37	0	0	0	0	0	0	0	0	9.657974380336691	4.508270899530285	0	0.9680649285721307
6	0x19cbff2b5e2e794b496bb151d9fd5	40	6	stay at home	161.00887615106376	2018-01-01 21:18:59.467431	2018-01-02 00:00:00.000000	1	37	0	0	0	0	0	0	0	0	1.1049698230747993	2.96516582323522	0	0.959276552283157
7	0x171422258fa669cf77eeecb0c830e	39	0	stay at home	480.0	2018-01-01 00:00:00.000000	2018-01-01 08:00:00.000000	0	19	0	0	0	0	0	0	0	0	43.00945865602414	344.0756692481931	4	7.2022048280096955
8	0x171422258fa669cf77eeecb0c830e	3940	1	by foot	20.96776443449944	2018-01-01 08:00:00.000000	2018-01-01 08:20:58.065866	0	19	0	0	0	0	0	0	0	0	61.16235646404302	21.373964709948968	3	1.069530889633284
9	0x171422258fa669cf77eeecb0c830e	40	2	university	368.16980259893853	2018-01-01 08:20:58.065866	2018-01-01 14:29:08.254022	0	19	0	0	0	0	0	0	0	0	14.815318358321319	90.90921392372651	4	1.6131252626143233
10	0x171422258fa669cf77eeecb0c830e	4040	3	by foot	20.4697650606394	2018-01-01 14:29:08.254022	2018-01-01 14:49:36.439926	0	19	0	0	0	0	0	0	0	0	25.852931846949172	8.820057350596198	1	0.9930507971010584
11	0x171422258fa669cf77eeecb0c830e	40	4	library	223.63343852113758	2018-01-01 14:49:36.439926	2018-01-01 18:33:14.446237	0	19	0	0	0	0	0	0	0	0	11.52302105178306	42.94888033269502	4	1.2149803244173785
12	0x171422258fa669cf77eeecb0c830e	4039	5	by foot	22.767666858682073	2018-01-01 18:33:14.446237	2018-01-01 18:56:00.506249	0	19	0	0	0	0	0	0	0	0	54.2487767556713	20.585301277735663	3	1.064557404923194
13	0x171422258fa669cf77eeecb0c830e	39	6	stay at home	303.99156252610305	2018-01-01 18:56:00.506249	2018-01-02 00:00:00.000001	0	19	0	0	0	0	0	0	0	0	40.93381860201046	207.3922579497537	4	3.211018718179826
14	0x1796d8c2c83fc813de9df47665b3b	39	0	stay at home	479.0	2018-01-01 00:00:00.000000	2018-01-01 07:59:00.000000	1	33	0	0	1	0	0	0	0	0	43.00945865602414	343.35884493725933	4	8.671757718414483
15	0x1796d8c2c83fc813de9df47665b3b	3931	1	by foot	27.441933902153963	2018-01-01 07:59:00.000000	2018-01-01 08:26:26.516034	1	33	0	0	1	0	0	0	0	0	76.87693001766527	35.16086053575477	4	2.6603256352493423
16	0x1796d8c2c83fc813de9df47665b3b	31	2	services	471.8171402010482	2018-01-01 08:26:26.516034	2018-01-01 16:18:15.544446	1	33	0	0	1	0	0	0	0	0	31.257964414982627	245.80072297972055	4	5.529258132603932
17	0x1796d8c2c83fc813de9df47665b3b	3139	3	by foot	21.441933902153963	2018-01-01 16:18:15.544446	2018-01-01 16:39:42.060480	1	33	0	0	1	0	0	0	0	0	62.75057645559227	22.424895211381134	3	2.576194417362667
18	0x1796d8c2c83fc813de9df47665b3b	39	4	stay at home	108.72553073086333	2018-01-01 16:39:42.060480	2018-01-01 18:28:25.592324	1	33	0	0	1	0	0	0	0	0	37.52383145985068	67.99664150879552	4	2.9088308151844124
19	0x1796d8c2c83fc813de9df47665b3b	3939	5	by foot	19.553119636770354	2018-01-01 18:28:25.592324	2018-01-01 18:47:58.779502	1	33	0	0	1	0	0	0	0	0	80.4878455657509	26.22980789421706	4	2.600668986681824
20	0x1796d8c2c83fc813de9df47665b3b	39	6	running	242.36006076225493	2018-01-01 18:47:58.779502	2018-01-01 22:50:20.383148	1	33	0	0	1	0	0	0	0	0	80.4878455657509	325.1173190323063	4	7.938807521366231
21	0x1796d8c2c83fc813de9df47665b3b	3939	7	by foot	16.553119636770354	2018-01-01 22:50:20.383148	2018-01-01 23:06:53.570326	1	33	0	0	1	0	0	0	0	0	5.183687393604301	1.4301032930991717	0	2.450613142387229
22	0x1796d8c2c83fc813de9df47665b3b	39	8	stay at home	53.10716122798499	2018-01-01 23:06:53.570326	2018-01-02 00:00:00.000000	1	33	0	0	1	0	0	0	0	0	2.625009641714537	2.323446837792484	0	2.4556453293321336
23	0x1db8d488bd56a55a676e94855b97f	40	0	stay at home	476.0	2018-01-01 00:00:00.000000	2018-01-01 07:56:00.000000	0	34	0	0	0	0	0	0	1	0	27.841112269197765	220.87282400230228	4	5.077307856178651
24	0x1db8d488bd56a55a676e94855b97f	4040	1	private car	19.285987426271422	2018-01-01 07:56:00.000000	2018-01-01 08:15:17.159246	0	34	0	0	0	0	0	0	1	0	10.967785319647763	3.5254094961461844	0	2.5624580194976208
25	0x1db8d488bd56a55a676e94855b97f	40	2	residence	482.2997219018777	2018-01-01 08:15:17.159246	2018-01-01 16:17:35.142560	0	34	0	0	0	0	0	0	1	0	16.90465812680253	135.88519855671962	4	3.7042971659470236
26	0x1db8d488bd56a55a676e94855b97f	4040	3	private car	22.285987426271422	2018-01-01 16:17:35.142560	2018-01-01 16:39:52.301806	0	34	0	0	0	0	0	0	1	0	8.734110362619036	3.2441378953499127	0	2.5608594399798625
27	0x1db8d488bd56a55a676e94855b97f	40	4	stay at home	127.34542879532256	2018-01-01 16:39:52.301806	2018-01-01 18:47:13.027534	0	34	0	0	0	0	0	0	1	0	12.955597037884903	27.497267668147728	4	2.7089447105758087
28	0x1db8d488bd56a55a676e94855b97f	4040	5	private car	24.76735461401026	2018-01-01 18:47:13.027534	2018-01-01 19:11:59.068811	0	34	0	0	0	0	0	0	1	0	9.831801923305077	4.0584620788200825	0	2.5654948712770373
29	0x1db8d488bd56a55a676e94855b97f	40	6	gym	219.89465073624518	2018-01-01 19:11:59.068811	2018-01-01 22:51:52.747855	0	34	0	0	0	0	0	0	1	0	13.07835803055805	47.93101618888549	4	2.8512866046392253
30	0x1db8d488bd56a55a676e94855b97f	4040	7	private car	25.76735461401026	2018-01-01 22:51:52.747855	2018-01-01 23:17:38.789132	0	34	0	0	0	0	0	0	1	0	0.9998512123536151	0.42939201249939457	0	2.5450076151074237
31	0x1db8d488bd56a55a676e94855b97f	40	8	stay at home	42.35351448599113	2018-01-01 23:17:38.789132	2018-01-02 00:00:00.000001	0	34	0	0	0	0	0	0	1	0	1.390186081247524	0.9813211055056708	0	2.548095169245377
32	0x85d90311a07ac306d97f3f46ed82	40	0	stay at home	488.0	2018-01-01 00:00:00.000000	2018-01-01 08:08:00.000000	0	15	0	0	0	0	0	0	0	0	27.841112269197765	226.4410464561418	4	3.593643479207187
33	0x85d90311a07ac306d97f3f46ed82	4039	1	private car	33.09825891508852	2018-01-01 08:08:00.000000	2018-01-01 08:41:05.895535	0	15	0	0	0	0	0	0	0	0	20.96995078767189	11.567814343450479	2	1.0093088430278707
34	0x85d90311a07ac306d97f3f46ed82	39	2	school	368.6054412004954	2018-01-01 08:41:05.895535	2018-01-01 14:49:42.222007	0	15	0	0	0	0	0	0	0	0	39.70655368962561	243.93419568859343	4	3.985054930724064
35	0x85d90311a07ac306d97f3f46ed82	3940	3	private car	26.098258915088522	2018-01-01 14:49:42.222007	2018-01-01 15:15:48.117542	0	15	0	0	0	0	0	0	0	0	17.876792656489595	7.77588605534031	1	0.9869414984297766
36	0x85d90311a07ac306d97f3f46ed82	40	4	stay at home	524.1980409693275	2018-01-01 15:15:48.117542	2018-01-02 00:00:00.000000	0	15	0	0	0	0	0	0	0	0	12.884949031649851	112.57108400634142	4	1.8334420585536266
37	0x1dba2743b03a8c18b7539b43dcae3	31	0	stay at home	474.0	2018-01-01 00:00:00.000000	2018-01-01 07:54:00.000000	1	16	0	0	0	0	0	0	0	0	33.09554835970861	261.454832041698	4	4.41981596067519
38	0x1dba2743b03a8c18b7539b43dcae3	3139	1	private car	22.101131621308	2018-01-01 07:54:00.000000	2018-01-01 08:16:06.067897	1	16	0	0	0	0	0	0	0	0	26.357804577485233	9.708955136928594	1	0.9982814033406717
39	0x1dba2743b03a8c18b7539b43dcae3	39	2	school	347.19482099644273	2018-01-01 08:16:06.067897	2018-01-01 14:03:17.757157	1	16	0	0	0	0	0	0	0	0	39.70655368962561	229.7651633442534	4	3.664940554277113
40	0x1dba2743b03a8c18b7539b43dcae3	3931	3	private car	27.101131621308	2018-01-01 14:03:17.757157	2018-01-01 14:30:23.825054	1	16	0	0	0	0	0	0	0	0	22.93837701653772	10.360932911739585	2	1.0021353902135364
41	0x1dba2743b03a8c18b7539b43dcae3	31	4	stay at home	569.6029157609412	2018-01-01 14:30:23.825054	2018-01-02 00:00:00.000000	1	16	0	0	0	0	0	0	0	0	23.917167647383298	227.05480714487962	4	3.6067024647278094
42	0x148c6966c3181b7a088b5c4c61e0d	31	0	stay at home	484.0	2018-01-01 00:00:00.000000	2018-01-01 08:04:00.000000	0	33	0	0	1	0	0	0	0	0	33.09554835970861	266.9707567683161	4	6.06627225309548
43	0x148c6966c3181b7a088b5c4c61e0d	3139	1	private car	28.532023432165282	2018-01-01 08:04:00.000000	2018-01-01 08:32:31.921406	0	33	0	0	1	0	0	0	0	0	27.29404542484932	12.97923906033974	2	2.5177632251829936
44	0x148c6966c3181b7a088b5c4c61e0d	39	2	industry	489.88554400344145	2018-01-01 08:32:31.921406	2018-01-01 16:42:25.054046	0	33	0	0	1	0	0	0	0	0	39.70655368962561	324.1944442457349	4	7.903784639392783
45	0x148c6966c3181b7a088b5c4c61e0d	3931	3	private car	28.532023432165282	2018-01-01 16:42:25.054046	2018-01-01 17:10:56.975452	0	33	0	0	1	0	0	0	0	0	22.465580628671898	10.683141215241085	2	2.504045525717923
46	0x148c6966c3181b7a088b5c4c61e0d	31	4	stay at home	121.51017583676439	2018-01-01 17:10:56.975452	2018-01-01 19:12:27.586002	0	33	0	0	1	0	0	0	0	0	30.177676154845706	61.114912265337225	4	2.8526817878772417
47	0x148c6966c3181b7a088b5c4c61e0d	3139	5	private car	31.333360744862226	2018-01-01 19:12:27.586002	2018-01-01 19:43:47.587647	0	33	0	0	1	0	0	0	0	0	24.707225695019943	12.902673595113155	2	2.517302789572219
48	0x148c6966c3181b7a088b5c4c61e0d	39	6	running	256.3782339366678	2018-01-01 19:43:47.587647	2018-01-02 00:00:10.281683	0	33	0	0	1	0	0	0	0	0	83.89298379992375	358.4722504383656	4	9.341820390618828
49	0x148c6966c3181b7a088b5c4c61e0d	3931	7	private car	28.333360744862226	2018-01-02 00:00:10.281683	2018-01-02 00:28:30.283328	0	33	0	0	1	0	0	0	0	0	25.653373151370587	12.114104597005767	2	2.5125727387595473
50	0x148c6966c3181b7a088b5c4c61e0d	31	8	stay at home	-28.504722130928712	2018-01-02 00:28:30.283328	2018-01-02 00:00:00.000000	0	33	0	0	1	0	0	0	0	0	33.09554835970861	-15.72299016273679	0	2.358968634304577
51	0x98daebfcd7189d0a4ca7e8ce9ad8	39	0	stay at home	484.0	2018-01-01 00:00:00.000000	2018-01-01 08:04:00.000000	0	29	0	0	0	0	0	0	1	0	43.00945865602414	346.942966491928	4	8.925291372789939
52	0x98daebfcd7189d0a4ca7e8ce9ad8	3930	1	private car	26.17707503600304	2018-01-01 08:04:00.000000	2018-01-01 08:30:10.624502	0	29	0	0	0	0	0	0	1	0	28.375988780055923	12.38000645860507	2	2.614165227523526
53	0x98daebfcd7189d0a4ca7e8ce9ad8	30	2	industry	473.4263461500861	2018-01-01 08:30:10.624502	2018-01-01 16:23:36.205271	0	29	0	0	0	0	0	0	1	0	34.0710171385198	268.83528589177314	4	6.216867937661808
54	0x98daebfcd7189d0a4ca7e8ce9ad8	3039	3	private car	31.17707503600304	2018-01-01 16:23:36.205271	2018-01-01 16:54:46.829773	0	29	0	0	0	0	0	0	1	0	22.67125855393744	11.780392151612224	2	2.6105776697667133
55	0x98daebfcd7189d0a4ca7e8ce9ad8	39	4	stay at home	425.2195037779078	2018-01-01 16:54:46.829773	2018-01-02 00:00:00.000000	0	29	0	0	0	0	0	0	1	0	37.52383145985068	265.9310832200592	4	6.138300949594717
56	0x308f39228188fb494feeaf877e91	30	0	stay at home	480.0	2018-01-01 00:00:00.000000	2018-01-01 08:00:00.000000	0	21	0	0	0	0	0	0	1	0	36.33618478268205	290.6894782614564	4	6.853396482790911
57	0x308f39228188fb494feeaf877e91	3040	1	private car	23.633624262041145	2018-01-01 08:00:00.000000	2018-01-01 08:23:38.017456	0	21	0	0	0	0	0	0	1	0	18.802436729554277	7.406162081284792	1	2.5847873178393606
58	0x308f39228188fb494feeaf877e91	40	2	university	355.22326477324884	2018-01-01 08:23:38.017456	2018-01-01 14:18:51.413342	0	21	0	0	0	0	0	0	1	0	14.815318358321319	87.7124292649658	4	3.182934585549947
59	0x308f39228188fb494feeaf877e91	4030	3	private car	23.633624262041145	2018-01-01 14:18:51.413342	2018-01-01 14:42:29.430798	0	21	0	0	0	0	0	0	1	0	14.819108483847671	5.837154030094702	1	2.5756977531470575
60	0x308f39228188fb494feeaf877e91	30	4	stay at home	557.5094867026688	2018-01-01 14:42:29.430798	2018-01-02 00:00:00.000000	0	21	0	0	0	0	0	0	1	0	30.815292686585373	286.3303001381786	4	6.719783094592579
61	0x139effa48483fba134ddb37ce70b6	40	0	stay at home	489.0	2018-01-01 00:00:00.000000	2018-01-01 08:09:00.000000	0	36	0	0	0	0	0	0	0	0	27.841112269197765	226.9050649939618	4	3.603512031140686
62	0x139effa48483fba134ddb37ce70b6	4039	1	private car	27.481735862765618	2018-01-01 08:09:00.000000	2018-01-01 08:36:28.904152	0	36	0	0	0	0	0	0	0	0	20.96995078767189	9.604844143366545	1	0.9976673537448161
63	0x139effa48483fba134ddb37ce70b6	39	2	services	462.31694175840124	2018-01-01 08:36:28.904152	2018-01-01 16:18:47.920658	0	36	0	0	0	0	0	0	0	0	39.70655368962561	305.95020782589125	4	5.749228824008857
64	0x139effa48483fba134ddb37ce70b6	3939	3	private car	23.927085520593725	2018-01-01 16:18:47.920658	2018-01-01 16:42:43.545789	0	36	0	0	0	0	0	0	0	0	25.29696502911282	10.088044094384186	2	1.0005204759984632
65	0x139effa48483fba134ddb37ce70b6	39	4	shopping	226.42975970302032	2018-01-01 16:42:43.545789	2018-01-01 20:29:09.331371	0	36	0	0	0	0	0	0	0	0	32.88605453784667	124.1063571097507	4	1.962793219097141
66	0x139effa48483fba134ddb37ce70b6	3940	5	private car	26.26099128359524	2018-01-01 20:29:09.331371	2018-01-01 20:55:24.990848	0	36	0	0	0	0	0	0	0	0	5.096945819413839	2.2308474956097335	0	0.9551224839303823
67	0x139effa48483fba134ddb37ce70b6	40	6	stay at home	184.58348587162368	2018-01-01 20:55:24.990848	2018-01-02 00:00:00.000000	0	36	0	0	0	0	0	0	0	0	4.8722982220937086	14.98909650066952	2	1.0299245635823226
68	0xfd9c9c54f72933e9b0ab83c4e934	30	0	stay at home	486.0	2018-01-01 00:00:00.000000	2018-01-01 08:06:00.000000	0	15	0	0	0	0	0	0	0	0	36.33618478268205	294.3230967397246	4	5.367431569969234
69	0xfd9c9c54f72933e9b0ab83c4e934	3039	1	private car	15.24567931972282	2018-01-01 08:06:00.000000	2018-01-01 08:21:14.740759	0	15	0	0	0	0	0	0	0	0	28.375988780055923	7.210187088679756	1	0.9836473854164873
70	0xfd9c9c54f72933e9b0ab83c4e934	39	2	school	346.07162315314906	2018-01-01 08:21:14.740759	2018-01-01 14:07:19.038148	0	15	0	0	0	0	0	0	0	0	39.70655368962561	229.0218580864399	4	3.6488760230857102
71	0xfd9c9c54f72933e9b0ab83c4e934	3930	3	private car	20.245679319722818	2018-01-01 14:07:19.038148	2018-01-01 14:27:33.778907	0	15	0	0	0	0	0	0	0	0	25.263587703909213	8.524641585317308	1	0.9913185352156942
72	0xfd9c9c54f72933e9b0ab83c4e934	30	4	stay at home	572.4370182074052	2018-01-01 14:27:33.778907	2018-01-01 23:59:59.999999	0	15	0	0	0	0	0	0	0	0	30.815292686585373	293.99690434495653	4	5.357094218565308
73	0x1bf60f2b7fe59194c4741f1f2a882	40	0	stay at home	476.0	2018-01-01 00:00:00.000000	2018-01-01 07:56:00.000000	1	11	0	0	0	0	0	0	0	1	27.841112269197765	220.87282400230228	4	4.47730785617865
74	0x1bf60f2b7fe59194c4741f1f2a882	4039	1	private car	27.066605521840167	2018-01-01 07:56:00.000000	2018-01-01 08:23:03.996331	1	11	0	0	0	0	0	0	0	1	20.454900598079345	9.227412091277769	1	1.9954444137650758
75	0x1bf60f2b7fe59194c4741f1f2a882	39	2	school	356.3798552338283	2018-01-01 08:23:03.996331	2018-01-01 14:19:26.787645	1	11	0	0	0	0	0	0	0	1	39.70655368962561	235.84359759571674	4	4.798991595045463
76	0x1bf60f2b7fe59194c4741f1f2a882	3940	3	private car	24.066605521840167	2018-01-01 14:19:26.787645	2018-01-01 14:43:30.783976	1	11	0	0	0	0	0	0	0	1	19.308341567586968	7.744770663134409	1	1.986760024501702
77	0x1bf60f2b7fe59194c4741f1f2a882	40	4	stay at home	556.4869337224912	2018-01-01 14:43:30.783976	2018-01-01 23:59:59.999999	1	11	0	0	0	0	0	0	0	1	13.148062482162722	121.94541625150767	4	2.937885460952704
78	0x30c5516dcc5722b3eaedec1a0edd	40	0	stay at home	482.0	2018-01-01 00:00:00.000000	2018-01-01 08:02:00.000000	0	5	0	0	0	0	0	0	0	0	27.841112269197765	223.65693522922206	4	3.534997129072714
79	0x30c5516dcc5722b3eaedec1a0edd	4039	1	by foot	14.348949143767808	2018-01-01 08:02:00.000000	2018-01-01 08:16:20.936949	0	5	0	0	0	0	0	0	0	0	61.16235646404302	14.62692570692586	2	1.027722440361266
80	0x30c5516dcc5722b3eaedec1a0edd	39	2	school	346.6813188126571	2018-01-01 08:16:20.936949	2018-01-01 14:03:01.816078	0	5	0	0	0	0	0	0	0	0	39.70655368962561	229.425339977083	4	3.6575874348715467
81	0x30c5516dcc5722b3eaedec1a0edd	3940	3	by foot	23.348949143767808	2018-01-01 14:03:01.816078	2018-01-01 14:26:22.753027	0	5	0	0	0	0	0	0	0	0	56.31599623879532	21.91532220267085	3	1.072958250992997
82	0x30c5516dcc5722b3eaedec1a0edd	40	4	stay at home	573.6207828998073	2018-01-01 14:26:22.753027	2018-01-02 00:00:00.000001	0	5	0	0	0	0	0	0	0	0	13.148062482162722	125.70003157722941	4	1.9813673489064925
83	0xaa0dcf8064e84a3116d8e3581b58	30	0	stay at home	472.0	2018-01-01 00:00:00.000000	2018-01-01 07:52:00.000000	1	22	0	0	0	0	0	0	0	0	36.33618478268205	285.8446536237654	4	5.105109510060168
84	0xaa0dcf8064e84a3116d8e3581b58	3040	1	private car	20.55099576068953	2018-01-01 07:52:00.000000	2018-01-01 08:12:33.059746	1	22	0	0	0	0	0	0	0	0	18.166346773493622	6.22227525882139	1	0.9779210352889781
85	0xaa0dcf8064e84a3116d8e3581b58	40	2	residence	469.1577726057442	2018-01-01 08:12:33.059746	2018-01-01 16:01:42.526102	1	22	0	0	0	0	0	0	0	0	16.90465812680253	132.18252922387111	4	2.0587494754374953
86	0xaa0dcf8064e84a3116d8e3581b58	4040	3	private car	22.450426197659876	2018-01-01 16:01:42.526102	2018-01-01 16:24:09.551674	1	22	0	0	0	0	0	0	0	0	8.734110362619036	3.268075001636584	0	0.9609953807450293
87	0xaa0dcf8064e84a3116d8e3581b58	40	4	running	245.51470253515714	2018-01-01 16:24:09.551674	2018-01-01 20:29:40.433826	1	22	0	0	0	0	0	0	0	0	25.474488557638857	104.2393580077328	4	1.7453491224687772
88	0xaa0dcf8064e84a3116d8e3581b58	4030	5	private car	13.169710398583014	2018-01-01 20:29:40.433826	2018-01-01 20:42:50.616450	1	22	0	0	0	0	0	0	0	0	5.2244326696708665	1.1467377542743538	0	0.9490224920410074
89	0xaa0dcf8064e84a3116d8e3581b58	30	6	stay at home	197.15639250216623	2018-01-01 20:42:50.616450	2018-01-02 00:00:00.000000	1	22	0	0	0	0	0	0	0	0	10.626852031263198	34.91919683563616	4	1.1586696033847157
90	0x1762a20d145cc698a4f0fb05f1e38	30	0	stay at home	482.0	2018-01-01 00:00:00.000000	2018-01-01 08:02:00.000000	1	25	0	0	0	0	0	0	0	0	36.33618478268205	291.9006844208791	4	5.291136409057949
91	0x1762a20d145cc698a4f0fb05f1e38	3039	1	private car	19.38030662968349	2018-01-01 08:02:00.000000	2018-01-01 08:21:22.818398	1	25	0	0	0	0	0	0	0	0	28.375988780055923	9.165589391299035	1	0.9950807725288067
92	0x1762a20d145cc698a4f0fb05f1e38	39	2	services	486.06340706805946	2018-01-01 08:21:22.818398	2018-01-01 16:27:26.622822	1	25	0	0	0	0	0	0	0	0	39.70655368962561	321.6650461551708	4	6.308768068946556
93	0x1762a20d145cc698a4f0fb05f1e38	3930	3	private car	13.380306629683488	2018-01-01 16:27:26.622822	2018-01-01 16:40:49.441220	1	25	0	0	0	0	0	0	0	0	22.67125855393744	5.055806518875293	1	0.971202598161072
94	0x1762a20d145cc698a4f0fb05f1e38	30	4	stay at home	121.858083854714	2018-01-01 16:40:49.441220	2018-01-01 18:42:40.926251	1	25	0	0	0	0	0	0	0	0	29.73423558349706	60.389282884826756	4	1.3468932739035284
95	0x1762a20d145cc698a4f0fb05f1e38	3039	5	private car	22.56768541251064	2018-01-01 18:42:40.926251	2018-01-01 19:05:14.987376	1	25	0	0	0	0	0	0	0	0	25.3487111108739	9.534362299380255	1	0.9972518642468895
96	0x1762a20d145cc698a4f0fb05f1e38	39	6	running	236.41096599301056	2018-01-01 19:05:14.987376	2018-01-01 23:01:39.645336	1	25	0	0	0	0	0	0	0	0	83.89298379992375	330.5536890029327	4	6.649038794282232
97	0x1762a20d145cc698a4f0fb05f1e38	3930	7	private car	20.56768541251064	2018-01-01 23:01:39.645336	2018-01-01 23:22:13.706461	1	25	0	0	0	0	0	0	0	0	2.0732414526341	0.7106962996992457	0	0.9465800048397545
98	0x1762a20d145cc698a4f0fb05f1e38	30	8	stay at home	37.771558999827676	2018-01-01 23:22:13.706461	2018-01-02 00:00:00.000001	1	25	0	0	0	0	0	0	0	0	3.5256066677666267	2.2194610043622167	0	0.9550582119245928
99	0x1960db54ebe19c6db50ba8b153ebd	40	0	stay at home	480.0	2018-01-01 00:00:00.000000	2018-01-01 08:00:00.000000	0	37	0	0	1	0	0	0	0	0	27.841112269197765	222.72889815358212	4	5.015661806124814
100	0x1960db54ebe19c6db50ba8b153ebd	4040	1	private car	15.348892276531165	2018-01-01 08:00:00.000000	2018-01-01 08:15:20.933537	0	37	0	0	1	0	0	0	0	0	11.396398737170244	2.9153682759536985	0	2.4589942753716785
101	0x1960db54ebe19c6db50ba8b153ebd	40	2	residence	479.1853047601206	2018-01-01 08:15:20.933537	2018-01-01 16:14:32.051823	0	37	0	0	1	0	0	0	0	0	16.90465812680253	135.0077292726253	4	3.593412856786563
102	0x1960db54ebe19c6db50ba8b153ebd	4040	3	private car	18.450426197659876	2018-01-01 16:14:32.051823	2018-01-01 16:32:59.077395	0	37	0	0	1	0	0	0	0	0	8.734110362619036	2.685800977461981	0	2.457694049092266
103	0x1960db54ebe19c6db50ba8b153ebd	40	4	running	241.2616135570467	2018-01-01 16:32:59.077395	2018-01-01 20:34:14.774208	0	37	0	0	1	0	0	0	0	0	25.474488557638857	102.43360356594123	4	3.2268217791874036
104	0x1960db54ebe19c6db50ba8b153ebd	4040	5	private car	16.79931847419104	2018-01-01 20:34:14.774208	2018-01-01 20:51:02.733316	0	37	0	0	1	0	0	0	0	0	3.2846954306249723	0.9196774104964832	0	2.4477498275869722
105	0x1960db54ebe19c6db50ba8b153ebd	40	6	stay at home	188.9544447344506	2018-01-01 20:51:02.733316	2018-01-02 00:00:00.000000	0	37	0	0	1	0	0	0	0	0	4.8722982220937086	15.344040085606125	3	2.5320873210557098
106	0x8f5c85ce799ce9eb0cf69708fb27	39	0	stay at home	488.0	2018-01-01 00:00:00.000000	2018-01-01 08:08:00.000000	0	34	0	0	0	0	0	0	0	0	43.00945865602414	349.81026373566294	4	7.450481481390944
107	0x8f5c85ce799ce9eb0cf69708fb27	3931	1	by foot	31.244741034410453	2018-01-01 08:08:00.000000	2018-01-01 08:39:14.684462	0	34	0	0	0	0	0	0	0	0	79.60763248914385	41.45533102476366	4	1.2043030361309044
108	0x8f5c85ce799ce9eb0cf69708fb27	31	2	services	470.92830308680016	2018-01-01 08:39:14.684462	2018-01-01 16:30:10.382647	0	34	0	0	0	0	0	0	0	0	31.257964414982627	245.33766899825588	4	4.018246541544259
109	0x8f5c85ce799ce9eb0cf69708fb27	3139	3	by foot	31.244741034410453	2018-01-01 16:30:10.382647	2018-01-01 17:01:25.067109	0	34	0	0	0	0	0	0	0	0	65.5246101669597	34.12165793412257	4	1.1532211171403286
110	0x8f5c85ce799ce9eb0cf69708fb27	39	4	stay at home	418.5822148443789	2018-01-01 17:01:25.067109	2018-01-02 00:00:00.000000	0	34	0	0	0	0	0	0	0	0	39.29180161853846	274.114155778563	4	4.7631759429091405
111	0x9bffe328ae810551821ff2a429af	40	0	stay at home	485.0	2018-01-01 00:00:00.000000	2018-01-01 08:05:00.000000	0	25	0	0	0	0	0	0	0	0	27.841112269197765	225.04899084268195	4	3.5641996832259957
112	0x9bffe328ae810551821ff2a429af	4031	1	private car	22.86598477843432	2018-01-01 08:05:00.000000	2018-01-01 08:27:51.959087	0	25	0	0	0	0	0	0	0	0	17.72049337434767	6.753275529403001	1	0.9809947789313241
113	0x9bffe328ae810551821ff2a429af	31	2	services	479.3874222051366	2018-01-01 08:27:51.959087	2018-01-01 16:27:15.204419	0	25	0	0	0	0	0	0	0	0	31.257964414982627	249.7445830713069	4	4.124275986476009
114	0x9bffe328ae810551821ff2a429af	3140	3	private car	26.86598477843432	2018-01-01 16:27:15.204419	2018-01-01 16:54:07.163506	0	25	0	0	0	0	0	0	0	0	13.233056022956172	5.9253180280818185	1	0.9762062721784168
115	0x9bffe328ae810551821ff2a429af	40	4	stay at home	132.16254375853637	2018-01-01 16:54:07.163506	2018-01-01 19:06:16.916132	0	25	0	0	0	0	0	0	0	0	12.955597037884903	28.537411007290462	4	1.1157826635303132
116	0x9bffe328ae810551821ff2a429af	4040	5	private car	19.55020096315164	2018-01-01 19:06:16.916132	2018-01-01 19:25:49.928190	0	25	0	0	0	0	0	0	0	0	10.060275408121576	3.27800676622382	0	0.9610517896856791
117	0x9bffe328ae810551821ff2a429af	40	6	gym	243.30464235029464	2018-01-01 19:25:49.928190	2018-01-01 23:29:08.206731	0	25	0	0	0	0	0	0	0	0	13.07835803055805	53.03375371923383	4	1.2895966363541767
118	0x9bffe328ae810551821ff2a429af	4040	7	private car	16.55020096315164	2018-01-01 23:29:08.206731	2018-01-01 23:45:41.218789	0	25	0	0	0	0	0	0	0	0	0.9372040997174318	0.25851526989688506	0	0.9440537510793774
119	0x9bffe328ae810551821ff2a429af	40	8	stay at home	14.313020202860343	2018-01-01 23:45:41.218789	2018-01-02 00:00:00.000001	0	25	0	0	0	0	0	0	0	0	1.390186081247524	0.3316293577771844	0	0.9444617688730602
120	0x51e4ff0a8c49451357741897aa31	31	0	stay at home	488.0	2018-01-01 00:00:00.000000	2018-01-01 08:08:00.000000	0	5	0	0	0	0	0	0	0	0	33.09554835970861	269.17712665896335	4	4.626204726981452
121	0x51e4ff0a8c49451357741897aa31	3130	1	private car	26.306598827414852	2018-01-01 08:08:00.000000	2018-01-01 08:34:18.395930	0	5	0	0	0	0	0	0	0	0	25.1265313667317	11.016559676484444	2	1.0060259511212548
122	0x51e4ff0a8c49451357741897aa31	30	2	school	355.0099707090743	2018-01-01 08:34:18.395930	2018-01-01 14:29:18.994173	0	5	0	0	0	0	0	0	0	0	34.0710171385198	201.5925132729047	4	3.1028211729845943
123	0x51e4ff0a8c49451357741897aa31	3031	3	private car	22.306598827414852	2018-01-01 14:29:18.994173	2018-01-01 14:51:37.390103	0	5	0	0	0	0	0	0	0	0	18.449143932798428	6.858960873636154	1	0.9816077000428112
124	0x51e4ff0a8c49451357741897aa31	31	4	stay at home	548.376831636096	2018-01-01 14:51:37.390103	2018-01-02 00:00:00.000001	0	5	0	0	0	0	0	0	0	0	23.917167647383298	218.59367693635653	4	3.4307833968885233
125	0x19c38042ca339c3801af71221e764	31	0	stay at home	488.0	2018-01-01 00:00:00.000000	2018-01-01 08:08:00.000000	1	28	0	0	0	0	0	0	0	0	33.09554835970861	269.17712665896335	4	4.626204726981452
126	0x19c38042ca339c3801af71221e764	3139	1	by foot	24.37311347360685	2018-01-01 08:08:00.000000	2018-01-01 08:32:22.386808	1	28	0	0	0	0	0	0	0	0	79.60763248914385	32.33809766705158	4	1.1411290388013204
127	0x19c38042ca339c3801af71221e764	39	2	services	488.0359929100347	2018-01-01 08:32:22.386808	2018-01-01 16:40:24.546383	1	28	0	0	0	0	0	0	0	0	39.70655368962561	322.97045591586726	4	6.35762827115897
128	0x19c38042ca339c3801af71221e764	3930	3	by foot	15.88022193597851	2018-01-01 16:40:24.546383	2018-01-01 16:56:17.359699	1	28	0	0	0	0	0	0	0	0	66.12450411565088	17.501196679384336	3	1.0453294222835912
129	0x19c38042ca339c3801af71221e764	30	4	shopping	246.35865868345869	2018-01-01 16:56:17.359699	2018-01-01 21:02:38.879220	1	28	0	0	0	0	0	0	0	0	26.059217702390683	106.99856532502018	4	1.7740437069019015
130	0x19c38042ca339c3801af71221e764	3031	5	by foot	19.492891537628346	2018-01-01 21:02:38.879220	2018-01-01 21:22:08.452712	1	28	0	0	0	0	0	0	0	0	4.654488178241086	1.5121572203604472	0	0.9510742432921184
131	0x19c38042ca339c3801af71221e764	31	6	stay at home	157.85912145929296	2018-01-01 21:22:08.452712	2018-01-02 00:00:00.000000	1	28	0	0	0	0	0	0	0	0	2.413661029109731	6.350306825929918	1	0.9786612754584513
132	0x1dc3db57a1582a810de98a1affb2c	31	0	stay at home	481.0	2018-01-01 00:00:00.000000	2018-01-01 08:01:00.000000	0	9	0	0	0	0	0	0	0	0	33.09554835970861	265.3159793503307	4	4.521832978965901
133	0x1dc3db57a1582a810de98a1affb2c	3130	1	private car	18.027539612679075	2018-01-01 08:01:00.000000	2018-01-01 08:19:01.652377	0	9	0	0	0	0	0	0	0	0	25.1265313667317	7.549492325716317	1	0.9856218666142197
134	0x1dc3db57a1582a810de98a1affb2c	30	2	school	361.79865164451087	2018-01-01 08:19:01.652377	2018-01-01 14:20:49.571476	0	9	0	0	0	0	0	0	0	0	34.0710171385198	205.44746768122477	4	3.1743234848278354
135	0x1dc3db57a1582a810de98a1affb2c	3031	3	private car	18.027539612679075	2018-01-01 14:20:49.571476	2018-01-01 14:38:51.223853	0	9	0	0	0	0	0	0	0	0	18.449143932798428	5.5432112178090245	1	0.9740042404515258
136	0x1dc3db57a1582a810de98a1affb2c	31	4	stay at home	561.1462691301309	2018-01-01 14:38:51.223853	2018-01-02 00:00:00.000001	0	9	0	0	0	0	0	0	0	0	23.917167647383298	223.6838232248168	4	3.5355589132220966
137	0x1d02f21a299d450dfc0bd7e9726e2	40	0	stay at home	475.0	2018-01-01 00:00:00.000000	2018-01-01 07:55:00.000000	0	81	0	0	1	0	1	0	0	0	27.841112269197765	220.40880546448233	4	31.20898492608409
138	0x1d02f21a299d450dfc0bd7e9726e2	4039	1	by foot	23.05433706872784	2018-01-01 07:55:00.000000	2018-01-01 08:18:03.260224	0	81	0	0	1	0	1	0	0	0	59.660126744398084	22.923744525472966	3	28.820571934824088
139	0x1d02f21a299d450dfc0bd7e9726e2	39	2	agriculture	464.71298406512534	2018-01-01 08:18:03.260224	2018-01-01 16:02:46.039268	0	81	0	0	1	0	1	0	0	0	50.90583806362257	394.2767318813681	4	37.431016468450174
140	0x1d02f21a299d450dfc0bd7e9726e2	3940	3	by foot	26.05433706872784	2018-01-01 16:02:46.039268	2018-01-01 16:28:49.299492	0	81	0	0	1	0	1	0	0	0	49.62865161294229	21.550693623167703	3	28.81184856387691
141	0x1d02f21a299d450dfc0bd7e9726e2	40	4	stay at home	113.83246438239269	2018-01-01 16:28:49.299492	2018-01-01 18:22:39.247355	0	81	0	0	1	0	1	0	0	0	12.955597037884903	24.579458972794423	3	28.831185727947535
142	0x1d02f21a299d450dfc0bd7e9726e2	4030	5	by foot	21.89729841698323	2018-01-01 18:22:39.247355	2018-01-01 18:44:33.085260	0	81	0	0	1	0	1	0	0	0	45.87675519879	16.74294998317986	3	28.781855532608027
143	0x1d02f21a299d450dfc0bd7e9726e2	30	6	shopping	233.41210516084286	2018-01-01 18:44:33.085260	2018-01-01 22:37:57.811570	0	81	0	0	1	0	1	0	0	0	28.411523378600506	110.52655804376079	4	29.552621612087087
144	0x1d02f21a299d450dfc0bd7e9726e2	3040	7	by foot	16.89729841698323	2018-01-01 22:37:57.811570	2018-01-01 22:54:51.649475	0	81	0	0	1	0	1	0	0	0	5.716809238383911	1.6099771948989927	0	28.69282423354023
145	0x1d02f21a299d450dfc0bd7e9726e2	40	8	stay at home	65.13917542021704	2018-01-01 22:54:51.649475	2018-01-02 00:00:00.000000	0	81	0	0	1	0	1	0	0	0	1.5760391820682007	1.7110315458312653	0	28.693392742985402
146	0x1c0ad8dcda186a441fe75b315c68b	40	0	stay at home	490.0	2018-01-01 00:00:00.000000	2018-01-01 08:10:00.000000	1	25	0	0	0	0	0	0	0	0	27.841112269197765	227.36908353178174	4	3.613407683235297
147	0x1c0ad8dcda186a441fe75b315c68b	4039	1	private car	25.958160946551693	2018-01-01 08:10:00.000000	2018-01-01 08:35:57.489657	1	25	0	0	0	0	0	0	0	0	20.96995078767189	9.072355959794256	1	0.9945326245213477
148	0x1c0ad8dcda186a441fe75b315c68b	39	2	services	476.0823780920232	2018-01-01 08:35:57.489657	2018-01-01 16:32:02.432343	1	25	0	0	0	0	0	0	0	0	39.70655368962561	315.0598417732593	4	6.067239141098388
149	0x1c0ad8dcda186a441fe75b315c68b	3940	3	private car	24.958160946551693	2018-01-01 16:32:02.432343	2018-01-01 16:56:59.922000	1	25	0	0	0	0	0	0	0	0	17.015537695865927	7.077942140092319	1	0.9828788987960826
150	0x1c0ad8dcda186a441fe75b315c68b	40	4	stay at home	423.0013000148733	2018-01-01 16:56:59.922000	2018-01-02 00:00:00.000001	1	25	0	0	0	0	0	0	0	0	12.955597037884903	91.33723982490261	4	1.617211043218406
151	0x1c5e0c33782ee13e185847c381f2e	40	0	stay at home	474.0	2018-01-01 00:00:00.000000	2018-01-01 07:54:00.000000	1	45	0	0	0	0	0	0	0	1	27.841112269197765	219.94478692666235	4	4.4582880754168706
152	0x1c5e0c33782ee13e185847c381f2e	4031	1	by foot	17.70206793827399	2018-01-01 07:54:00.000000	2018-01-01 08:11:42.124076	1	45	0	0	0	0	0	0	0	1	49.20617712223982	14.517518173343879	2	2.027058131342552
153	0x1c5e0c33782ee13e185847c381f2e	31	2	residence	459.62762167076056	2018-01-01 08:11:42.124076	2018-01-01 15:51:19.781376	1	45	0	0	0	0	0	0	0	1	35.66613888376223	273.2190431553778	4	5.738044723669863
154	0x1c5e0c33782ee13e185847c381f2e	3140	3	by foot	17.70206793827399	2018-01-01 15:51:19.781376	2018-01-01 16:09:01.905452	1	45	0	0	0	0	0	0	0	1	38.5984130666267	11.38786217358314	2	2.008235996184853
155	0x1c5e0c33782ee13e185847c381f2e	40	4	stay at home	116.79198134348098	2018-01-01 16:09:01.905452	2018-01-01 18:05:49.424333	1	45	0	0	0	0	0	0	0	1	12.955597037884903	25.21849745903852	4	2.094110079423324
156	0x1c5e0c33782ee13e185847c381f2e	4040	5	by foot	23.88212297326278	2018-01-01 18:05:49.424333	2018-01-01 18:29:42.351711	1	45	0	0	0	0	0	0	0	1	28.009707945591693	11.148854826696606	2	2.0068128345132363
157	0x1c5e0c33782ee13e185847c381f2e	40	6	running	255.31029812332022	2018-01-01 18:29:42.351711	2018-01-01 22:45:00.969598	1	45	0	0	0	0	0	0	0	1	28.009707945591693	119.18611476560244	4	2.9065397279641285
158	0x1c5e0c33782ee13e185847c381f2e	4040	7	by foot	21.88212297326278	2018-01-01 22:45:00.969598	2018-01-01 23:06:53.896976	1	45	0	0	0	0	0	0	0	1	2.916232702698044	1.0635560436514846	0	1.9485560635318828
159	0x1c5e0c33782ee13e185847c381f2e	40	8	stay at home	53.10171703936453	2018-01-01 23:06:53.896976	2018-01-01 23:59:59.999998	1	45	0	0	0	0	0	0	0	1	1.390186081247524	1.2303544653078176	0	1.9494915909042048
160	0x1139cedff877f74db5c36bd00aafa	40	0	stay at home	472.0	2018-01-01 00:00:00.000000	2018-01-01 07:52:00.000000	0	28	0	0	0	0	0	0	0	0	27.841112269197765	219.0167498510224	4	3.439372326876334
161	0x1139cedff877f74db5c36bd00aafa	4030	1	private car	31.81598250374868	2018-01-01 07:52:00.000000	2018-01-01 08:23:48.958950	0	28	0	0	0	0	0	0	0	0	18.166346773493622	9.633002851708406	1	0.9978333973328055
162	0x1139cedff877f74db5c36bd00aafa	30	2	industry	470.75541547106775	2018-01-01 08:23:48.958950	2018-01-01 16:14:34.283878	0	28	0	0	0	0	0	0	0	0	34.0710171385198	267.3185971427626	4	4.575668961420421
163	0x1139cedff877f74db5c36bd00aafa	3039	3	private car	29.9671395166231	2018-01-01 16:14:34.283878	2018-01-01 16:44:32.312249	0	28	0	0	0	0	0	0	0	0	22.67125855393744	11.323212801721303	2	1.007850845189453
164	0x1139cedff877f74db5c36bd00aafa	39	4	gym	251.86884435898108	2018-01-01 16:44:32.312249	2018-01-01 20:56:24.442911	0	28	0	0	0	0	0	0	0	0	32.88605453784667	138.04954253289776	4	2.1313866906521715
165	0x1139cedff877f74db5c36bd00aafa	3940	5	private car	16.84884298712558	2018-01-01 20:56:24.442911	2018-01-01 21:13:15.373490	0	28	0	0	0	0	0	0	0	0	3.311305501829723	0.9298611080455679	0	0.9478068702453245
166	0x1139cedff877f74db5c36bd00aafa	40	6	stay at home	166.74377516245386	2018-01-01 21:13:15.373490	2018-01-02 00:00:00.000000	0	28	0	0	0	0	0	0	0	0	1.1049698230747993	3.070780662334679	0	0.9598755039784959
167	0x1b461141ae710b070129e5a612fe5	40	0	stay at home	470.0	2018-01-01 00:00:00.000000	2018-01-01 07:50:00.000000	1	33	0	0	0	0	0	0	0	0	27.841112269197765	218.08871277538248	4	3.420560041533498
168	0x1b461141ae710b070129e5a612fe5	4039	1	private car	25.358650657078584	2018-01-01 07:50:00.000000	2018-01-01 08:15:21.519039	1	33	0	0	0	0	0	0	0	0	20.454900598079345	8.6451446415327	1	0.9920247770259135
169	0x1b461141ae710b070129e5a612fe5	39	2	services	488.5310388115395	2018-01-01 08:15:21.519039	2018-01-01 16:23:53.381368	1	33	0	0	0	0	0	0	0	0	39.70655368962561	323.29806536031606	4	6.369949656148614
170	0x1b461141ae710b070129e5a612fe5	3940	3	private car	27.358650657078584	2018-01-01 16:23:53.381368	2018-01-01 16:51:14.900407	1	33	0	0	0	0	0	0	0	0	17.015537695865927	7.758702526059129	1	0.98684127501255
171	0x1b461141ae710b070129e5a612fe5	40	4	stay at home	129.0496232762867	2018-01-01 16:51:14.900407	2018-01-01 19:00:17.877804	1	33	0	0	0	0	0	0	0	0	12.955597037884903	27.865248617640376	4	1.1113590317354485
172	0x1b461141ae710b070129e5a612fe5	4039	5	private car	27.984511716651035	2018-01-01 19:00:17.877804	2018-01-01 19:28:16.948507	1	33	0	0	0	0	0	0	0	0	19.411792069762004	9.053825376957475	1	0.994423713504323
173	0x1b461141ae710b070129e5a612fe5	39	6	gym	246.20999622124728	2018-01-01 19:28:16.948507	2018-01-01 23:34:29.548280	1	33	0	0	0	0	0	0	0	0	37.39230135082316	153.4393062381652	4	2.33433323963853
174	0x1b461141ae710b070129e5a612fe5	3940	7	private car	21.984511716651035	2018-01-01 23:34:29.548280	2018-01-01 23:56:28.618983	1	33	0	0	0	0	0	0	0	0	1.3534367605490092	0.4959107720005986	0	0.9453791950810597
175	0x1b461141ae710b070129e5a612fe5	40	8	stay at home	3.5230169434673826	2018-01-01 23:56:28.618983	2018-01-02 00:00:00.000000	1	33	0	0	0	0	0	0	0	0	1.390186081247524	0.08162748531345917	0	0.9430673465487709
176	0x39b4ce92ad73c03276020ab98f68	39	0	stay at home	473.0	2018-01-01 00:00:00.000000	2018-01-01 07:53:00.000000	1	40	0	0	0	0	0	0	0	0	43.00945865602414	339.05789907165695	4	6.991759095910707
177	0x39b4ce92ad73c03276020ab98f68	3939	1	private car	14.207242601710613	2018-01-01 07:53:00.000000	2018-01-01 08:07:12.434556	1	40	0	0	0	0	0	0	0	0	29.942015876510922	7.0898913923643585	1	0.9829483122344203
178	0x39b4ce92ad73c03276020ab98f68	39	2	services	484.8954666105579	2018-01-01 08:07:12.434556	2018-01-01 16:12:06.162553	1	40	0	0	0	0	0	0	0	0	39.70655368962561	320.892131313803	4	6.280015797890333
179	0x39b4ce92ad73c03276020ab98f68	3939	3	private car	15.207242601710613	2018-01-01 16:12:06.162553	2018-01-01 16:27:18.597109	1	40	0	0	0	0	0	0	0	0	25.29696502911282	6.411618071411801	1	0.9790159570993874
180	0x39b4ce92ad73c03276020ab98f68	39	4	stay at home	452.6900481860208	2018-01-01 16:27:18.597109	2018-01-02 00:00:00.000000	1	40	0	0	0	0	0	0	0	0	37.52383145985068	283.1110845280655	4	5.023297093080703
181	0x19418b02c13649f50ad3c479d2471	40	0	stay at home	485.0	2018-01-01 00:00:00.000000	2018-01-01 08:05:00.000000	0	41	0	0	0	0	0	0	0	1	27.841112269197765	225.04899084268195	4	4.564199683225995
182	0x19418b02c13649f50ad3c479d2471	4039	1	private car	26.90611832191579	2018-01-01 08:05:00.000000	2018-01-01 08:31:54.367099	0	41	0	0	0	0	0	0	0	1	20.96995078767189	9.403666284964185	1	1.99648187091358
183	0x19418b02c13649f50ad3c479d2471	39	2	services	493.5094376542267	2018-01-01 08:31:54.367099	2018-01-01 16:45:24.933358	0	41	0	0	0	0	0	0	0	1	39.70655368962561	326.5926497092416	4	7.495194266140765
184	0x19418b02c13649f50ad3c479d2471	3940	3	private car	25.90611832191579	2018-01-01 16:45:24.933358	2018-01-01 17:11:19.300457	0	41	0	0	0	0	0	0	0	1	17.53687739958179	7.571873681841613	1	1.9857522472011477
185	0x19418b02c13649f50ad3c479d2471	40	4	stay at home	104.29840909484273	2018-01-01 17:11:19.300457	2018-01-01 18:55:37.205003	0	41	0	0	0	0	0	0	0	1	14.280909121244589	24.82460169623065	3	2.091566036674461
186	0x19418b02c13649f50ad3c479d2471	4039	5	private car	21.46428000036444	2018-01-01 18:55:37.205003	2018-01-01 19:17:05.061803	0	41	0	0	0	0	0	0	0	1	19.005686335853223	6.7990562185309	1	1.9812602365878615
187	0x19418b02c13649f50ad3c479d2471	39	6	shopping	254.0360074609297	2018-01-01 19:17:05.061803	2018-01-01 23:31:07.222251	0	41	0	0	0	0	0	0	0	1	37.39230135082316	158.31651574898407	4	3.4025978947739874
188	0x19418b02c13649f50ad3c479d2471	3940	7	private car	17.46428000036444	2018-01-01 23:31:07.222251	2018-01-01 23:48:35.079051	0	41	0	0	0	0	0	0	0	1	1.3534367605490092	0.39394664248356825	0	1.9448096736262506
189	0x19418b02c13649f50ad3c479d2471	40	8	stay at home	11.41534914544036	2018-01-01 23:48:35.079051	2018-01-02 00:00:00.000000	0	41	0	0	0	0	0	0	0	1	1.390186081247524	0.2644909915762001	0	1.9440870923567015
190	0x13d0d5eaeadb01b9c8ff8ef95b57c	40	0	stay at home	482.0	2018-01-01 00:00:00.000000	2018-01-01 08:02:00.000000	0	5	0	0	0	0	0	0	0	1	27.841112269197765	223.65693522922206	4	4.534997129072714
191	0x13d0d5eaeadb01b9c8ff8ef95b57c	4039	1	by foot	29.02733137055561	2018-01-01 08:02:00.000000	2018-01-01 08:31:01.639882	0	5	0	0	0	0	0	0	0	1	61.16235646404302	29.589666474763682	4	2.1227431466203477
192	0x13d0d5eaeadb01b9c8ff8ef95b57c	39	2	school	347.43777658401206	2018-01-01 08:31:01.639882	2018-01-01 14:18:27.906477	0	5	0	0	0	0	0	0	0	1	39.70655368962561	229.92594549562034	4	4.66842471840982
193	0x13d0d5eaeadb01b9c8ff8ef95b57c	3940	3	by foot	36.027331370555615	2018-01-01 14:18:27.906477	2018-01-01 14:54:29.546359	0	5	0	0	0	0	0	0	0	1	56.31599623879532	33.81525096596738	4	2.151134678871753
194	0x13d0d5eaeadb01b9c8ff8ef95b57c	40	4	stay at home	545.5075606748767	2018-01-01 14:54:29.546359	2018-01-01 23:59:59.999999	0	5	0	0	0	0	0	0	0	1	13.148062482162722	119.53945820409085	4	2.9105252380271347
195	0xd54cb1a34fbd4ec42c271988a933	40	0	stay at home	485.0	2018-01-01 00:00:00.000000	2018-01-01 08:05:00.000000	0	49	0	1	1	0	0	0	0	1	27.841112269197765	225.04899084268195	4	8.238499683225996
196	0xd54cb1a34fbd4ec42c271988a933	4039	1	private car	24.24918599493087	2018-01-01 08:05:00.000000	2018-01-01 08:29:14.951160	0	49	0	1	1	0	0	0	0	1	20.96995078767189	8.47507061591338	1	5.665328156684259
197	0xd54cb1a34fbd4ec42c271988a933	39	2	industry	471.6233378969941	2018-01-01 08:29:14.951160	2018-01-01 16:20:52.351434	0	49	0	1	1	0	0	0	0	1	39.70655368962561	312.10895645812394	4	10.6366454328548
198	0xd54cb1a34fbd4ec42c271988a933	3940	3	private car	23.24918599493087	2018-01-01 16:20:52.351434	2018-01-01 16:44:07.302594	0	49	0	1	1	0	0	0	0	1	17.015537695865927	6.593290011582406	1	5.654367672596665
199	0xd54cb1a34fbd4ec42c271988a933	40	4	stay at home	122.59220878198064	2018-01-01 16:44:07.302594	2018-01-01 18:46:42.835121	0	49	0	1	1	0	0	0	0	1	12.955597037884903	26.470920949393268	4	5.776538533964641
200	0xd54cb1a34fbd4ec42c271988a933	4030	5	private car	17.49865590487406	2018-01-01 18:46:42.835121	2018-01-01 19:04:12.754475	0	49	0	1	1	0	0	0	0	1	16.174826698325752	4.717295445249541	0	5.643561552087105
201	0xd54cb1a34fbd4ec42c271988a933	30	6	free time	241.72651509751546	2018-01-01 19:04:12.754475	2018-01-01 23:05:56.345381	0	49	0	1	1	0	0	0	0	1	95.04080834893142	382.8980565706341	4	13.733923059996178
202	0xd54cb1a34fbd4ec42c271988a933	3040	7	private car	13.49865590487406	2018-01-01 23:05:56.345381	2018-01-01 23:19:26.264735	0	49	0	1	1	0	0	0	0	1	1.6570087918025227	0.3727898585315559	0	5.61899154522882
203	0xd54cb1a34fbd4ec42c271988a933	40	8	stay at home	40.56225442389996	2018-01-01 23:19:26.264735	2018-01-02 00:00:00.000000	0	49	0	1	1	0	0	0	0	1	1.390186081247524	0.9398180254021087	0	5.6221626459433205
204	0x3ab0bd2e7457802814129896ac02	39	0	stay at home	490.0	2018-01-01 00:00:00.000000	2018-01-01 08:10:00.000000	1	27	0	0	0	0	0	0	0	0	43.00945865602414	351.2439123575304	4	7.513876582671121
205	0x3ab0bd2e7457802814129896ac02	3931	1	by foot	20.083451099530798	2018-01-01 08:10:00.000000	2018-01-01 08:30:05.007066	1	27	0	0	0	0	0	0	0	0	79.60763248914385	26.646599904085665	4	1.1033835413415622
206	0x3ab0bd2e7457802814129896ac02	31	2	services	479.4230522760859	2018-01-01 08:30:05.007066	2018-01-01 16:29:30.390203	1	27	0	0	0	0	0	0	0	0	31.257964414982627	249.76314512947081	4	4.1247284516435725
207	0x3ab0bd2e7457802814129896ac02	3139	3	by foot	21.364816399824164	2018-01-01 16:29:30.390203	2018-01-01 16:50:52.279187	1	27	0	0	0	0	0	0	0	0	62.75057645559227	22.34424241594763	3	1.07568156289927
208	0x3ab0bd2e7457802814129896ac02	39	4	running	245.37226672710113	2018-01-01 16:50:52.279187	2018-01-01 20:56:14.615191	1	27	0	0	0	0	0	0	0	0	73.78281466824572	301.7376080108843	4	5.6078604388728985
209	0x3ab0bd2e7457802814129896ac02	3939	5	by foot	22.350790331169954	2018-01-01 20:56:14.615191	2018-01-01 21:18:35.662611	1	27	0	0	0	0	0	0	0	0	13.439421188176253	5.006361419153507	1	0.9709188342768506
210	0x3ab0bd2e7457802814129896ac02	39	6	stay at home	161.40562316628802	2018-01-01 21:18:35.662611	2018-01-02 00:00:00.000001	1	27	0	0	0	0	0	0	0	0	3.4211702235205004	9.203268531421253	1	0.9953023854889487
211	0x18b9feb0c0a2a3755954ea604e4f3	39	0	stay at home	474.0	2018-01-01 00:00:00.000000	2018-01-01 07:54:00.000000	0	17	0	0	0	0	0	0	1	0	43.00945865602414	339.7747233825907	4	8.621442036106794
212	0x18b9feb0c0a2a3755954ea604e4f3	3939	1	private car	26.828511824624364	2018-01-01 07:54:00.000000	2018-01-01 08:20:49.710709	0	17	0	0	0	0	0	0	1	0	29.942015876510922	13.388328783267728	2	2.6202268689556094
213	0x18b9feb0c0a2a3755954ea604e4f3	39	2	school	388.60716479759054	2018-01-01 08:20:49.710709	2018-01-01 14:49:26.140597	0	17	0	0	0	0	0	0	1	0	39.70655368962561	257.17085422014526	4	5.909318402943125
214	0x18b9feb0c0a2a3755954ea604e4f3	3939	3	private car	19.828511824624364	2018-01-01 14:49:26.140597	2018-01-01 15:09:15.851306	0	17	0	0	0	0	0	0	1	0	26.97841289259293	8.915696317506288	1	2.5936122541834985
215	0x18b9feb0c0a2a3755954ea604e4f3	39	4	stay at home	530.7358115531607	2018-01-01 15:09:15.851306	2018-01-01 23:59:59.999999	0	17	0	0	0	0	0	0	1	0	35.90260741301375	317.5799913703396	4	7.758281423929239
216	0x132acbca57ed72999c42e242b790	40	0	stay at home	475.0	2018-01-01 00:00:00.000000	2018-01-01 07:55:00.000000	0	34	0	0	0	0	0	0	0	0	27.841112269197765	220.40880546448233	4	3.467784926084089
217	0x132acbca57ed72999c42e242b790	4039	1	private car	25.375281901918626	2018-01-01 07:55:00.000000	2018-01-01 08:20:22.516914	0	34	0	0	0	0	0	0	0	0	20.454900598079345	8.650814482533121	1	0.9920580191033382
218	0x132acbca57ed72999c42e242b790	39	2	services	478.44960334340936	2018-01-01 08:20:22.516914	2018-01-01 16:18:49.493115	0	34	0	0	0	0	0	0	0	0	39.70655368962561	316.6264143822527	4	6.1236731782124325
219	0x132acbca57ed72999c42e242b790	3940	3	private car	29.375281901918626	2018-01-01 16:18:49.493115	2018-01-01 16:48:12.010029	0	34	0	0	0	0	0	0	0	0	17.015537695865927	8.330603608813076	1	0.9901823779465542
220	0x132acbca57ed72999c42e242b790	40	4	stay at home	130.23950678817613	2018-01-01 16:48:12.010029	2018-01-01 18:58:26.380436	0	34	0	0	0	0	0	0	0	0	12.955597037884903	28.122176139341423	4	1.1130478474405234
221	0x132acbca57ed72999c42e242b790	4039	5	private car	25.589793000590575	2018-01-01 18:58:26.380436	2018-01-01 19:24:01.768016	0	34	0	0	0	0	0	0	0	0	19.005686335853223	8.105859652810613	1	0.9888680543529806
222	0x132acbca57ed72999c42e242b790	39	6	running	229.92916165756756	2018-01-01 19:24:01.768016	2018-01-01 23:13:57.517715	0	34	0	0	0	0	0	0	0	0	83.89298379992375	321.49072390113946	4	6.302271842132847
223	0x132acbca57ed72999c42e242b790	3940	7	private car	27.589793000590575	2018-01-01 23:13:57.517715	2018-01-01 23:41:32.905295	0	34	0	0	0	0	0	0	0	0	1.3534367605490092	0.6223506677156173	0	0.9460859029481662
224	0x132acbca57ed72999c42e242b790	40	8	stay at home	18.451578405828513	2018-01-01 23:41:32.905295	2018-01-01 23:59:59.999999	0	34	0	0	0	0	0	0	0	0	1.390186081247524	0.4275187912805029	0	0.9449971532341825
225	0x172b6cdafe54198fc02eb029fe40e	40	0	stay at home	482.0	2018-01-01 00:00:00.000000	2018-01-01 08:02:00.000000	1	31	0	0	0	0	0	0	0	0	27.841112269197765	223.65693522922206	4	3.534997129072714
226	0x172b6cdafe54198fc02eb029fe40e	4039	1	private car	24.085866556402003	2018-01-01 08:02:00.000000	2018-01-01 08:26:05.151993	1	31	0	0	0	0	0	0	0	0	20.96995078767189	8.417990606103038	1	0.9906938967968083
227	0x172b6cdafe54198fc02eb029fe40e	39	2	industry	494.0911145003097	2018-01-01 08:26:05.151993	2018-01-01 16:40:10.618863	1	31	0	0	0	0	0	0	0	0	39.70655368962561	326.97758942455835	4	6.509987613295874
228	0x172b6cdafe54198fc02eb029fe40e	3940	3	private car	29.085866556402003	2018-01-01 16:40:10.618863	2018-01-01 17:09:15.770856	1	31	0	0	0	0	0	0	0	0	17.53687739958179	8.501254597670302	1	0.9911815275141821
229	0x172b6cdafe54198fc02eb029fe40e	40	4	stay at home	410.73715238688646	2018-01-01 17:09:15.770856	2018-01-01 23:59:59.999999	1	31	0	0	0	0	0	0	0	0	14.280909121244589	97.76166576593192	4	1.6797944666929303
230	0xb5793edcce8b85d53ffa2ba4b6d4	40	0	stay at home	473.0	2018-01-01 00:00:00.000000	2018-01-01 07:53:00.000000	1	11	0	0	0	0	0	0	1	1	27.841112269197765	219.4807683888424	4	6.048817232756065
231	0xb5793edcce8b85d53ffa2ba4b6d4	4030	1	private car	29.564334240649686	2018-01-01 07:53:00.000000	2018-01-01 08:22:33.860054	1	11	0	0	0	0	0	0	1	1	18.166346773493622	8.95126579905189	1	3.59382114897109
232	0xb5793edcce8b85d53ffa2ba4b6d4	30	2	school	369.2946606837474	2018-01-01 08:22:33.860054	2018-01-01 14:31:51.539695	1	11	0	0	0	0	0	0	1	1	34.0710171385198	209.7040785553302	4	5.855191492730352
233	0xb5793edcce8b85d53ffa2ba4b6d4	3040	3	private car	22.564334240649686	2018-01-01 14:31:51.539695	2018-01-01 14:54:25.399749	1	11	0	0	0	0	0	0	1	1	14.819108483847671	5.573055282966438	1	3.574176048936688
234	0xb5793edcce8b85d53ffa2ba4b6d4	40	4	stay at home	545.5766708349531	2018-01-01 14:54:25.399749	2018-01-01 23:59:59.999999	1	11	0	0	0	0	0	0	1	1	13.148062482162722	119.5546026158048	4	4.510696244324345
235	0x134bc8cc801a26bcf4d64148883d2	30	0	stay at home	474.0	2018-01-01 00:00:00.000000	2018-01-01 07:54:00.000000	1	46	0	0	0	0	0	0	0	0	36.33618478268205	287.05585978318817	4	5.1417841560964925
236	0x134bc8cc801a26bcf4d64148883d2	3031	1	private car	24.831402827537662	2018-01-01 07:54:00.000000	2018-01-01 08:18:49.884170	1	46	0	0	0	0	0	0	0	0	24.06925075289951	9.961221020037698	1	0.9997708424890172
237	0x134bc8cc801a26bcf4d64148883d2	31	2	services	461.6641833713101	2018-01-01 08:18:49.884170	2018-01-01 16:00:29.735172	1	46	0	0	0	0	0	0	0	0	31.257964414982627	240.5113769248738	4	3.9052517022872206
238	0x134bc8cc801a26bcf4d64148883d2	3130	3	private car	20.831402827537662	2018-01-01 16:00:29.735172	2018-01-01 16:21:19.619342	1	46	0	0	0	0	0	0	0	0	18.888776881027688	6.55799533546947	1	0.9798632600957232
239	0x134bc8cc801a26bcf4d64148883d2	30	4	stay at home	458.6730109736145	2018-01-01 16:21:19.619342	2018-01-02 00:00:00.000000	1	46	0	0	0	0	0	0	0	0	29.73423558349706	227.30485606802313	4	3.6120363506547997
240	0x207052d11c8f1b206cdb1a7e2bc1	39	0	stay at home	476.0	2018-01-01 00:00:00.000000	2018-01-01 07:56:00.000000	1	46	0	0	0	0	0	0	0	0	43.00945865602414	341.20837200445817	4	7.0811865009609996
241	0x207052d11c8f1b206cdb1a7e2bc1	3939	1	by foot	17.19613071962557	2018-01-01 07:56:00.000000	2018-01-01 08:13:11.767843	1	46	0	0	0	0	0	0	0	0	87.33087963982352	25.029220369104877	4	1.0928868619793448
242	0x207052d11c8f1b206cdb1a7e2bc1	39	2	services	486.0086388162423	2018-01-01 08:13:11.767843	2018-01-01 16:19:12.286172	1	46	0	0	0	0	0	0	0	0	39.70655368962561	321.6288018463164	4	6.3074168511639215
243	0x207052d11c8f1b206cdb1a7e2bc1	3939	3	by foot	18.19613071962557	2018-01-01 16:19:12.286172	2018-01-01 16:37:24.054015	1	46	0	0	0	0	0	0	0	0	73.78281466824572	22.37602900942177	3	1.0758836580939084
244	0x207052d11c8f1b206cdb1a7e2bc1	39	4	stay at home	136.15184739687732	2018-01-01 16:37:24.054015	2018-01-01 18:53:33.164859	1	46	0	0	0	0	0	0	0	0	37.52383145985068	85.1489829111289	4	1.559133922182321
245	0x207052d11c8f1b206cdb1a7e2bc1	3939	5	by foot	19.635614371982022	2018-01-01 18:53:33.164859	2018-01-01 19:13:11.301721	1	46	0	0	0	0	0	0	0	0	82.19041468283733	26.897654796424714	4	1.1050218846059654
246	0x207052d11c8f1b206cdb1a7e2bc1	39	6	shopping	241.4036923235367	2018-01-01 19:13:11.301721	2018-01-01 23:14:35.523260	1	46	0	0	0	0	0	0	0	0	37.39230135082316	150.44399350938465	4	2.2933737843366258
247	0x207052d11c8f1b206cdb1a7e2bc1	3939	7	by foot	20.635614371982022	2018-01-01 23:14:35.523260	2018-01-01 23:35:13.660122	1	46	0	0	0	0	0	0	0	0	5.161535812360045	1.7751910431839475	0	0.9525538663948756
248	0x207052d11c8f1b206cdb1a7e2bc1	39	8	stay at home	24.772331280128583	2018-01-01 23:35:13.660122	2018-01-01 23:59:59.999999	1	46	0	0	0	0	0	0	0	0	2.625009641714537	1.0837934743014024	0	0.9486695206716068
249	0x1accd30b49ecdd80cdd50af6082e9	40	0	stay at home	470.0	2018-01-01 00:00:00.000000	2018-01-01 07:50:00.000000	0	17	0	0	1	0	0	0	0	1	27.841112269197765	218.08871277538248	4	5.9205600415334985
250	0x1accd30b49ecdd80cdd50af6082e9	4039	1	by foot	17.349999206680884	2018-01-01 07:50:00.000000	2018-01-01 08:07:20.999952	0	17	0	0	1	0	0	0	0	1	59.660126744398084	17.25171919476313	3	3.5437893117659645
251	0x1accd30b49ecdd80cdd50af6082e9	39	2	school	347.52371176902943	2018-01-01 08:07:20.999952	2018-01-01 13:54:52.422658	0	17	0	0	1	0	0	0	0	1	39.70655368962561	229.9828153295824	4	6.169657885816849
252	0x1accd30b49ecdd80cdd50af6082e9	3940	3	by foot	20.349999206680884	2018-01-01 13:54:52.422658	2018-01-01 14:15:13.422610	0	17	0	0	1	0	0	0	0	1	58.43790651214869	19.820189186038625	3	3.559754542987239
253	0x1accd30b49ecdd80cdd50af6082e9	40	4	stay at home	584.7762898176088	2018-01-01 14:15:13.422610	2018-01-01 23:59:59.999999	0	17	0	0	1	0	0	0	0	1	13.148062482162722	128.1445866101536	4	4.51020057744512
254	0x1278ddb8320bd11747a9b107dd3eb	40	0	stay at home	478.0	2018-01-01 00:00:00.000000	2018-01-01 07:58:00.000000	0	1	0	0	0	0	0	0	0	0	27.841112269197765	221.8008610779422	4	3.4964322413147144
255	0x1278ddb8320bd11747a9b107dd3eb	4030	1	by foot	38.06426098429419	2018-01-01 07:58:00.000000	2018-01-01 08:36:03.855659	0	1	0	0	0	0	0	0	0	0	52.985178089356396	33.614027451542796	4	1.1497665275459197
256	0x1278ddb8320bd11747a9b107dd3eb	30	2	school	365.92873875577317	2018-01-01 08:36:03.855659	2018-01-01 14:41:59.579984	0	1	0	0	0	0	0	0	0	0	34.0710171385198	207.79273882708137	4	3.2186276931652995
257	0x1278ddb8320bd11747a9b107dd3eb	3040	3	by foot	33.06426098429419	2018-01-01 14:41:59.579984	2018-01-01 15:15:03.435643	0	1	0	0	0	0	0	0	0	0	42.5909568383398	23.47064187456127	3	1.082866285328316
258	0x1278ddb8320bd11747a9b107dd3eb	40	4	stay at home	524.9427392756386	2018-01-01 15:15:03.435643	2018-01-02 00:00:00.000000	0	1	0	0	0	0	0	0	0	0	12.884949031649851	112.73100733502099	4	1.8351757497485177
259	0xa258110d773202911906d27129e2	31	0	stay at home	471.0	2018-01-01 00:00:00.000000	2018-01-01 07:51:00.000000	1	25	0	0	0	0	0	0	0	0	33.09554835970861	259.8000546237126	4	4.376802009208414
260	0xa258110d773202911906d27129e2	3140	1	private car	23.11343090166016	2018-01-01 07:51:00.000000	2018-01-01 08:14:06.805854	1	25	0	0	0	0	0	0	0	0	16.870689299053655	6.498991856284236	1	0.9795216309959266
261	0xa258110d773202911906d27129e2	40	2	residence	485.4084179205717	2018-01-01 08:14:06.805854	2018-01-01 16:19:31.310929	1	25	0	0	0	0	0	0	0	0	16.90465812680253	136.7610559469892	4	2.1152179157595388
262	0xa258110d773202911906d27129e2	4031	3	private car	19.11343090166016	2018-01-01 16:19:31.310929	2018-01-01 16:38:38.116783	1	25	0	0	0	0	0	0	0	0	13.233056022956172	4.2154850318761765	0	0.9663912718431665
263	0xa258110d773202911906d27129e2	31	4	stay at home	441.36472027610796	2018-01-01 16:38:38.116783	2018-01-02 00:00:00.000000	1	25	0	0	0	0	0	0	0	0	26.302469163551745	193.4830324156995	4	2.9576194993332683
264	0x1158c4ba8b8ac8044aca14ce2c1a9	39	0	stay at home	477.0	2018-01-01 00:00:00.000000	2018-01-01 07:57:00.000000	0	46	0	0	0	0	0	0	0	0	43.00945865602414	341.9251963153919	4	7.111249097875743
265	0x1158c4ba8b8ac8044aca14ce2c1a9	3939	1	private car	23.19243625787683	2018-01-01 07:57:00.000000	2018-01-01 08:20:11.546175	0	46	0	0	0	0	0	0	0	0	29.942015876510922	11.57380491080526	2	1.009344577486144
266	0x1158c4ba8b8ac8044aca14ce2c1a9	39	2	services	491.36519979920797	2018-01-01 08:20:11.546175	2018-01-01 16:31:33.458163	0	46	0	0	0	0	0	0	0	0	39.70655368962561	325.1736447840144	4	6.440951261837997
267	0x1158c4ba8b8ac8044aca14ce2c1a9	3930	3	private car	14.90394007317128	2018-01-01 16:31:33.458163	2018-01-01 16:46:27.694567	0	46	0	0	0	0	0	0	0	0	22.67125855393744	5.6315179811875895	1	0.9745126990878477
268	0x1158c4ba8b8ac8044aca14ce2c1a9	30	4	gym	241.00930721161828	2018-01-01 16:46:27.694567	2018-01-01 20:47:28.253000	0	46	0	0	0	0	0	0	0	0	26.059217702390683	104.67523341549861	4	1.749850979058091
269	0x1158c4ba8b8ac8044aca14ce2c1a9	3039	5	private car	14.935492339354555	2018-01-01 20:47:28.253000	2018-01-01 21:02:24.382540	0	46	0	0	0	0	0	0	0	0	4.4860587087632195	1.1166915913104642	0	0.9488539863993486
270	0x1158c4ba8b8ac8044aca14ce2c1a9	39	6	stay at home	177.59362431877116	2018-01-01 21:02:24.382540	2018-01-01 23:59:59.999999	0	46	0	0	0	0	0	0	0	0	3.4211702235205004	10.126300323441102	2	1.000746713563403
271	0x1ecf5458a56f56c706f71e61c4bdf	39	0	stay at home	486.0	2018-01-01 00:00:00.000000	2018-01-01 08:06:00.000000	0	25	0	0	0	0	0	0	0	1	43.00945865602414	348.3766151137955	4	8.387621249005953
272	0x1ecf5458a56f56c706f71e61c4bdf	3939	1	by foot	24.221477365981364	2018-01-01 08:06:00.000000	2018-01-01 08:30:13.288642	0	25	0	0	0	0	0	0	0	1	89.08521661133949	35.96292596325178	4	2.1658388751975437
273	0x1ecf5458a56f56c706f71e61c4bdf	39	2	agriculture	490.8256095766086	2018-01-01 08:30:13.288642	2018-01-01 16:41:02.825217	0	25	0	0	0	0	0	0	0	1	50.90583806362257	416.4314833097612	4	12.045355980438181
274	0x1ecf5458a56f56c706f71e61c4bdf	3939	3	by foot	24.221477365981364	2018-01-01 16:41:02.825217	2018-01-01 17:05:16.113859	0	25	0	0	0	0	0	0	0	1	75.52098757706797	30.48716485424186	4	2.1287142401179393
275	0x1ecf5458a56f56c706f71e61c4bdf	39	4	stay at home	133.39525330373957	2018-01-01 17:05:16.113859	2018-01-01 19:18:39.829057	0	25	0	0	0	0	0	0	0	1	39.29180161853846	87.3556638277537	4	2.5796005098817996
276	0x1ecf5458a56f56c706f71e61c4bdf	3939	5	by foot	18.472472758311163	2018-01-01 19:18:39.829057	2018-01-01 19:37:08.177422	0	25	0	0	0	0	0	0	0	1	83.89298379992375	25.82851429762552	4	2.0980616834325283
277	0x1ecf5458a56f56c706f71e61c4bdf	39	6	gym	249.9760360232965	2018-01-01 19:37:08.177422	2018-01-01 23:47:06.739583	0	25	0	0	0	0	0	0	0	1	37.39230135082316	155.78632115778882	4	3.366938050528481
278	0x1ecf5458a56f56c706f71e61c4bdf	3939	7	by foot	22.472472758311163	2018-01-01 23:47:06.739583	2018-01-02 00:09:35.087948	0	25	0	0	0	0	0	0	0	1	5.161535812360045	1.9332078822384764	0	1.953443852446458
279	0x1ecf5458a56f56c706f71e61c4bdf	39	8	stay at home	-9.584799152229607	2018-01-02 00:09:35.087948	2018-01-01 23:59:59.999999	0	25	0	0	0	0	0	0	0	1	43.00945865602414	-6.870617047735241	0	1.9051040706030848
280	0x60ed5a02409acc1968bddaff7f0d	40	0	stay at home	484.0	2018-01-01 00:00:00.000000	2018-01-01 08:04:00.000000	0	45	0	0	0	0	0	0	0	0	27.841112269197765	224.58497230486196	4	3.5544387918035945
281	0x60ed5a02409acc1968bddaff7f0d	4039	1	by foot	25.799326448268857	2018-01-01 08:04:00.000000	2018-01-01 08:29:47.959587	0	45	0	0	0	0	0	0	0	0	61.16235646404302	26.29912667935388	4	1.101119994547257
282	0x60ed5a02409acc1968bddaff7f0d	39	2	services	490.0468042427235	2018-01-01 08:29:47.959587	2018-01-01 16:39:50.767842	0	45	0	0	0	0	0	0	0	0	39.70655368962561	324.30116238488586	4	6.407824807217483
283	0x60ed5a02409acc1968bddaff7f0d	3940	3	by foot	27.799326448268857	2018-01-01 16:39:50.767842	2018-01-01 17:07:38.727429	0	45	0	0	0	0	0	0	0	0	51.149225748780225	23.69856706944234	3	1.0843259301349042
284	0x60ed5a02409acc1968bddaff7f0d	40	4	stay at home	128.44643269766172	2018-01-01 17:07:38.727429	2018-01-01 19:16:05.513391	0	45	0	0	0	0	0	0	0	0	14.280909121244589	30.572197205056106	4	1.1292816080700196
285	0x60ed5a02409acc1968bddaff7f0d	4040	5	by foot	22.835336257741556	2018-01-01 19:16:05.513391	2018-01-01 19:38:55.633566	0	45	0	0	0	0	0	0	0	0	29.3424699403546	11.167419462011186	2	1.006923305051811
286	0x60ed5a02409acc1968bddaff7f0d	40	6	running	242.10079877847394	2018-01-01 19:38:55.633566	2018-01-01 23:41:01.681493	0	45	0	0	0	0	0	0	0	0	29.3424699403546	118.39725684488683	4	1.8976718409511792
287	0x60ed5a02409acc1968bddaff7f0d	4040	7	by foot	20.835336257741556	2018-01-01 23:41:01.681493	2018-01-02 00:01:51.801668	0	45	0	0	0	0	0	0	0	0	2.733511957509176	0.9492273466543504	0	0.9479153571867787
288	0x60ed5a02409acc1968bddaff7f0d	40	8	stay at home	-1.8633611308800937	2018-01-02 00:01:51.801668	2018-01-02 00:00:00.000000	0	45	0	0	0	0	0	0	0	0	27.841112269197765	-0.8646341073815333	0	0.9378080508150073
289	0xb7a42c791616d243380dbe7fb8c6	30	0	stay at home	490.0	2018-01-01 00:00:00.000000	2018-01-01 08:10:00.000000	0	21	1	0	0	0	0	0	0	0	36.33618478268205	296.74550905857	4	6.444826863466119
290	0xb7a42c791616d243380dbe7fb8c6	3040	1	by foot	22.69111011279377	2018-01-01 08:10:00.000000	2018-01-01 08:32:41.466607	0	21	1	0	0	0	0	0	0	0	54.840440461199975	20.739841218986655	3	2.0655301424066472
291	0xb7a42c791616d243380dbe7fb8c6	40	2	university	375.07361855961983	2018-01-01 08:32:41.466607	2018-01-01 14:47:45.883721	0	21	1	0	0	0	0	0	0	0	14.815318358321319	92.61391777947239	4	2.629459319683768
292	0xb7a42c791616d243380dbe7fb8c6	4030	3	by foot	29.69111011279377	2018-01-01 14:47:45.883721	2018-01-01 15:17:27.350328	0	21	1	0	0	0	0	0	0	0	42.5909568383398	21.076213154939897	3	2.067650478599746
293	0xb7a42c791616d243380dbe7fb8c6	30	4	stay at home	98.50211695870094	2018-01-01 15:17:27.350328	2018-01-01 16:55:57.477346	0	21	1	0	0	0	0	0	0	0	29.793870853596157	48.91265585788933	4	2.258567030158109
294	0xb7a42c791616d243380dbe7fb8c6	3040	5	by foot	18.22134505215437	2018-01-01 16:55:57.477346	2018-01-01 17:14:10.758049	0	21	1	0	0	0	0	0	0	0	43.980183507137085	13.356301652343559	2	2.0200337783378437
295	0xb7a42c791616d243380dbe7fb8c6	40	6	library	244.73071025551656	2018-01-01 17:14:10.758049	2018-01-01 21:18:54.600664	0	21	1	0	0	0	0	0	0	0	12.515852937719977	51.05022631503006	4	2.2745674135134193
296	0xb7a42c791616d243380dbe7fb8c6	4030	7	by foot	23.22134505215437	2018-01-01 21:18:54.600664	2018-01-01 21:42:07.881367	0	21	1	0	0	0	0	0	0	0	3.3678535655662944	1.3034348288523887	0	1.949901769593648
297	0xb7a42c791616d243380dbe7fb8c6	30	8	stay at home	137.86864389626635	2018-01-01 21:42:07.881367	2018-01-02 00:00:00.000001	0	21	1	0	0	0	0	0	0	0	2.32061837504406	5.332341806134695	1	1.9727911551913295
298	0xed07aa7e789de1d6c32d20d1c9ee	39	0	stay at home	474.0	2018-01-01 00:00:00.000000	2018-01-01 07:54:00.000000	1	19	0	0	0	0	0	0	0	0	43.00945865602414	339.7747233825907	4	7.0214420361067935
299	0xed07aa7e789de1d6c32d20d1c9ee	3940	1	by foot	25.93543335681357	2018-01-01 07:54:00.000000	2018-01-01 08:19:56.126001	1	19	0	0	0	0	0	0	0	0	59.660126744398084	25.788520687306455	4	1.0978021737870323
300	0xed07aa7e789de1d6c32d20d1c9ee	40	2	university	349.3369873268079	2018-01-01 08:19:56.126001	2018-01-01 14:09:16.345241	1	19	0	0	0	0	0	0	0	0	14.815318358321319	86.25897802639199	4	1.569395573395431
301	0xed07aa7e789de1d6c32d20d1c9ee	4039	3	by foot	18.93543335681357	2018-01-01 14:09:16.345241	2018-01-01 14:28:12.471242	1	19	0	0	0	0	0	0	0	0	56.31599623879532	17.772796561704542	3	1.0470086857294914
302	0xed07aa7e789de1d6c32d20d1c9ee	39	4	stay at home	571.792145959565	2018-01-01 14:28:12.471242	2018-01-02 00:00:00.000000	1	19	0	0	0	0	0	0	0	0	44.13335083501195	420.5850563722974	4	11.319848430575659
303	0x1c479d910b947d849e7df1dee9892	31	0	stay at home	486.0	2018-01-01 00:00:00.000000	2018-01-01 08:06:00.000000	0	23	0	0	0	0	0	0	1	0	33.09554835970861	268.0739417136397	4	6.196140803103683
304	0x1c479d910b947d849e7df1dee9892	3139	1	private car	26.138375172625164	2018-01-01 08:06:00.000000	2018-01-01 08:32:08.302510	0	23	0	0	0	0	0	0	1	0	27.29404542484932	11.890366654889748	2	2.6112347075277875
305	0x1c479d910b947d849e7df1dee9892	39	2	services	489.8393026032026	2018-01-01 08:32:08.302510	2018-01-01 16:41:58.660666	0	23	0	0	0	0	0	0	1	0	39.70655368962561	324.1638428017138	4	8.002626590627276
306	0x1c479d910b947d849e7df1dee9892	3931	3	private car	30.138375172625164	2018-01-01 16:41:58.660666	2018-01-01 17:12:06.963176	0	23	0	0	0	0	0	0	1	0	22.465580628671898	11.284601624296233	2	2.6076208878685607
307	0x1c479d910b947d849e7df1dee9892	31	4	stay at home	108.51606057153182	2018-01-01 17:12:06.963176	2018-01-01 19:00:37.926810	0	23	0	0	0	0	0	0	1	0	30.177676154845706	54.57937555878847	4	2.9014305851772617
308	0x1c479d910b947d849e7df1dee9892	3139	5	private car	27.144589816386976	2018-01-01 19:00:37.926810	2018-01-01 19:27:46.602199	0	23	0	0	0	0	0	0	1	0	24.707225695019943	11.17779178320355	2	2.6069850317634704
309	0x1c479d910b947d849e7df1dee9892	39	6	shopping	240.37657867874313	2018-01-01 19:27:46.602199	2018-01-01 23:28:09.196920	0	23	0	0	0	0	0	0	1	0	37.39230135082316	149.80389112725695	4	3.8847143293721333
310	0x1c479d910b947d849e7df1dee9892	3931	7	private car	29.144589816386976	2018-01-01 23:28:09.196920	2018-01-01 23:57:17.872309	0	23	0	0	0	0	0	0	1	0	1.8487602404744603	0.8980226479578849	0	2.5476285426601364
311	0x1c479d910b947d849e7df1dee9892	31	8	stay at home	2.7021281684981204	2018-01-01 23:57:17.872309	2018-01-01 23:59:59.999999	0	23	0	0	0	0	0	0	1	0	2.859645738359695	0.12878548835912232	0	2.5433302196301852
312	0x684eaec591faa3f100a5c9dac8ae	40	0	stay at home	485.0	2018-01-01 00:00:00.000000	2018-01-01 08:05:00.000000	0	16	0	0	0	0	0	0	1	1	27.841112269197765	225.04899084268195	4	6.164199683225996
313	0x684eaec591faa3f100a5c9dac8ae	4039	1	by foot	27.43027831022981	2018-01-01 08:05:00.000000	2018-01-01 08:32:25.816699	0	16	0	0	0	0	0	0	1	1	61.16235646404302	27.96167433196972	4	3.711992549039551
314	0x684eaec591faa3f100a5c9dac8ae	39	2	school	368.37865569020255	2018-01-01 08:32:25.816699	2018-01-01 14:40:48.536040	0	16	0	0	0	0	0	0	1	1	39.70655368962561	243.78411450458557	4	6.581521834632699
315	0x684eaec591faa3f100a5c9dac8ae	3940	3	by foot	30.43027831022981	2018-01-01 14:40:48.536040	2018-01-01 15:11:14.352739	0	16	0	0	0	0	0	0	1	1	52.14064524809466	26.44423910290803	4	3.702064735990299
316	0x684eaec591faa3f100a5c9dac8ae	40	4	stay at home	528.7607876893378	2018-01-01 15:11:14.352739	2018-01-02 00:00:00.000000	0	16	0	0	0	0	0	0	1	1	12.884949031649851	113.55092998853576	4	4.4440901205065515
317	0x19fafad8c3b33d270ab26efebfd42	39	0	stay at home	482.0	2018-01-01 00:00:00.000000	2018-01-01 08:02:00.000000	0	16	0	0	0	0	0	0	0	0	43.00945865602414	345.50931787006056	4	7.263487378090876
318	0x19fafad8c3b33d270ab26efebfd42	3930	1	private car	22.940859475282444	2018-01-01 08:02:00.000000	2018-01-01 08:24:56.451569	0	16	0	0	0	0	0	0	0	0	28.375988780055923	10.84949285125757	2	1.0050331265920365
319	0x19fafad8c3b33d270ab26efebfd42	30	2	school	364.3451662675462	2018-01-01 08:24:56.451569	2018-01-01 14:29:17.161545	0	16	0	0	0	0	0	0	0	0	34.0710171385198	206.89350673730686	4	3.2015677919704446
320	0x19fafad8c3b33d270ab26efebfd42	3039	3	private car	23.940859475282444	2018-01-01 14:29:17.161545	2018-01-01 14:53:13.613114	0	16	0	0	0	0	0	0	0	0	25.263587703909213	10.080533384346065	2	1.0004760655847535
321	0x19fafad8c3b33d270ab26efebfd42	39	4	stay at home	546.773114781889	2018-01-01 14:53:13.613114	2018-01-02 00:00:00.000001	0	16	0	0	0	0	0	0	0	0	44.13335083501195	402.1821616970228	4	10.153277661038297
322	0xc8ca257f31c73ce40c11d6b2f74	31	0	stay at home	478.0	2018-01-01 00:00:00.000000	2018-01-01 07:58:00.000000	0	71	0	0	1	0	0	0	1	0	33.09554835970861	263.66120193234525	4	7.577826190894029
323	0xc8ca257f31c73ce40c11d6b2f74	3139	1	private car	37.384469789487966	2018-01-01 07:58:00.000000	2018-01-01 08:35:23.068187	0	71	0	0	1	0	0	0	1	0	26.357804577485233	16.422875815737072	3	4.138688849427739
324	0xc8ca257f31c73ce40c11d6b2f74	39	2	agriculture	484.89879297660735	2018-01-01 08:35:23.068187	2018-01-01 16:40:16.995766	0	71	0	0	1	0	0	0	1	0	50.90583806362257	411.40299054188694	4	13.821935332566454
325	0xc8ca257f31c73ce40c11d6b2f74	3931	3	private car	41.384469789487966	2018-01-01 16:40:16.995766	2018-01-01 17:21:40.063953	0	71	0	0	1	0	0	0	1	0	22.465580628671898	15.49543571384297	3	4.133011192544679
326	0xc8ca257f31c73ce40c11d6b2f74	31	4	stay at home	398.33226744441686	2018-01-01 17:21:40.063953	2018-01-02 00:00:00.000000	0	71	0	0	1	0	0	0	1	0	30.177676154845706	200.34570281605002	4	6.18004160078565
327	0xd9dda853446fd4edfc115f72bf9b	31	0	stay at home	489.0	2018-01-01 00:00:00.000000	2018-01-01 08:09:00.000000	1	61	1	0	0	1	0	0	0	0	33.09554835970861	269.72871913162516	4	12.89581035315946
328	0xd9dda853446fd4edfc115f72bf9b	3131	1	by foot	25.712306695093453	2018-01-01 08:09:00.000000	2018-01-01 08:34:42.738402	1	61	1	0	0	1	0	0	0	0	70.1300483669482	30.053421869211835	4	9.380324575580751
329	0xd9dda853446fd4edfc115f72bf9b	31	2	services	487.90910750178097	2018-01-01 08:34:42.738402	2018-01-01 16:42:37.284852	1	61	1	0	0	1	0	0	0	0	31.257964414982627	254.18409200061004	4	12.488418754599797
330	0xd9dda853446fd4edfc115f72bf9b	3131	3	by foot	19.712306695093453	2018-01-01 16:42:37.284852	2018-01-01 17:02:20.023254	1	61	1	0	0	1	0	0	0	0	55.52823275685143	18.243159238993165	3	9.304423255084464
331	0xd9dda853446fd4edfc115f72bf9b	31	4	stay at home	417.6662791080321	2018-01-01 17:02:20.023254	2018-01-02 00:00:00.000000	1	61	1	0	0	1	0	0	0	0	30.177676154845706	210.06996186202653	4	11.516738038148336
332	0xe343b9c1e7e19bf756e776171f44	41	0	stay at home	487.0	2018-01-01 00:00:00.000000	2018-01-01 08:07:00.000000	0	81	0	0	0	0	0	0	0	1	27.805415986137202	225.6872930874803	4	4.5776705424113455
333	0xe343b9c1e7e19bf756e776171f44	4131	1	metro	31.455736210462103	2018-01-01 08:07:00.000000	2018-01-01 08:38:27.344173	0	81	0	0	0	0	0	0	0	1	45.59753272328599	23.90506601985996	3	2.0856500588636497
334	0xe343b9c1e7e19bf756e776171f44	31	2	services	493.6700422674743	2018-01-01 08:38:27.344173	2018-01-01 16:52:07.546709	0	81	0	0	0	0	0	0	0	1	31.257964414982627	257.18534356566136	4	5.309687434434737
335	0xe343b9c1e7e19bf756e776171f44	3141	3	metro	26.455736210462103	2018-01-01 16:52:07.546709	2018-01-01 17:18:34.890882	0	81	0	0	0	0	0	0	0	1	36.34597074324361	16.02599023827377	3	2.0362553624426853
336	0xe343b9c1e7e19bf756e776171f44	41	4	stay at home	118.38042627789729	2018-01-01 17:18:34.890882	2018-01-01 19:16:57.716459	0	81	0	0	0	0	0	0	0	1	21.44485025279254	42.310841906520906	4	2.210407495032466
337	0xe343b9c1e7e19bf756e776171f44	4130	5	metro	35.30428185194691	2018-01-01 19:16:57.716459	2018-01-01 19:52:15.973370	0	81	0	0	0	0	0	0	0	1	42.15636240199397	24.805001668213546	3	2.0914396011733376
338	0xe343b9c1e7e19bf756e776171f44	30	6	shopping	248.28035776775414	2018-01-01 19:52:15.973370	2018-01-02 00:00:32.794836	0	81	0	0	0	0	0	0	0	1	30.13489045210021	124.69835637899196	4	2.9696725018215053
339	0xe343b9c1e7e19bf756e776171f44	3041	7	metro	29.304281851946914	2018-01-02 00:00:32.794836	2018-01-02 00:29:51.051747	0	81	0	0	0	0	0	0	0	1	47.92602754074697	23.407296984970326	3	2.0824609703939414
340	0xe343b9c1e7e19bf756e776171f44	41	8	stay at home	-29.850862437943533	2018-01-02 00:29:51.051747	2018-01-02 00:00:00.000001	0	81	0	0	0	0	0	0	0	1	27.805415986137202	-13.833594127199628	0	1.8686139129898096
341	0x651a0fc124167125c311d719ab63	30	0	stay at home	470.0	2018-01-01 00:00:00.000000	2018-01-01 07:50:00.000000	0	1	0	0	0	0	0	0	1	0	36.33618478268205	284.6334474643427	4	6.668696452145994
342	0x651a0fc124167125c311d719ab63	3039	1	private car	23.083129281595454	2018-01-01 07:50:00.000000	2018-01-01 08:13:04.987757	0	1	0	0	0	0	0	0	1	0	27.653462051925207	10.638807327138057	2	2.603782486919111
343	0x651a0fc124167125c311d719ab63	39	2	school	359.7288315655468	2018-01-01 08:13:04.987757	2018-01-01 14:12:48.717651	0	1	0	0	0	0	0	0	1	0	39.70655368962561	238.0598694043945	4	5.449078727782959
344	0x651a0fc124167125c311d719ab63	3930	3	private car	21.083129281595454	2018-01-01 14:12:48.717651	2018-01-01 14:33:53.705408	0	1	0	0	0	0	0	0	1	0	25.263587703909213	8.87725809464072	1	2.5933865610262394
345	0x651a0fc124167125c311d719ab63	30	4	stay at home	566.1049098712623	2018-01-01 14:33:53.705408	2018-01-02 00:00:00.000000	0	1	0	0	0	0	0	0	1	0	30.815292686585373	290.744808149933	4	6.85511462245449
346	0x9f924f71241fd0ca517c8c5c3aef	31	0	stay at home	483.0	2018-01-01 00:00:00.000000	2018-01-01 08:03:00.000000	1	81	0	0	0	0	0	0	1	0	33.09554835970861	266.4191642956543	4	6.151410846200914
347	0x9f924f71241fd0ca517c8c5c3aef	3140	1	private car	23.15673672915134	2018-01-01 08:03:00.000000	2018-01-01 08:26:09.404204	1	81	0	0	0	0	0	0	1	0	17.72049337434767	6.839146663007327	1	2.581492758562894
348	0x9f924f71241fd0ca517c8c5c3aef	40	2	residence	473.68552167129457	2018-01-01 08:26:09.404204	2018-01-01 16:19:50.535504	1	81	0	0	0	0	0	0	1	0	16.90465812680253	133.45819672448908	4	3.674329445461221
349	0x9f924f71241fd0ca517c8c5c3aef	4040	3	private car	18.33286327600773	2018-01-01 16:19:50.535504	2018-01-01 16:38:10.507301	1	81	0	0	0	0	0	0	1	0	8.734110362619036	2.6686875185909513	0	2.557597192295297
350	0x9f924f71241fd0ca517c8c5c3aef	40	4	gym	239.1209748018146	2018-01-01 16:38:10.507301	2018-01-01 20:37:17.765789	1	81	0	0	0	0	0	0	1	0	11.354343471404746	45.25102798528204	4	2.831623940473515
351	0x9f924f71241fd0ca517c8c5c3aef	4031	5	private car	19.823873453143612	2018-01-01 20:37:17.765789	2018-01-01 20:57:07.198196	1	81	0	0	0	0	0	0	1	0	5.766468130328258	1.9052289081202172	0	2.5532862080695717
352	0x9f924f71241fd0ca517c8c5c3aef	31	6	stay at home	182.8800300685882	2018-01-01 20:57:07.198196	2018-01-02 00:00:00.000000	1	81	0	0	0	0	0	0	1	0	12.234890564546792	37.291952572170054	4	2.775032068661457
353	0x13c6ca62e4ce0df4697a452426ca3	31	0	stay at home	474.0	2018-01-01 00:00:00.000000	2018-01-01 07:54:00.000000	1	5	0	0	0	0	0	0	0	0	33.09554835970861	261.454832041698	4	4.41981596067519
354	0x13c6ca62e4ce0df4697a452426ca3	3139	1	private car	25.38986910807489	2018-01-01 07:54:00.000000	2018-01-01 08:19:23.392146	1	5	0	0	0	0	0	0	0	0	26.357804577485233	11.153686803309453	2	1.006841586459542
355	0x13c6ca62e4ce0df4697a452426ca3	39	2	school	351.0250771372108	2018-01-01 08:19:23.392146	2018-01-01 14:10:24.896774	1	5	0	0	0	0	0	0	0	0	39.70655368962561	232.2999345292272	4	3.720256483433056
356	0x13c6ca62e4ce0df4697a452426ca3	3931	3	private car	26.38986910807489	2018-01-01 14:10:24.896774	2018-01-01 14:36:48.288920	1	5	0	0	0	0	0	0	0	0	22.93837701653772	10.089012783635065	2	1.000526203948033
357	0x13c6ca62e4ce0df4697a452426ca3	31	4	stay at home	563.1951846466394	2018-01-01 14:36:48.288920	2018-01-01 23:59:59.999999	1	5	0	0	0	0	0	0	0	0	23.917167647383298	224.5005608232111	4	3.5526660245531216
358	0x8c8b394314e7f2335c2396a7fecf	31	0	stay at home	481.0	2018-01-01 00:00:00.000000	2018-01-01 08:01:00.000000	0	15	0	0	0	0	0	0	0	0	33.09554835970861	265.3159793503307	4	4.521832978965901
359	0x8c8b394314e7f2335c2396a7fecf	3139	1	metro	30.457063893544856	2018-01-01 08:01:00.000000	2018-01-01 08:31:27.423834	0	15	0	0	0	0	0	0	0	0	60.50180069174933	30.71178682238543	4	1.1302136211470235
360	0x8c8b394314e7f2335c2396a7fecf	39	2	school	362.19889761378636	2018-01-01 08:31:27.423834	2018-01-01 14:33:39.357691	0	15	0	0	0	0	0	0	0	0	39.70655368962561	239.69449957375028	4	3.88644357928347
361	0x8c8b394314e7f2335c2396a7fecf	3931	3	metro	32.457063893544856	2018-01-01 14:33:39.357691	2018-01-01 15:06:06.781525	0	15	0	0	0	0	0	0	0	0	48.69081841965003	26.339350074592865	4	1.1013817842002274
362	0x8c8b394314e7f2335c2396a7fecf	31	4	stay at home	533.886974599124	2018-01-01 15:06:06.781525	2018-01-02 00:00:00.000001	0	15	0	0	0	0	0	0	0	0	26.377185062451243	234.70725885722163	4	3.773563950436542
363	0x81c597990957e9b2df154597a0f3	40	0	stay at home	489.0	2018-01-01 00:00:00.000000	2018-01-01 08:09:00.000000	1	23	0	0	0	0	0	0	0	0	27.841112269197765	226.9050649939618	4	3.603512031140686
364	0x81c597990957e9b2df154597a0f3	4030	1	by foot	32.738328106725845	2018-01-01 08:09:00.000000	2018-01-01 08:41:44.299686	1	23	0	0	0	0	0	0	0	0	54.840440461199975	29.923072222268807	4	1.124957612122946
365	0x81c597990957e9b2df154597a0f3	30	2	industry	478.92493588132413	2018-01-01 08:41:44.299686	2018-01-01 16:40:39.795839	1	23	0	0	0	0	0	0	0	0	34.0710171385198	271.95766164128486	4	4.702855043250288
366	0x81c597990957e9b2df154597a0f3	3040	3	by foot	30.738328106725845	2018-01-01 16:40:39.795839	2018-01-01 17:11:24.095525	1	23	0	0	0	0	0	0	0	0	43.980183507137085	22.531288513939874	3	1.0768713244351824
367	0x81c597990957e9b2df154597a0f3	40	4	stay at home	129.01882455488723	2018-01-01 17:11:24.095525	2018-01-01 19:20:25.224998	1	23	0	0	0	0	0	0	0	0	14.280909121244589	30.708435139969072	4	1.130191233596572
368	0x81c597990957e9b2df154597a0f3	4039	5	by foot	25.399542659403615	2018-01-01 19:20:25.224998	2018-01-01 19:45:49.197558	1	23	0	0	0	0	0	0	0	0	56.61772687013918	23.967739481942704	3	1.086052258302914
369	0x81c597990957e9b2df154597a0f3	39	6	free time	243.74213077996583	2018-01-01 19:45:49.197558	2018-01-01 23:49:33.725405	1	23	0	0	0	0	0	0	0	0	117.92956579874996	479.07339416239165	4	15.994161661612052
370	0x81c597990957e9b2df154597a0f3	3940	7	by foot	25.399542659403615	2018-01-01 23:49:33.725405	2018-01-02 00:14:57.697965	1	23	0	0	0	0	0	0	0	0	3.9475238849346104	1.6710883552401885	0	0.9519679908426047
371	0x81c597990957e9b2df154597a0f3	40	8	stay at home	-14.961632748436159	2018-01-02 00:14:57.697965	2018-01-02 00:00:00.000000	1	23	0	0	0	0	0	0	0	0	27.841112269197765	-6.9424749513286175	0	0.9047197724237863
372	0xcfc8bca6882057ae12940f095e93	31	0	stay at home	490.0	2018-01-01 00:00:00.000000	2018-01-01 08:10:00.000000	1	37	0	0	1	0	0	0	0	0	33.09554835970861	270.28031160428696	4	6.156465302693371
373	0xcfc8bca6882057ae12940f095e93	3139	1	private car	28.255049195778884	2018-01-01 08:10:00.000000	2018-01-01 08:38:15.302952	1	37	0	0	1	0	0	0	0	0	27.29404542484932	12.853243270515684	2	2.517005645039251
374	0xcfc8bca6882057ae12940f095e93	39	2	services	476.96248500498444	2018-01-01 08:38:15.302952	2018-01-01 16:35:13.052052	1	37	0	0	1	0	0	0	0	0	39.70655368962561	315.64227531312775	4	7.588159669276605
375	0xcfc8bca6882057ae12940f095e93	3931	3	private car	22.255049195778884	2018-01-01 16:35:13.052052	2018-01-01 16:57:28.355004	1	37	0	0	1	0	0	0	0	0	21.514483356203062	7.980098091901086	1	2.4881333504242638
376	0xcfc8bca6882057ae12940f095e93	31	4	stay at home	114.54741990515812	2018-01-01 16:57:28.355004	2018-01-01 18:52:01.200198	1	37	0	0	1	0	0	0	0	0	26.302469163551745	50.21466633033058	4	2.768288911201388
377	0xcfc8bca6882057ae12940f095e93	3130	5	private car	23.46587456010855	2018-01-01 18:52:01.200198	2018-01-01 19:15:29.152672	1	37	0	0	1	0	0	0	0	0	21.387925797109386	8.364773064264641	1	2.4903823570344854
378	0xcfc8bca6882057ae12940f095e93	30	6	shopping	234.11758230577166	2018-01-01 19:15:29.152672	2018-01-01 23:09:36.207610	1	37	0	0	1	0	0	0	0	0	30.13489045210021	117.58512826158305	4	3.388585446842766
379	0xcfc8bca6882057ae12940f095e93	3031	7	private car	21.46587456010855	2018-01-01 23:09:36.207610	2018-01-01 23:31:04.160084	1	37	0	0	1	0	0	0	0	0	2.1523322717279734	0.7700282426097691	0	2.4469119830067925
380	0xcfc8bca6882057ae12940f095e93	31	8	stay at home	28.93066527231099	2018-01-01 23:31:04.160084	2018-01-02 00:00:00.000000	1	37	0	0	1	0	0	0	0	0	2.859645738359695	1.3788575608979157	0	2.4503252811194454
381	0x1ae0eb7b3d266edeeca9167929cd5	39	0	stay at home	480.0	2018-01-01 00:00:00.000000	2018-01-01 08:00:00.000000	0	29	0	0	1	0	0	0	1	0	43.00945865602414	344.0756692481931	4	10.302204828009694
382	0x1ae0eb7b3d266edeeca9167929cd5	3939	1	by foot	27.043162868605044	2018-01-01 08:00:00.000000	2018-01-01 08:27:02.589772	0	29	0	0	1	0	0	0	1	0	89.08521661133949	40.15243370009023	4	4.295065365639612
383	0x1ae0eb7b3d266edeeca9167929cd5	39	2	services	486.65777002066955	2018-01-01 08:27:02.589772	2018-01-01 16:33:42.055973	0	29	0	0	1	0	0	0	1	0	39.70655368962561	322.0583812299865	4	9.423450555047854
384	0x1ae0eb7b3d266edeeca9167929cd5	3939	3	by foot	14.935115612505822	2018-01-01 16:33:42.055973	2018-01-01 16:48:38.162910	0	29	0	0	1	0	0	0	1	0	73.78281466824572	18.365914454772337	3	4.150685233266636
385	0x1ae0eb7b3d266edeeca9167929cd5	39	4	running	249.36236409360612	2018-01-01 16:48:38.162910	2018-01-01 20:57:59.904756	0	29	0	0	1	0	0	0	1	0	73.78281466824572	306.6442849192359	4	8.87286057099788
386	0x1ae0eb7b3d266edeeca9167929cd5	3939	5	by foot	26.01993056515174	2018-01-01 20:57:59.904756	2018-01-01 21:24:01.100590	0	29	0	0	1	0	0	0	1	0	13.439421188176253	5.828213435869586	1	4.075646199701493
387	0x1ae0eb7b3d266edeeca9167929cd5	39	6	stay at home	155.98165683946172	2018-01-01 21:24:01.100590	2018-01-02 00:00:00.000000	0	29	0	0	1	0	0	0	1	0	3.4211702235205004	8.893996663242653	1	4.093484836593492
388	0x5995ab3fe5895506bbe5c439cca	40	0	stay at home	483.0	2018-01-01 00:00:00.000000	2018-01-01 08:03:00.000000	1	23	0	0	0	0	0	0	0	0	27.841112269197765	224.12095376704204	4	3.544704631487707
389	0x5995ab3fe5895506bbe5c439cca	4039	1	by foot	18.05005495927612	2018-01-01 08:03:00.000000	2018-01-01 08:21:03.003298	1	23	0	0	0	0	0	0	0	0	61.16235646404302	18.399731593580228	3	1.0508952434572878
390	0x5995ab3fe5895506bbe5c439cca	39	2	services	486.48061943944924	2018-01-01 08:21:03.003298	2018-01-01 16:27:31.840464	1	23	0	0	0	0	0	0	0	0	39.70655368962561	321.9411472455802	4	6.319070851742764
391	0x5995ab3fe5895506bbe5c439cca	3940	3	by foot	22.05005495927612	2018-01-01 16:27:31.840464	2018-01-01 16:49:34.843762	1	23	0	0	0	0	0	0	0	0	49.62865161294229	18.238574927002418	3	1.049894809601019
392	0x5995ab3fe5895506bbe5c439cca	40	4	stay at home	105.06119889109858	2018-01-01 16:49:34.843762	2018-01-01 18:34:38.515695	1	23	0	0	0	0	0	0	0	0	12.955597037884903	22.68550928583589	3	1.0778532805945056
393	0x5995ab3fe5895506bbe5c439cca	4030	5	by foot	18.601276525104723	2018-01-01 18:34:38.515695	2018-01-01 18:53:14.592287	1	23	0	0	0	0	0	0	0	0	45.87675519879	14.222770158787142	2	1.0252705937355233
394	0x5995ab3fe5895506bbe5c439cca	30	6	gym	245.62371657754588	2018-01-01 18:53:14.592287	2018-01-01 22:58:52.015282	1	23	0	0	0	0	0	0	0	0	28.411523378600506	116.30906609802815	4	1.874396199522704
395	0x5995ab3fe5895506bbe5c439cca	3040	7	by foot	26.601276525104723	2018-01-01 22:58:52.015282	2018-01-01 23:25:28.091874	1	23	0	0	0	0	0	0	0	0	5.274875773903968	2.338640484953254	0	0.9557311448362075
396	0x5995ab3fe5895506bbe5c439cca	40	8	stay at home	34.531802123144644	2018-01-01 23:25:28.091874	2018-01-02 00:00:00.000001	1	23	0	0	0	0	0	0	0	0	1.390186081247524	0.8000938445331564	0	0.9470802525754058
397	0x93f018fd0aa2ca53aeb59f599cff	39	0	stay at home	485.0	2018-01-01 00:00:00.000000	2018-01-01 08:05:00.000000	0	46	0	0	0	0	0	0	0	0	43.00945865602414	347.6597908028618	4	7.356390296931162
398	0x93f018fd0aa2ca53aeb59f599cff	3931	1	private car	20.671043033294463	2018-01-01 08:05:00.000000	2018-01-01 08:25:40.262582	0	46	0	0	0	0	0	0	0	0	27.29404542484932	9.403273125495902	1	0.9964795555184404
399	0x93f018fd0aa2ca53aeb59f599cff	31	2	services	477.7602311249444	2018-01-01 08:25:40.262582	2018-01-01 16:23:25.876449	0	46	0	0	0	0	0	0	0	0	31.257964414982627	248.89687172328982	4	4.103665143744029
400	0x93f018fd0aa2ca53aeb59f599cff	3140	3	private car	24.9029079528804	2018-01-01 16:23:25.876449	2018-01-01 16:48:20.050926	0	46	0	0	0	0	0	0	0	0	13.233056022956172	5.4923596012497855	1	0.9737115639643474
401	0x93f018fd0aa2ca53aeb59f599cff	40	4	running	242.42921374445785	2018-01-01 16:48:20.050926	2018-01-01 20:50:45.803751	0	46	0	0	0	0	0	0	0	0	25.474488557638857	102.92933719284295	4	1.7318884154580878
402	0x93f018fd0aa2ca53aeb59f599cff	4039	5	private car	17.768135080414062	2018-01-01 20:50:45.803751	2018-01-01 21:08:31.891856	0	46	0	0	0	0	0	0	0	0	3.311305501829723	0.9805953908171465	0	0.9480911028987473
403	0x93f018fd0aa2ca53aeb59f599cff	39	6	stay at home	171.4684690640088	2018-01-01 21:08:31.891856	2018-01-02 00:00:00.000000	0	46	0	0	0	0	0	0	0	0	3.4211702235205004	9.777047010573883	1	0.9986832155549483
404	0x1deb62cccba268b0ff92b540815c3	40	0	stay at home	489.0	2018-01-01 00:00:00.000000	2018-01-01 08:09:00.000000	1	71	0	0	0	0	0	0	0	1	27.841112269197765	226.9050649939618	4	4.603512031140686
405	0x1deb62cccba268b0ff92b540815c3	4030	1	by foot	26.944120952139695	2018-01-01 08:09:00.000000	2018-01-01 08:35:56.647257	1	71	0	0	0	0	0	0	0	1	54.840440461199975	24.627124347586463	3	2.090292822757573
406	0x1deb62cccba268b0ff92b540815c3	30	2	industry	474.8863280968194	2018-01-01 08:35:56.647257	2018-01-01 16:30:49.826943	1	71	0	0	0	0	0	0	0	1	34.0710171385198	269.66433705725785	4	5.639544679515495
407	0x1deb62cccba268b0ff92b540815c3	3040	3	by foot	34.9441209521397	2018-01-01 16:30:49.826943	2018-01-01 17:05:46.474200	1	71	0	0	0	0	0	0	0	1	43.980183507137085	25.614147532844964	4	2.0966714216152122
408	0x1deb62cccba268b0ff92b540815c3	40	4	stay at home	117.73625646862236	2018-01-01 17:05:46.474200	2018-01-01 19:03:30.649588	1	71	0	0	0	0	0	0	0	1	14.280909121244589	28.023012981732354	4	2.1123957321124593
409	0x1deb62cccba268b0ff92b540815c3	4039	5	by foot	21.97703060546536	2018-01-01 19:03:30.649588	2018-01-01 19:25:29.271424	1	71	0	0	0	0	0	0	0	1	56.61772687013918	20.738158603948786	3	2.065519546556019
410	0x1deb62cccba268b0ff92b540815c3	39	6	running	248.93633694505573	2018-01-01 19:25:29.271424	2018-01-01 23:34:25.451641	1	71	0	0	0	0	0	0	0	1	83.89298379992375	348.0668680423987	4	8.374109802027021
411	0x1deb62cccba268b0ff92b540815c3	3940	7	by foot	20.97703060546536	2018-01-01 23:34:25.451641	2018-01-01 23:55:24.073477	1	71	0	0	0	0	0	0	0	1	3.9475238849346104	1.3801221558346473	0	1.9503323836453303
412	0x1deb62cccba268b0ff92b540815c3	40	8	stay at home	4.598775374292472	2018-01-01 23:55:24.073477	2018-01-01 23:59:59.999999	1	71	0	0	0	0	0	0	0	1	1.390186081247524	0.1065525586020878	0	1.9432062773756016
413	0xca54f35920987e167202083e9693	31	0	stay at home	471.0	2018-01-01 00:00:00.000000	2018-01-01 07:51:00.000000	0	29	0	0	0	0	1	0	0	1	33.09554835970861	259.8000546237126	4	31.618002009208414
414	0xca54f35920987e167202083e9693	3139	1	private car	29.589512146929827	2018-01-01 07:51:00.000000	2018-01-01 08:20:35.370729	0	29	0	0	0	0	1	0	0	1	26.357804577485233	12.998576311865031	2	28.259079545023525
415	0xca54f35920987e167202083e9693	39	2	services	480.8977588903144	2018-01-01 08:20:35.370729	2018-01-01 16:21:29.236262	0	29	0	0	0	0	1	0	0	1	39.70655368962561	318.2465447099816	4	33.423788774057805
416	0xca54f35920987e167202083e9693	3939	3	private car	20.738928758391765	2018-01-01 16:21:29.236262	2018-01-01 16:42:13.571988	0	29	0	0	0	0	1	0	0	1	25.29696502911282	8.743865925704977	1	28.233803735607214
417	0xca54f35920987e167202083e9693	39	4	running	249.582387598359	2018-01-01 16:42:13.571988	2018-01-01 20:51:48.515244	0	29	0	0	0	0	1	0	0	1	73.78281466824572	306.91485081046653	4	33.02329901583836
418	0xca54f35920987e167202083e9693	3931	5	private car	21.850583388538066	2018-01-01 20:51:48.515244	2018-01-01 21:13:39.550247	0	29	0	0	0	0	1	0	0	1	4.772757785282759	1.7381256996769199	0	28.193545226436306
419	0xca54f35920987e167202083e9693	31	6	stay at home	166.340829217467	2018-01-01 21:13:39.550247	2018-01-02 00:00:00.000000	0	29	0	0	0	0	1	0	0	1	2.413661029109731	6.691506283866623	1	28.22183672602347
420	0x67432217ae215cd9ad3b5b7311f3	40	0	stay at home	483.0	2018-01-01 00:00:00.000000	2018-01-01 08:03:00.000000	1	40	0	0	0	0	0	1	0	0	27.841112269197765	224.12095376704204	4	4.544704631487707
421	0x67432217ae215cd9ad3b5b7311f3	4039	1	by foot	24.48793899468758	2018-01-01 08:03:00.000000	2018-01-01 08:27:29.276340	1	40	0	0	0	0	0	1	0	0	61.16235646404302	24.962334231047016	3	2.09245493237437
422	0x67432217ae215cd9ad3b5b7311f3	39	2	agriculture	499.8541239887201	2018-01-01 08:27:29.276340	2018-01-01 16:47:20.523779	1	40	0	0	0	0	0	1	0	0	50.90583806362257	424.09155152006167	4	12.556881604807389
423	0x67432217ae215cd9ad3b5b7311f3	3940	3	by foot	30.48793899468758	2018-01-01 16:47:20.523779	2018-01-01 17:17:49.800119	1	40	0	0	0	0	0	1	0	0	51.149225748780225	25.990574570905242	4	2.0991138846018056
424	0x67432217ae215cd9ad3b5b7311f3	40	4	stay at home	402.1699980219048	2018-01-01 17:17:49.800119	2018-01-02 00:00:00.000000	1	40	0	0	0	0	0	1	0	0	14.280909121244589	95.72255321736564	4	2.659672492974393
425	0x5af2de1b9d9b8ca8d3b2eaa1ad8b	31	0	stay at home	482.0	2018-01-01 00:00:00.000000	2018-01-01 08:02:00.000000	0	9	0	0	0	0	0	0	0	0	33.09554835970861	265.8675718229925	4	4.536597807297269
426	0x5af2de1b9d9b8ca8d3b2eaa1ad8b	3139	1	private car	24.83536402425172	2018-01-01 08:02:00.000000	2018-01-01 08:26:50.121841	0	9	0	0	0	0	0	0	0	0	27.29404542484932	11.297625897009917	2	1.0076984509114524
427	0x5af2de1b9d9b8ca8d3b2eaa1ad8b	39	2	school	376.79320092034044	2018-01-01 08:26:50.121841	2018-01-01 14:43:37.713896	0	9	0	0	0	0	0	0	0	0	39.70655368962561	249.3526577038231	4	4.114734068079107
428	0x5af2de1b9d9b8ca8d3b2eaa1ad8b	3931	3	private car	23.83536402425172	2018-01-01 14:43:37.713896	2018-01-01 15:07:27.835737	0	9	0	0	0	0	0	0	0	0	21.96578274570678	8.726040463692476	1	0.9924991718198505
429	0x5af2de1b9d9b8ca8d3b2eaa1ad8b	31	4	stay at home	532.5360710311561	2018-01-01 15:07:27.835737	2018-01-01 23:59:59.999999	0	9	0	0	0	0	0	0	0	0	26.377185062451243	234.11337496699142	4	3.760342508934819
430	0x1b303a1d1e25bc77c0a18c357d0f8	41	0	stay at home	478.0	2018-01-01 00:00:00.000000	2018-01-01 07:58:00.000000	0	3	0	0	0	0	0	0	1	0	27.805415986137202	221.5164806895597	4	5.0905607647130875
431	0x1b303a1d1e25bc77c0a18c357d0f8	4139	1	private car	28.95895858826475	2018-01-01 07:58:00.000000	2018-01-01 08:26:57.537515	0	3	0	0	0	0	0	0	1	0	23.161493153020558	11.178878684344998	2	2.6069915002389425
432	0x1b303a1d1e25bc77c0a18c357d0f8	39	2	school	360.9262556063911	2018-01-01 08:26:57.537515	2018-01-01 14:27:53.112851	0	3	0	0	0	0	0	0	1	0	39.70655368962561	238.85229577051174	4	5.467147162949061
433	0x1b303a1d1e25bc77c0a18c357d0f8	3941	3	private car	27.95895858826475	2018-01-01 14:27:53.112851	2018-01-01 14:55:50.650366	0	3	0	0	0	0	0	0	1	0	21.286670901377473	9.919219170227217	1	2.599522699240309
434	0x1b303a1d1e25bc77c0a18c357d0f8	41	4	stay at home	544.1558272170794	2018-01-01 14:55:50.650366	2018-01-01 23:59:59.999999	0	3	0	0	0	0	0	0	1	0	19.017106172407885	172.47115234202732	4	4.212230646980629
435	0x10c93f79fd8a21bf75938ecc0b236	31	0	stay at home	474.0	2018-01-01 00:00:00.000000	2018-01-01 07:54:00.000000	0	5	0	0	0	0	0	0	0	0	33.09554835970861	261.454832041698	4	4.41981596067519
436	0x10c93f79fd8a21bf75938ecc0b236	3139	1	private car	14.65703030651536	2018-01-01 07:54:00.000000	2018-01-01 08:08:39.421818	0	5	0	0	0	0	0	0	0	0	26.357804577485233	6.438785675090172	1	0.979173161047952
437	0x10c93f79fd8a21bf75938ecc0b236	39	2	school	363.23179705978987	2018-01-01 08:08:39.421818	2018-01-01 14:11:53.329642	0	5	0	0	0	0	0	0	0	0	39.70655368962561	240.37804752889568	4	3.902175666901438
438	0x10c93f79fd8a21bf75938ecc0b236	3931	3	private car	14.65703030651536	2018-01-01 14:11:53.329642	2018-01-01 14:26:32.751460	0	5	0	0	0	0	0	0	0	0	22.93837701653772	5.603474785227813	1	0.9743512013281941
439	0x10c93f79fd8a21bf75938ecc0b236	31	4	stay at home	573.4541423271794	2018-01-01 14:26:32.751460	2018-01-02 00:00:00.000000	0	5	0	0	0	0	0	0	0	0	23.917167647383298	228.58998100209251	4	3.639574530976189
440	0x29abdbb6c210ed758b32b4cf7fef	40	0	stay at home	484.0	2018-01-01 00:00:00.000000	2018-01-01 08:04:00.000000	1	11	0	0	0	0	0	0	0	0	27.841112269197765	224.58497230486196	4	3.5544387918035945
441	0x29abdbb6c210ed758b32b4cf7fef	4039	1	by foot	34.65251402481475	2018-01-01 08:04:00.000000	2018-01-01 08:38:39.150841	1	11	0	0	0	0	0	0	0	0	61.16235646404302	35.32382358601616	4	1.1614436966823671
442	0x29abdbb6c210ed758b32b4cf7fef	39	2	school	362.12279592658723	2018-01-01 08:38:39.150841	2018-01-01 14:40:46.518597	1	11	0	0	0	0	0	0	0	0	39.70655368962561	239.64413731160622	4	3.8852869865827384
443	0x29abdbb6c210ed758b32b4cf7fef	3940	3	by foot	25.65251402481475	2018-01-01 14:40:46.518597	2018-01-01 15:06:25.669438	1	11	0	0	0	0	0	0	0	0	52.14064524809466	22.292310558160644	3	1.0753514682988135
444	0x29abdbb6c210ed758b32b4cf7fef	40	4	stay at home	533.5721760237832	2018-01-01 15:06:25.669438	2018-01-01 23:59:59.999999	1	11	0	0	0	0	0	0	0	0	12.884949031649851	114.58417154621581	4	1.8553854307162856
445	0x41ad9bae69a7b0107ab274b33423	39	0	stay at home	482.0	2018-01-01 00:00:00.000000	2018-01-01 08:02:00.000000	0	1	0	0	0	0	0	0	1	0	43.00945865602414	345.50931787006056	4	8.863487378090877
446	0x41ad9bae69a7b0107ab274b33423	3939	1	private car	13.758891943398925	2018-01-01 08:02:00.000000	2018-01-01 08:15:45.533517	0	1	0	0	0	0	0	0	1	0	30.543502838173538	7.004079252055468	1	2.582449936630582
447	0x41ad9bae69a7b0107ab274b33423	39	2	school	349.8875069045934	2018-01-01 08:15:45.533517	2018-01-01 14:05:38.783931	0	1	0	0	0	0	0	0	1	0	39.70655368962561	231.54711797060816	4	5.303741286200056
448	0x41ad9bae69a7b0107ab274b33423	3939	3	private car	17.758891943398925	2018-01-01 14:05:38.783931	2018-01-01 14:23:24.317448	0	1	0	0	0	0	0	0	1	0	29.752820787648503	8.806285489652717	1	2.5929699742995047
449	0x41ad9bae69a7b0107ab274b33423	39	4	stay at home	576.5947092086088	2018-01-01 14:23:24.317448	2018-01-02 00:00:00.000001	0	1	0	0	0	0	0	0	1	0	44.13335083501195	424.1176098519205	4	13.158661556425983
450	0x1b0674a19b0dae586b8dea4f50e8a	40	0	stay at home	474.0	2018-01-01 00:00:00.000000	2018-01-01 07:54:00.000000	0	37	0	0	0	0	0	0	0	0	27.841112269197765	219.94478692666235	4	3.45828807541687
451	0x1b0674a19b0dae586b8dea4f50e8a	4030	1	private car	32.57181968924841	2018-01-01 07:54:00.000000	2018-01-01 08:26:34.309181	0	37	0	0	0	0	0	0	0	0	18.166346773493622	9.861849525309896	1	0.9991838639149506
452	0x1b0674a19b0dae586b8dea4f50e8a	30	2	industry	473.4633643325537	2018-01-01 08:26:34.309181	2018-01-01 16:20:02.111041	0	37	0	0	0	0	0	0	0	0	34.0710171385198	268.85630667726133	4	4.617441539917311
453	0x1b0674a19b0dae586b8dea4f50e8a	3040	3	private car	33.57181968924841	2018-01-01 16:20:02.111041	2018-01-01 16:53:36.420222	0	37	0	0	0	0	0	0	0	0	14.38983122069055	8.051546984995674	1	0.9885506906433558
454	0x1b0674a19b0dae586b8dea4f50e8a	40	4	stay at home	426.3929962889496	2018-01-01 16:53:36.420222	2018-01-01 23:59:59.999999	0	37	0	0	0	0	0	0	0	0	12.955597037884903	92.0695973282664	4	1.6242258791433015
455	0x12550adb01ff2e54b0293f1cc4c57	31	0	stay at home	478.0	2018-01-01 00:00:00.000000	2018-01-01 07:58:00.000000	0	56	0	0	0	0	0	0	0	0	33.09554835970861	263.66120193234525	4	4.47782619089403
456	0x12550adb01ff2e54b0293f1cc4c57	3131	1	private car	22.050073295335046	2018-01-01 07:58:00.000000	2018-01-01 08:20:03.004398	0	56	0	0	0	0	0	0	0	0	22.77359327845954	8.369323349803041	1	0.9904089909406797
457	0x12550adb01ff2e54b0293f1cc4c57	31	2	services	478.92505710007305	2018-01-01 08:20:03.004398	2018-01-01 16:18:58.507824	0	56	0	0	0	0	0	0	0	0	31.257964414982627	249.5037065379601	4	4.118408925487176
458	0x12550adb01ff2e54b0293f1cc4c57	3130	3	private car	16.84663752565423	2018-01-01 16:18:58.507824	2018-01-01 16:35:49.306076	0	56	0	0	0	0	0	0	0	0	18.888776881027688	5.303539623627185	1	0.9726255798993113
459	0x12550adb01ff2e54b0293f1cc4c57	30	4	shopping	259.279357277993	2018-01-01 16:35:49.306076	2018-01-01 20:55:06.067513	0	56	0	0	0	0	0	0	0	0	26.059217702390683	112.61028695071921	4	1.833866896859807
460	0x12550adb01ff2e54b0293f1cc4c57	3031	5	private car	29.19968684624408	2018-01-01 20:55:06.067513	2018-01-01 21:24:18.048724	0	56	0	0	0	0	0	0	0	0	4.65101494381412	2.2634696646095636	0	0.9553066464502844
461	0x12550adb01ff2e54b0293f1cc4c57	31	6	stay at home	155.69918795470062	2018-01-01 21:24:18.048724	2018-01-02 00:00:00.000001	0	56	0	0	0	0	0	0	0	0	2.413661029109731	6.2634177038382015	1	0.9781588475089797
462	0x1838a3843c1763f01cbe25a43ead5	40	0	stay at home	473.0	2018-01-01 00:00:00.000000	2018-01-01 07:53:00.000000	0	11	0	0	0	0	0	0	0	0	27.841112269197765	219.4807683888424	4	3.448817232756065
463	0x1838a3843c1763f01cbe25a43ead5	4039	1	private car	15.48829723198422	2018-01-01 07:53:00.000000	2018-01-01 08:08:29.297834	0	11	0	0	0	0	0	0	0	0	20.454900598079345	5.280193005229077	1	0.972491387724437
464	0x1838a3843c1763f01cbe25a43ead5	39	2	school	373.3762131693685	2018-01-01 08:08:29.297834	2018-01-01 14:21:51.870624	0	11	0	0	0	0	0	0	0	0	39.70655368962561	247.09137757731045	4	4.060109897032483
465	0x1838a3843c1763f01cbe25a43ead5	3940	3	private car	19.48829723198422	2018-01-01 14:21:51.870624	2018-01-01 14:41:21.168458	0	11	0	0	0	0	0	0	0	0	19.308341567586968	6.27144499209685	1	0.9782052537112731
466	0x1838a3843c1763f01cbe25a43ead5	40	4	stay at home	558.647192366663	2018-01-01 14:41:21.168458	2018-01-02 00:00:00.000000	0	11	0	0	0	0	0	0	0	0	13.148062482162722	122.41880317869439	4	1.9433147067509842
467	0x14f3c13b4a786ef79a82680876206	30	0	stay at home	488.0	2018-01-01 00:00:00.000000	2018-01-01 08:08:00.000000	0	56	0	0	0	0	0	0	0	1	36.33618478268205	295.5343028991473	4	6.405990714012058
468	0x14f3c13b4a786ef79a82680876206	3039	1	private car	22.4761332505434	2018-01-01 08:08:00.000000	2018-01-01 08:30:28.567995	0	56	0	0	0	0	0	0	0	1	28.375988780055923	10.62970841560769	2	2.0037285104016647
469	0x14f3c13b4a786ef79a82680876206	39	2	services	472.7273676713209	2018-01-01 08:30:28.567995	2018-01-01 16:23:12.210055	0	56	0	0	0	0	0	0	0	1	39.70655368962561	312.8395767499448	4	6.98814630081154
470	0x14f3c13b4a786ef79a82680876206	3930	3	private car	15.4761332505434	2018-01-01 16:23:12.210055	2018-01-01 16:38:40.778050	0	56	0	0	0	0	0	0	0	1	22.67125855393744	5.847723638970962	1	1.975758703365574
471	0x14f3c13b4a786ef79a82680876206	30	4	stay at home	441.32036582759224	2018-01-01 16:38:40.778050	2018-01-02 00:00:00.000000	0	56	0	0	0	0	0	0	0	1	29.73423558349706	218.70539542187888	4	4.433049341036359
472	0x1658db7c8f0bba3b3bd733be888e2	39	0	stay at home	477.0	2018-01-01 00:00:00.000000	2018-01-01 07:57:00.000000	0	86	0	0	0	0	0	0	0	0	43.00945865602414	341.9251963153919	4	7.111249097875743
473	0x1658db7c8f0bba3b3bd733be888e2	3939	1	by foot	20.22363622174224	2018-01-01 07:57:00.000000	2018-01-01 08:17:13.418173	0	86	0	0	0	0	0	0	0	0	87.33087963982352	29.435799012675783	4	1.12172263669063
474	0x1658db7c8f0bba3b3bd733be888e2	39	2	services	477.09156622924326	2018-01-01 08:17:13.418173	2018-01-01 16:14:18.912147	0	86	0	0	0	0	0	0	0	0	39.70655368962561	315.727698155817	4	6.091234046582123
475	0x1658db7c8f0bba3b3bd733be888e2	3939	3	by foot	25.22363622174224	2018-01-01 16:14:18.912147	2018-01-01 16:39:32.330320	0	86	0	0	0	0	0	0	0	0	73.78281466824572	31.017847943467622	4	1.1322598255855183
476	0x1658db7c8f0bba3b3bd733be888e2	39	4	stay at home	440.4611613272723	2018-01-01 16:39:32.330320	2018-01-02 00:00:00.000000	0	86	0	0	0	0	0	0	0	0	37.52383145985068	275.4631730375778	4	4.801303063583912
477	0x1a8cbbb4036ab3802f7de95b130b4	40	0	stay at home	479.0	2018-01-01 00:00:00.000000	2018-01-01 07:59:00.000000	0	37	0	0	0	0	0	0	0	0	27.841112269197765	222.26487961576217	4	3.5060338401808844
478	0x1a8cbbb4036ab3802f7de95b130b4	4039	1	by foot	37.12897962534937	2018-01-01 07:59:00.000000	2018-01-01 08:36:07.738778	0	37	0	0	0	0	0	0	0	0	59.660126744398084	36.91866050564196	4	1.1724426218921689
479	0x1a8cbbb4036ab3802f7de95b130b4	39	2	services	484.7825731660804	2018-01-01 08:36:07.738778	2018-01-01 16:40:54.693168	0	37	0	0	0	0	0	0	0	0	39.70655368962561	320.81742115356377	4	6.277243550329771
480	0x1a8cbbb4036ab3802f7de95b130b4	3940	3	by foot	37.12897962534937	2018-01-01 16:40:54.693168	2018-01-01 17:18:02.431946	0	37	0	0	0	0	0	0	0	0	51.149225748780225	31.651976011314275	4	1.136511153570726
481	0x1a8cbbb4036ab3802f7de95b130b4	40	4	stay at home	128.23684668946498	2018-01-01 17:18:02.431946	2018-01-01 19:26:16.642747	0	37	0	0	0	0	0	0	0	0	14.280909121244589	30.52231255945374	4	1.128948724308865
482	0x1a8cbbb4036ab3802f7de95b130b4	4039	5	by foot	30.343490724021322	2018-01-01 19:26:16.642747	2018-01-01 19:56:37.252190	0	37	0	0	0	0	0	0	0	0	56.61772687013918	28.632991168320682	4	1.1164131234983996
483	0x1a8cbbb4036ab3802f7de95b130b4	39	6	running	226.53791031671528	2018-01-01 19:56:37.252190	2018-01-01 23:43:09.526809	0	37	0	0	0	0	0	0	0	0	83.89298379992375	316.74902067114624	4	6.12811201919815
484	0x1a8cbbb4036ab3802f7de95b130b4	3940	7	by foot	28.343490724021322	2018-01-01 23:43:09.526809	2018-01-02 00:11:30.136252	0	37	0	0	0	0	0	0	0	0	3.9475238849346104	1.8647767769249457	0	0.9530583311789151
485	0x1a8cbbb4036ab3802f7de95b130b4	40	8	stay at home	-11.50227087100211	2018-01-02 00:11:30.136252	2018-01-02 00:00:00.000000	0	37	0	0	0	0	0	0	0	0	27.841112269197765	-5.3372669111715485	0	0.9133434904082485
486	0x128c0f5a9d7c0123ece63419602	31	0	stay at home	479.0	2018-01-01 00:00:00.000000	2018-01-01 07:59:00.000000	1	13	0	0	0	0	0	0	1	0	33.09554835970861	264.21279440500706	4	6.092447326905422
487	0x128c0f5a9d7c0123ece63419602	3139	1	private car	19.97103138593691	2018-01-01 07:59:00.000000	2018-01-01 08:18:58.261883	1	13	0	0	0	0	0	0	1	0	26.357804577485233	8.77320904135582	1	2.5927758857032273
488	0x128c0f5a9d7c0123ece63419602	39	2	school	361.8163294693916	2018-01-01 08:18:58.261883	2018-01-01 14:20:47.241651	1	13	0	0	0	0	0	0	1	0	39.70655368962561	239.44132519766106	4	5.4806327953342056
489	0x128c0f5a9d7c0123ece63419602	3931	3	private car	18.97103138593691	2018-01-01 14:20:47.241651	2018-01-01 14:39:45.503534	1	13	0	0	0	0	0	0	1	0	22.93837701653772	7.2527445053865165	1	2.5838948179473884
490	0x128c0f5a9d7c0123ece63419602	31	4	stay at home	560.2416077587346	2018-01-01 14:39:45.503534	2018-01-02 00:00:00.000000	1	13	0	0	0	0	0	0	1	0	23.917167647383298	223.32320759675352	4	5.1280318183014835
491	0x1d1ff56e74ca09c9a1368d9f8ca7	40	0	stay at home	484.0	2018-01-01 00:00:00.000000	2018-01-01 08:04:00.000000	0	66	0	0	0	0	0	0	0	0	27.841112269197765	224.58497230486196	4	3.5544387918035945
492	0x1d1ff56e74ca09c9a1368d9f8ca7	4039	1	private car	21.48291539976027	2018-01-01 08:04:00.000000	2018-01-01 08:25:28.974924	0	66	0	0	0	0	0	0	0	0	20.96995078767189	7.508261311811524	1	0.9853817241774736
493	0x1d1ff56e74ca09c9a1368d9f8ca7	39	2	services	484.44776169582207	2018-01-01 08:25:28.974924	2018-01-01 16:29:55.840626	0	66	0	0	0	0	0	0	0	0	39.70655368962561	320.59585099323516	4	6.269029007220272
494	0x1d1ff56e74ca09c9a1368d9f8ca7	3939	3	private car	13.613535213964516	2018-01-01 16:29:55.840626	2018-01-01 16:43:32.652739	0	66	0	0	0	0	0	0	0	0	25.29696502911282	5.739685403837604	1	0.9751358744696927
495	0x1d1ff56e74ca09c9a1368d9f8ca7	39	4	free time	229.40988038754767	2018-01-01 16:43:32.652739	2018-01-01 20:32:57.245562	0	66	0	0	0	0	0	0	0	0	103.71755661936255	396.56387096894446	4	9.821682850868445
496	0x1d1ff56e74ca09c9a1368d9f8ca7	3940	5	private car	18.096450613724787	2018-01-01 20:32:57.245562	2018-01-01 20:51:03.032599	0	66	0	0	0	0	0	0	0	0	5.096945819413839	1.5372771383642259	0	0.951215449033882
497	0x1d1ff56e74ca09c9a1368d9f8ca7	40	6	stay at home	188.9494566891808	2018-01-01 20:51:03.032599	2018-01-02 00:00:00.000000	0	66	0	0	0	0	0	0	0	0	4.8722982220937086	15.343635031537797	3	1.0320848503762625
498	0x1b4d23b95c654da07d6cf6593cfbf	31	0	stay at home	475.0	2018-01-01 00:00:00.000000	2018-01-01 07:55:00.000000	0	25	0	0	0	0	0	0	0	0	33.09554835970861	262.0064245143598	4	4.43424767989595
499	0x1b4d23b95c654da07d6cf6593cfbf	3139	1	private car	27.941643551675217	2018-01-01 07:55:00.000000	2018-01-01 08:22:56.498613	0	25	0	0	0	0	0	0	0	0	26.357804577485233	12.274673005146763	2	1.0135340851360792
500	0x1b4d23b95c654da07d6cf6593cfbf	39	2	industry	479.5719363874136	2018-01-01 08:22:56.498613	2018-01-01 16:22:30.814796	0	25	0	0	0	0	0	0	0	0	39.70655368962561	317.36914733674257	4	6.150612440984197
501	0x1b4d23b95c654da07d6cf6593cfbf	3931	3	private car	33.94164355167521	2018-01-01 16:22:30.814796	2018-01-01 16:56:27.313409	0	25	0	0	0	0	0	0	0	0	21.514483356203062	12.17061542124489	2	1.012910973239615
502	0x1b4d23b95c654da07d6cf6593cfbf	31	4	stay at home	122.1581669922047	2018-01-01 16:56:27.313409	2018-01-01 18:58:36.803429	0	25	0	0	0	0	0	0	0	0	26.302469163551745	53.551023673141145	4	1.2935450498508716
503	0x1b4d23b95c654da07d6cf6593cfbf	3139	5	private car	35.20902440148673	2018-01-01 18:58:36.803429	2018-01-01 19:33:49.344893	0	25	0	0	0	0	0	0	0	0	24.218785434636857	14.211996789041676	2	1.0252053162042305
504	0x1b4d23b95c654da07d6cf6593cfbf	39	6	shopping	244.98577942549235	2018-01-01 19:33:49.344893	2018-01-01 23:38:48.491659	0	25	0	0	0	0	0	0	0	0	37.39230135082316	152.67636818240507	4	2.323831509062569
505	0x1b4d23b95c654da07d6cf6593cfbf	3931	7	private car	32.20902440148673	2018-01-01 23:38:48.491659	2018-01-02 00:11:01.033123	0	25	0	0	0	0	0	0	0	0	1.8487602404744603	0.9924460616323394	0	0.9481575071210907
506	0x1b4d23b95c654da07d6cf6593cfbf	31	8	stay at home	-11.017218711434452	2018-01-02 00:11:01.033123	2018-01-02 00:00:00.000000	0	25	0	0	0	0	0	0	0	0	33.09554835970861	-6.077014910896091	0	0.90935915018555
507	0x13777614023c773acaba83e323e1b	30	0	stay at home	489.0	2018-01-01 00:00:00.000000	2018-01-01 08:09:00.000000	0	5	0	0	0	0	0	0	1	0	36.33618478268205	296.1399059788587	4	7.0253740390226795
508	0x13777614023c773acaba83e323e1b	3039	1	by foot	14.568703647776765	2018-01-01 08:09:00.000000	2018-01-01 08:23:34.122219	0	5	0	0	0	0	0	0	1	0	82.76330060849645	20.09589999128412	3	2.6614827685845963
509	0x13777614023c773acaba83e323e1b	39	2	school	346.2006029479622	2018-01-01 08:23:34.122219	2018-01-01 14:09:46.158396	0	5	0	0	0	0	0	0	1	0	39.70655368962561	229.10721380556697	4	5.250717171334811
510	0x13777614023c773acaba83e323e1b	3930	3	by foot	23.568703647776765	2018-01-01 14:09:46.158396	2018-01-01 14:33:20.280615	0	5	0	0	0	0	0	0	1	0	73.68546413640186	28.944514456328974	4	2.7184704479301933
511	0x13777614023c773acaba83e323e1b	30	4	stay at home	566.6619897564843	2018-01-01 14:33:20.280615	2018-01-02 00:00:00.000000	0	5	0	0	0	0	0	0	1	0	30.815292686585373	291.03091781181513	4	6.8640080552148515
512	0x9cc6388b8b22cece861f16ecdc7e	30	0	stay at home	471.0	2018-01-01 00:00:00.000000	2018-01-01 07:51:00.000000	0	26	0	0	0	0	0	0	1	1	36.33618478268205	285.23905054405407	4	7.6868703995146905
513	0x9cc6388b8b22cece861f16ecdc7e	3039	1	private car	16.231953575624228	2018-01-01 07:51:00.000000	2018-01-01 08:07:13.917215	0	26	0	0	0	0	0	0	1	1	27.653462051925207	7.481161870535604	1	3.585223920346023
514	0x9cc6388b8b22cece861f16ecdc7e	39	2	services	478.17804155032223	2018-01-01 08:07:13.917215	2018-01-01 16:05:24.599708	0	26	0	0	0	0	0	0	1	1	39.70655368962561	316.44670133363155	4	8.717172652445218
515	0x9cc6388b8b22cece861f16ecdc7e	3930	3	private car	16.231953575624228	2018-01-01 16:05:24.599708	2018-01-01 16:21:38.516923	0	26	0	0	0	0	0	0	1	1	22.67125855393744	6.1333136058081035	1	3.5774070153688102
516	0x9cc6388b8b22cece861f16ecdc7e	30	4	stay at home	126.6361268323055	2018-01-01 16:21:38.516923	2018-01-01 18:28:16.684533	0	26	0	0	0	0	0	0	1	1	29.73423558349706	62.75714047688975	4	3.9658742505577687
517	0x9cc6388b8b22cece861f16ecdc7e	3039	5	private car	14.578078070834117	2018-01-01 18:28:16.684533	2018-01-01 18:42:51.369217	0	26	0	0	0	0	0	0	1	1	24.72542537446958	6.007486357393341	1	3.576680447541621
518	0x9cc6388b8b22cece861f16ecdc7e	39	6	gym	240.5503086573842	2018-01-01 18:42:51.369217	2018-01-01 22:43:24.387736	0	26	0	0	0	0	0	0	1	1	35.87458259502041	143.82736526978303	4	4.805423885497865
519	0x9cc6388b8b22cece861f16ecdc7e	3930	7	private car	17.578078070834117	2018-01-01 22:43:24.387736	2018-01-01 23:00:59.072420	0	26	0	0	0	0	0	0	1	1	2.197235355208147	0.643719576897429	0	3.546205391921447
520	0x9cc6388b8b22cece861f16ecdc7e	30	8	stay at home	59.015459667071354	2018-01-01 23:00:59.072420	2018-01-02 00:00:00.000000	0	26	0	0	0	0	0	0	1	1	3.5256066677666267	3.46775496839232	0	3.562130129093247
521	0xf2397cbf37d0783c65ef49ca13ae	31	0	stay at home	487.0	2018-01-01 00:00:00.000000	2018-01-01 08:07:00.000000	1	25	0	0	0	0	0	0	1	0	33.09554835970861	268.62553418630154	4	6.211148263631369
522	0xf2397cbf37d0783c65ef49ca13ae	3139	1	by foot	30.66860541337023	2018-01-01 08:07:00.000000	2018-01-01 08:37:40.116325	1	25	0	0	0	0	0	0	1	0	79.60763248914385	40.69091781170241	4	2.7988746489708696
523	0xf2397cbf37d0783c65ef49ca13ae	39	2	industry	489.72140689892603	2018-01-01 08:37:40.116325	2018-01-01 16:47:23.400739	1	25	0	0	0	0	0	0	1	0	39.70655368962561	324.0858222665199	4	7.9996750113205
524	0xf2397cbf37d0783c65ef49ca13ae	3931	3	by foot	28.66860541337023	2018-01-01 16:47:23.400739	2018-01-01 17:16:03.517064	1	25	0	0	0	0	0	0	1	0	65.5246101669597	31.30831989569125	4	2.7342052331947047
525	0xf2397cbf37d0783c65ef49ca13ae	31	4	stay at home	403.9413822743336	2018-01-01 17:16:03.517064	2018-01-02 00:00:00.000000	1	25	0	0	0	0	0	0	1	0	30.177676154845706	203.1668703302595	4	4.731825945575441
526	0x74af57ad0d616872ed289098ffc7	40	0	stay at home	473.0	2018-01-01 00:00:00.000000	2018-01-01 07:53:00.000000	1	1	0	0	0	0	0	0	0	1	27.841112269197765	219.4807683888424	4	4.448817232756065
527	0x74af57ad0d616872ed289098ffc7	4039	1	private car	22.263064623411573	2018-01-01 07:53:00.000000	2018-01-01 08:15:15.783877	1	1	0	0	0	0	0	0	0	1	20.454900598079345	7.589812898008341	1	1.9858567629513275
528	0x74af57ad0d616872ed289098ffc7	39	2	school	363.91359686439887	2018-01-01 08:15:15.783877	2018-01-01 14:19:10.599689	1	1	0	0	0	0	0	0	0	1	39.70655368962561	240.82924620468373	4	4.912595032662468
529	0x74af57ad0d616872ed289098ffc7	3940	3	private car	23.263064623411573	2018-01-01 14:19:10.599689	2018-01-01 14:42:26.383566	1	1	0	0	0	0	0	0	0	1	19.308341567586968	7.486186627627993	1	1.9852531782997564
530	0x74af57ad0d616872ed289098ffc7	40	4	stay at home	557.560273888778	2018-01-01 14:42:26.383566	2018-01-01 23:59:59.999999	1	1	0	0	0	0	0	0	0	1	13.148062482162722	122.18062197769024	4	2.9405811224766145
531	0x1370892cb9d9553cd54d2fc4bb83b	31	0	stay at home	470.0	2018-01-01 00:00:00.000000	2018-01-01 07:50:00.000000	1	51	0	0	0	0	0	0	0	1	33.09554835970861	259.2484621510508	4	5.362557252884105
532	0x1370892cb9d9553cd54d2fc4bb83b	3139	1	private car	21.388676296423625	2018-01-01 07:50:00.000000	2018-01-01 08:11:23.320578	1	51	0	0	0	0	0	0	0	1	26.357804577485233	9.395975833203742	1	1.9964365812738756
533	0x1370892cb9d9553cd54d2fc4bb83b	39	2	services	468.1634112889626	2018-01-01 08:11:23.320578	2018-01-01 15:59:33.125255	1	51	0	0	0	0	0	0	0	1	39.70655368962561	309.8192604310578	4	6.882205808991138
534	0x1370892cb9d9553cd54d2fc4bb83b	3940	3	private car	16.763693056812468	2018-01-01 15:59:33.125255	2018-01-01 16:16:18.946838	1	51	0	0	0	0	0	0	0	1	16.73039072062907	4.674385579352822	0	1.9690157811320246
535	0x1370892cb9d9553cd54d2fc4bb83b	40	4	running	247.58167760367473	2018-01-01 16:16:18.946838	2018-01-01 20:23:53.847494	1	51	0	0	0	0	0	0	0	1	25.474488557638857	105.11694355326408	4	2.7544249447246956
536	0x1370892cb9d9553cd54d2fc4bb83b	4031	5	private car	22.133348785227952	2018-01-01 20:23:53.847494	2018-01-01 20:46:01.848421	1	51	0	0	0	0	0	0	0	1	5.766468130328258	2.127187506457611	0	1.954537525931074
537	0x1370892cb9d9553cd54d2fc4bb83b	31	6	stay at home	193.96919296889837	2018-01-01 20:46:01.848421	2018-01-01 23:59:59.999999	1	51	0	0	0	0	0	0	0	1	12.234890564546792	39.55319748113217	4	2.190840543803024
538	0x170cd8f6fe1e2dcdf2af9ae1c1bd9	40	0	stay at home	471.0	2018-01-01 00:00:00.000000	2018-01-01 07:51:00.000000	0	5	0	0	0	0	0	0	0	0	27.841112269197765	218.55273131320246	4	3.4299532867473976
539	0x170cd8f6fe1e2dcdf2af9ae1c1bd9	4039	1	by foot	23.48431840330253	2018-01-01 07:51:00.000000	2018-01-01 08:14:29.059104	0	5	0	0	0	0	0	0	0	0	59.660126744398084	23.351290207447157	3	1.0821027350442611
540	0x170cd8f6fe1e2dcdf2af9ae1c1bd9	39	2	school	342.5473020421049	2018-01-01 08:14:29.059104	2018-01-01 13:57:01.897227	0	5	0	0	0	0	0	0	0	0	39.70655368962561	226.68954732952062	4	3.598925125817302
541	0x170cd8f6fe1e2dcdf2af9ae1c1bd9	3940	3	by foot	26.48431840330253	2018-01-01 13:57:01.897227	2018-01-01 14:23:30.956331	0	5	0	0	0	0	0	0	0	0	58.43790651214869	25.79480204816954	4	1.0978429280808992
542	0x170cd8f6fe1e2dcdf2af9ae1c1bd9	40	4	stay at home	576.48406115129	2018-01-01 14:23:30.956331	2018-01-02 00:00:00.000000	0	5	0	0	0	0	0	0	0	0	13.148062482162722	126.32747426646793	4	1.9887282675459197
543	0x115f2d48be8a48b5780389f82a94c	30	0	stay at home	476.0	2018-01-01 00:00:00.000000	2018-01-01 07:56:00.000000	0	40	0	1	0	0	0	0	0	0	36.33618478268205	288.2670659426109	4	7.353022269480428
544	0x115f2d48be8a48b5780389f82a94c	3039	1	private car	18.428140429738285	2018-01-01 07:56:00.000000	2018-01-01 08:14:25.688426	0	40	0	1	0	0	0	0	0	0	27.653462051925207	8.493364701021939	1	3.1654353105016355
545	0x115f2d48be8a48b5780389f82a94c	39	2	services	479.8354050333909	2018-01-01 08:14:25.688426	2018-01-01 16:14:15.812728	0	40	0	1	0	0	0	0	0	0	39.70655368962561	317.5435045356931	4	8.331253612578653
546	0x115f2d48be8a48b5780389f82a94c	3930	3	private car	19.428140429738285	2018-01-01 16:14:15.812728	2018-01-01 16:33:41.501154	0	40	0	1	0	0	0	0	0	0	22.67125855393744	7.3410065817467	1	3.158708179771275
547	0x115f2d48be8a48b5780389f82a94c	30	4	stay at home	115.2100838284241	2018-01-01 16:33:41.501154	2018-01-01 18:28:54.106184	0	40	0	1	0	0	0	0	0	0	29.73423558349706	57.094729569146786	4	3.495221833740713
548	0x115f2d48be8a48b5780389f82a94c	3031	5	private car	23.26375531182348	2018-01-01 18:28:54.106184	2018-01-01 18:52:09.931503	0	40	0	1	0	0	0	0	0	0	20.859937783323037	8.088008140184812	1	3.163063731864021
549	0x115f2d48be8a48b5780389f82a94c	31	6	free time	250.11899456502442	2018-01-01 18:52:09.931503	2018-01-01 23:02:17.071177	0	40	0	1	0	0	0	0	0	0	81.44591609073964	339.5195107340524	4	9.185159530507494
550	0x115f2d48be8a48b5780389f82a94c	3130	7	private car	17.26375531182348	2018-01-01 23:02:17.071177	2018-01-01 23:19:32.896496	0	40	0	1	0	0	0	0	0	0	2.1523322717279734	0.6192889614808816	0	3.120368783977742
551	0x115f2d48be8a48b5780389f82a94c	30	8	stay at home	40.451725090037144	2018-01-01 23:19:32.896496	2018-01-02 00:00:00.000001	0	40	0	1	0	0	0	0	0	0	3.5256066677666267	2.3769478616682913	0	3.130247543609507
552	0x131d6856649dcefc9fc04746ac9d5	31	0	stay at home	479.0	2018-01-01 00:00:00.000000	2018-01-01 07:59:00.000000	0	13	0	0	0	0	0	0	0	0	33.09554835970861	264.21279440500706	4	4.492447326905421
553	0x131d6856649dcefc9fc04746ac9d5	3139	1	by foot	25.39590621983534	2018-01-01 07:59:00.000000	2018-01-01 08:24:23.754373	0	13	0	0	0	0	0	0	0	0	76.87693001766527	32.5393217532912	4	1.1424869159086908
554	0x131d6856649dcefc9fc04746ac9d5	39	2	school	374.08438674228603	2018-01-01 08:24:23.754373	2018-01-01 14:38:28.817578	0	13	0	0	0	0	0	0	0	0	39.70655368962561	247.56002977722082	4	4.071370911304926
555	0x131d6856649dcefc9fc04746ac9d5	3931	3	by foot	26.39590621983534	2018-01-01 14:38:28.817578	2018-01-01 15:04:52.571951	0	13	0	0	0	0	0	0	0	0	64.06686634164477	28.185049929213008	4	1.1134615151725182
556	0x131d6856649dcefc9fc04746ac9d5	31	4	stay at home	535.1238008180433	2018-01-01 15:04:52.571951	2018-01-02 00:00:00.000000	0	13	0	0	0	0	0	0	0	0	26.377185062451243	235.25099209166373	4	3.785709664589827
557	0x162f6e80632d21ddb2c07642d5a19	40	0	stay at home	487.0	2018-01-01 00:00:00.000000	2018-01-01 08:07:00.000000	1	21	0	0	0	0	0	0	1	0	27.841112269197765	225.97702791832188	4	5.183801953218495
558	0x162f6e80632d21ddb2c07642d5a19	4040	1	private car	23.62517557286789	2018-01-01 08:07:00.000000	2018-01-01 08:30:37.510534	1	21	0	0	0	0	0	0	1	0	11.396398737170244	4.4873653510676155	0	2.5679453298044734
559	0x162f6e80632d21ddb2c07642d5a19	40	2	university	372.2430132464461	2018-01-01 08:30:37.510534	2018-01-01 14:42:52.091329	1	21	0	0	0	0	0	0	1	0	14.815318358321319	91.91497913178198	4	3.222742349948383
560	0x162f6e80632d21ddb2c07642d5a19	4040	3	private car	21.62517557286789	2018-01-01 14:42:52.091329	2018-01-01 15:04:29.601863	1	21	0	0	0	0	0	0	1	0	8.77517242038626	3.162744071217349	0	2.5603973417086134
561	0x162f6e80632d21ddb2c07642d5a19	40	4	stay at home	535.5066356078182	2018-01-01 15:04:29.601863	2018-01-01 23:59:59.999999	1	21	0	0	0	0	0	0	1	0	12.884949031649851	114.99959509861712	4	3.4599462826880547
562	0x1df5716f95b5ebab9e836c2705a0	40	0	stay at home	477.0	2018-01-01 00:00:00.000000	2018-01-01 07:57:00.000000	0	11	0	0	0	0	0	0	0	0	27.841112269197765	221.33684254012223	4	3.4868569373176155
563	0x1df5716f95b5ebab9e836c2705a0	4039	1	private car	26.141399436006377	2018-01-01 07:57:00.000000	2018-01-01 08:23:08.483966	0	11	0	0	0	0	0	0	0	0	20.454900598079345	8.911995449303298	1	0.9935905220036979
564	0x1df5716f95b5ebab9e836c2705a0	39	2	school	360.9367175745746	2018-01-01 08:23:08.483966	2018-01-01 14:24:04.687020	0	11	0	0	0	0	0	0	0	0	39.70655368962561	238.85921924886802	4	3.867305401174644
565	0x1df5716f95b5ebab9e836c2705a0	3940	3	private car	25.141399436006377	2018-01-01 14:24:04.687020	2018-01-01 14:49:13.170986	0	11	0	0	0	0	0	0	0	0	19.308341567586968	8.090645463292491	1	0.9887791434287064
566	0x1df5716f95b5ebab9e836c2705a0	40	4	stay at home	550.7804835534126	2018-01-01 14:49:13.170986	2018-01-01 23:59:59.999999	0	11	0	0	0	0	0	0	0	0	13.148062482162722	120.69493686193444	4	1.9236166323497739
567	0x12809e7de17dcaf7d2c5d22cd3885	31	0	stay at home	470.0	2018-01-01 00:00:00.000000	2018-01-01 07:50:00.000000	1	81	0	1	0	0	1	0	1	0	33.09554835970861	259.2484621510508	4	34.378057252884105
568	0x12809e7de17dcaf7d2c5d22cd3885	3139	1	private car	33.65158065176645	2018-01-01 07:50:00.000000	2018-01-01 08:23:39.094839	1	81	0	1	0	0	1	0	1	0	26.357804577485233	14.783029775712388	2	31.044171028944298
569	0x12809e7de17dcaf7d2c5d22cd3885	39	2	services	488.7548078171785	2018-01-01 08:23:39.094839	2018-01-01 16:32:24.383308	1	81	0	1	0	0	1	0	1	0	39.70655368962561	323.44615029425745	4	36.39102696139367
570	0x12809e7de17dcaf7d2c5d22cd3885	3931	3	private car	31.651580651766455	2018-01-01 16:32:24.383308	2018-01-01 17:04:03.478147	1	81	0	1	0	0	1	0	1	0	22.465580628671898	11.851185619286177	2	31.026500573208498
571	0x12809e7de17dcaf7d2c5d22cd3885	31	4	stay at home	121.56292613231798	2018-01-01 17:04:03.478147	2018-01-01 19:05:37.253715	1	81	0	1	0	0	1	0	1	0	30.177676154845706	61.14144362094204	4	31.368393905432725
572	0x12809e7de17dcaf7d2c5d22cd3885	3139	5	private car	20.216393052752036	2018-01-01 19:05:37.253715	2018-01-01 19:25:50.237298	1	81	0	1	0	0	1	0	1	0	24.707225695019943	8.324849764892962	1	31.005648707151856
573	0x12809e7de17dcaf7d2c5d22cd3885	39	6	gym	239.3264312439691	2018-01-01 19:25:50.237298	2018-01-01 23:25:09.823173	1	81	0	1	0	0	1	0	1	0	37.39230135082316	149.14943397152587	4	32.29139448368934
574	0x12809e7de17dcaf7d2c5d22cd3885	3931	7	private car	28.216393052752036	2018-01-01 23:25:09.823173	2018-01-01 23:53:22.806756	1	81	0	1	0	0	1	0	1	0	1.8487602404744603	0.8694224267587958	0	30.962968381095482
575	0x12809e7de17dcaf7d2c5d22cd3885	31	8	stay at home	6.619887397497223	2018-01-01 23:53:22.806756	2018-01-02 00:00:00.000000	1	81	0	1	0	0	1	0	1	0	2.859645738359695	0.3155088797445665	0	30.959871792373832
576	0xb61f857067557545e387ddf1337a	31	0	stay at home	482.0	2018-01-01 00:00:00.000000	2018-01-01 08:02:00.000000	1	41	0	0	0	0	0	0	0	0	33.09554835970861	265.8675718229925	4	4.536597807297269
577	0xb61f857067557545e387ddf1337a	3139	1	private car	22.811731626109278	2018-01-01 08:02:00.000000	2018-01-01 08:24:48.703898	1	41	0	0	0	0	0	0	0	0	27.29404542484932	10.37707398704164	2	1.0022309922313077
578	0xb61f857067557545e387ddf1337a	39	2	services	485.18113672749377	2018-01-01 08:24:48.703898	2018-01-01 16:29:59.572102	1	41	0	0	0	0	0	0	0	0	39.70655368962561	321.08118091106354	4	6.287036274733272
579	0xb61f857067557545e387ddf1337a	3931	3	private car	23.811731626109278	2018-01-01 16:29:59.572102	2018-01-01 16:53:48.276000	1	41	0	0	0	0	0	0	0	0	21.514483356203062	8.53828506253837	1	0.9913984713766525
580	0xb61f857067557545e387ddf1337a	31	4	stay at home	426.1954000202877	2018-01-01 16:53:48.276000	2018-01-02 00:00:00.000001	1	41	0	0	0	0	0	0	0	0	26.302469163551745	186.83318944468698	4	2.8436378046192003
581	0x1ce9723ba35e8add5cacd97399e27	39	0	stay at home	488.0	2018-01-01 00:00:00.000000	2018-01-01 08:08:00.000000	0	6	0	0	0	0	0	0	0	1	43.00945865602414	349.81026373566294	4	8.450481481390945
582	0x1ce9723ba35e8add5cacd97399e27	3939	1	by foot	23.92517689894006	2018-01-01 08:08:00.000000	2018-01-01 08:31:55.510614	0	6	0	0	0	0	0	0	0	1	89.08521661133949	35.52299277511151	4	2.162811625265445
583	0x1ce9723ba35e8add5cacd97399e27	39	2	school	360.4508954119364	2018-01-01 08:31:55.510614	2018-01-01 14:32:22.564339	0	6	0	0	0	0	0	0	0	1	39.70655368962561	238.53771385246128	4	4.859964122977176
584	0x1ce9723ba35e8add5cacd97399e27	3939	3	by foot	13.925176898940059	2018-01-01 14:32:22.564339	2018-01-01 14:46:18.074953	0	6	0	0	0	0	0	0	0	1	86.77906063064148	20.14022950675879	3	2.0617609001658783
585	0x1ce9723ba35e8add5cacd97399e27	39	4	stay at home	553.6987507901835	2018-01-01 14:46:18.074953	2018-01-02 00:00:00.000000	0	6	0	0	0	0	0	0	0	1	44.13335083501195	407.2763537588503	4	11.463607146958292
586	0x93f5de0149ac1ab7bc95248b587c	31	0	stay at home	480.0	2018-01-01 00:00:00.000000	2018-01-01 08:00:00.000000	0	56	0	0	0	0	0	0	0	0	33.09554835970861	264.76438687766887	4	4.507116204300499
587	0x93f5de0149ac1ab7bc95248b587c	3139	1	private car	27.132767823815968	2018-01-01 08:00:00.000000	2018-01-01 08:27:07.966069	0	56	0	0	0	0	0	0	0	0	27.29404542484932	12.34271662475205	2	1.0139417474577772
588	0x93f5de0149ac1ab7bc95248b587c	39	2	services	487.8963085452341	2018-01-01 08:27:07.966069	2018-01-01 16:35:01.744582	0	56	0	0	0	0	0	0	0	0	39.70655368962561	322.87801617035797	4	6.354155927290845
589	0x93f5de0149ac1ab7bc95248b587c	3931	3	private car	29.132767823815968	2018-01-01 16:35:01.744582	2018-01-01 17:04:09.710651	0	56	0	0	0	0	0	0	0	0	22.465580628671898	10.908075741371933	2	1.0053811543107167
590	0x93f5de0149ac1ab7bc95248b587c	31	4	stay at home	115.2917178357528	2018-01-01 17:04:09.710651	2018-01-01 18:59:27.213721	0	56	0	0	0	0	0	0	0	0	30.177676154845706	57.98726873638661	4	1.3279079823202413
591	0x93f5de0149ac1ab7bc95248b587c	3139	5	private car	27.339348759564054	2018-01-01 18:59:27.213721	2018-01-01 19:26:47.574647	0	56	0	0	0	0	0	0	0	0	24.218785434636857	11.035430358843119	2	1.0061381551593112
592	0x93f5de0149ac1ab7bc95248b587c	39	6	running	241.69645933776366	2018-01-01 19:26:47.574647	2018-01-01 23:28:29.362207	0	56	0	0	0	0	0	0	0	0	83.89298379992375	337.94395246203226	4	6.94588056267263
593	0x93f5de0149ac1ab7bc95248b587c	3931	7	private car	30.339348759564054	2018-01-01 23:28:29.362207	2018-01-01 23:58:49.723133	0	56	0	0	0	0	0	0	0	0	1.8487602404744603	0.9348363618095026	0	0.9478347397310753
594	0x93f5de0149ac1ab7bc95248b587c	31	8	stay at home	1.1712811144893749	2018-01-01 23:58:49.723133	2018-01-02 00:00:00.000000	0	56	0	0	0	0	0	0	0	0	2.859645738359695	0.05582415079117892	0	0.9429235419060683
595	0xb3323d77b881ef6384756cb015e3	40	0	stay at home	480.0	2018-01-01 00:00:00.000000	2018-01-01 08:00:00.000000	1	9	0	0	0	0	0	0	0	0	27.841112269197765	222.72889815358212	4	3.5156618061248137
596	0xb3323d77b881ef6384756cb015e3	4039	1	private car	30.288619155955647	2018-01-01 08:00:00.000000	2018-01-01 08:30:17.317149	1	9	0	0	0	0	0	0	0	0	20.96995078767189	10.585847552115434	2	1.003468359921784
597	0xb3323d77b881ef6384756cb015e3	39	2	school	350.2168652305786	2018-01-01 08:30:17.317149	2018-01-01 14:20:30.329063	1	9	0	0	0	0	0	0	0	0	39.70655368962561	231.76507937150575	4	3.7085153416924648
598	0xb3323d77b881ef6384756cb015e3	3940	3	private car	24.288619155955647	2018-01-01 14:20:30.329063	2018-01-01 14:44:47.646212	1	9	0	0	0	0	0	0	0	0	19.308341567586968	7.816215914470459	1	0.9871767634468727
599	0xb3323d77b881ef6384756cb015e3	40	4	stay at home	555.2058964575101	2018-01-01 14:44:47.646212	2018-01-01 23:59:59.999999	1	9	0	0	0	0	0	0	0	0	13.148062482162722	121.66469695147516	4	1.934673075510935
600	0x1cb58abba672c3e8eae3cb6b62c4e	40	0	stay at home	489.0	2018-01-01 00:00:00.000000	2018-01-01 08:09:00.000000	0	46	0	0	0	0	0	0	1	0	27.841112269197765	226.9050649939618	4	5.203512031140686
601	0x1cb58abba672c3e8eae3cb6b62c4e	4030	1	private car	27.66030513642906	2018-01-01 08:09:00.000000	2018-01-01 08:36:39.618308	0	46	0	0	0	0	0	0	1	0	18.802436729554277	8.66801895413121	1	2.592158895130728
602	0x1cb58abba672c3e8eae3cb6b62c4e	30	2	industry	476.186626267761	2018-01-01 08:36:39.618308	2018-01-01 16:32:50.815884	0	46	0	0	0	0	0	0	1	0	34.0710171385198	270.4027117450468	4	6.259834937688046
603	0x1cb58abba672c3e8eae3cb6b62c4e	3040	3	private car	32.66030513642906	2018-01-01 16:32:50.815884	2018-01-01 17:05:30.434192	0	46	0	0	0	0	0	0	1	0	15.078920059589855	8.208035504567095	1	2.5894653718378384
604	0x1cb58abba672c3e8eae3cb6b62c4e	40	4	stay at home	139.97658920853317	2018-01-01 17:05:30.434192	2018-01-01 19:25:29.029545	0	46	0	0	0	0	0	0	1	0	14.280909121244589	33.31654915981414	4	2.7477469026714614
605	0x1cb58abba672c3e8eae3cb6b62c4e	4030	5	private car	17.201736134941523	2018-01-01 19:25:29.029545	2018-01-01 19:42:41.133713	0	46	0	0	0	0	0	0	1	0	16.620480185637792	4.76501857648942	0	2.569534964762328
606	0x1cb58abba672c3e8eae3cb6b62c4e	30	6	shopping	252.4873817891576	2018-01-01 19:42:41.133713	2018-01-01 23:55:10.376620	0	46	0	0	0	0	0	0	1	0	30.13489045210021	126.81132651256442	4	3.5944233076160934
607	0x1cb58abba672c3e8eae3cb6b62c4e	3040	7	private car	19.201736134941523	2018-01-01 23:55:10.376620	2018-01-02 00:14:22.480788	0	46	0	0	0	0	0	0	1	0	1.6570087918025227	0.5302907598911716	0	2.545571302157505
608	0x1cb58abba672c3e8eae3cb6b62c4e	40	8	stay at home	-14.374679808192923	2018-01-02 00:14:22.480788	2018-01-02 00:00:00.000000	0	46	0	0	0	0	0	0	1	0	27.841112269197765	-6.670117906227823	0	2.5061772092870833
609	0xb6bd088459832a653a913ef5b025	31	0	stay at home	470.0	2018-01-01 00:00:00.000000	2018-01-01 07:50:00.000000	0	25	0	0	0	0	0	0	0	0	33.09554835970861	259.2484621510508	4	4.362557252884105
610	0xb6bd088459832a653a913ef5b025	3131	1	private car	20.829663800173766	2018-01-01 07:50:00.000000	2018-01-01 08:10:49.779828	0	25	0	0	0	0	0	0	0	0	22.77359327845954	7.906104858536821	1	0.9877013341682904
611	0xb6bd088459832a653a913ef5b025	31	2	services	461.87687658177674	2018-01-01 08:10:49.779828	2018-01-01 15:52:42.392423	0	25	0	0	0	0	0	0	0	0	31.257964414982627	240.62218287160835	4	3.9078099452578776
612	0xb6bd088459832a653a913ef5b025	3131	3	private car	23.829663800173766	2018-01-01 15:52:42.392423	2018-01-01 16:16:32.172251	0	25	0	0	0	0	0	0	0	0	17.757186817753816	7.052463198399181	1	0.9827309074980183
613	0xb6bd088459832a653a913ef5b025	31	4	stay at home	108.81020569134952	2018-01-01 16:16:32.172251	2018-01-01 18:05:20.784592	0	25	0	0	0	0	0	0	0	0	26.302469163551745	47.69961799794072	4	1.2495765605536118
614	0xb6bd088459832a653a913ef5b025	3139	5	private car	28.53034817825076	2018-01-01 18:05:20.784592	2018-01-01 18:33:52.605483	0	25	0	0	0	0	0	0	0	0	23.730345174253774	11.283916836858882	2	1.00761680994061
615	0xb6bd088459832a653a913ef5b025	39	6	running	244.06583857302957	2018-01-01 18:33:52.605483	2018-01-01 22:37:56.555797	0	25	0	0	0	0	0	0	0	0	80.4878455657509	327.4055587156916	4	6.526474156175184
616	0xb6bd088459832a653a913ef5b025	3931	7	private car	30.53034817825076	2018-01-01 22:37:56.555797	2018-01-01 23:08:28.376688	0	25	0	0	0	0	0	0	0	0	1.8922253278488679	0.9628383015155105	0	0.9479916112695558
617	0xb6bd088459832a653a913ef5b025	31	8	stay at home	51.52705519699521	2018-01-01 23:08:28.376688	2018-01-02 00:00:00.000000	0	25	0	0	0	0	0	0	0	0	2.859645738359695	2.455818730071869	0	0.9563932402773393
618	0x1075d565bc169bad769bb3773bdd4	39	0	stay at home	478.0	2018-01-01 00:00:00.000000	2018-01-01 07:58:00.000000	1	61	0	1	0	0	0	0	0	0	43.00945865602414	342.64202062632563	4	9.315739323081754
619	0x1075d565bc169bad769bb3773bdd4	3939	1	private car	16.979882167803545	2018-01-01 07:58:00.000000	2018-01-01 08:14:58.792930	1	61	0	1	0	0	0	0	0	0	29.942015876510922	8.47353169082764	1	3.16531914327733
620	0x1075d565bc169bad769bb3773bdd4	39	2	services	481.633012167063	2018-01-01 08:14:58.792930	2018-01-01 16:16:36.773660	1	61	0	1	0	0	0	0	0	0	39.70655368962561	318.7331176051265	4	8.374693297044434
621	0x1075d565bc169bad769bb3773bdd4	3939	3	private car	20.979882167803545	2018-01-01 16:16:36.773660	2018-01-01 16:37:35.566590	1	61	0	1	0	0	0	0	0	0	25.29696502911282	8.845455758563899	1	3.1674998697728545
622	0x1075d565bc169bad769bb3773bdd4	39	4	stay at home	442.40722349732994	2018-01-01 16:37:35.566590	2018-01-02 00:00:00.000000	1	61	0	1	0	0	0	0	0	0	37.52383145985068	276.68023485223836	4	7.010262546409182
623	0x1420ba941f2209858a9bfecf35688	30	0	stay at home	472.0	2018-01-01 00:00:00.000000	2018-01-01 07:52:00.000000	1	7	0	0	0	0	0	0	1	0	36.33618478268205	285.8446536237654	4	6.7051095100601685
624	0x1420ba941f2209858a9bfecf35688	3039	1	private car	20.76452986832126	2018-01-01 07:52:00.000000	2018-01-01 08:12:45.871792	1	7	0	0	0	0	0	0	1	0	27.653462051925207	9.57018564566149	1	2.5974630207509812
625	0x1420ba941f2209858a9bfecf35688	39	2	school	357.65243257026407	2018-01-01 08:12:45.871792	2018-01-01 14:10:25.017746	1	7	0	0	0	0	0	0	1	0	39.70655368962561	236.6857586012732	4	5.417946960826831
626	0x1420ba941f2209858a9bfecf35688	3930	3	private car	17.76452986832126	2018-01-01 14:10:25.017746	2018-01-01 14:28:10.889538	1	7	0	0	0	0	0	0	1	0	25.263587703909213	7.479929305784149	1	2.5852167435502085
627	0x1420ba941f2209858a9bfecf35688	30	4	stay at home	571.8185076930935	2018-01-01 14:28:10.889538	2018-01-02 00:00:00.000000	1	7	0	0	0	0	0	0	1	0	30.815292686585373	293.6792446361524	4	6.9470464112688255
628	0xfe997252d0026d3435d7a2e72c83	40	0	stay at home	488.0	2018-01-01 00:00:00.000000	2018-01-01 08:08:00.000000	0	37	0	0	1	0	0	0	0	0	27.841112269197765	226.4410464561418	4	5.093643479207187
629	0xfe997252d0026d3435d7a2e72c83	4030	1	by foot	27.687700720602603	2018-01-01 08:08:00.000000	2018-01-01 08:35:41.262043	0	37	0	0	1	0	0	0	0	0	54.840440461199975	25.306761714595513	4	2.5946809618053184
630	0xfe997252d0026d3435d7a2e72c83	30	2	industry	476.41463417257177	2018-01-01 08:35:41.262043	2018-01-01 16:32:06.140093	0	37	0	0	1	0	0	0	0	0	34.0710171385198	270.5321860989222	4	6.163401977337395
631	0xfe997252d0026d3435d7a2e72c83	3040	3	by foot	31.687700720602603	2018-01-01 16:32:06.140093	2018-01-01 17:03:47.402136	0	37	0	0	1	0	0	0	0	0	43.980183507137085	23.227181543522374	3	2.5813093229578215
632	0xfe997252d0026d3435d7a2e72c83	40	4	stay at home	416.20996438622296	2018-01-01 17:03:47.402136	2018-01-01 23:59:59.999999	0	37	0	0	1	0	0	0	0	0	14.280909121244589	99.06427794593495	4	3.1927761655076243
633	0x1a376c76f49b2d1b30b0fa71747b4	40	0	stay at home	474.0	2018-01-01 00:00:00.000000	2018-01-01 07:54:00.000000	1	73	0	1	0	0	0	0	0	0	27.841112269197765	219.94478692666235	4	5.63258807541687
634	0x1a376c76f49b2d1b30b0fa71747b4	4040	1	private car	22.10078315026891	2018-01-01 07:54:00.000000	2018-01-01 08:16:06.046989	1	73	0	1	0	0	0	0	0	0	10.967785319647763	4.0399440831373	0	3.1396892119924296
635	0x1a376c76f49b2d1b30b0fa71747b4	40	2	residence	475.2140807616887	2018-01-01 08:16:06.046989	2018-01-01 16:11:18.891835	1	73	0	1	0	0	0	0	0	0	16.90465812680253	133.88885953865125	4	4.25391578910269
636	0x1a376c76f49b2d1b30b0fa71747b4	4040	3	private car	18.10078315026891	2018-01-01 16:11:18.891835	2018-01-01 16:29:24.938824	1	73	0	1	0	0	0	0	0	0	8.734110362619036	2.6349039614047287	0	3.1317060167375788
637	0x1a376c76f49b2d1b30b0fa71747b4	40	4	stay at home	129.56482203209225	2018-01-01 16:29:24.938824	2018-01-01 18:38:58.828146	1	73	0	1	0	0	0	0	0	0	12.955597037884903	27.97649374221765	4	3.286389944630595
638	0x1a376c76f49b2d1b30b0fa71747b4	4030	5	private car	28.057958486218975	2018-01-01 18:38:58.828146	2018-01-01 19:07:02.305655	1	73	0	1	0	0	0	0	0	0	16.174826698325752	7.563876933723504	1	3.160005660880562
639	0x1a376c76f49b2d1b30b0fa71747b4	30	6	gym	236.86343122544073	2018-01-01 19:07:02.305655	2018-01-01 23:03:54.111529	1	73	0	1	0	0	0	0	0	0	30.13489045210021	118.96422586812048	4	4.0783412001714945
640	0x1a376c76f49b2d1b30b0fa71747b4	3040	7	private car	26.057958486218975	2018-01-01 23:03:54.111529	2018-01-01 23:29:57.589038	1	73	0	1	0	0	0	0	0	0	1.6570087918025227	0.7196377718014999	0	3.120930027329991
641	0x1a376c76f49b2d1b30b0fa71747b4	40	8	stay at home	30.040182707802614	2018-01-01 23:29:57.589038	2018-01-02 00:00:00.000000	1	73	0	1	0	0	0	0	0	0	1.390186081247524	0.6960240646419958	0	3.120797927692381
642	0x13bca719a7e52866953a77472defb	31	0	stay at home	486.0	2018-01-01 00:00:00.000000	2018-01-01 08:06:00.000000	1	19	0	0	0	0	0	0	0	0	33.09554835970861	268.0739417136397	4	4.596140803103682
643	0x13bca719a7e52866953a77472defb	3140	1	private car	25.01306556689584	2018-01-01 08:06:00.000000	2018-01-01 08:31:00.783934	1	19	0	0	0	0	0	0	0	0	17.72049337434767	7.387397710838359	1	0.9846781135127182
644	0x13bca719a7e52866953a77472defb	40	2	university	362.26557021493204	2018-01-01 08:31:00.783934	2018-01-01 14:33:16.718147	1	19	0	0	0	0	0	0	0	0	14.815318358321319	89.45132921655038	4	1.5992861215829086
645	0x13bca719a7e52866953a77472defb	4040	3	private car	24.4697650606394	2018-01-01 14:33:16.718147	2018-01-01 14:57:44.904051	1	19	0	0	0	0	0	0	0	0	8.86386234752543	3.614943819563248	0	0.9629674368573599
646	0x13bca719a7e52866953a77472defb	40	4	library	235.3021146039203	2018-01-01 14:57:44.904051	2018-01-01 18:53:03.030927	1	19	0	0	0	0	0	0	0	0	11.52302105178306	45.18985366850073	4	1.231178739376652
647	0x13bca719a7e52866953a77472defb	4031	5	private car	29.36661904312451	2018-01-01 18:53:03.030927	2018-01-01 19:22:25.028070	1	19	0	0	0	0	0	0	0	0	15.044901022088709	7.363631280953228	1	0.9845398157310068
648	0x13bca719a7e52866953a77472defb	31	6	stay at home	277.58286551048786	2018-01-01 19:22:25.028070	2018-01-02 00:00:00.000001	1	19	0	0	0	0	0	0	0	0	30.632528276978885	141.7177496159141	4	2.178097741509694
649	0xfc5f0eae5de0b296703ba82c3166	40	0	stay at home	479.0	2018-01-01 00:00:00.000000	2018-01-01 07:59:00.000000	1	28	0	0	1	0	0	1	0	0	27.841112269197765	222.26487961576217	4	6.006033840180884
650	0xfc5f0eae5de0b296703ba82c3166	4040	1	private car	16.421947879747307	2018-01-01 07:59:00.000000	2018-01-01 08:15:25.316873	1	28	0	0	1	0	0	1	0	0	10.967785319647763	3.001873314591887	0	3.459484681535545
651	0xfc5f0eae5de0b296703ba82c3166	40	2	residence	475.4904021616882	2018-01-01 08:15:25.316873	2018-01-01 16:10:54.741003	1	28	0	0	1	0	0	1	0	0	16.90465812680253	133.9667115186531	4	4.58057285130279
652	0xfc5f0eae5de0b296703ba82c3166	4040	3	private car	22.421947879747307	2018-01-01 16:10:54.741003	2018-01-01 16:33:20.057876	1	28	0	0	1	0	0	1	0	0	8.734110362619036	3.263929455443415	0	3.460971836475563
653	0xfc5f0eae5de0b296703ba82c3166	40	4	stay at home	111.50172677790607	2018-01-01 16:33:20.057876	2018-01-01 18:24:50.161483	1	28	0	0	1	0	0	1	0	0	12.955597037884903	24.076190686048193	3	3.586748582952584
654	0xfc5f0eae5de0b296703ba82c3166	4031	5	private car	19.663172679126617	2018-01-01 18:24:50.161483	2018-01-01 18:44:29.951844	1	28	0	0	1	0	0	1	0	0	14.734093010797906	4.82865025236053	0	3.4698996397540776
655	0xfc5f0eae5de0b296703ba82c3166	31	6	free time	247.48659502297608	2018-01-01 18:44:29.951844	2018-01-01 22:51:59.147545	1	28	0	0	1	0	0	1	0	0	81.44591609073964	335.9462075304029	4	9.364355044907903
656	0xfc5f0eae5de0b296703ba82c3166	3140	7	private car	21.663172679126617	2018-01-01 22:51:59.147545	2018-01-01 23:13:38.937906	1	28	0	0	1	0	0	1	0	0	1.5035188094077956	0.5428497932419323	0	3.4456414887398124
657	0xfc5f0eae5de0b296703ba82c3166	40	8	stay at home	46.35103491968175	2018-01-01 23:13:38.937906	2018-01-02 00:00:00.000001	1	28	0	0	1	0	0	1	0	0	1.390186081247524	1.0739427266126587	0	3.44861429271409
658	0x1480da1fed18f456ee31a37584dcc	39	0	stay at home	473.0	2018-01-01 00:00:00.000000	2018-01-01 07:53:00.000000	0	10	0	0	0	0	0	0	1	1	43.00945865602414	339.05789907165695	4	9.591759095910707
659	0x1480da1fed18f456ee31a37584dcc	3939	1	private car	22.48215198467029	2018-01-01 07:53:00.000000	2018-01-01 08:15:28.929119	0	10	0	0	0	0	0	0	1	1	29.942015876510922	11.219349194385488	2	3.6072323819912895
660	0x1480da1fed18f456ee31a37584dcc	39	2	school	371.93294424245084	2018-01-01 08:15:28.929119	2018-01-01 14:27:24.905774	0	10	0	0	0	0	0	0	1	1	39.70655368962561	246.13625699172337	4	6.637256103091401
661	0x1480da1fed18f456ee31a37584dcc	3939	3	private car	20.48215198467029	2018-01-01 14:27:24.905774	2018-01-01 14:47:53.834893	0	10	0	0	0	0	0	0	1	1	29.752820787648503	10.156696622421236	2	3.600926505980251
662	0x1480da1fed18f456ee31a37584dcc	39	4	stay at home	552.1027517882086	2018-01-01 14:47:53.834893	2018-01-02 00:00:00.000000	0	10	0	0	0	0	0	0	1	1	44.13335083501195	406.1024073607422	4	12.991261655235983
663	0x19139b732a42543f595d716f743b0	31	0	stay at home	482.0	2018-01-01 00:00:00.000000	2018-01-01 08:02:00.000000	1	13	0	0	0	0	0	0	0	0	33.09554835970861	265.8675718229925	4	4.536597807297269
664	0x19139b732a42543f595d716f743b0	3139	1	by foot	21.72365052257857	2018-01-01 08:02:00.000000	2018-01-01 08:23:43.419031	1	13	0	0	0	0	0	0	0	0	79.60763248914385	28.822806452067212	4	1.1176662277766398
665	0x19139b732a42543f595d716f743b0	39	2	school	354.6232187343759	2018-01-01 08:23:43.419031	2018-01-01 14:18:20.812155	1	13	0	0	0	0	0	0	0	0	39.70655368962561	234.68109790440568	4	3.7729805601688775
666	0x19139b732a42543f595d716f743b0	3931	3	by foot	29.72365052257857	2018-01-01 14:18:20.812155	2018-01-01 14:48:04.231186	1	13	0	0	0	0	0	0	0	0	66.90359963156835	33.14365356918757	4	1.1465747190119804
667	0x19139b732a42543f595d716f743b0	31	4	stay at home	551.9294802204669	2018-01-01 14:48:04.231186	2018-01-01 23:59:59.999999	1	13	0	0	0	0	0	0	0	0	23.917167647383298	220.00983179943384	4	3.459617749469481
668	0x10251997ae5e9bfbb5013f671ce3a	31	0	stay at home	477.0	2018-01-01 00:00:00.000000	2018-01-01 07:57:00.000000	1	76	0	0	0	0	1	0	0	0	33.09554835970861	263.10960945968344	4	30.704452640887038
669	0x10251997ae5e9bfbb5013f671ce3a	3131	1	private car	19.23707877550353	2018-01-01 07:57:00.000000	2018-01-01 08:16:14.224727	1	76	0	0	0	0	1	0	0	0	22.77359327845954	7.301623464983398	1	27.225379081276014
670	0x10251997ae5e9bfbb5013f671ce3a	31	2	services	485.22482760511775	2018-01-01 08:16:14.224727	2018-01-01 16:21:27.714383	1	76	0	0	0	0	1	0	0	0	31.257964414982627	252.78567324244753	4	30.440271077749806
671	0x10251997ae5e9bfbb5013f671ce3a	3131	3	private car	18.23707877550353	2018-01-01 16:21:27.714383	2018-01-01 16:39:41.939110	1	76	0	0	0	0	1	0	0	0	17.732001683293312	5.389665192426356	1	27.214320774390107
672	0x10251997ae5e9bfbb5013f671ce3a	31	4	stay at home	124.84994447214925	2018-01-01 16:39:41.939110	2018-01-01 18:44:32.935778	1	76	0	0	0	0	1	0	0	0	26.302469163551745	54.73103024249755	4	27.54379755320236
673	0x10251997ae5e9bfbb5013f671ce3a	3139	5	private car	22.958649408712862	2018-01-01 18:44:32.935778	2018-01-01 19:07:30.454743	1	76	0	0	0	0	1	0	0	0	24.218785434636857	9.267176731644485	1	27.23687837967674
674	0x10251997ae5e9bfbb5013f671ce3a	39	6	running	256.32353967477434	2018-01-01 19:07:30.454743	2018-01-01 23:23:49.867123	1	76	0	0	0	0	1	0	0	0	83.89298379992375	358.3957760245826	4	34.07947697259883
675	0x10251997ae5e9bfbb5013f671ce3a	3931	7	private car	19.958649408712862	2018-01-01 23:23:49.867123	2018-01-01 23:43:47.386088	1	76	0	0	0	0	1	0	0	0	1.8487602404744603	0.6149792913399572	0	27.187244687770267
676	0x10251997ae5e9bfbb5013f671ce3a	31	8	stay at home	16.210231879525963	2018-01-01 23:43:47.386088	2018-01-02 00:00:00.000001	1	76	0	0	0	0	1	0	0	0	2.859645738359695	0.7725920085351482	0	27.188126330590084
677	0x8aa9e1dee8af97e65de9d993e625	30	0	stay at home	476.0	2018-01-01 00:00:00.000000	2018-01-01 07:56:00.000000	0	29	0	0	0	0	0	0	0	0	36.33618478268205	288.2670659426109	4	5.178722269480429
678	0x8aa9e1dee8af97e65de9d993e625	3039	1	private car	20.96852528745347	2018-01-01 07:56:00.000000	2018-01-01 08:16:58.111517	0	29	0	0	0	0	0	0	0	0	27.653462051925207	9.664205305357143	1	0.9980174212653357
679	0x8aa9e1dee8af97e65de9d993e625	39	2	services	467.4713346628783	2018-01-01 08:16:58.111517	2018-01-01 16:04:26.391597	0	29	0	0	0	0	0	0	0	0	39.70655368962561	309.36126080254195	4	5.866305513856654
680	0x8aa9e1dee8af97e65de9d993e625	3939	3	private car	15.393593781118637	2018-01-01 16:04:26.391597	2018-01-01 16:19:50.007224	0	29	0	0	0	0	0	0	0	0	25.29696502911282	6.490186725888779	1	0.9794706596614646
681	0x8aa9e1dee8af97e65de9d993e625	39	4	shopping	236.5777068881442	2018-01-01 16:19:50.007224	2018-01-01 20:16:24.669637	0	29	0	0	0	0	0	0	0	0	32.88605453784667	129.6684561860369	4	2.0283863511872524
682	0x8aa9e1dee8af97e65de9d993e625	3930	5	private car	19.362119068572106	2018-01-01 20:16:24.669637	2018-01-01 20:35:46.396781	0	29	0	0	0	0	0	0	0	0	7.036683058459733	2.270751587095025	0	0.9553477600664545
683	0x8aa9e1dee8af97e65de9d993e625	30	6	stay at home	204.22672031183333	2018-01-01 20:35:46.396781	2018-01-02 00:00:00.000000	0	29	0	0	0	0	0	0	0	0	10.626852031263198	36.17145229306712	4	1.1672765297732293
684	0x1295f8107faa393db42cd0b1f6962	39	0	stay at home	475.0	2018-01-01 00:00:00.000000	2018-01-01 07:55:00.000000	0	61	0	0	1	0	0	0	0	0	43.00945865602414	340.4915476935244	4	8.551250992792664
685	0x1295f8107faa393db42cd0b1f6962	3930	1	private car	27.881738357766924	2018-01-01 07:55:00.000000	2018-01-01 08:22:52.904301	0	61	0	0	1	0	0	0	0	0	27.653462051925207	12.85044322697025	2	2.516988815507357
686	0x1295f8107faa393db42cd0b1f6962	30	2	industry	462.32480942371876	2018-01-01 08:22:52.904301	2018-01-01 16:05:12.392866	0	61	0	0	1	0	0	0	0	0	34.0710171385198	262.53127509064035	4	5.948023480330745
687	0x1295f8107faa393db42cd0b1f6962	3039	3	private car	26.881738357766924	2018-01-01 16:05:12.392866	2018-01-01 16:32:05.297167	0	61	0	0	1	0	0	0	0	0	22.67125855393744	10.157380678137194	2	2.5009305525033616
688	0x1295f8107faa393db42cd0b1f6962	39	4	stay at home	447.91171386074734	2018-01-01 16:32:05.297167	2018-01-01 23:59:59.999999	0	61	0	0	1	0	0	0	0	0	37.52383145985068	280.1227276633925	4	6.435358528954662
689	0xe816b9b22b71d6abb6912fd81fe3	40	0	stay at home	489.0	2018-01-01 00:00:00.000000	2018-01-01 08:09:00.000000	1	45	0	0	1	0	0	0	0	0	27.841112269197765	226.9050649939618	4	5.103512031140686
690	0xe816b9b22b71d6abb6912fd81fe3	4040	1	private car	25.54279638241018	2018-01-01 08:09:00.000000	2018-01-01 08:34:32.567783	1	45	0	0	1	0	0	0	0	0	11.396398737170244	4.851598207271602	0	2.4700311888043958
691	0xe816b9b22b71d6abb6912fd81fe3	40	2	residence	477.902134611931	2018-01-01 08:34:32.567783	2018-01-01 16:32:26.695860	1	45	0	0	1	0	0	0	0	0	16.90465812680253	134.64620339473095	4	3.5889448082804325
692	0xe816b9b22b71d6abb6912fd81fe3	4040	3	private car	17.54279638241018	2018-01-01 16:32:26.695860	2018-01-01 16:49:59.263643	1	45	0	0	1	0	0	0	0	0	8.734110362619036	2.5536786612154083	0	2.4569465323887103
693	0xe816b9b22b71d6abb6912fd81fe3	40	4	stay at home	117.78243603927973	2018-01-01 16:49:59.263643	2018-01-01 18:47:46.209805	1	45	0	0	1	0	0	0	0	0	12.955597037884903	25.43236299108934	4	2.5954938490301096
694	0xe816b9b22b71d6abb6912fd81fe3	4040	5	private car	21.421890752593164	2018-01-01 18:47:46.209805	2018-01-01 19:09:11.523250	1	45	0	0	1	0	0	0	0	0	9.831801923305077	3.5102631117029452	0	2.4623718687968568
695	0xe816b9b22b71d6abb6912fd81fe3	40	6	gym	244.4902525445071	2018-01-01 19:09:11.523250	2018-01-01 23:13:40.938403	1	45	0	0	1	0	0	0	0	0	13.07835803055805	53.292184295976995	4	2.7915677740614324
696	0xe816b9b22b71d6abb6912fd81fe3	4040	7	private car	26.421890752593164	2018-01-01 23:13:40.938403	2018-01-01 23:40:06.251848	1	45	0	0	1	0	0	0	0	0	0.9372040997174318	0.4127117389269402	0	2.4449144604545223
697	0xe816b9b22b71d6abb6912fd81fe3	40	8	stay at home	19.89580253427539	2018-01-01 23:40:06.251848	2018-01-02 00:00:00.000000	1	45	0	0	1	0	0	0	0	0	1.390186081247524	0.46098112930664764	0	2.4451840566365837
698	0x8bd4f1318f8c3332a5ab9a8b7181	31	0	stay at home	483.0	2018-01-01 00:00:00.000000	2018-01-01 08:03:00.000000	1	26	0	0	0	0	0	0	0	1	33.09554835970861	266.4191642956543	4	5.5514108462009135
699	0x8bd4f1318f8c3332a5ab9a8b7181	3139	1	private car	18.56191999628118	2018-01-01 08:03:00.000000	2018-01-01 08:21:33.715200	1	26	0	0	0	0	0	0	0	1	27.29404542484932	8.443831459181958	1	1.990845206569297
700	0x8bd4f1318f8c3332a5ab9a8b7181	39	2	services	483.22256512091343	2018-01-01 08:21:33.715200	2018-01-01 16:24:47.069107	1	26	0	0	0	0	0	0	0	1	39.70655368962561	319.7850454335359	4	7.239060552181797
701	0x8bd4f1318f8c3332a5ab9a8b7181	3931	3	private car	23.56191999628118	2018-01-01 16:24:47.069107	2018-01-01 16:48:20.784307	1	26	0	0	0	0	0	0	0	1	21.514483356203062	8.44870892666966	1	1.9908737689192688
702	0x8bd4f1318f8c3332a5ab9a8b7181	31	4	stay at home	431.65359488652416	2018-01-01 16:48:20.784307	2018-01-02 00:00:00.000000	1	26	0	0	0	0	0	0	0	1	26.302469163551745	189.2259228139843	4	3.884135506215827
703	0x142a3b56d3823205688e05420e081	40	0	stay at home	485.0	2018-01-01 00:00:00.000000	2018-01-01 08:05:00.000000	0	34	0	0	0	0	0	0	0	0	27.841112269197765	225.04899084268195	4	3.5641996832259957
704	0x142a3b56d3823205688e05420e081	4039	1	private car	28.68097029648576	2018-01-01 08:05:00.000000	2018-01-01 08:33:40.858218	0	34	0	0	0	0	0	0	0	0	20.96995078767189	10.023975594333095	2	1.0001417058018274
705	0x142a3b56d3823205688e05420e081	39	2	services	507.466694973006	2018-01-01 08:33:40.858218	2018-01-01 17:01:08.859916	0	34	0	0	0	0	0	0	0	0	39.70655368962561	335.8292261607087	4	6.859610945254632
706	0x142a3b56d3823205688e05420e081	3940	3	private car	26.68097029648576	2018-01-01 17:01:08.859916	2018-01-01 17:27:49.718134	0	34	0	0	0	0	0	0	0	0	18.058217103297654	8.030179235676265	1	0.9884258609846965
707	0x142a3b56d3823205688e05420e081	40	4	stay at home	125.56194920018577	2018-01-01 17:27:49.718134	2018-01-01 19:33:23.435086	0	34	0	0	0	0	0	0	0	0	14.280909121244589	29.885646426903044	4	1.1247088142580046
708	0x142a3b56d3823205688e05420e081	4030	5	private car	21.659469695749415	2018-01-01 19:33:23.435086	2018-01-01 19:55:03.003268	0	34	0	0	0	0	0	0	0	0	16.620480185637792	5.999846448493756	1	0.9766363495967895
709	0x142a3b56d3823205688e05420e081	30	6	free time	244.9798292645032	2018-01-01 19:55:03.003268	2018-01-02 00:00:01.793024	0	34	0	0	0	0	0	0	0	0	95.04080834893142	388.0513500413598	4	9.339787297966414
710	0x142a3b56d3823205688e05420e081	3040	7	private car	23.659469695749415	2018-01-02 00:00:01.793024	2018-01-02 00:23:41.361206	0	34	0	0	0	0	0	0	0	0	21.63279675906061	8.530341655921678	1	0.9913519307393407
711	0x142a3b56d3823205688e05420e081	40	8	stay at home	-23.689353422165368	2018-01-02 00:23:41.361206	2018-01-02 00:00:00.000001	0	34	0	0	0	0	0	0	0	0	27.841112269197765	-10.992299136853505	0	0.8833228754097779
712	0x3605c6ca362b71b50df0c3b233ac	40	0	stay at home	485.0	2018-01-01 00:00:00.000000	2018-01-01 08:05:00.000000	1	43	0	0	0	0	0	0	0	0	27.841112269197765	225.04899084268195	4	3.5641996832259957
713	0x3605c6ca362b71b50df0c3b233ac	4039	1	private car	18.261673653774864	2018-01-01 08:05:00.000000	2018-01-01 08:23:15.700419	1	43	0	0	0	0	0	0	0	0	20.96995078767189	6.382439963669721	1	0.9788471475812954
714	0x3605c6ca362b71b50df0c3b233ac	39	2	services	492.6593767993696	2018-01-01 08:23:15.700419	2018-01-01 16:35:55.263027	1	43	0	0	0	0	0	0	0	0	39.70655368962561	326.030099926361	4	6.473635751030557
715	0x3605c6ca362b71b50df0c3b233ac	3939	3	private car	16.742475056775277	2018-01-01 16:35:55.263027	2018-01-01 16:52:39.811530	1	43	0	0	0	0	0	0	0	0	25.29696502911282	7.058896766867297	1	0.982768273985878
716	0x3605c6ca362b71b50df0c3b233ac	39	4	running	230.39885275635464	2018-01-01 16:52:39.811530	2018-01-01 20:43:03.742695	1	43	0	0	0	0	0	0	0	0	73.78281466824572	283.32459754497586	4	5.029639801414709
717	0x3605c6ca362b71b50df0c3b233ac	3940	5	private car	19.519198596999583	2018-01-01 20:43:03.742695	2018-01-01 21:02:34.894611	1	43	0	0	0	0	0	0	0	0	3.311305501829723	1.0772338284258622	0	0.9486327438320832
718	0x3605c6ca362b71b50df0c3b233ac	40	6	stay at home	177.418423136726	2018-01-01 21:02:34.894611	2018-01-01 23:59:59.999999	1	43	0	0	0	0	0	0	0	0	1.1049698230747993	3.267366727059967	0	0.9609913581202436
719	0x7b77457878eac10d4584450478d1	39	0	stay at home	472.0	2018-01-01 00:00:00.000000	2018-01-01 07:52:00.000000	0	49	0	0	1	0	0	0	1	0	43.00945865602414	338.3410747607232	4	10.062201639473388
720	0x7b77457878eac10d4584450478d1	3930	1	private car	29.14167608129167	2018-01-01 07:52:00.000000	2018-01-01 08:21:08.500565	0	49	0	0	1	0	0	0	1	0	27.653462051925207	13.431137227391595	2	4.12048501686991
721	0x7b77457878eac10d4584450478d1	30	2	industry	473.815346393961	2018-01-01 08:21:08.500565	2018-01-01 16:14:57.421349	0	49	0	0	1	0	0	0	1	0	34.0710171385198	269.05617979137236	4	7.722899115964916
722	0x7b77457878eac10d4584450478d1	3039	3	private car	25.14167608129167	2018-01-01 16:14:57.421349	2018-01-01 16:40:05.921914	0	49	0	0	1	0	0	0	1	0	22.67125855393744	9.49989064863847	1	4.0970487173557135
723	0x7b77457878eac10d4584450478d1	39	4	stay at home	127.52248366246468	2018-01-01 16:40:05.921914	2018-01-01 18:47:37.270934	0	49	0	0	1	0	0	0	1	0	37.52383145985068	79.75220307153144	4	4.610190074644169
724	0x7b77457878eac10d4584450478d1	3930	5	private car	21.99347603524754	2018-01-01 18:47:37.270934	2018-01-01 19:09:36.879496	0	49	0	0	1	0	0	0	1	0	25.3487111108739	9.29177117235697	1	4.095823115178872
725	0x7b77457878eac10d4584450478d1	30	6	gym	230.8155694551088	2018-01-01 19:09:36.879496	2018-01-01 23:00:25.813663	0	49	0	0	1	0	0	0	1	0	30.13489045210021	115.92669833614717	4	4.9701652335808575
726	0x7b77457878eac10d4584450478d1	3039	7	private car	19.99347603524754	2018-01-01 23:00:25.813663	2018-01-01 23:20:25.422225	0	49	0	0	1	0	0	0	1	0	2.0732414526341	0.6908550549753613	0	4.046469013713526
727	0x7b77457878eac10d4584450478d1	39	8	stay at home	39.576296255387206	2018-01-01 23:20:25.422225	2018-01-02 00:00:00.000000	0	49	0	0	1	0	0	0	1	0	2.625009641714537	1.7314693208957057	0	4.052307762675215
728	0x40cfbee76c848aee1e6631fd1d61	31	0	stay at home	480.0	2018-01-01 00:00:00.000000	2018-01-01 08:00:00.000000	1	49	0	0	0	0	0	0	0	0	33.09554835970861	264.76438687766887	4	4.507116204300499
729	0x40cfbee76c848aee1e6631fd1d61	3139	1	private car	35.48934068919924	2018-01-01 08:00:00.000000	2018-01-01 08:35:29.360441	1	49	0	0	0	0	0	0	0	0	27.29404542484932	16.144127947815957	3	1.0369791222105653
730	0x40cfbee76c848aee1e6631fd1d61	39	2	services	474.2692894705723	2018-01-01 08:35:29.360441	2018-01-01 16:29:45.517809	1	49	0	0	0	0	0	0	0	0	39.70655368962561	313.8599834283978	4	6.024367544875104
731	0x40cfbee76c848aee1e6631fd1d61	3931	3	private car	35.48934068919924	2018-01-01 16:29:45.517809	2018-01-01 17:05:14.878250	1	49	0	0	0	0	0	0	0	0	22.465580628671898	13.288144078526864	2	1.0196229799877226
732	0x40cfbee76c848aee1e6631fd1d61	31	4	stay at home	414.7520291510293	2018-01-01 17:05:14.878250	2018-01-01 23:59:59.999999	1	49	0	0	0	0	0	0	0	0	30.177676154845706	208.60420700474813	4	3.234100586218556
733	0x7162f03a29c8fd4e701f97ba204c	40	0	stay at home	479.0	2018-01-01 00:00:00.000000	2018-01-01 07:59:00.000000	0	43	0	0	1	0	1	0	1	0	27.841112269197765	222.26487961576217	4	32.847233840180884
734	0x7162f03a29c8fd4e701f97ba204c	4031	1	private car	17.80600878901778	2018-01-01 07:59:00.000000	2018-01-01 08:16:48.360527	0	43	0	0	1	0	1	0	1	0	16.870689299053655	5.00666069892896	1	30.31212055158472
735	0x7162f03a29c8fd4e701f97ba204c	31	2	services	462.0864475280689	2018-01-01 08:16:48.360527	2018-01-01 15:58:53.547379	0	43	0	0	1	0	1	0	1	0	31.257964414982627	240.73136222463523	4	33.251532273211296
736	0x7162f03a29c8fd4e701f97ba204c	3140	3	private car	26.80600878901778	2018-01-01 15:58:53.547379	2018-01-01 16:25:41.907906	0	43	0	0	1	0	1	0	1	0	13.23374162284344	5.912396570892195	1	30.31733172624019
737	0x7162f03a29c8fd4e701f97ba204c	40	4	stay at home	454.30153489389545	2018-01-01 16:25:41.907906	2018-01-02 00:00:00.000000	0	43	0	0	1	0	1	0	1	0	12.955597037884903	98.09579366296528	4	31.024314827163323
738	0x187f887207244fd7d5a277ca351c1	31	0	stay at home	483.0	2018-01-01 00:00:00.000000	2018-01-01 08:03:00.000000	0	15	0	0	0	0	0	0	0	0	33.09554835970861	266.4191642956543	4	4.5514108462009135
739	0x187f887207244fd7d5a277ca351c1	3139	1	private car	25.683174068250622	2018-01-01 08:03:00.000000	2018-01-01 08:28:40.990444	0	15	0	0	0	0	0	0	0	0	27.29404542484932	11.683295327885743	2	1.0099979239821166
740	0x187f887207244fd7d5a277ca351c1	39	2	school	339.2610449693203	2018-01-01 08:28:40.990444	2018-01-01 14:07:56.653142	0	15	0	0	0	0	0	0	0	0	39.70655368962561	224.51478161454676	4	3.5529646204789977
741	0x187f887207244fd7d5a277ca351c1	3931	3	private car	20.683174068250622	2018-01-01 14:07:56.653142	2018-01-01 14:28:37.643586	0	15	0	0	0	0	0	0	0	0	22.93837701653772	7.907307411270152	1	0.9877083538722055
742	0x187f887207244fd7d5a277ca351c1	31	4	stay at home	571.3726068941784	2018-01-01 14:28:37.643586	2018-01-02 00:00:00.000000	0	15	0	0	0	0	0	0	0	0	23.917167647383298	227.76024047017498	4	3.6217705960059345
743	0x52cf82cff1f1c452f45397e74f5d	40	0	stay at home	474.0	2018-01-01 00:00:00.000000	2018-01-01 07:54:00.000000	1	11	0	0	0	0	0	0	1	0	27.841112269197765	219.94478692666235	4	5.05828807541687
744	0x52cf82cff1f1c452f45397e74f5d	4039	1	private car	31.49731845624464	2018-01-01 07:54:00.000000	2018-01-01 08:25:29.839107	1	11	0	0	0	0	0	0	1	0	20.454900598079345	10.737908635475566	2	2.604370563209372
745	0x52cf82cff1f1c452f45397e74f5d	39	2	school	346.6471439499199	2018-01-01 08:25:29.839107	2018-01-01 14:12:08.667744	1	11	0	0	0	0	0	0	1	0	39.70655368962561	229.4027238767145	4	5.257098590187653
746	0x52cf82cff1f1c452f45397e74f5d	3940	3	private car	27.49731845624464	2018-01-01 14:12:08.667744	2018-01-01 14:39:38.506851	1	11	0	0	0	0	0	0	1	0	19.308341567586968	8.848793615764745	1	2.5932194625577876
747	0x52cf82cff1f1c452f45397e74f5d	40	4	stay at home	560.3582191375908	2018-01-01 14:39:38.506851	2018-01-01 23:59:59.999999	1	11	0	0	0	0	0	0	1	0	13.148062482162722	122.79374796024125	4	3.547625718458826
748	0x1af2781fe96ce14b893cb0eb91818	41	0	stay at home	487.0	2018-01-01 00:00:00.000000	2018-01-01 08:07:00.000000	1	15	0	0	0	0	0	0	0	0	27.805415986137202	225.6872930874803	4	3.577670542411346
749	0x1af2781fe96ce14b893cb0eb91818	4139	1	private car	24.367450173199117	2018-01-01 08:07:00.000000	2018-01-01 08:31:22.047010	1	15	0	0	0	0	0	0	0	0	23.81977292758857	9.673785499165529	1	0.998073929558931
750	0x1af2781fe96ce14b893cb0eb91818	39	2	school	365.277146630439	2018-01-01 08:31:22.047010	2018-01-01 14:36:38.675808	1	15	0	0	0	0	0	0	0	0	39.70655368962561	241.7316105712462	4	3.933516535245062
751	0x1af2781fe96ce14b893cb0eb91818	3941	3	private car	24.367450173199117	2018-01-01 14:36:38.675808	2018-01-01 15:01:00.722818	1	15	0	0	0	0	0	0	0	0	19.940625668017372	8.098370039797144	1	0.9888242844489183
752	0x1af2781fe96ce14b893cb0eb91818	41	4	stay at home	538.9879530231627	2018-01-01 15:01:00.722818	2018-01-01 23:59:59.999999	1	15	0	0	0	0	0	0	0	0	19.261314543136145	173.02694163567043	4	2.620825187031662
753	0x1183a277311a0ed6ae16f902f9f12	31	0	stay at home	481.0	2018-01-01 00:00:00.000000	2018-01-01 08:01:00.000000	1	21	0	0	0	0	0	0	1	0	33.09554835970861	265.3159793503307	4	6.121832978965902
754	0x1183a277311a0ed6ae16f902f9f12	3140	1	private car	19.505344567452973	2018-01-01 08:01:00.000000	2018-01-01 08:20:30.320674	1	21	0	0	0	0	0	0	1	0	17.72049337434767	5.760738819531978	1	2.575257213969271
755	0x1183a277311a0ed6ae16f902f9f12	40	2	university	370.432415727473	2018-01-01 08:20:30.320674	2018-01-01 14:30:56.265618	1	21	0	0	0	0	0	0	1	0	14.815318358321319	91.46790282074242	4	3.218460365502381
756	0x1183a277311a0ed6ae16f902f9f12	4031	3	private car	23.505344567452973	2018-01-01 14:30:56.265618	2018-01-01 14:54:26.586292	1	21	0	0	0	0	0	0	1	0	12.493897796476187	4.894556211611904	0	2.5702774933389443
757	0x1183a277311a0ed6ae16f902f9f12	31	4	stay at home	81.9590034006122	2018-01-01 14:54:26.586292	2018-01-01 16:16:24.126496	1	21	0	0	0	0	0	0	1	0	23.917167647383298	32.670453742415	4	2.743372675090258
758	0x1183a277311a0ed6ae16f902f9f12	3140	5	private car	23.92352142822726	2018-01-01 16:16:24.126496	2018-01-01 16:40:19.537782	1	21	0	0	0	0	0	0	1	0	13.233056022956172	5.27635498876873	1	2.572469329266305
759	0x1183a277311a0ed6ae16f902f9f12	40	6	library	231.82206002256845	2018-01-01 16:40:19.537782	2018-01-01 20:32:08.861383	1	21	0	0	0	0	0	0	1	0	11.354343471404746	43.86978822908082	4	2.821610962090933
760	0x1183a277311a0ed6ae16f902f9f12	4031	7	private car	16.92352142822726	2018-01-01 20:32:08.861383	2018-01-01 20:49:04.272669	1	21	0	0	0	0	0	0	1	0	5.766468130328258	1.6264824494799976	0	2.551717065257259
761	0x1183a277311a0ed6ae16f902f9f12	31	8	stay at home	190.92878885798586	2018-01-01 20:49:04.272669	2018-01-02 00:00:00.000000	1	21	0	0	0	0	0	0	1	0	12.234890564546792	38.933213954981966	4	2.786485165971712
762	0x1d770cd75f7dc9b2793a3868292ea	31	0	stay at home	478.0	2018-01-01 00:00:00.000000	2018-01-01 07:58:00.000000	1	65	0	0	1	0	0	0	0	0	33.09554835970861	263.66120193234525	4	5.97782619089403
763	0x1d770cd75f7dc9b2793a3868292ea	3139	1	private car	29.09709501229772	2018-01-01 07:58:00.000000	2018-01-01 08:27:05.825701	1	65	0	0	1	0	0	0	0	0	26.357804577485233	12.782259068444395	2	2.516579083735077
764	0x1d770cd75f7dc9b2793a3868292ea	39	2	agriculture	483.8506990923226	2018-01-01 08:27:05.825701	2018-01-01 16:30:56.867647	1	65	0	0	1	0	0	0	0	0	50.90583806362257	410.51375558273907	4	12.165735308528348
765	0x1d770cd75f7dc9b2793a3868292ea	3931	3	private car	26.09709501229772	2018-01-01 16:30:56.867647	2018-01-01 16:57:02.693348	1	65	0	0	1	0	0	0	0	0	21.514483356203062	9.357758604788822	1	2.496211547715735
766	0x1d770cd75f7dc9b2793a3868292ea	31	4	stay at home	422.95511088308206	2018-01-01 16:57:02.693348	2018-01-02 00:00:00.000001	1	65	0	0	1	0	0	0	0	0	26.302469163551745	185.41272935948126	4	4.319865617693906
767	0x1f5a90871e279e7746247b2dd93	30	0	stay at home	472.0	2018-01-01 00:00:00.000000	2018-01-01 07:52:00.000000	0	27	0	0	0	0	1	0	0	0	36.33618478268205	285.8446536237654	4	31.346309510060166
768	0x1f5a90871e279e7746247b2dd93	3039	1	by foot	15.739070961716607	2018-01-01 07:52:00.000000	2018-01-01 08:07:44.344258	0	27	0	0	0	0	1	0	0	0	80.65593098478185	21.157490354213312	3	27.309363445827895
769	0x1f5a90871e279e7746247b2dd93	39	2	services	480.14237370490656	2018-01-01 08:07:44.344258	2018-01-01 16:07:52.886680	0	27	0	0	0	0	1	0	0	0	39.70655368962561	317.7466490029692	4	32.40554999045043
770	0x1f5a90871e279e7746247b2dd93	3930	3	by foot	19.739070961716607	2018-01-01 16:07:52.886680	2018-01-01 16:27:37.230938	0	27	0	0	0	0	1	0	0	0	66.12450411565088	21.753937984119244	3	27.31313537196604
771	0x1f5a90871e279e7746247b2dd93	30	4	stay at home	133.42254989119982	2018-01-01 16:27:37.230938	2018-01-01 18:41:02.583931	0	27	0	0	0	0	1	0	0	0	29.73423558349706	66.12029217693043	4	27.634494277210692
772	0x1f5a90871e279e7746247b2dd93	3039	5	by foot	18.374603724879876	2018-01-01 18:41:02.583931	2018-01-01 18:59:25.060154	0	27	0	0	0	0	1	0	0	0	72.11582400886961	22.08499480760262	3	27.315234715706058
773	0x1f5a90871e279e7746247b2dd93	39	6	running	247.4403768627653	2018-01-01 18:59:25.060154	2018-01-01 23:06:51.482766	0	27	0	0	0	0	1	0	0	0	80.4878455657509	331.93238066102424	4	32.94463693140352
774	0x1f5a90871e279e7746247b2dd93	3930	7	by foot	17.374603724879876	2018-01-01 23:06:51.482766	2018-01-01 23:24:13.958989	0	27	0	0	0	0	1	0	0	0	6.046954236849459	1.7510572267957125	0	27.193618012511322
775	0x1f5a90871e279e7746247b2dd93	30	8	stay at home	35.76735016793532	2018-01-01 23:24:13.958989	2018-01-01 23:59:59.999999	0	27	0	0	0	0	1	0	0	0	3.5256066677666267	2.101693470673609	0	27.195593716833372
776	0x2b513b150c8051123ec57cd98771	31	0	stay at home	476.0	2018-01-01 00:00:00.000000	2018-01-01 07:56:00.000000	0	56	0	0	0	0	0	0	0	0	33.09554835970861	262.55801698702163	4	4.448726522010858
777	0x2b513b150c8051123ec57cd98771	3139	1	by foot	27.378201620112605	2018-01-01 07:56:00.000000	2018-01-01 08:23:22.692097	0	56	0	0	0	0	0	0	0	0	76.87693001766527	35.079201499315445	4	1.1597657915084936
778	0x2b513b150c8051123ec57cd98771	39	2	services	489.07271344170795	2018-01-01 08:23:22.692097	2018-01-01 16:32:27.054904	0	56	0	0	0	0	0	0	0	0	39.70655368962561	323.6565325734009	4	6.383458962082006
779	0x2b513b150c8051123ec57cd98771	3931	3	by foot	29.378201620112605	2018-01-01 16:32:27.054904	2018-01-01 17:01:49.747001	0	56	0	0	0	0	0	0	0	0	65.5246101669597	32.083253476070375	4	1.1394116447040528
780	0x2b513b150c8051123ec57cd98771	31	4	stay at home	418.1708833180669	2018-01-01 17:01:49.747001	2018-01-02 00:00:00.000000	0	56	0	0	0	0	0	0	0	0	30.177676154845706	210.32375823597323	4	3.2671348598247603
781	0xdd9b982d92672640e71d8ddfbdfb	31	0	stay at home	474.0	2018-01-01 00:00:00.000000	2018-01-01 07:54:00.000000	0	3	0	0	0	0	0	0	0	0	33.09554835970861	261.454832041698	4	4.41981596067519
782	0xdd9b982d92672640e71d8ddfbdfb	3139	1	private car	27.377132037295965	2018-01-01 07:54:00.000000	2018-01-01 08:21:22.627922	0	3	0	0	0	0	0	0	0	0	26.357804577485233	12.02668493551762	2	1.012049727970613
783	0xdd9b982d92672640e71d8ddfbdfb	39	2	school	353.8440844439405	2018-01-01 08:21:22.627922	2018-01-01 14:15:13.272989	0	3	0	0	0	0	0	0	0	0	39.70655368962561	234.16548561216234	4	3.7615007746800284
784	0xdd9b982d92672640e71d8ddfbdfb	3931	3	private car	26.377132037295965	2018-01-01 14:15:13.272989	2018-01-01 14:41:35.900911	0	3	0	0	0	0	0	0	0	0	22.93837701653772	10.084143321441509	2	1.000497410697413
785	0xdd9b982d92672640e71d8ddfbdfb	31	4	stay at home	558.4016514814675	2018-01-01 14:41:35.900911	2018-01-02 00:00:00.000000	0	3	0	0	0	0	0	0	0	0	23.917167647383298	222.58976521763265	4	3.5127721512321113
786	0x1031ef7498440e94c3eebc2060f33	31	0	stay at home	484.0	2018-01-01 00:00:00.000000	2018-01-01 08:04:00.000000	1	5	0	0	0	0	0	0	0	0	33.09554835970861	266.9707567683161	4	4.56627225309548
787	0x1031ef7498440e94c3eebc2060f33	3139	1	private car	30.196435454414	2018-01-01 08:04:00.000000	2018-01-01 08:34:11.786127	1	5	0	0	0	0	0	0	0	0	27.29404542484932	13.736381349355103	2	1.022327625979887
788	0x1031ef7498440e94c3eebc2060f33	39	2	school	367.1943471749117	2018-01-01 08:34:11.786127	2018-01-01 14:41:23.446957	1	5	0	0	0	0	0	0	0	0	39.70655368962561	243.0003676771276	4	3.9631222951667837
789	0x1031ef7498440e94c3eebc2060f33	3931	3	private car	28.196435454414	2018-01-01 14:41:23.446957	2018-01-01 15:09:35.233084	1	5	0	0	0	0	0	0	0	0	21.96578274570678	10.322612923250032	2	1.0019084611747324
790	0x1031ef7498440e94c3eebc2060f33	31	4	stay at home	530.4127819162603	2018-01-01 15:09:35.233084	2018-01-01 23:59:59.999999	1	5	0	0	0	0	0	0	0	0	26.377185062451243	233.1799351349132	4	3.7396552074204354
791	0x63c75bd589a61aa03559a0c70b5f	40	0	stay at home	472.0	2018-01-01 00:00:00.000000	2018-01-01 07:52:00.000000	1	29	0	0	0	0	0	0	1	0	27.841112269197765	219.0167498510224	4	5.039372326876334
792	0x63c75bd589a61aa03559a0c70b5f	4040	1	by foot	16.68771959639122	2018-01-01 07:52:00.000000	2018-01-01 08:08:41.263176	1	29	0	0	0	0	0	0	1	0	31.989373848972647	8.897161680929761	1	2.593503420154038
793	0x63c75bd589a61aa03559a0c70b5f	40	2	residence	465.828650044612	2018-01-01 08:08:41.263176	2018-01-01 15:54:30.982179	1	29	0	0	0	0	0	0	1	0	16.90465812680253	131.24456791123504	4	3.64736867676372
794	0x63c75bd589a61aa03559a0c70b5f	4030	3	by foot	23.22115296601752	2018-01-01 15:54:30.982179	2018-01-01 16:17:44.251357	1	29	0	0	0	0	0	0	1	0	41.96492749623566	16.241233343298713	3	2.637574407951872
795	0x63c75bd589a61aa03559a0c70b5f	30	4	free time	217.13403944520107	2018-01-01 16:17:44.251357	2018-01-01 19:54:52.293724	1	29	0	0	0	0	0	0	1	0	82.18676352292445	297.42573254433483	4	7.066759782149559
796	0x63c75bd589a61aa03559a0c70b5f	3040	5	by foot	24.737830085164074	2018-01-01 19:54:52.293724	2018-01-01 20:19:36.563529	1	29	0	0	0	0	0	0	1	0	31.857164580658463	13.134618739857272	2	2.6186982602031517
797	0x63c75bd589a61aa03559a0c70b5f	40	6	stay at home	220.3906078626144	2018-01-01 20:19:36.563529	2018-01-02 00:00:00.000001	1	29	0	0	0	0	0	0	1	0	4.8722982220937086	17.896812780919465	3	2.647776357228963
798	0x14a46f718e46c317943fa0a5a392a	31	0	stay at home	471.0	2018-01-01 00:00:00.000000	2018-01-01 07:51:00.000000	1	81	0	0	0	0	0	0	0	1	33.09554835970861	259.8000546237126	4	5.376802009208414
799	0x14a46f718e46c317943fa0a5a392a	3139	1	private car	34.146200959903034	2018-01-01 07:51:00.000000	2018-01-01 08:25:08.772058	1	81	0	0	0	0	0	0	0	1	26.357804577485233	15.000314866077714	3	2.029992850400298
800	0x14a46f718e46c317943fa0a5a392a	39	2	services	491.0469022821931	2018-01-01 08:25:08.772058	2018-01-01 16:36:11.586195	1	81	0	0	0	0	0	0	0	1	39.70655368962561	324.96300315987065	4	7.432937962029481
801	0x14a46f718e46c317943fa0a5a392a	3931	3	private car	25.146200959903034	2018-01-01 16:36:11.586195	2018-01-01 17:01:20.358253	1	81	0	0	0	0	0	0	0	1	22.465580628671898	9.415400086158138	1	1.996550976103848
802	0x14a46f718e46c317943fa0a5a392a	31	4	stay at home	124.04147181975867	2018-01-01 17:01:20.358253	2018-01-01 19:05:22.846562	1	81	0	0	0	0	0	0	0	1	30.177676154845706	62.38805610578494	4	2.3628981316478166
803	0x14a46f718e46c317943fa0a5a392a	3130	5	private car	19.708884676962473	2018-01-01 19:05:22.846562	2018-01-01 19:25:05.379643	1	81	0	0	0	0	0	0	0	1	21.91591381089573	7.198970298153218	1	1.9835821803807279
804	0x14a46f718e46c317943fa0a5a392a	30	6	shopping	243.40368591579082	2018-01-01 19:25:05.379643	2018-01-01 23:28:29.600798	1	81	0	0	0	0	0	0	0	1	30.13489045210021	122.24905684516271	4	2.9413661493825494
805	0x14a46f718e46c317943fa0a5a392a	3031	7	private car	21.708884676962473	2018-01-01 23:28:29.600798	2018-01-01 23:50:12.133879	1	81	0	0	0	0	0	0	0	1	2.1523322717279734	0.7787455512241206	0	1.9469607685002392
806	0x14a46f718e46c317943fa0a5a392a	31	8	stay at home	9.797768708526291	2018-01-01 23:50:12.133879	2018-01-02 00:00:00.000002	1	81	0	0	0	0	0	0	0	1	2.859645738359695	0.4669691255461864	0	1.9452175064016468
807	0x1a9e4e79c0cf66b8a0eb364c7a0c7	30	0	stay at home	476.0	2018-01-01 00:00:00.000000	2018-01-01 07:56:00.000000	1	29	0	1	0	0	0	0	0	0	36.33618478268205	288.2670659426109	4	7.353022269480428
808	0x1a9e4e79c0cf66b8a0eb364c7a0c7	3040	1	private car	22.096407145432828	2018-01-01 07:56:00.000000	2018-01-01 08:18:05.784429	1	29	0	1	0	0	0	0	0	0	18.166346773493622	6.690183244203918	1	3.1549290582936638
809	0x1a9e4e79c0cf66b8a0eb364c7a0c7	40	2	residence	480.25742087346225	2018-01-01 08:18:05.784429	2018-01-01 16:18:21.229681	1	29	0	1	0	0	0	0	0	0	16.90465812680253	135.3097918787633	4	4.27145333422722
810	0x1a9e4e79c0cf66b8a0eb364c7a0c7	4030	3	private car	30.096407145432828	2018-01-01 16:18:21.229681	2018-01-01 16:48:27.014110	1	29	0	1	0	0	0	0	0	0	14.38983122069055	7.218036986199391	1	3.157993020724277
811	0x1a9e4e79c0cf66b8a0eb364c7a0c7	30	4	stay at home	108.97256365561711	2018-01-01 16:48:27.014110	2018-01-01 18:37:25.367929	1	29	0	1	0	0	0	0	0	0	29.73423558349706	54.00359799789581	4	3.471309544441853
812	0x1a9e4e79c0cf66b8a0eb364c7a0c7	3040	5	private car	19.0815556042777	2018-01-01 18:37:25.367929	2018-01-01 18:56:30.261265	1	29	0	1	0	0	0	0	0	0	15.729173211013714	5.0022848872545564	1	3.1451954428873767
813	0x1a9e4e79c0cf66b8a0eb364c7a0c7	40	6	gym	224.2601227449756	2018-01-01 18:56:30.261265	2018-01-01 22:40:45.868630	1	29	0	1	0	0	0	0	0	0	12.484326970035156	46.662278311474886	4	3.4162392444724885
814	0x1a9e4e79c0cf66b8a0eb364c7a0c7	4030	7	private car	25.0815556042777	2018-01-01 22:40:45.868630	2018-01-01 23:05:50.761966	1	29	0	1	0	0	0	0	0	0	1.8085288367670747	0.7560119430218842	0	3.121133547541451
815	0x1a9e4e79c0cf66b8a0eb364c7a0c7	30	8	stay at home	54.153967226523946	2018-01-01 23:05:50.761966	2018-01-02 00:00:00.000000	1	29	0	1	0	0	0	0	0	0	3.5256066677666267	3.1820931323308033	0	3.1348071722585478
816	0x1e1921acf6f93054844b6a5c43d3	40	0	stay at home	480.0	2018-01-01 00:00:00.000000	2018-01-01 08:00:00.000000	0	37	1	0	0	0	1	0	1	0	27.841112269197765	222.72889815358212	4	32.35686180612481
817	0x1e1921acf6f93054844b6a5c43d3	4031	1	private car	17.667086291014634	2018-01-01 08:00:00.000000	2018-01-01 08:17:40.025177	0	37	1	0	0	0	1	0	1	0	17.72049337434767	5.217824759399222	1	29.813332997019998
818	0x1e1921acf6f93054844b6a5c43d3	31	2	services	498.24048868677215	2018-01-01 08:17:40.025177	2018-01-01 16:35:54.454498	0	37	1	0	0	0	1	0	1	0	31.257964414982627	259.5663910912446	4	33.211962029429124
819	0x1e1921acf6f93054844b6a5c43d3	3140	3	private car	15.667086291014632	2018-01-01 16:35:54.454498	2018-01-01 16:51:34.479675	0	37	1	0	0	0	1	0	1	0	13.233056022956172	3.455390510091421	0	29.80325982501442
820	0x1e1921acf6f93054844b6a5c43d3	40	4	stay at home	428.4253387311986	2018-01-01 16:51:34.479675	2018-01-01 23:59:59.999999	0	37	1	0	0	0	1	0	1	0	12.955597037884903	92.50843415701256	4	30.469643817937026
821	0x19254848297c261172a4c9dc09da0	40	0	stay at home	490.0	2018-01-01 00:00:00.000000	2018-01-01 08:10:00.000000	1	52	0	0	1	1	0	1	0	0	27.841112269197765	227.36908353178174	4	13.367907683235297
822	0x19254848297c261172a4c9dc09da0	4039	1	private car	25.374813810536004	2018-01-01 08:10:00.000000	2018-01-01 08:35:22.488829	1	52	0	0	1	1	0	1	0	0	20.96995078767189	8.868476614221285	1	10.74783500704265
823	0x19254848297c261172a4c9dc09da0	39	2	services	475.4429575650302	2018-01-01 08:35:22.488829	2018-01-01 16:30:49.066283	1	52	0	0	1	1	0	1	0	0	39.70655368962561	314.6366886818377	4	15.806584935474852
824	0x19254848297c261172a4c9dc09da0	3940	3	private car	20.374813810536004	2018-01-01 16:30:49.066283	2018-01-01 16:51:11.555112	1	52	0	0	1	1	0	1	0	0	17.015537695865927	5.7781402073237516	1	10.729857516726115
825	0x19254848297c261172a4c9dc09da0	40	4	stay at home	428.8074148138977	2018-01-01 16:51:11.555112	2018-01-02 00:00:00.000001	1	52	0	0	1	1	0	1	0	0	12.955597037884903	92.59093455310027	4	11.383738003841337
826	0x9600aaafe5bb42264eb3f5c782d4	39	0	stay at home	482.0	2018-01-01 00:00:00.000000	2018-01-01 08:02:00.000000	0	25	0	0	0	0	0	0	0	0	43.00945865602414	345.50931787006056	4	7.263487378090876
827	0x9600aaafe5bb42264eb3f5c782d4	3939	1	private car	22.355429327069313	2018-01-01 08:02:00.000000	2018-01-01 08:24:21.325760	0	25	0	0	0	0	0	0	0	0	30.543502838173538	11.38021865166549	2	1.0081904519525944
828	0x9600aaafe5bb42264eb3f5c782d4	39	2	services	472.27255576681284	2018-01-01 08:24:21.325760	2018-01-01 16:16:37.679106	0	25	0	0	0	0	0	0	0	0	39.70655368962561	312.53859319486094	4	5.977503977616832
829	0x9600aaafe5bb42264eb3f5c782d4	3939	3	private car	21.355429327069313	2018-01-01 16:16:37.679106	2018-01-01 16:37:59.004866	0	25	0	0	0	0	0	0	0	0	25.29696502911282	9.003792481142712	1	0.9941297114363538
830	0x9600aaafe5bb42264eb3f5c782d4	39	4	stay at home	442.0165855790485	2018-01-01 16:37:59.004866	2018-01-02 00:00:00.000001	0	25	0	0	0	0	0	0	0	0	37.52383145985068	276.4359309954481	4	4.828985248836117
831	0x134934c2c96a617cf709c0fbd5be9	31	0	stay at home	471.0	2018-01-01 00:00:00.000000	2018-01-01 07:51:00.000000	1	28	0	0	0	0	0	0	0	1	33.09554835970861	259.8000546237126	4	5.376802009208414
832	0x134934c2c96a617cf709c0fbd5be9	3130	1	private car	29.03581379683237	2018-01-01 07:51:00.000000	2018-01-01 08:20:02.148828	1	28	0	0	0	0	0	0	0	1	24.06925075289951	11.647838051507625	2	2.0097862985628154
833	0x134934c2c96a617cf709c0fbd5be9	30	2	industry	490.52557379484216	2018-01-01 08:20:02.148828	2018-01-01 16:30:33.683256	1	28	0	0	0	0	0	0	0	1	34.0710171385198	278.54508719410546	4	5.8895558215250565
834	0x134934c2c96a617cf709c0fbd5be9	3031	3	private car	29.03581379683237	2018-01-01 16:30:33.683256	2018-01-01 16:59:35.832084	1	28	0	0	0	0	0	0	0	1	18.888776881027688	9.140850139457202	1	1.9949352934210796
835	0x134934c2c96a617cf709c0fbd5be9	31	4	stay at home	420.40279861149315	2018-01-01 16:59:35.832084	2018-01-02 00:00:00.000001	1	28	0	0	0	0	0	0	0	1	26.302469163551745	184.2938607791609	4	3.801280732883581
836	0x1015802aa00647caa33a148fbfc83	40	0	stay at home	470.0	2018-01-01 00:00:00.000000	2018-01-01 07:50:00.000000	0	34	0	0	0	0	0	0	0	0	27.841112269197765	218.08871277538248	4	3.420560041533498
837	0x1015802aa00647caa33a148fbfc83	4039	1	private car	37.37285449813341	2018-01-01 07:50:00.000000	2018-01-01 08:27:22.371270	0	34	0	0	0	0	0	0	0	0	20.454900598079345	12.740967063763355	2	1.016331032366249
838	0x1015802aa00647caa33a148fbfc83	39	2	agriculture	481.4492516011881	2018-01-01 08:27:22.371270	2018-01-01 16:28:49.326366	0	34	0	0	0	0	0	0	0	0	50.90583806362257	408.4762939643727	4	10.538075089232796
839	0x1015802aa00647caa33a148fbfc83	3939	3	private car	20.00264505483785	2018-01-01 16:28:49.326366	2018-01-01 16:48:49.485069	0	34	0	0	0	0	0	0	0	0	25.29696502911282	8.43343687403316	1	0.9907843388379538
840	0x1015802aa00647caa33a148fbfc83	39	4	running	238.3587379553199	2018-01-01 16:48:49.485069	2018-01-01 20:47:11.009346	0	34	0	0	0	0	0	0	0	0	73.78281466824572	293.11297645190524	4	5.3291816554694496
841	0x1015802aa00647caa33a148fbfc83	3940	5	private car	20.370209443295558	2018-01-01 20:47:11.009346	2018-01-01 21:07:33.221913	0	34	0	0	0	0	0	0	0	0	3.311305501829723	1.124199776716806	0	0.9488960911879792
842	0x1015802aa00647caa33a148fbfc83	40	6	stay at home	172.4463014472251	2018-01-01 21:07:33.221913	2018-01-02 00:00:00.000000	0	34	0	0	0	0	0	0	0	0	1.1049698230747993	3.1757993200007304	0	0.9604714454843724
843	0xf656c0cc3ab5b43d37c0509170d7	31	0	stay at home	490.0	2018-01-01 00:00:00.000000	2018-01-01 08:10:00.000000	0	55	0	0	1	0	0	0	0	0	33.09554835970861	270.28031160428696	4	6.156465302693371
844	0xf656c0cc3ab5b43d37c0509170d7	3130	1	private car	35.64397208953442	2018-01-01 08:10:00.000000	2018-01-01 08:45:38.638325	0	55	0	0	1	0	0	0	0	0	25.1265313667317	14.92682304570993	2	2.5295455838866596
845	0xf656c0cc3ab5b43d37c0509170d7	30	2	industry	471.9181893985913	2018-01-01 08:45:38.638325	2018-01-01 16:37:33.729689	0	55	0	0	1	0	0	0	0	0	34.0710171385198	267.97887864964395	4	6.093559312068389
846	0xf656c0cc3ab5b43d37c0509170d7	3039	3	private car	17.857628727695158	2018-01-01 16:37:33.729689	2018-01-01 16:55:25.187413	0	55	0	0	1	0	0	0	0	0	22.67125855393744	6.747581967429964	1	2.4809617700411812
847	0xf656c0cc3ab5b43d37c0509170d7	39	4	running	244.46597640286336	2018-01-01 16:55:25.187413	2018-01-01 20:59:53.145997	0	55	0	0	1	0	0	0	0	0	73.78281466824572	300.62313049373665	4	7.071045293413031
848	0xf656c0cc3ab5b43d37c0509170d7	3931	5	private car	29.857409128490495	2018-01-01 20:59:53.145997	2018-01-01 21:29:44.590545	0	55	0	0	1	0	0	0	0	0	4.772757785282759	2.3750363644395924	0	2.455936744380221
849	0xf656c0cc3ab5b43d37c0509170d7	31	6	stay at home	150.25682425282548	2018-01-01 21:29:44.590545	2018-01-02 00:00:00.000000	0	55	0	0	1	0	0	0	0	0	2.413661029109731	6.044484017613912	1	2.4768940280989566
850	0x117b0280987f9bacf4e125226b60	40	0	stay at home	471.0	2018-01-01 00:00:00.000000	2018-01-01 07:51:00.000000	1	29	0	0	0	0	0	0	0	1	27.841112269197765	218.55273131320246	4	4.429953286747398
851	0x117b0280987f9bacf4e125226b60	4039	1	private car	32.557579577879196	2018-01-01 07:51:00.000000	2018-01-01 08:23:33.454775	1	29	0	0	0	0	0	0	0	1	20.454900598079345	11.099367566326283	2	2.0065184153131694
852	0x117b0280987f9bacf4e125226b60	39	2	agriculture	466.6751027953074	2018-01-01 08:23:33.454775	2018-01-01 16:10:13.960943	1	29	0	0	0	0	0	0	0	1	50.90583806362257	395.9414535203722	4	10.785620285499844
853	0x117b0280987f9bacf4e125226b60	3939	3	private car	31.693950124292527	2018-01-01 16:10:13.960943	2018-01-01 16:41:55.597950	1	29	0	0	0	0	0	0	0	1	25.29696502911282	13.362679132144567	2	2.0200722250592578
854	0x117b0280987f9bacf4e125226b60	39	4	gym	251.03514313107453	2018-01-01 16:41:55.597950	2018-01-01 20:52:57.706538	1	29	0	0	0	0	0	0	0	1	32.88605453784667	137.59259013207767	4	3.1256384571645808
855	0x117b0280987f9bacf4e125226b60	3940	5	private car	18.000663323675465	2018-01-01 20:52:57.706538	2018-01-01 21:10:57.746337	1	29	0	0	0	0	0	0	0	1	3.311305501829723	0.9934282583378512	0	1.9481630109851977
856	0x117b0280987f9bacf4e125226b60	40	6	stay at home	169.03756104777062	2018-01-01 21:10:57.746337	2018-01-02 00:00:00.000000	1	29	0	0	0	0	0	0	0	1	1.1049698230747993	3.1130233987325115	0	1.960115171202486
857	0x1b87f9355a7f59069a38397cf3f83	40	0	stay at home	476.0	2018-01-01 00:00:00.000000	2018-01-01 07:56:00.000000	1	25	0	0	0	0	0	0	1	0	27.841112269197765	220.87282400230228	4	5.077307856178651
858	0x1b87f9355a7f59069a38397cf3f83	4031	1	private car	22.44381399870714	2018-01-01 07:56:00.000000	2018-01-01 08:18:26.628840	1	25	0	0	0	0	0	0	1	0	16.870689299053655	6.310710210965652	1	2.5784322798622172
859	0x1b87f9355a7f59069a38397cf3f83	31	2	residence	484.5557687289885	2018-01-01 08:18:26.628840	2018-01-01 16:22:59.974964	1	25	0	0	0	0	0	0	1	0	35.66613888376223	288.03722240693793	4	6.771692396769279
860	0x1b87f9355a7f59069a38397cf3f83	3130	3	private car	23.788377863607224	2018-01-01 16:22:59.974964	2018-01-01 16:46:47.277636	1	25	0	0	0	0	0	0	1	0	18.888776881027688	7.488889363787583	1	2.58526891604265
861	0x1b87f9355a7f59069a38397cf3f83	30	4	gym	252.30944760371753	2018-01-01 16:46:47.277636	2018-01-01 20:59:05.844492	1	25	0	0	0	0	0	0	1	0	26.059217702390683	109.58311372458684	4	3.4013496727301193
862	0x1b87f9355a7f59069a38397cf3f83	3040	5	private car	30.232191862314366	2018-01-01 20:59:05.844492	2018-01-01 21:29:19.776004	1	25	0	0	0	0	0	0	1	0	3.189562660361084	1.6071245050818352	0	2.551608189864898
863	0x1b87f9355a7f59069a38397cf3f83	40	6	stay at home	150.67039994266543	2018-01-01 21:29:19.776004	2018-01-02 00:00:00.000001	1	25	0	0	0	0	0	0	1	0	1.1049698230747993	2.7747707527876044	0	2.558197747928025
864	0x82104f8f98d0424731de7dd279d6	30	0	stay at home	470.0	2018-01-01 00:00:00.000000	2018-01-01 07:50:00.000000	1	31	0	0	0	0	0	0	0	0	36.33618478268205	284.6334474643427	4	5.068696452145994
865	0x82104f8f98d0424731de7dd279d6	3039	1	by foot	23.959419128391588	2018-01-01 07:50:00.000000	2018-01-01 08:13:57.565148	1	31	0	0	0	0	0	0	0	0	80.65593098478185	32.20782092758357	4	1.1402507811540104
866	0x82104f8f98d0424731de7dd279d6	39	2	services	481.61650919617296	2018-01-01 08:13:57.565148	2018-01-01 16:15:34.555700	1	31	0	0	0	0	0	0	0	0	39.70655368962561	318.72219633679845	4	6.199993107460315
867	0x82104f8f98d0424731de7dd279d6	3939	3	by foot	17.85918565526163	2018-01-01 16:15:34.555700	2018-01-01 16:33:26.106839	1	31	0	0	0	0	0	0	0	0	73.78281466824572	21.961683088799354	3	1.0732522741464694
868	0x82104f8f98d0424731de7dd279d6	39	4	gym	250.70212036500968	2018-01-01 16:33:26.106839	2018-01-01 20:44:08.234061	1	31	0	0	0	0	0	0	0	0	32.88605453784667	137.4100600512918	4	2.1233466551412192
869	0x82104f8f98d0424731de7dd279d6	3930	5	by foot	24.845956200581867	2018-01-01 20:44:08.234061	2018-01-01 21:08:58.991433	1	31	0	0	0	0	0	0	0	0	13.08433790055939	5.418214773181865	1	0.973284980986534
870	0x82104f8f98d0424731de7dd279d6	30	6	stay at home	171.01680945458224	2018-01-01 21:08:58.991433	2018-01-02 00:00:00.000000	1	31	0	0	0	0	0	0	0	0	2.32061837504406	6.614412507695205	1	0.9801900259542565
871	0x1e330c130ece4b738cbcee9e4eb1b	40	0	stay at home	480.0	2018-01-01 00:00:00.000000	2018-01-01 08:00:00.000000	0	27	0	0	0	0	0	0	0	0	27.841112269197765	222.72889815358212	4	3.5156618061248137
872	0x1e330c130ece4b738cbcee9e4eb1b	4031	1	private car	18.44885254330722	2018-01-01 08:00:00.000000	2018-01-01 08:18:26.931153	0	27	0	0	0	0	0	0	0	0	17.72049337434767	5.448712820966545	1	0.9734604250522642
873	0x1e330c130ece4b738cbcee9e4eb1b	31	2	residence	472.3586598427643	2018-01-01 08:18:26.931153	2018-01-01 16:10:48.450744	0	27	0	0	0	0	0	0	0	0	35.66613888376223	280.7868260816639	4	4.954766993435865
874	0x1e330c130ece4b738cbcee9e4eb1b	3140	3	private car	18.44885254330722	2018-01-01 16:10:48.450744	2018-01-01 16:29:15.381897	0	27	0	0	0	0	0	0	0	0	13.233056022956172	4.0689116544140305	0	0.9655544991770483
875	0x1e330c130ece4b738cbcee9e4eb1b	40	4	stay at home	450.7436350706213	2018-01-01 16:29:15.381897	2018-01-02 00:00:00.000001	0	27	0	0	0	0	0	0	0	0	12.955597037884903	97.32754838944024	4	1.6754902532869018
876	0xd2bd4f515959cdc60ca6f410ab08	30	0	stay at home	472.0	2018-01-01 00:00:00.000000	2018-01-01 07:52:00.000000	1	37	0	0	0	0	0	0	1	1	36.33618478268205	285.8446536237654	4	7.7051095100601685
877	0xd2bd4f515959cdc60ca6f410ab08	3039	1	by foot	25.62722730118734	2018-01-01 07:52:00.000000	2018-01-01 08:17:37.633638	1	37	0	0	0	0	0	0	1	1	80.65593098478185	34.44979794226472	4	3.7554597374270218
878	0xd2bd4f515959cdc60ca6f410ab08	39	2	industry	497.6084582934791	2018-01-01 08:17:37.633638	2018-01-01 16:35:14.141136	1	37	0	0	0	0	0	0	1	1	39.70655368962561	329.3052827606975	4	9.200162177742573
879	0xd2bd4f515959cdc60ca6f410ab08	3930	3	by foot	24.62722730118734	2018-01-01 16:35:14.141136	2018-01-01 16:59:51.774774	1	37	0	0	0	0	0	0	1	1	66.12450411565088	27.141053217240533	4	3.7066125854688
880	0xd2bd4f515959cdc60ca6f410ab08	30	4	stay at home	420.1370871041463	2018-01-01 16:59:51.774774	2018-01-02 00:00:00.000000	1	37	0	0	0	0	0	0	1	1	29.73423558349706	208.20758542198186	4	5.826528623860894
881	0x8d27008b22315569277370a72a7e	40	0	stay at home	486.0	2018-01-01 00:00:00.000000	2018-01-01 08:06:00.000000	1	13	0	0	0	0	0	0	0	0	27.841112269197765	225.5130093805019	4	3.5739873791615526
882	0x8d27008b22315569277370a72a7e	4030	1	private car	31.570794312163855	2018-01-01 08:06:00.000000	2018-01-01 08:37:34.247659	1	13	0	0	0	0	0	0	0	0	18.802436729554277	9.893464375937215	1	0.9993705726343545
883	0x8d27008b22315569277370a72a7e	30	2	school	363.8513428323024	2018-01-01 08:37:34.247659	2018-01-01 14:41:25.328229	1	13	0	0	0	0	0	0	0	0	34.0710171385198	206.61308895854697	4	3.1962663268758535
884	0x8d27008b22315569277370a72a7e	3040	3	private car	34.570794312163855	2018-01-01 14:41:25.328229	2018-01-01 15:15:59.575888	1	13	0	0	0	0	0	0	0	0	14.602613773145073	8.41373261952282	1	0.9906689665951028
885	0x8d27008b22315569277370a72a7e	40	4	stay at home	524.00706854337	2018-01-01 15:15:59.575888	2018-01-02 00:00:00.000001	1	13	0	0	0	0	0	0	0	0	12.884949031649851	112.53007284009287	4	1.8329977300643947
886	0xa0a6b641796dc4803f4421be5c22	31	0	stay at home	487.0	2018-01-01 00:00:00.000000	2018-01-01 08:07:00.000000	0	41	0	0	0	0	0	0	0	1	33.09554835970861	268.62553418630154	4	5.611148263631368
887	0xa0a6b641796dc4803f4421be5c22	3130	1	by foot	28.863834391515116	2018-01-01 08:07:00.000000	2018-01-01 08:35:51.830063	0	41	0	0	0	0	0	0	0	1	73.2857164863008	35.25511306540192	4	2.1609721543303286
888	0xa0a6b641796dc4803f4421be5c22	30	2	industry	480.52082390939466	2018-01-01 08:35:51.830063	2018-01-01 16:36:23.079498	0	41	0	0	0	0	0	0	0	1	34.0710171385198	272.86388711387735	4	5.728110129353626
889	0xa0a6b641796dc4803f4421be5c22	3031	3	by foot	34.86383439151511	2018-01-01 16:36:23.079498	2018-01-01 17:11:14.909561	0	41	0	0	0	0	0	0	0	1	58.35556792531656	33.90831426618413	4	2.1517679818133564
890	0xa0a6b641796dc4803f4421be5c22	31	4	stay at home	125.42347381679194	2018-01-01 17:11:14.909561	2018-01-01 19:16:40.317990	0	41	0	0	0	0	0	0	0	1	30.177676154845706	63.08314958431529	4	2.368508436205434
891	0xa0a6b641796dc4803f4421be5c22	3140	5	by foot	26.034275508180748	2018-01-01 19:16:40.317990	2018-01-01 19:42:42.374520	0	41	0	0	0	0	0	0	0	1	44.78748468069025	19.433495258258578	3	2.0573353865411272
892	0xa0a6b641796dc4803f4421be5c22	40	6	running	230.1461428696215	2018-01-01 19:42:42.374520	2018-01-01 23:32:51.143092	0	41	0	0	0	0	0	0	0	1	29.3424699403546	112.55093798400708	4	2.8332237764514017
893	0xa0a6b641796dc4803f4421be5c22	4031	7	by foot	29.034275508180748	2018-01-01 23:32:51.143092	2018-01-02 00:01:53.199622	0	41	0	0	0	0	0	0	0	1	4.178205440625074	2.0218527982148027	0	1.9539434843970975
894	0xa0a6b641796dc4803f4421be5c22	31	8	stay at home	-1.8866603951996694	2018-01-02 00:01:53.199622	2018-01-01 23:59:59.999998	0	41	0	0	0	0	0	0	0	1	33.09554835970861	-1.0406676724612935	0	1.936832901700469
895	0x11660ddb6cbc67c0450a2af956646	40	0	stay at home	490.0	2018-01-01 00:00:00.000000	2018-01-01 08:10:00.000000	1	56	0	0	0	0	0	0	0	0	27.841112269197765	227.36908353178174	4	3.613407683235297
896	0x11660ddb6cbc67c0450a2af956646	4030	1	private car	25.661898717346496	2018-01-01 08:10:00.000000	2018-01-01 08:35:39.713923	1	56	0	0	0	0	0	0	0	0	18.802436729554277	8.041770449885625	1	0.9884935745042749
897	0x11660ddb6cbc67c0450a2af956646	30	2	residence	494.88127964288395	2018-01-01 08:35:39.713923	2018-01-01 16:50:32.590702	1	56	0	0	0	0	0	0	0	0	38.87590417087516	320.64928672261385	4	6.27100911158001
898	0x11660ddb6cbc67c0450a2af956646	3030	3	private car	17.007726924055582	2018-01-01 16:50:32.590702	2018-01-01 17:07:33.054317	1	56	0	0	0	0	0	0	0	0	20.976995346439434	5.94618347565711	1	0.9763266602775784
899	0x11660ddb6cbc67c0450a2af956646	30	4	shopping	245.83412876267653	2018-01-01 17:07:33.054317	2018-01-01 21:13:23.102043	1	56	0	0	0	0	0	0	0	0	28.480970198351844	116.69324158379301	4	1.8786568081861024
900	0x11660ddb6cbc67c0450a2af956646	3040	5	private car	30.669625641402078	2018-01-01 21:13:23.102043	2018-01-01 21:44:03.279581	1	56	0	0	0	0	0	0	0	0	1.154692651051301	0.5902331889770254	0	0.9459063393577856
901	0x11660ddb6cbc67c0450a2af956646	40	6	stay at home	135.9453403116354	2018-01-01 21:44:03.279581	2018-01-02 00:00:00.000000	1	56	0	0	0	0	0	0	0	0	1.1049698230747993	2.503591643866519	0	0.9566633044788933
902	0x1ce4431cd528c284dc325f9eb0cfb	31	0	stay at home	480.0	2018-01-01 00:00:00.000000	2018-01-01 08:00:00.000000	0	22	0	0	0	0	0	0	0	0	33.09554835970861	264.76438687766887	4	4.507116204300499
903	0x1ce4431cd528c284dc325f9eb0cfb	3131	1	private car	25.3663355761187	2018-01-01 08:00:00.000000	2018-01-01 08:25:21.980135	0	22	0	0	0	0	0	0	0	0	24.044588011525097	10.165384804831104	2	1.0009779020312515
904	0x1ce4431cd528c284dc325f9eb0cfb	31	2	services	462.673480211908	2018-01-01 08:25:21.980135	2018-01-01 16:08:02.388948	0	22	0	0	0	0	0	0	0	0	31.257964414982627	241.0371863369998	4	3.9174062788653177
905	0x1ce4431cd528c284dc325f9eb0cfb	3131	3	private car	16.382829621103983	2018-01-01 16:08:02.388948	2018-01-01 16:24:25.358725	0	22	0	0	0	0	0	0	0	0	17.732001683293312	4.841672706975389	0	0.9699742887282086
906	0x1ce4431cd528c284dc325f9eb0cfb	31	4	free time	238.3794871998748	2018-01-01 16:24:25.358725	2018-01-01 20:22:48.127957	0	22	0	0	0	0	0	0	0	0	72.70120690150257	288.8412736665364	4	5.19632646745795
907	0x1ce4431cd528c284dc325f9eb0cfb	3131	5	private car	19.98350595501472	2018-01-01 20:22:48.127957	2018-01-01 20:42:47.138314	0	22	0	0	0	0	0	0	0	0	8.248240830031545	2.7471461624221827	0	0.9580413240595284
908	0x1ce4431cd528c284dc325f9eb0cfb	31	6	stay at home	197.21436143597975	2018-01-01 20:42:47.138314	2018-01-02 00:00:00.000000	0	22	0	0	0	0	0	0	0	0	12.234890564546792	40.21493549876982	4	1.195506887153656
909	0xccfe3bb952bed642a2b8cb49f9d7	40	0	stay at home	485.0	2018-01-01 00:00:00.000000	2018-01-01 08:05:00.000000	0	81	0	0	0	0	0	0	0	0	27.841112269197765	225.04899084268195	4	3.5641996832259957
910	0xccfe3bb952bed642a2b8cb49f9d7	4039	1	private car	26.94881195753875	2018-01-01 08:05:00.000000	2018-01-01 08:31:56.928717	0	81	0	0	0	0	0	0	0	0	20.96995078767189	9.418587675596857	1	0.9965697499593011
911	0xccfe3bb952bed642a2b8cb49f9d7	39	2	agriculture	472.4937363124231	2018-01-01 08:31:56.928717	2018-01-01 16:24:26.552896	0	81	0	0	0	0	0	0	0	0	50.90583806362257	400.8781604466032	4	10.075330671023632
912	0xccfe3bb952bed642a2b8cb49f9d7	3940	3	private car	35.94881195753875	2018-01-01 16:24:26.552896	2018-01-01 17:00:23.481613	0	81	0	0	0	0	0	0	0	0	17.53687739958179	10.507165132666282	2	1.0030018424668143
913	0xccfe3bb952bed642a2b8cb49f9d7	40	4	stay at home	110.41968173457474	2018-01-01 17:00:23.481613	2018-01-01 18:50:48.662517	0	81	0	0	0	0	0	0	0	0	14.280909121244589	26.28155733413688	4	1.1010056658753093
914	0xccfe3bb952bed642a2b8cb49f9d7	4039	5	private car	25.9461669027009	2018-01-01 18:50:48.662517	2018-01-01 19:16:45.432531	0	81	0	0	0	0	0	0	0	0	19.005686335853223	8.218745162840493	1	0.9895280011206429
915	0xccfe3bb952bed642a2b8cb49f9d7	39	6	running	244.88371807235077	2018-01-01 19:16:45.432531	2018-01-01 23:21:38.455615	0	81	0	0	0	0	0	0	0	0	83.89298379992375	342.40042988514705	4	7.13125004273737
916	0xccfe3bb952bed642a2b8cb49f9d7	3940	7	private car	26.9461669027009	2018-01-01 23:21:38.455615	2018-01-01 23:48:35.225629	0	81	0	0	0	0	0	0	0	0	1.3534367605490092	0.6078322140334073	0	0.9460047284179927
917	0xccfe3bb952bed642a2b8cb49f9d7	40	8	stay at home	11.412906160172042	2018-01-01 23:48:35.225629	2018-01-01 23:59:59.999999	0	81	0	0	0	0	0	0	0	0	1.390186081247524	0.26443438817425496	0	0.944086776534976
918	0x4221f98fe7e18876de5ab602573e	40	0	stay at home	470.0	2018-01-01 00:00:00.000000	2018-01-01 07:50:00.000000	0	13	0	0	0	0	0	0	0	0	27.841112269197765	218.08871277538248	4	3.420560041533498
919	0x4221f98fe7e18876de5ab602573e	4039	1	private car	31.502040210797396	2018-01-01 07:50:00.000000	2018-01-01 08:21:30.122413	0	13	0	0	0	0	0	0	0	0	20.454900598079345	10.739518352475988	2	1.0043801182613308
920	0x4221f98fe7e18876de5ab602573e	39	2	school	358.6312581561984	2018-01-01 08:21:30.122413	2018-01-01 14:20:07.997902	0	13	0	0	0	0	0	0	0	0	39.70655368962561	237.33352177928455	4	3.8325911454138457
921	0x4221f98fe7e18876de5ab602573e	3940	3	private car	28.502040210797396	2018-01-01 14:20:07.997902	2018-01-01 14:48:38.120315	0	13	0	0	0	0	0	0	0	0	19.308341567586968	9.17211879605291	1	0.9951191722247992
922	0x4221f98fe7e18876de5ab602573e	40	4	stay at home	551.3646614222067	2018-01-01 14:48:38.120315	2018-01-02 00:00:00.000000	0	13	0	0	0	0	0	0	0	0	13.148062482162722	120.8229503139278	4	1.9250725134506963
923	0x1e686c46df50832c4cf1c81a0269f	40	0	stay at home	484.0	2018-01-01 00:00:00.000000	2018-01-01 08:04:00.000000	0	7	0	0	0	0	0	0	0	0	27.841112269197765	224.58497230486196	4	3.5544387918035945
924	0x1e686c46df50832c4cf1c81a0269f	4039	1	by foot	23.402145999376177	2018-01-01 08:04:00.000000	2018-01-01 08:27:24.128760	0	7	0	0	0	0	0	0	0	0	61.16235646404302	23.855506593957067	3	1.0853321226426154
925	0x1e686c46df50832c4cf1c81a0269f	39	2	school	337.7612906841126	2018-01-01 08:27:24.128760	2018-01-01 14:05:09.806201	0	7	0	0	0	0	0	0	0	0	39.70655368962561	223.52228038043265	4	3.5321850615391077
926	0x1e686c46df50832c4cf1c81a0269f	3940	3	by foot	20.402145999376177	2018-01-01 14:05:09.806201	2018-01-01 14:25:33.934961	0	7	0	0	0	0	0	0	0	0	56.31599623879532	19.149452956070363	3	1.055561937147174
927	0x1e686c46df50832c4cf1c81a0269f	40	4	stay at home	574.4344173171351	2018-01-01 14:25:33.934961	2018-01-02 00:00:00.000000	0	7	0	0	0	0	0	0	0	0	13.148062482162722	125.87832684650714	4	1.9834562656769814
928	0x4b1c7dac9bd4f4453d707dfe260d	30	0	stay at home	476.0	2018-01-01 00:00:00.000000	2018-01-01 07:56:00.000000	1	21	0	0	0	0	0	0	0	1	36.33618478268205	288.2670659426109	4	6.178722269480429
929	0x4b1c7dac9bd4f4453d707dfe260d	3040	1	by foot	24.26789775354898	2018-01-01 07:56:00.000000	2018-01-01 08:20:16.073865	1	21	0	0	0	0	0	0	0	1	52.985178089356396	21.430648072101413	3	2.069889241079456
930	0x4b1c7dac9bd4f4453d707dfe260d	40	2	university	363.8020456416359	2018-01-01 08:20:16.073865	2018-01-01 14:24:04.196603	1	21	0	0	0	0	0	0	0	1	14.815318358321319	89.83071875982299	4	2.6028760516040137
931	0x4b1c7dac9bd4f4453d707dfe260d	4030	3	by foot	25.26789775354898	2018-01-01 14:24:04.196603	2018-01-01 14:49:20.270468	1	21	0	0	0	0	0	0	0	1	43.22239974455571	18.202319623474253	3	2.0496698739532113
932	0x4b1c7dac9bd4f4453d707dfe260d	30	4	stay at home	118.61784440875928	2018-01-01 14:49:20.270468	2018-01-01 16:47:57.341133	1	21	0	0	0	0	0	0	0	1	30.815292686585373	60.92072655512936	4	2.3511302899168296
933	0x4b1c7dac9bd4f4453d707dfe260d	3040	5	by foot	25.609680931008334	2018-01-01 16:47:57.341133	2018-01-01 17:13:33.921989	1	21	0	0	0	0	0	0	0	1	43.980183507137085	18.771974448416263	3	2.0532097109175185
934	0x4b1c7dac9bd4f4453d707dfe260d	40	6	library	246.234220489923	2018-01-01 17:13:33.921989	2018-01-01 21:19:47.975218	1	21	0	0	0	0	0	0	0	1	12.515852937719977	51.363854864766516	4	2.2769320720475927
935	0x4b1c7dac9bd4f4453d707dfe260d	4030	7	by foot	17.609680931008334	2018-01-01 21:19:47.975218	2018-01-01 21:37:24.556074	1	21	0	0	0	0	0	0	0	1	3.3678535655662944	0.9884471118663534	0	1.9481350988275228
936	0x4b1c7dac9bd4f4453d707dfe260d	30	8	stay at home	142.59073209056714	2018-01-01 21:37:24.556074	2018-01-01 23:59:59.999999	1	21	0	0	0	0	0	0	0	1	2.32061837504406	5.514977883339246	1	1.9738417326297504
937	0x40d4c89178de971efb5f5bc5231f	40	0	stay at home	486.0	2018-01-01 00:00:00.000000	2018-01-01 08:06:00.000000	0	49	0	0	0	0	1	0	0	0	27.841112269197765	225.5130093805019	4	29.81518737916155
938	0x40d4c89178de971efb5f5bc5231f	4031	1	private car	21.43520664554734	2018-01-01 08:06:00.000000	2018-01-01 08:27:26.112399	0	49	0	0	0	0	1	0	0	0	17.72049337434767	6.330707289003246	1	27.219747920494576
939	0x40d4c89178de971efb5f5bc5231f	31	2	services	485.94119950933714	2018-01-01 08:27:26.112399	2018-01-01 16:33:22.584370	0	49	0	0	0	0	1	0	0	0	31.257964414982627	253.15887870061388	4	30.449542956234282
940	0x40d4c89178de971efb5f5bc5231f	3140	3	private car	26.43520664554734	2018-01-01 16:33:22.584370	2018-01-01 16:59:48.696769	0	49	0	0	0	0	1	0	0	0	13.233056022956172	5.830309508649187	1	27.21685828587671
941	0x40d4c89178de971efb5f5bc5231f	40	4	stay at home	420.18838719956807	2018-01-01 16:59:48.696769	2018-01-02 00:00:00.000001	0	49	0	0	0	0	1	0	0	0	12.955597037884903	90.72985707593932	4	27.85261625742868
942	0x108e0ecef60c5448f5f911626a661	31	0	stay at home	479.0	2018-01-01 00:00:00.000000	2018-01-01 07:59:00.000000	0	21	0	0	1	0	0	0	0	0	33.09554835970861	264.21279440500706	4	5.992447326905421
943	0x108e0ecef60c5448f5f911626a661	3140	1	metro	22.078703276371897	2018-01-01 07:59:00.000000	2018-01-01 08:21:04.722197	0	21	0	0	1	0	0	0	0	0	37.39669461290227	13.761175397922745	2	2.5224774415132565
944	0x108e0ecef60c5448f5f911626a661	40	2	university	366.5227424626544	2018-01-01 08:21:04.722197	2018-01-01 14:27:36.086745	0	21	0	0	1	0	0	0	0	0	14.815318358321319	90.50251858582067	4	3.109252659918025
945	0x108e0ecef60c5448f5f911626a661	4031	3	metro	23.078703276371897	2018-01-01 14:27:36.086745	2018-01-01 14:50:40.808942	0	21	0	0	1	0	0	0	0	0	27.69480678218888	10.652670467043153	2	2.5038647313486235
946	0x108e0ecef60c5448f5f911626a661	31	4	stay at home	115.36438285375937	2018-01-01 14:50:40.808942	2018-01-01 16:46:02.671913	0	21	0	0	1	0	0	0	0	0	23.917167647383298	45.98648808750457	4	2.736988930367603
947	0x108e0ecef60c5448f5f911626a661	3140	5	metro	27.432256752600562	2018-01-01 16:46:02.671913	2018-01-01 17:13:28.607318	0	21	0	0	1	0	0	0	0	0	31.276164737390683	14.29959635521222	2	2.525736216186327
948	0x108e0ecef60c5448f5f911626a661	40	6	library	246.84694150920814	2018-01-01 17:13:28.607318	2018-01-01 21:20:19.423809	0	21	0	0	1	0	0	0	0	0	12.515852937719977	51.491666967586895	4	2.777896992013409
949	0x108e0ecef60c5448f5f911626a661	4031	7	metro	25.432256752600562	2018-01-01 21:20:19.423809	2018-01-01 21:45:45.359214	0	21	0	0	1	0	0	0	0	0	2.629089344609789	1.1143945872940415	0	2.448841105515201
950	0x108e0ecef60c5448f5f911626a661	31	8	stay at home	134.24401311643305	2018-01-01 21:45:45.359214	2018-01-02 00:00:00.000001	0	21	0	0	1	0	0	0	0	0	2.413661029109731	5.400325714173834	1	2.473182086514837
951	0x11d162ee0320a84f08e0162c569d	39	0	stay at home	470.0	2018-01-01 00:00:00.000000	2018-01-01 07:50:00.000000	1	13	0	0	0	0	0	0	0	1	43.00945865602414	336.9074261388557	4	7.903461058202022
952	0x11d162ee0320a84f08e0162c569d	3939	1	private car	21.971382477378274	2018-01-01 07:50:00.000000	2018-01-01 08:11:58.282949	1	13	0	0	0	0	0	0	0	1	29.942015876510922	10.96445804944257	2	2.0057162226791907
953	0x11d162ee0320a84f08e0162c569d	39	2	school	356.753277602827	2018-01-01 08:11:58.282949	2018-01-01 14:08:43.479605	1	13	0	0	0	0	0	0	0	1	39.70655368962561	236.0907195181093	4	4.804544040072452
954	0x11d162ee0320a84f08e0162c569d	3939	3	private car	17.971382477378274	2018-01-01 14:08:43.479605	2018-01-01 14:26:41.762554	1	13	0	0	0	0	0	0	0	1	29.752820787648503	8.91165536926204	1	1.993588525014898
955	0x11d162ee0320a84f08e0162c569d	39	4	stay at home	573.3039574424165	2018-01-01 14:26:41.762554	2018-01-02 00:00:00.000001	1	13	0	0	0	0	0	0	0	1	44.13335083501195	421.69707814844884	4	12.39448802457644
956	0x16a133e48b05ddcac2ee537146f57	30	0	stay at home	485.0	2018-01-01 00:00:00.000000	2018-01-01 08:05:00.000000	1	37	0	0	0	0	0	1	0	0	36.33618478268205	293.71749366001325	4	6.348255256991611
957	0x16a133e48b05ddcac2ee537146f57	3031	1	private car	18.27729671843582	2018-01-01 08:05:00.000000	2018-01-01 08:23:16.637803	1	37	0	0	0	0	0	1	0	0	25.1265313667317	7.654084488247333	1	1.9862313069402187
958	0x16a133e48b05ddcac2ee537146f57	31	2	services	489.7423161784316	2018-01-01 08:23:16.637803	2018-01-01 16:33:01.176774	1	37	0	0	0	0	0	1	0	0	31.257964414982627	255.13913152694312	4	5.257883761818453
959	0x16a133e48b05ddcac2ee537146f57	3130	3	private car	24.27729671843582	2018-01-01 16:33:01.176774	2018-01-01 16:57:17.814577	1	37	0	0	0	0	0	1	0	0	18.888776881027688	7.642807349817332	1	1.9861655788967538
960	0x16a133e48b05ddcac2ee537146f57	30	4	stay at home	135.94295810991517	2018-01-01 16:57:17.814577	2018-01-01 19:13:14.392064	1	37	0	0	0	0	0	1	0	0	29.73423558349706	67.36933237262816	4	2.4036173901437046
961	0x16a133e48b05ddcac2ee537146f57	3040	5	private car	23.656135778912173	2018-01-01 19:13:14.392064	2018-01-01 19:36:53.760211	1	37	0	0	0	0	0	1	0	0	16.620480185637792	6.552938933036117	1	1.979833978947866
962	0x16a133e48b05ddcac2ee537146f57	40	6	gym	237.53461030278942	2018-01-01 19:36:53.760211	2018-01-01 23:34:25.836829	1	37	0	0	0	0	0	1	0	0	13.07835803055805	51.776044636482716	4	2.280046523559176
963	0x16a133e48b05ddcac2ee537146f57	4030	7	private car	18.656135778912173	2018-01-01 23:34:25.836829	2018-01-01 23:53:05.204976	1	37	0	0	0	0	0	1	0	0	1.6570087918025227	0.5152230167786512	0	1.9454871024400084
964	0x16a133e48b05ddcac2ee537146f57	30	8	stay at home	6.9132504141678055	2018-01-01 23:53:05.204976	2018-01-02 00:00:00.000001	1	37	0	0	0	0	0	1	0	0	3.5256066677666267	0.40622336260217345	0	1.944878227172003
965	0x6016403e4f1e23e5c21d78f122cb	40	0	stay at home	479.0	2018-01-01 00:00:00.000000	2018-01-01 07:59:00.000000	1	21	0	0	0	0	0	0	1	0	27.841112269197765	222.26487961576217	4	5.106033840180885
966	0x6016403e4f1e23e5c21d78f122cb	4040	1	private car	19.58120757867816	2018-01-01 07:59:00.000000	2018-01-01 08:18:34.872455	1	21	0	0	0	0	0	0	1	0	10.967785319647763	3.579374683706698	0	2.5627650292877573
967	0x6016403e4f1e23e5c21d78f122cb	40	2	university	370.06067825245594	2018-01-01 08:18:34.872455	2018-01-01 14:28:38.513150	1	21	0	0	0	0	0	0	1	0	14.815318358321319	91.37611267010749	4	3.217582621563471
968	0x6016403e4f1e23e5c21d78f122cb	4040	3	private car	15.581207578678162	2018-01-01 14:28:38.513150	2018-01-01 14:44:13.385605	1	21	0	0	0	0	0	0	1	0	8.86386234752543	2.301827986427054	0	2.555523236801916
969	0x6016403e4f1e23e5c21d78f122cb	40	4	stay at home	133.22360712988905	2018-01-01 14:44:13.385605	2018-01-01 16:57:26.802033	1	21	0	0	0	0	0	0	1	0	13.148062482162722	29.193871844048008	4	2.720119955389613
970	0x6016403e4f1e23e5c21d78f122cb	4040	5	private car	23.331812753825517	2018-01-01 16:57:26.802033	2018-01-01 17:20:46.710798	1	21	0	0	0	0	0	0	1	0	9.180844772740278	3.5700958526585653	0	2.562712234731131
971	0x6016403e4f1e23e5c21d78f122cb	40	6	library	236.16306790967712	2018-01-01 17:20:46.710798	2018-01-01 21:16:56.494873	1	21	0	0	0	0	0	0	1	0	12.515852937719977	49.26303712130491	4	2.8611759121905296
972	0x6016403e4f1e23e5c21d78f122cb	4040	7	private car	21.331812753825517	2018-01-01 21:16:56.494873	2018-01-01 21:38:16.403638	1	21	0	0	0	0	0	0	1	0	0.7449234762302017	0.2648428018478576	0	2.5440890553034023
973	0x6016403e4f1e23e5c21d78f122cb	40	8	stay at home	141.72660604297062	2018-01-01 21:38:16.403638	2018-01-02 00:00:00.000001	1	21	0	0	0	0	0	0	1	0	1.1049698230747993	2.6100603800715505	0	2.5572654553768395
974	0x64b015a891aeea390983d7cee456	31	0	stay at home	476.0	2018-01-01 00:00:00.000000	2018-01-01 07:56:00.000000	0	19	0	0	0	0	0	1	0	0	33.09554835970861	262.55801698702163	4	5.448726522010858
975	0x64b015a891aeea390983d7cee456	3140	1	metro	25.38961170329258	2018-01-01 07:56:00.000000	2018-01-01 08:21:23.376702	0	19	0	0	0	0	0	1	0	0	37.39669461290227	15.824792586803369	3	2.035023906158234
976	0x64b015a891aeea390983d7cee456	40	2	university	363.19776174642584	2018-01-01 08:21:23.376702	2018-01-01 14:24:35.242407	0	19	0	0	0	0	0	1	0	0	14.815318358321319	89.68150778838393	4	2.601463199493902
977	0x64b015a891aeea390983d7cee456	4040	3	metro	17.658216822540645	2018-01-01 14:24:35.242407	2018-01-01 14:42:14.735416	0	19	0	0	0	0	0	1	0	0	19.64822820368137	5.782544563322732	1	1.975382905362967
978	0x64b015a891aeea390983d7cee456	40	4	library	258.5858186574616	2018-01-01 14:42:14.735416	2018-01-01 19:00:49.884535	0	19	0	0	0	0	0	1	0	0	11.52302105178306	49.66149720137477	4	2.2641493538807316
979	0x64b015a891aeea390983d7cee456	4031	5	metro	31.589207548829116	2018-01-01 19:00:49.884535	2018-01-01 19:32:25.236988	0	19	0	0	0	0	0	1	0	0	34.03848835732459	17.920814556132164	3	2.0479249953621723
980	0x64b015a891aeea390983d7cee456	31	6	stay at home	267.5793835214504	2018-01-01 19:32:25.236988	2018-01-01 23:59:59.999999	0	19	0	0	0	0	0	1	0	0	30.632528276978885	136.6105505342901	4	3.1133372934629877
981	0x11ebd3156a309bd568670c775d218	40	0	stay at home	476.0	2018-01-01 00:00:00.000000	2018-01-01 07:56:00.000000	0	29	0	0	0	0	0	0	1	0	27.841112269197765	220.87282400230228	4	5.077307856178651
982	0x11ebd3156a309bd568670c775d218	4040	1	by foot	20.230584822333732	2018-01-01 07:56:00.000000	2018-01-01 08:16:13.835089	0	29	0	0	0	0	0	0	1	0	31.989373848972647	10.786062351083094	2	2.6046564361566036
983	0x11ebd3156a309bd568670c775d218	40	2	residence	469.0995138838891	2018-01-01 08:16:13.835089	2018-01-01 16:05:19.805922	0	29	0	0	0	0	0	0	1	0	16.90465812680253	132.16611516094002	4	3.6585497717832047
984	0x11ebd3156a309bd568670c775d218	4040	3	by foot	12.230584822333732	2018-01-01 16:05:19.805922	2018-01-01 16:17:33.641011	0	29	0	0	0	0	0	0	1	0	25.474488557638857	5.192798218496202	1	2.5719892225169567
985	0x11ebd3156a309bd568670c775d218	40	4	stay at home	462.4393164714435	2018-01-01 16:17:33.641011	2018-01-01 23:59:59.999999	0	29	0	0	0	0	0	0	1	0	12.955597037884903	99.85295731131588	4	3.3006847731800493
986	0x17d72ce8160c82011eb3b1060cd70	40	0	stay at home	476.0	2018-01-01 00:00:00.000000	2018-01-01 07:56:00.000000	0	19	0	0	0	0	0	0	0	1	27.841112269197765	220.87282400230228	4	4.47730785617865
987	0x17d72ce8160c82011eb3b1060cd70	4040	1	private car	13.921426596964189	2018-01-01 07:56:00.000000	2018-01-01 08:09:55.285596	0	19	0	0	0	0	0	0	0	1	10.967785319647763	2.544786970978963	0	1.956896246275646
988	0x17d72ce8160c82011eb3b1060cd70	40	2	university	363.6432634340002	2018-01-01 08:09:55.285596	2018-01-01 14:13:33.881402	0	19	0	0	0	0	0	0	0	1	14.815318358321319	89.79151194389364	4	2.6025046885624556
989	0x17d72ce8160c82011eb3b1060cd70	4040	3	private car	16.92142659696419	2018-01-01 14:13:33.881402	2018-01-01 14:30:29.166998	0	19	0	0	0	0	0	0	0	1	8.86386234752543	2.499819934654104	0	1.9566419799247945
990	0x17d72ce8160c82011eb3b1060cd70	40	4	stay at home	133.2538977489672	2018-01-01 14:30:29.166998	2018-01-01 16:43:44.400863	0	19	0	0	0	0	0	0	0	1	13.148062482162722	29.200509559919055	4	2.1201638973261163
991	0x17d72ce8160c82011eb3b1060cd70	4040	5	private car	22.08185662188974	2018-01-01 16:43:44.400863	2018-01-01 17:05:49.312260	0	19	0	0	0	0	0	0	0	1	9.180844772740278	3.3788349656579455	0	1.9616246459778952
992	0x17d72ce8160c82011eb3b1060cd70	40	6	library	246.02651065764485	2018-01-01 17:05:49.312260	2018-01-01 21:11:50.902899	0	19	0	0	0	0	0	0	0	1	12.515852937719977	51.320527102857994	4	2.276605133650503
993	0x17d72ce8160c82011eb3b1060cd70	4040	7	private car	25.08185662188974	2018-01-01 21:11:50.902899	2018-01-01 21:36:55.814296	0	19	0	0	0	0	0	0	0	1	0.7449234762302017	0.31140106375142684	0	1.9443488659563133
994	0x17d72ce8160c82011eb3b1060cd70	40	8	stay at home	143.06976172167992	2018-01-01 21:36:55.814296	2018-01-01 23:59:59.999999	0	19	0	0	0	0	0	0	0	1	1.1049698230747993	2.634796154949306	0	1.9574054067397877
995	0x510418cabe6d62a9c789028ac039	30	0	stay at home	474.0	2018-01-01 00:00:00.000000	2018-01-01 07:54:00.000000	0	45	0	0	0	0	0	0	0	0	36.33618478268205	287.05585978318817	4	5.1417841560964925
996	0x510418cabe6d62a9c789028ac039	3039	1	private car	22.593406031374546	2018-01-01 07:54:00.000000	2018-01-01 08:16:35.604362	0	45	0	0	0	0	0	0	0	0	27.653462051925207	10.413098271872569	2	1.0024443934568954
997	0x510418cabe6d62a9c789028ac039	39	2	services	483.94843224184984	2018-01-01 08:16:35.604362	2018-01-01 16:20:32.510297	0	45	0	0	0	0	0	0	0	0	39.70655368962561	320.2654067970192	4	6.256798009493992
998	0x510418cabe6d62a9c789028ac039	3930	3	private car	22.880018249840298	2018-01-01 16:20:32.510297	2018-01-01 16:43:25.311392	0	45	0	0	0	0	0	0	0	0	22.67125855393744	8.64531349101561	1	0.9920257669683729
999	0x510418cabe6d62a9c789028ac039	30	4	free time	219.91775301058044	2018-01-01 16:43:25.311392	2018-01-01 20:23:20.376573	0	45	0	0	0	0	0	0	0	0	82.18676352292445	301.238806019558	4	5.591353259099874
1000	0x510418cabe6d62a9c789028ac039	3030	5	private car	10.83622489301473	2018-01-01 20:23:20.376573	2018-01-01 20:34:10.550067	0	45	0	0	0	0	0	0	0	0	7.164169908716762	1.2938759383770606	0	0.9498481082681687
1001	0x510418cabe6d62a9c789028ac039	30	6	stay at home	205.82416557334	2018-01-01 20:34:10.550067	2018-01-02 00:00:00.000001	0	45	0	0	0	0	0	0	0	0	10.626852031263198	36.454382533435016	4	1.1692299862929534
1002	0x308d1b9c23cd263fc79333ad2fc5	30	0	stay at home	490.0	2018-01-01 00:00:00.000000	2018-01-01 08:10:00.000000	1	36	0	0	0	0	0	0	0	0	36.33618478268205	296.74550905857	4	5.444826863466119
1003	0x308d1b9c23cd263fc79333ad2fc5	3039	1	by foot	17.132327066925495	2018-01-01 08:10:00.000000	2018-01-01 08:27:07.939624	1	36	0	0	0	0	0	0	0	0	82.76330060849645	23.63213225271725	3	1.0839002750656646
1004	0x308d1b9c23cd263fc79333ad2fc5	39	2	services	474.06500912528116	2018-01-01 08:27:07.939624	2018-01-01 16:21:11.840172	1	36	0	0	0	0	0	0	0	0	39.70655368962561	313.72479562009715	4	6.019556238776769
1005	0x308d1b9c23cd263fc79333ad2fc5	3930	3	by foot	19.132327066925495	2018-01-01 16:21:11.840172	2018-01-01 16:40:19.779796	1	36	0	0	0	0	0	0	0	0	66.12450411565088	21.085260664648224	3	1.0677075682324413
1006	0x308d1b9c23cd263fc79333ad2fc5	30	4	stay at home	112.67808682859082	2018-01-01 16:40:19.779796	2018-01-01 18:33:00.465006	1	36	0	0	0	0	0	0	0	0	29.73423558349706	55.83994631431761	4	1.311162414033717
1007	0x308d1b9c23cd263fc79333ad2fc5	3039	5	by foot	15.338908002673579	2018-01-01 18:33:00.465006	2018-01-01 18:48:20.799486	1	36	0	0	0	0	0	0	0	0	72.11582400886961	18.436299833484156	3	1.0511223856924163
1008	0x308d1b9c23cd263fc79333ad2fc5	39	6	running	257.69454462189447	2018-01-01 18:48:20.799486	2018-01-01 23:06:02.472163	1	36	0	0	0	0	0	0	0	0	80.4878455657509	345.6879785110591	4	7.271160831444904
1009	0x308d1b9c23cd263fc79333ad2fc5	3930	7	by foot	20.338908002673577	2018-01-01 23:06:02.472163	2018-01-01 23:26:22.806643	1	36	0	0	0	0	0	0	0	0	6.046954236849459	2.049807431994306	0	0.9541011002185908
1010	0x308d1b9c23cd263fc79333ad2fc5	30	8	stay at home	33.61988928503547	2018-01-01 23:26:22.806643	2018-01-02 00:00:00.000000	1	36	0	0	0	0	0	0	0	0	3.5256066677666267	1.9755084305482804	0	0.9536822396218152
1011	0x123f014ee18723e6915f6b5bd693b	39	0	stay at home	479.0	2018-01-01 00:00:00.000000	2018-01-01 07:59:00.000000	0	25	0	0	0	0	0	0	0	0	43.00945865602414	343.35884493725933	4	7.171757718414482
1012	0x123f014ee18723e6915f6b5bd693b	3930	1	private car	28.115302694972154	2018-01-01 07:59:00.000000	2018-01-01 08:27:06.918162	0	25	0	0	0	0	0	0	0	0	27.653462051925207	12.958090935896717	2	1.017636027572545
1013	0x123f014ee18723e6915f6b5bd693b	30	2	industry	472.75325674346783	2018-01-01 08:27:06.918162	2018-01-01 16:19:52.113567	0	25	0	0	0	0	0	0	0	0	34.0710171385198	268.4530718799624	4	4.606450734868673
1014	0x123f014ee18723e6915f6b5bd693b	3039	3	private car	31.115302694972154	2018-01-01 16:19:52.113567	2018-01-01 16:50:59.031729	0	25	0	0	0	0	0	0	0	0	22.67125855393744	11.757051206362336	2	1.0104382752583816
1015	0x123f014ee18723e6915f6b5bd693b	39	4	stay at home	429.0161378665879	2018-01-01 16:50:59.031729	2018-01-02 00:00:00.000001	0	25	0	0	0	0	0	0	0	0	37.52383145985068	268.30548751436515	4	4.602434631547014
1016	0x3131e6c34e3be8a62c1141cace84	39	0	stay at home	490.0	2018-01-01 00:00:00.000000	2018-01-01 08:10:00.000000	0	17	0	0	0	0	0	0	0	0	43.00945865602414	351.2439123575304	4	7.513876582671121
1017	0x3131e6c34e3be8a62c1141cace84	3930	1	private car	16.74273887392973	2018-01-01 08:10:00.000000	2018-01-01 08:26:44.564332	0	17	0	0	0	0	0	0	0	0	28.375988780055923	7.918196173900603	1	0.987771917505343
1018	0x3131e6c34e3be8a62c1141cace84	30	2	school	351.3559463306475	2018-01-01 08:26:44.564332	2018-01-01 14:18:05.921112	0	17	0	0	0	0	0	0	0	0	34.0710171385198	199.51757448587222	4	3.06500397170108
1019	0x3131e6c34e3be8a62c1141cace84	3039	3	private car	21.74273887392973	2018-01-01 14:18:05.921112	2018-01-01 14:39:50.485444	0	17	0	0	0	0	0	0	0	0	25.263587703909213	9.154993174411999	1	0.995018458898117
1020	0x3131e6c34e3be8a62c1141cace84	39	4	stay at home	560.158575921493	2018-01-01 14:39:50.485444	2018-01-01 23:59:59.999999	0	17	0	0	0	0	0	0	0	0	44.13335083501195	412.02791590639885	4	10.76160796835438
1021	0x11c492acca9aea3d9dccd4ac949cb	31	0	stay at home	479.0	2018-01-01 00:00:00.000000	2018-01-01 07:59:00.000000	0	13	0	0	0	0	0	0	0	0	33.09554835970861	264.21279440500706	4	4.492447326905421
1022	0x11c492acca9aea3d9dccd4ac949cb	3139	1	private car	20.926468222174407	2018-01-01 07:59:00.000000	2018-01-01 08:19:55.588093	0	13	0	0	0	0	0	0	0	0	26.357804577485233	9.19292933161713	1	0.9952415697223773
1023	0x11c492acca9aea3d9dccd4ac949cb	39	2	school	361.65140684715146	2018-01-01 08:19:55.588093	2018-01-01 14:21:34.672504	0	13	0	0	0	0	0	0	0	0	39.70655368962561	239.3321833817509	4	3.878130485128139
1024	0x11c492acca9aea3d9dccd4ac949cb	3931	3	private car	30.926468222174407	2018-01-01 14:21:34.672504	2018-01-01 14:52:30.260597	0	13	0	0	0	0	0	0	0	0	22.93837701653772	11.823383131170159	2	1.0108344666168794
1025	0x11c492acca9aea3d9dccd4ac949cb	31	4	stay at home	547.4956567084996	2018-01-01 14:52:30.260597	2018-01-02 00:00:00.000000	0	13	0	0	0	0	0	0	0	0	23.917167647383298	218.24242346185665	4	3.4236687932573875
1026	0xd6cc602f758e2f906bb998b2e877	40	0	stay at home	479.0	2018-01-01 00:00:00.000000	2018-01-01 07:59:00.000000	0	66	0	0	0	0	0	0	0	1	27.841112269197765	222.26487961576217	4	4.506033840180884
1027	0xd6cc602f758e2f906bb998b2e877	4039	1	by foot	31.64605871121387	2018-01-01 07:59:00.000000	2018-01-01 08:30:38.763523	0	66	0	0	0	0	0	0	0	1	59.660126744398084	31.466797894528042	4	2.1352680330908003
1028	0xd6cc602f758e2f906bb998b2e877	39	2	services	481.64836872243535	2018-01-01 08:30:38.763523	2018-01-01 16:32:17.665646	0	66	0	0	0	0	0	0	0	1	39.70655368962561	318.7432802032995	4	7.200765709772106
1029	0xd6cc602f758e2f906bb998b2e877	3940	3	by foot	21.2057909765035	2018-01-01 16:32:17.665646	2018-01-01 16:53:30.013105	0	66	0	0	0	0	0	0	0	1	49.62865161294229	17.54024687582946	3	2.045570698211157
1030	0xd6cc602f758e2f906bb998b2e877	40	4	running	258.94352322061815	2018-01-01 16:53:30.013105	2018-01-01 21:12:26.624498	0	66	0	0	0	0	0	0	0	1	25.474488557638857	109.94089698930547	4	2.8051626548348785
1031	0xd6cc602f758e2f906bb998b2e877	4040	5	by foot	27.202929270515007	2018-01-01 21:12:26.624498	2018-01-01 21:39:38.800254	0	66	0	0	0	0	0	0	0	1	2.1726934723380884	0.9850604475753778	0	1.9481161219171186
1032	0xd6cc602f758e2f906bb998b2e877	40	6	stay at home	140.3533290987143	2018-01-01 21:39:38.800254	2018-01-02 00:00:00.000000	0	66	0	0	0	0	0	0	0	1	1.1049698230747993	2.5847698870360905	0	1.9571223866515053
1033	0x1cfe01080c1c3969572ba9934a826	40	0	stay at home	470.0	2018-01-01 00:00:00.000000	2018-01-01 07:50:00.000000	0	37	0	1	0	0	0	0	0	0	27.841112269197765	218.08871277538248	4	5.594860041533498
1034	0x1cfe01080c1c3969572ba9934a826	4031	1	private car	16.02535784145445	2018-01-01 07:50:00.000000	2018-01-01 08:06:01.521470	0	37	0	1	0	0	0	0	0	0	16.870689299053655	4.505980550822187	0	3.1423518249718283
1035	0x1cfe01080c1c3969572ba9934a826	31	2	services	502.54570915536766	2018-01-01 08:06:01.521470	2018-01-01 16:28:34.264019	0	37	0	1	0	0	0	0	0	0	31.257964414982627	261.8092648946782	4	6.603383844361161
1036	0x1cfe01080c1c3969572ba9934a826	3140	3	private car	17.02535784145445	2018-01-01 16:28:34.264019	2018-01-01 16:45:35.785489	0	37	0	1	0	0	0	0	0	0	13.233056022956172	3.754958568780715	0	3.138064609834158
1037	0x1cfe01080c1c3969572ba9934a826	40	4	stay at home	125.33187277540591	2018-01-01 16:45:35.785489	2018-01-01 18:50:55.697856	0	37	0	1	0	0	0	0	0	0	12.955597037884903	27.06248732802694	4	3.280398877511008
1038	0x1cfe01080c1c3969572ba9934a826	4039	5	private car	23.59578268839308	2018-01-01 18:50:55.697856	2018-01-01 19:14:31.444817	0	37	0	1	0	0	0	0	0	0	19.005686335853223	7.474234077075907	1	3.1594835828933165
1039	0x1cfe01080c1c3969572ba9934a826	39	6	shopping	239.70966046878058	2018-01-01 19:14:31.444817	2018-01-01 23:14:14.024445	0	37	0	1	0	0	0	0	0	0	37.39230135082316	149.38826434920242	4	4.453409148573359
1040	0x1cfe01080c1c3969572ba9934a826	3940	7	private car	26.59578268839308	2018-01-01 23:14:14.024445	2018-01-01 23:40:49.771406	0	37	0	1	0	0	0	0	0	0	1.3534367605490092	0.5999284994340691	0	3.120260540667353
1041	0x1cfe01080c1c3969572ba9934a826	40	8	stay at home	19.17047654075077	2018-01-01 23:40:49.771406	2018-01-01 23:59:59.999998	0	37	0	1	0	0	0	0	0	0	1.390186081247524	0.4441754942972317	0	3.119390184386427
1042	0x115aaf5330684da8895d8861d0576	40	0	stay at home	473.0	2018-01-01 00:00:00.000000	2018-01-01 07:53:00.000000	1	23	0	0	0	0	0	0	0	0	27.841112269197765	219.4807683888424	4	3.448817232756065
1043	0x115aaf5330684da8895d8861d0576	4039	1	by foot	24.932533439765596	2018-01-01 07:53:00.000000	2018-01-01 08:17:55.952006	1	23	0	0	0	0	0	0	0	0	59.660126744398084	24.791301751255983	3	1.0913512346962178
1044	0x115aaf5330684da8895d8861d0576	39	2	services	471.5046327214358	2018-01-01 08:17:55.952006	2018-01-01 16:09:26.229969	1	23	0	0	0	0	0	0	0	0	39.70655368962561	312.03040023434824	4	5.959577953418066
1045	0x115aaf5330684da8895d8861d0576	3940	3	by foot	19.932533439765596	2018-01-01 16:09:26.229969	2018-01-01 16:29:22.181975	1	23	0	0	0	0	0	0	0	0	49.62865161294229	16.48707929742415	3	1.0390830469841676
1046	0x115aaf5330684da8895d8861d0576	40	4	stay at home	115.91699728225188	2018-01-01 16:29:22.181975	2018-01-01 18:25:17.201812	1	23	0	0	0	0	0	0	0	0	12.955597037884903	25.02956511050758	4	1.0928890886530105
1047	0x115aaf5330684da8895d8861d0576	4039	5	by foot	26.64432941633078	2018-01-01 18:25:17.201812	2018-01-01 18:51:55.861577	1	23	0	0	0	0	0	0	0	0	54.2487767556713	24.090371305184906	3	1.0868396644065992
1048	0x115aaf5330684da8895d8861d0576	39	6	running	247.15866189614715	2018-01-01 18:51:55.861577	2018-01-01 22:59:05.381291	1	23	0	0	0	0	0	0	0	0	80.4878455657509	331.55447014891223	4	6.688481839587151
1049	0x115aaf5330684da8895d8861d0576	3940	7	by foot	21.64432941633078	2018-01-01 22:59:05.381291	2018-01-01 23:20:44.041056	1	23	0	0	0	0	0	0	0	0	4.049960048151172	1.4609778234193809	0	0.9507866151430407
1050	0x115aaf5330684da8895d8861d0576	40	8	stay at home	39.265982387972144	2018-01-01 23:20:44.041056	2018-01-01 23:59:59.999999	1	23	0	0	0	0	0	0	0	0	1.390186081247524	0.9097837030378214	0	0.9476944125582264
1051	0x1736070675022682f437ef9d93319	40	0	stay at home	483.0	2018-01-01 00:00:00.000000	2018-01-01 08:03:00.000000	1	41	0	0	0	0	0	0	0	0	27.841112269197765	224.12095376704204	4	3.544704631487707
1052	0x1736070675022682f437ef9d93319	4039	1	private car	20.652200311705435	2018-01-01 08:03:00.000000	2018-01-01 08:23:39.132019	1	41	0	0	0	0	0	0	0	0	20.96995078767189	7.217927069893419	1	0.9836923817122172
1053	0x1736070675022682f437ef9d93319	39	2	services	476.0983356632228	2018-01-01 08:23:39.132019	2018-01-01 16:19:45.032159	1	41	0	0	0	0	0	0	0	0	39.70655368962561	315.0704021092192	4	6.06761781892975
1054	0x1736070675022682f437ef9d93319	3940	3	private car	17.652200311705435	2018-01-01 16:19:45.032159	2018-01-01 16:37:24.164178	1	41	0	0	0	0	0	0	0	0	17.015537695865927	5.006027996980001	1	0.9709169210588556
1055	0x1736070675022682f437ef9d93319	40	4	stay at home	119.99324451577141	2018-01-01 16:37:24.164178	2018-01-01 18:37:23.758849	1	41	0	0	0	0	0	0	0	0	12.955597037884903	25.909735386912118	4	1.0985888978354983
1056	0x1736070675022682f437ef9d93319	4039	5	private car	21.934644663939714	2018-01-01 18:37:23.758849	2018-01-01 18:59:19.837529	1	41	0	0	0	0	0	0	0	0	18.599580601944446	6.799586523365956	1	0.9812633119619341
1057	0x1736070675022682f437ef9d93319	39	6	running	252.40752816486105	2018-01-01 18:59:19.837529	2018-01-01 23:11:44.289219	1	41	0	0	0	0	0	0	0	0	80.4878455657509	338.5956357761043	4	6.972683845754375
1058	0x1736070675022682f437ef9d93319	3940	7	private car	15.934644663939716	2018-01-01 23:11:44.289219	2018-01-01 23:27:40.367899	1	41	0	0	0	0	0	0	0	0	1.3534367605490092	0.3594422309077021	0	0.944617026667433
1059	0x1736070675022682f437ef9d93319	40	8	stay at home	32.32720170485436	2018-01-01 23:27:40.367899	2018-01-02 00:00:00.000001	1	41	0	0	0	0	0	0	0	0	1.390186081247524	0.7490137642628294	0	0.9467943880386732
1060	0xab74f0e151734e2f00913e3fd336	31	0	stay at home	490.0	2018-01-01 00:00:00.000000	2018-01-01 08:10:00.000000	1	34	0	0	0	0	0	0	0	0	33.09554835970861	270.28031160428696	4	4.656465302693371
1061	0xab74f0e151734e2f00913e3fd336	3130	1	private car	27.277102153655253	2018-01-01 08:10:00.000000	2018-01-01 08:37:16.626129	1	34	0	0	0	0	0	0	0	0	25.1265313667317	11.422982714289391	2	1.0084452897835137
1062	0xab74f0e151734e2f00913e3fd336	30	2	industry	488.11069080164117	2018-01-01 08:37:16.626129	2018-01-01 16:45:23.267577	1	34	0	0	0	0	0	0	0	0	34.0710171385198	277.17379519662427	4	4.850089360437106
1063	0xab74f0e151734e2f00913e3fd336	3031	3	private car	35.27710215365525	2018-01-01 16:45:23.267577	2018-01-01 17:20:39.893706	1	34	0	0	0	0	0	0	0	0	20.007623288679962	11.763516176776912	2	1.0104768827964468
1064	0xab74f0e151734e2f00913e3fd336	31	4	stay at home	399.33510489104833	2018-01-01 17:20:39.893706	2018-01-01 23:59:59.999999	1	34	0	0	0	0	0	0	0	0	30.177676154845706	200.85009121105662	4	3.089236704067083
1065	0x15560359aaca626d7a4c08d277cdd	39	0	stay at home	480.0	2018-01-01 00:00:00.000000	2018-01-01 08:00:00.000000	0	19	0	0	0	0	0	0	0	0	43.00945865602414	344.0756692481931	4	7.2022048280096955
1066	0x15560359aaca626d7a4c08d277cdd	3940	1	private car	21.918572111352752	2018-01-01 08:00:00.000000	2018-01-01 08:21:55.114327	0	19	0	0	0	0	0	0	0	0	20.96995078767189	7.6605229751850805	1	0.9862688351931757
1067	0x15560359aaca626d7a4c08d277cdd	40	2	university	357.65903487938726	2018-01-01 08:21:55.114327	2018-01-01 14:19:34.656420	0	19	0	0	0	0	0	0	0	0	14.815318358321319	88.31387442446785	4	1.5885712031237418
1068	0x15560359aaca626d7a4c08d277cdd	4039	3	private car	23.918572111352752	2018-01-01 14:19:34.656420	2018-01-01 14:43:29.770747	0	19	0	0	0	0	0	0	0	0	19.308341567586968	7.697132668915979	1	0.9864822506499354
1069	0x15560359aaca626d7a4c08d277cdd	39	4	stay at home	112.16953554413008	2018-01-01 14:43:29.770747	2018-01-01 16:35:39.942880	0	19	0	0	0	0	0	0	0	0	44.13335083501195	82.50695775282394	4	1.5349781099509288
1070	0x15560359aaca626d7a4c08d277cdd	3940	5	private car	13.260355288812105	2018-01-01 16:35:39.942880	2018-01-01 16:48:55.564197	0	19	0	0	0	0	0	0	0	0	17.015537695865927	3.7605345879559584	0	0.9637963705198541
1071	0x15560359aaca626d7a4c08d277cdd	40	6	library	231.8103922851575	2018-01-01 16:48:55.564197	2018-01-01 20:40:44.187734	0	19	0	0	0	0	0	0	0	0	11.354343471404746	43.86758023744585	4	1.2215950211118396
1072	0x15560359aaca626d7a4c08d277cdd	4039	7	private car	16.260355288812107	2018-01-01 20:40:44.187734	2018-01-01 20:56:59.809051	0	19	0	0	0	0	0	0	0	0	5.096945819413839	1.3813024985249096	0	0.9503390130211378
1073	0x15560359aaca626d7a4c08d277cdd	39	8	stay at home	183.0031824909954	2018-01-01 20:56:59.809051	2018-01-02 00:00:00.000000	0	19	0	0	0	0	0	0	0	0	10.248641042167346	31.258898782074272	4	1.1338740042870716
1074	0xc5c145baa09bd21f04b16bf2e02	39	0	stay at home	471.0	2018-01-01 00:00:00.000000	2018-01-01 07:51:00.000000	1	25	1	0	0	0	0	1	0	0	43.00945865602414	337.6242504497895	4	8.932769136315937
1075	0xc5c145baa09bd21f04b16bf2e02	3931	1	by foot	27.715691509796336	2018-01-01 07:51:00.000000	2018-01-01 08:18:42.941491	1	25	1	0	0	0	0	1	0	0	76.87693001766527	35.511621276496875	4	3.162733480488612
1076	0xc5c145baa09bd21f04b16bf2e02	31	2	services	450.07987409522417	2018-01-01 08:18:42.941491	2018-01-01 15:48:47.733937	1	25	1	0	0	0	0	1	0	0	31.257964414982627	234.47634480613962	4	5.768417672374959
1077	0xc5c145baa09bd21f04b16bf2e02	3139	3	by foot	20.715691509796336	2018-01-01 15:48:47.733937	2018-01-01 16:09:30.675428	1	25	1	0	0	0	0	1	0	0	61.990354753656746	21.402884427659835	3	3.069713704696446
1078	0xc5c145baa09bd21f04b16bf2e02	39	4	stay at home	470.4887428851831	2018-01-01 16:09:30.675428	2018-01-02 00:00:00.000001	1	25	1	0	0	0	0	1	0	0	37.52383145985068	294.2423381963439	4	7.364870397424158
1079	0xef6b0e66147a88c4cf7a133e6a74	31	0	stay at home	471.0	2018-01-01 00:00:00.000000	2018-01-01 07:51:00.000000	0	29	0	0	0	0	0	0	0	0	33.09554835970861	259.8000546237126	4	4.376802009208414
1080	0xef6b0e66147a88c4cf7a133e6a74	3139	1	by foot	28.705718930177866	2018-01-01 07:51:00.000000	2018-01-01 08:19:42.343136	0	29	0	0	0	0	0	0	0	0	76.87693001766527	36.78012575503422	4	1.1714830886368848
1081	0xef6b0e66147a88c4cf7a133e6a74	39	2	services	476.6980894288194	2018-01-01 08:19:42.343136	2018-01-01 16:16:24.228502	0	29	0	0	0	0	0	0	0	0	39.70655368962561	315.4673046941228	4	6.0818673012521485
1082	0xef6b0e66147a88c4cf7a133e6a74	3931	3	by foot	22.705718930177866	2018-01-01 16:16:24.228502	2018-01-01 16:39:06.571638	0	29	0	0	0	0	0	0	0	0	62.75057645559227	23.74661586178858	3	1.0846338881170823
1083	0xef6b0e66147a88c4cf7a133e6a74	31	4	stay at home	440.89047271082484	2018-01-01 16:39:06.571638	2018-01-02 00:00:00.000001	0	29	0	0	0	0	0	0	0	0	26.302469163551745	193.27513438300372	4	2.9539877707440647
1084	0x1b9c1b9c1f63624e9eb9e662822c4	40	0	stay at home	477.0	2018-01-01 00:00:00.000000	2018-01-01 07:57:00.000000	0	31	0	0	0	1	0	0	0	0	27.841112269197765	221.33684254012223	4	10.741356937317615
1085	0x1b9c1b9c1f63624e9eb9e662822c4	4039	1	private car	22.832780544495545	2018-01-01 07:57:00.000000	2018-01-01 08:19:49.966833	0	31	0	0	0	1	0	0	0	0	20.454900598079345	7.784037606923605	1	8.241489046142886
1086	0x1b9c1b9c1f63624e9eb9e662822c4	39	2	services	487.8361551598263	2018-01-01 08:19:49.966833	2018-01-01 16:27:40.136143	0	31	0	0	0	1	0	0	0	0	39.70655368962561	322.83820810990284	4	13.607161188584396
1087	0x1b9c1b9c1f63624e9eb9e662822c4	3940	3	private car	24.832780544495545	2018-01-01 16:27:40.136143	2018-01-01 16:52:30.102976	0	31	0	0	0	1	0	0	0	0	17.015537695865927	7.042385224133832	1	8.237172376974637
1088	0x1b9c1b9c1f63624e9eb9e662822c4	40	4	stay at home	135.6557478730248	2018-01-01 16:52:30.102976	2018-01-01 19:08:09.447848	0	31	0	0	0	1	0	0	0	0	12.955597037884903	29.291686755263694	4	8.375267668393391
1089	0x1b9c1b9c1f63624e9eb9e662822c4	4039	5	private car	17.350567474307226	2018-01-01 19:08:09.447848	2018-01-01 19:25:30.481896	0	31	0	0	0	1	0	0	0	0	19.411792069762004	5.613426801727126	1	8.228908510860608
1090	0x1b9c1b9c1f63624e9eb9e662822c4	39	6	running	220.85623470121544	2018-01-01 19:25:30.481896	2018-01-01 23:06:21.855978	0	31	0	0	0	1	0	0	0	0	83.89298379992375	308.80480866502046	4	13.101545080641651
1091	0x1b9c1b9c1f63624e9eb9e662822c4	3940	7	private car	20.350567474307226	2018-01-01 23:06:21.855978	2018-01-01 23:26:42.890026	0	31	0	0	0	1	0	0	0	0	1.3534367605490092	0.45905343529600673	0	8.19967328852636
1092	0x1b9c1b9c1f63624e9eb9e662822c4	40	8	stay at home	33.28516622832785	2018-01-01 23:26:42.890026	2018-01-02 00:00:00.000000	0	31	0	0	0	1	0	0	0	0	1.390186081247524	0.7712095800438588	0	8.201418594089274
1093	0x12d419278bc6b6701bbf1e1af20f6	40	0	stay at home	472.0	2018-01-01 00:00:00.000000	2018-01-01 07:52:00.000000	0	71	1	0	1	0	0	0	1	0	27.841112269197765	219.0167498510224	4	7.539372326876334
1094	0x12d419278bc6b6701bbf1e1af20f6	4039	1	private car	26.625027813547145	2018-01-01 07:52:00.000000	2018-01-01 08:18:37.501669	0	71	1	0	1	0	0	0	1	0	20.454900598079345	9.07687162245341	1	5.094559166530887
1095	0x12d419278bc6b6701bbf1e1af20f6	39	2	services	495.7924081885984	2018-01-01 08:18:37.501669	2018-01-01 16:34:25.046160	0	71	1	0	1	0	0	0	1	0	39.70655368962561	328.1034645774893	4	10.653448998079488
1096	0x12d419278bc6b6701bbf1e1af20f6	3940	3	private car	30.625027813547145	2018-01-01 16:34:25.046160	2018-01-01 17:05:02.547829	0	71	1	0	1	0	0	0	1	0	17.53687739958179	8.951122635415977	1	5.093820308102265
1097	0x12d419278bc6b6701bbf1e1af20f6	40	4	stay at home	116.94208303388766	2018-01-01 17:05:02.547829	2018-01-01 19:01:59.072811	0	71	1	0	1	0	0	0	1	0	14.280909121244589	27.833987670933137	4	5.211153724680907
1098	0x12d419278bc6b6701bbf1e1af20f6	4039	5	private car	20.882552756771865	2018-01-01 19:01:59.072811	2018-01-01 19:22:52.025976	0	71	1	0	1	0	0	0	1	0	19.411792069762004	6.7561295333381794	1	5.081011325669962
1099	0x12d419278bc6b6701bbf1e1af20f6	39	6	running	258.94301878759666	2018-01-01 19:22:52.025976	2018-01-01 23:41:48.607103	0	71	1	0	1	0	0	0	1	0	83.89298379992375	362.0583746708533	4	12.10979361078705
1100	0x12d419278bc6b6701bbf1e1af20f6	3940	7	private car	28.882552756771865	2018-01-01 23:41:48.607103	2018-01-02 00:10:41.560268	0	71	1	0	1	0	0	0	1	0	1.3534367605490092	0.6515118106585195	0	5.046248967671592
1101	0x12d419278bc6b6701bbf1e1af20f6	40	8	stay at home	-10.692671150720798	2018-01-02 00:10:41.560268	2018-01-01 23:59:59.999999	0	71	1	0	1	0	0	0	1	0	27.841112269197765	-4.961597632747163	0	5.015373553334591
1102	0x47fd2e10f7f4fd6e02017b7f67ac	31	0	stay at home	484.0	2018-01-01 00:00:00.000000	2018-01-01 08:04:00.000000	1	5	0	0	0	0	0	0	0	1	33.09554835970861	266.9707567683161	4	5.56627225309548
1103	0x47fd2e10f7f4fd6e02017b7f67ac	3139	1	by foot	32.987326800076126	2018-01-01 08:04:00.000000	2018-01-01 08:36:59.239608	1	5	0	0	0	0	0	0	0	1	79.60763248914385	43.76738314499576	4	2.2208718496599493
1104	0x47fd2e10f7f4fd6e02017b7f67ac	39	2	school	356.90133245536543	2018-01-01 08:36:59.239608	2018-01-01 14:33:53.319555	1	5	0	0	0	0	0	0	0	1	39.70655368962561	236.18869865063144	4	4.806747724654917
1105	0x47fd2e10f7f4fd6e02017b7f67ac	3931	3	by foot	26.987326800076126	2018-01-01 14:33:53.319555	2018-01-01 15:00:52.559163	1	5	0	0	0	0	0	0	0	1	64.06686634164477	28.81655765031275	4	2.1176249526574096
1106	0x47fd2e10f7f4fd6e02017b7f67ac	31	4	stay at home	539.1240139444823	2018-01-01 15:00:52.559163	2018-01-02 00:00:00.000000	1	5	0	0	0	0	0	0	0	1	26.377185062451243	237.00956479041923	4	4.825260340780138
1107	0x2698eba86a8d153bf65420ab22bd	40	0	stay at home	486.0	2018-01-01 00:00:00.000000	2018-01-01 08:06:00.000000	0	31	0	0	0	0	0	0	0	0	27.841112269197765	225.5130093805019	4	3.5739873791615526
1108	0x2698eba86a8d153bf65420ab22bd	4039	1	private car	28.268080522056433	2018-01-01 08:06:00.000000	2018-01-01 08:34:16.084831	0	31	0	0	0	0	0	0	0	0	20.96995078767189	9.879670956824496	1	0.9992891081582558
1109	0x2698eba86a8d153bf65420ab22bd	39	2	services	483.8216359254731	2018-01-01 08:34:16.084831	2018-01-01 16:38:05.382987	0	31	0	0	0	0	0	0	0	0	39.70655368962561	320.1814960512882	4	6.2536959543431685
1110	0x2698eba86a8d153bf65420ab22bd	3940	3	private car	25.268080522056433	2018-01-01 16:38:05.382987	2018-01-01 17:03:21.467818	0	31	0	0	0	0	0	0	0	0	17.53687739958179	7.385387170634406	1	0.9846664133487638
1111	0x2698eba86a8d153bf65420ab22bd	40	4	stay at home	416.64220303041407	2018-01-01 17:03:21.467818	2018-01-02 00:00:00.000000	0	31	0	0	0	0	0	0	0	0	14.280909121244589	99.16715729254135	4	1.6938057150493098
1112	0xb24813402b596c72cc06aec823a0	31	0	stay at home	483.0	2018-01-01 00:00:00.000000	2018-01-01 08:03:00.000000	1	7	0	0	0	0	0	0	1	0	33.09554835970861	266.4191642956543	4	6.151410846200914
1113	0xb24813402b596c72cc06aec823a0	3139	1	private car	27.154310398989196	2018-01-01 08:03:00.000000	2018-01-01 08:30:09.258624	1	7	0	0	0	0	0	0	1	0	27.29404542484932	12.352516358507822	2	2.6140004730410373
1114	0xb24813402b596c72cc06aec823a0	39	2	school	362.6374258576312	2018-01-01 08:30:09.258624	2018-01-01 14:32:47.504175	1	7	0	0	0	0	0	0	1	0	39.70655368962561	239.98470699472762	4	5.493115038722733
1115	0xb24813402b596c72cc06aec823a0	3931	3	private car	27.154310398989196	2018-01-01 14:32:47.504175	2018-01-01 14:59:56.762799	1	7	0	0	0	0	0	0	1	0	22.93837701653772	10.38126349260175	2	2.602255807755701
1116	0xb24813402b596c72cc06aec823a0	31	4	stay at home	540.0539533443904	2018-01-01 14:59:56.762799	2018-01-02 00:00:00.000000	1	7	0	0	0	0	0	0	1	0	23.917167647383298	215.27601567949839	4	4.964169921798856
1117	0x77b8bfdc560b95dddf3810f1997b	40	0	stay at home	471.0	2018-01-01 00:00:00.000000	2018-01-01 07:51:00.000000	1	86	0	0	0	0	0	0	0	1	27.841112269197765	218.55273131320246	4	4.429953286747398
1118	0x77b8bfdc560b95dddf3810f1997b	4039	1	private car	24.325611056208118	2018-01-01 07:51:00.000000	2018-01-01 08:15:19.536663	1	86	0	0	0	0	0	0	0	1	20.454900598079345	8.292965935704617	1	1.989962147611837
1119	0x77b8bfdc560b95dddf3810f1997b	39	2	services	483.1415885812511	2018-01-01 08:15:19.536663	2018-01-01 16:18:28.031978	1	86	0	0	0	0	0	0	0	1	39.70655368962561	319.73145711154086	4	7.237084911003811
1120	0x77b8bfdc560b95dddf3810f1997b	3940	3	private car	24.2057909765035	2018-01-01 16:18:28.031978	2018-01-01 16:42:40.379437	1	86	0	0	0	0	0	0	0	1	17.015537695865927	6.86457581364911	1	1.9816402745432495
1121	0x77b8bfdc560b95dddf3810f1997b	40	4	running	221.71618612006932	2018-01-01 16:42:40.379437	2018-01-01 20:24:23.350604	1	86	0	0	0	0	0	0	0	1	25.474488557638857	94.13510743931721	4	2.644174582887596
1122	0x77b8bfdc560b95dddf3810f1997b	4040	5	private car	18.3890664324296	2018-01-01 20:24:23.350604	2018-01-01 20:42:46.694590	1	86	0	0	0	0	0	0	0	1	3.2846954306249723	1.0067080414010094	0	1.948237429074104
1123	0x77b8bfdc560b95dddf3810f1997b	40	6	stay at home	197.2217568335384	2018-01-01 20:42:46.694590	2018-01-02 00:00:00.000000	1	86	0	0	0	0	0	0	0	1	4.8722982220937086	16.015386919637447	3	2.036190426899662
1124	0x37bacecc2f132bd3301a3f0d4a68	40	0	stay at home	475.0	2018-01-01 00:00:00.000000	2018-01-01 07:55:00.000000	0	86	0	0	0	0	0	0	0	0	27.841112269197765	220.40880546448233	4	3.467784926084089
1125	0x37bacecc2f132bd3301a3f0d4a68	4039	1	private car	17.129954462455636	2018-01-01 07:55:00.000000	2018-01-01 08:12:07.797268	0	86	0	0	0	0	0	0	0	0	20.454900598079345	5.839858596319262	1	0.9757133488113018
1126	0x37bacecc2f132bd3301a3f0d4a68	39	2	services	474.5806675875789	2018-01-01 08:12:07.797268	2018-01-01 16:06:42.637323	0	86	0	0	0	0	0	0	0	0	39.70655368962561	314.06604596040944	4	6.031708666987256
1127	0x37bacecc2f132bd3301a3f0d4a68	3940	3	private car	27.129954462455636	2018-01-01 16:06:42.637323	2018-01-01 16:33:50.434591	0	86	0	0	0	0	0	0	0	0	17.015537695865927	7.693846047383999	1	0.9864630894706359
1128	0x37bacecc2f132bd3301a3f0d4a68	40	4	stay at home	446.1594234875098	2018-01-01 16:33:50.434591	2018-01-02 00:00:00.000000	0	86	0	0	0	0	0	0	0	0	12.955597037884903	96.3376950893203	4	1.6657171942386122
1129	0x22fd564703c85d5b691c3848630c	40	0	stay at home	471.0	2018-01-01 00:00:00.000000	2018-01-01 07:51:00.000000	0	16	0	0	0	0	0	0	0	0	27.841112269197765	218.55273131320246	4	3.4299532867473976
1130	0x22fd564703c85d5b691c3848630c	4030	1	private car	22.072101058065478	2018-01-01 07:51:00.000000	2018-01-01 08:13:04.326063	0	16	0	0	0	0	0	0	0	0	18.166346773493622	6.682824030673549	1	0.9805864087686198
1131	0x22fd564703c85d5b691c3848630c	30	2	school	347.3569732353574	2018-01-01 08:13:04.326063	2018-01-01 14:00:25.744457	0	16	0	0	0	0	0	0	0	0	34.0710171385198	197.24675647143707	4	3.0241447696902237
1132	0x22fd564703c85d5b691c3848630c	3040	3	private car	24.072101058065478	2018-01-01 14:00:25.744457	2018-01-01 14:24:30.070520	0	16	0	0	0	0	0	0	0	0	14.819108483847671	5.945451283560278	1	0.9763224354720117
1133	0x22fd564703c85d5b691c3848630c	40	4	stay at home	575.4988246485116	2018-01-01 14:24:30.070520	2018-01-01 23:59:59.999999	0	16	0	0	0	0	0	0	0	0	13.148062482162722	126.11157508149729	4	1.9861923397270531
1134	0x17a9638fa0fca3c97f00390b3c0a	41	0	stay at home	481.0	2018-01-01 00:00:00.000000	2018-01-01 08:01:00.000000	1	7	0	0	0	0	0	0	0	0	27.805415986137202	222.9067514888666	4	3.5193591074972574
1135	0x17a9638fa0fca3c97f00390b3c0a	4139	1	private car	33.52709209639796	2018-01-01 08:01:00.000000	2018-01-01 08:34:31.625526	1	7	0	0	0	0	0	0	0	0	23.81977292758857	13.31012867764248	2	1.0197554671690612
1136	0x17a9638fa0fca3c97f00390b3c0a	39	2	school	383.30447287896135	2018-01-01 08:34:31.625526	2018-01-01 14:57:49.893899	1	7	0	0	0	0	0	0	0	0	39.70655368962561	253.66166053070202	4	4.220866394531747
1137	0x17a9638fa0fca3c97f00390b3c0a	3941	3	private car	32.52709209639796	2018-01-01 14:57:49.893899	2018-01-01 15:30:21.519425	1	7	0	0	0	0	0	0	0	0	19.940625668017372	10.810176126056634	2	1.0047996223692999
1138	0x17a9638fa0fca3c97f00390b3c0a	41	4	stay at home	509.6413429282428	2018-01-01 15:30:21.519425	2018-01-02 00:00:00.000001	1	7	0	0	0	0	0	0	0	0	19.261314543136145	163.60603683878665	4	2.478891979096032
1139	0x1b9418f2cc626c415bad9954a4fb2	30	0	stay at home	488.0	2018-01-01 00:00:00.000000	2018-01-01 08:08:00.000000	1	23	0	0	0	0	0	0	0	0	36.33618478268205	295.5343028991473	4	5.405990714012058
1140	0x1b9418f2cc626c415bad9954a4fb2	3031	1	by foot	19.946962023459847	2018-01-01 08:08:00.000000	2018-01-01 08:27:56.817721	1	23	0	0	0	0	0	0	0	0	73.2857164863008	24.36379006023812	3	1.08859731359765
1141	0x1b9418f2cc626c415bad9954a4fb2	31	2	residence	487.82256486695997	2018-01-01 08:27:56.817721	2018-01-01 16:35:46.171613	1	23	0	0	0	0	0	0	0	0	35.66613888376223	289.9791224863017	4	5.231387890444397
1142	0x1b9418f2cc626c415bad9954a4fb2	3131	3	by foot	19.34822146482314	2018-01-01 16:35:46.171613	2018-01-01 16:55:07.064901	1	23	0	0	0	0	0	0	0	0	51.71833824293883	16.677631035283543	3	1.0402538806989896
1143	0x1b9418f2cc626c415bad9954a4fb2	31	4	free time	249.95847840221504	2018-01-01 16:55:07.064901	2018-01-01 21:05:04.573605	1	23	0	0	0	0	0	0	0	0	72.70120690150257	302.87138425173663	4	5.645562740423503
1144	0x1b9418f2cc626c415bad9954a4fb2	3130	5	by foot	22.031968027181016	2018-01-01 21:05:04.573605	2018-01-01 21:27:06.491687	1	23	0	0	0	0	0	0	0	0	4.654488178241086	1.7091255787649935	0	0.9521820172940794
1145	0x1b9418f2cc626c415bad9954a4fb2	30	6	stay at home	152.89180521536105	2018-01-01 21:27:06.491687	2018-01-02 00:00:00.000000	1	23	0	0	0	0	0	0	0	0	2.32061837504406	5.913392209607068	1	0.9761374700356036
1146	0x10bed7d2d3a926a3bc4cfc16a3c5b	31	0	stay at home	480.0	2018-01-01 00:00:00.000000	2018-01-01 08:00:00.000000	0	21	0	0	1	0	0	0	0	0	33.09554835970861	264.76438687766887	4	6.007116204300499
1147	0x10bed7d2d3a926a3bc4cfc16a3c5b	3140	1	private car	15.98844402368972	2018-01-01 08:00:00.000000	2018-01-01 08:15:59.306641	0	21	0	0	1	0	0	0	0	0	17.72049337434767	4.722051939798704	0	2.4692887992679537
1148	0x10bed7d2d3a926a3bc4cfc16a3c5b	40	2	university	372.82102010309256	2018-01-01 08:15:59.306641	2018-01-01 14:28:48.567847	0	21	0	0	1	0	0	0	0	0	14.815318358321319	92.0577017250238	4	3.1241116951804764
1149	0x10bed7d2d3a926a3bc4cfc16a3c5b	4040	3	private car	21.4697650606394	2018-01-01 14:28:48.567847	2018-01-01 14:50:16.753751	0	21	0	0	1	0	0	0	0	0	8.86386234752543	3.171750702186977	0	2.460448464240853
1150	0x10bed7d2d3a926a3bc4cfc16a3c5b	40	4	library	234.20126129652806	2018-01-01 14:50:16.753751	2018-01-01 18:44:28.829429	0	21	0	0	1	0	0	0	0	0	11.52302105178306	44.978434404567295	4	2.7296413571710207
1151	0x10bed7d2d3a926a3bc4cfc16a3c5b	4031	5	private car	17.71270659978708	2018-01-01 18:44:28.829429	2018-01-01 19:02:11.591825	0	21	0	0	1	0	0	0	0	0	15.044901022088709	4.441431960451568	0	2.467682600892525
1152	0x10bed7d2d3a926a3bc4cfc16a3c5b	31	6	stay at home	297.8068029162632	2018-01-01 19:02:11.591825	2018-01-02 00:00:00.000000	0	21	0	0	1	0	0	0	0	0	30.632528276978885	152.0429218568185	4	3.8151481199097663
1153	0x4e49896a7c39de8edd5861d25a47	30	0	stay at home	479.0	2018-01-01 00:00:00.000000	2018-01-01 07:59:00.000000	0	15	0	0	0	0	0	0	0	0	36.33618478268205	290.083875181745	4	5.234627584885779
1154	0x4e49896a7c39de8edd5861d25a47	3039	1	private car	13.835179710107985	2018-01-01 07:59:00.000000	2018-01-01 08:12:50.110783	0	15	0	0	0	0	0	0	0	0	27.653462051925207	6.376510284917279	1	0.978812845069979
1155	0x4e49896a7c39de8edd5861d25a47	39	2	school	356.8171483092654	2018-01-01 08:12:50.110783	2018-01-01 14:09:39.139682	0	15	0	0	0	0	0	0	0	0	39.70655368962561	236.13298761201582	4	3.805494550762717
1156	0x4e49896a7c39de8edd5861d25a47	3930	3	private car	20.835179710107983	2018-01-01 14:09:39.139682	2018-01-01 14:30:29.250465	0	15	0	0	0	0	0	0	0	0	25.263587703909213	8.772856498883712	1	0.9927738172310019
1157	0x4e49896a7c39de8edd5861d25a47	30	4	stay at home	569.5124922705186	2018-01-01 14:30:29.250465	2018-01-02 00:00:00.000001	0	15	0	0	0	0	0	0	0	0	30.815292686585373	292.49490229971195	4	5.30975063411735
1158	0x1499a15252854386685c06ec692e3	31	0	stay at home	490.0	2018-01-01 00:00:00.000000	2018-01-01 08:10:00.000000	1	31	0	0	0	0	0	0	0	0	33.09554835970861	270.28031160428696	4	4.656465302693371
1159	0x1499a15252854386685c06ec692e3	3139	1	private car	30.475001453777217	2018-01-01 08:10:00.000000	2018-01-01 08:40:28.500087	1	31	0	0	0	0	0	0	0	0	27.29404542484932	13.863101233362407	2	1.0230935487470803
1160	0x1499a15252854386685c06ec692e3	39	2	services	469.7142336628658	2018-01-01 08:40:28.500087	2018-01-01 16:30:11.354107	1	31	0	0	0	0	0	0	0	0	39.70655368962561	310.8455572952655	4	5.917992245276855
1161	0x1499a15252854386685c06ec692e3	3931	3	private car	26.475001453777217	2018-01-01 16:30:11.354107	2018-01-01 16:56:39.854194	1	31	0	0	0	0	0	0	0	0	21.514483356203062	9.493266302212364	1	0.9970096837748031
1162	0x1499a15252854386685c06ec692e3	31	4	stay at home	121.41396913089432	2018-01-01 16:56:39.854194	2018-01-01 18:58:04.692342	1	31	0	0	0	0	0	0	0	0	26.302469163551745	53.224786318162856	4	1.291053416586161
1163	0x1499a15252854386685c06ec692e3	3130	5	private car	26.64533536868999	2018-01-01 18:58:04.692342	2018-01-01 19:24:43.412464	1	31	0	0	0	0	0	0	0	0	21.387925797109386	9.498140928410598	1	0.997038407081236
1164	0x1499a15252854386685c06ec692e3	30	6	free time	243.14296128472947	2018-01-01 19:24:43.412464	2018-01-01 23:27:51.990141	1	31	0	0	0	0	0	0	0	0	95.04080834893142	385.1417264142271	4	9.180554474751318
1165	0x1499a15252854386685c06ec692e3	3031	7	private car	23.64533536868999	2018-01-01 23:27:51.990141	2018-01-01 23:51:30.710263	1	31	0	0	0	0	0	0	0	0	2.1523322717279734	0.8482103064977055	0	0.9473496104641288
1166	0x1499a15252854386685c06ec692e3	31	8	stay at home	8.488162276576077	2018-01-01 23:51:30.710263	2018-01-02 00:00:00.000000	1	31	0	0	0	0	0	0	0	0	2.859645738359695	0.40455228467860505	0	0.944868895534071
1167	0x1d131bc6bdb7538d759d11b7fa95b	31	0	stay at home	470.0	2018-01-01 00:00:00.000000	2018-01-01 07:50:00.000000	0	40	0	0	1	0	1	0	0	0	33.09554835970861	259.2484621510508	4	32.1037572528841
1168	0x1d131bc6bdb7538d759d11b7fa95b	3131	1	private car	23.805887994441008	2018-01-01 07:50:00.000000	2018-01-01 08:13:48.353280	0	40	0	0	1	0	1	0	0	0	22.77359327845954	9.035760180299373	1	28.735517549213476
1169	0x1d131bc6bdb7538d759d11b7fa95b	31	2	services	485.77550807688067	2018-01-01 08:13:48.353280	2018-01-01 16:19:34.883765	0	40	0	0	1	0	1	0	0	0	31.257964414982627	253.07255908562072	4	31.94739662212234
1170	0x1d131bc6bdb7538d759d11b7fa95b	3131	3	private car	23.805887994441008	2018-01-01 16:19:34.883765	2018-01-01 16:43:23.237045	0	40	0	0	1	0	1	0	0	0	17.732001683293312	7.035434099828667	1	28.723832008497777
1171	0x1d131bc6bdb7538d759d11b7fa95b	31	4	stay at home	436.61271593423726	2018-01-01 16:43:23.237045	2018-01-02 00:00:00.000001	0	40	0	0	1	0	1	0	0	0	26.302469163551745	191.39987495458087	4	30.662630112623
1172	0xdf5d3d61fbcb0026fa8471d6487c	31	0	stay at home	487.0	2018-01-01 00:00:00.000000	2018-01-01 08:07:00.000000	1	5	0	0	0	0	0	0	0	0	33.09554835970861	268.62553418630154	4	4.611148263631368
1173	0xdf5d3d61fbcb0026fa8471d6487c	3139	1	by foot	28.917098866220716	2018-01-01 08:07:00.000000	2018-01-01 08:35:55.025932	1	5	0	0	0	0	0	0	0	0	79.60763248914385	38.36702965323895	4	1.182521644520451
1174	0xdf5d3d61fbcb0026fa8471d6487c	39	2	school	352.1554256469848	2018-01-01 08:35:55.025932	2018-01-01 14:28:04.351471	1	5	0	0	0	0	0	0	0	0	39.70655368962561	233.04797192574932	4	3.7367397777509357
1175	0xdf5d3d61fbcb0026fa8471d6487c	3931	3	by foot	22.917098866220716	2018-01-01 14:28:04.351471	2018-01-01 14:50:59.377403	1	5	0	0	0	0	0	0	0	0	66.90359963156835	25.553940121044995	4	1.0962812670428286
1176	0xdf5d3d61fbcb0026fa8471d6487c	31	4	stay at home	549.0103766205738	2018-01-01 14:50:59.377403	2018-01-02 00:00:00.000000	1	5	0	0	0	0	0	0	0	0	23.917167647383298	218.84622029645513	4	3.4359077715418325
1177	0x1586228424125f6dc56a7685b6cc3	40	0	stay at home	472.0	2018-01-01 00:00:00.000000	2018-01-01 07:52:00.000000	0	37	0	0	1	0	0	0	1	0	27.841112269197765	219.0167498510224	4	6.539372326876334
1178	0x1586228424125f6dc56a7685b6cc3	4039	1	by foot	28.384586905417976	2018-01-01 07:52:00.000000	2018-01-01 08:20:23.075214	0	37	0	0	1	0	0	0	1	0	59.660126744398084	28.223800872743645	4	4.213716547189076
1179	0x1586228424125f6dc56a7685b6cc3	39	2	services	487.52526003814756	2018-01-01 08:20:23.075214	2018-01-01 16:27:54.590816	0	37	0	0	1	0	0	0	1	0	39.70655368962561	322.63246521255655	4	9.444941424752278
1180	0x1586228424125f6dc56a7685b6cc3	3940	3	by foot	26.384586905417976	2018-01-01 16:27:54.590816	2018-01-01 16:54:17.666030	0	37	0	0	1	0	0	0	1	0	49.62865161294229	21.823857858006466	3	4.172378415551799
1181	0x1586228424125f6dc56a7685b6cc3	40	4	stay at home	425.70556615101646	2018-01-01 16:54:17.666030	2018-01-01 23:59:59.999999	0	37	0	0	1	0	0	0	1	0	12.955597037884903	91.92116286395374	4	4.722801655542151
1182	0x198f0b5456b81f090d6e1715f2e94	39	0	stay at home	486.0	2018-01-01 00:00:00.000000	2018-01-01 08:06:00.000000	0	33	0	0	0	0	0	0	0	0	43.00945865602414	348.3766151137955	4	7.387621249005954
1183	0x198f0b5456b81f090d6e1715f2e94	3939	1	private car	21.410472071381303	2018-01-01 08:06:00.000000	2018-01-01 08:27:24.628324	0	33	0	0	0	0	0	0	0	0	30.543502838173538	10.899180241314502	2	1.0053283003944926
1184	0x198f0b5456b81f090d6e1715f2e94	39	2	services	472.25913495542846	2018-01-01 08:27:24.628324	2018-01-01 16:19:40.176421	0	33	0	0	0	0	0	0	0	0	39.70655368962561	312.5297116253978	4	5.977190226216073
1185	0x198f0b5456b81f090d6e1715f2e94	3939	3	private car	21.410472071381303	2018-01-01 16:19:40.176421	2018-01-01 16:41:04.804745	0	33	0	0	0	0	0	0	0	0	25.29696502911282	9.026999387442158	1	0.9942660684766372
1186	0x198f0b5456b81f090d6e1715f2e94	39	4	stay at home	115.71994093975012	2018-01-01 16:41:04.804745	2018-01-01 18:36:48.001201	0	33	0	0	0	0	0	0	0	0	37.52383145985068	72.37092600611764	4	1.4457268026068346
1187	0x198f0b5456b81f090d6e1715f2e94	3940	5	private car	24.400744966582415	2018-01-01 18:36:48.001201	2018-01-01 19:01:12.045899	0	33	0	0	0	0	0	0	0	0	19.005686335853223	7.729215086600246	1	0.9866693124109094
1188	0x198f0b5456b81f090d6e1715f2e94	40	6	running	224.37822411088334	2018-01-01 19:01:12.045899	2018-01-01 22:45:34.739346	0	33	0	0	0	0	0	0	0	0	29.3424699403546	109.73018827072904	4	1.802916105583151
1189	0x198f0b5456b81f090d6e1715f2e94	4039	7	private car	18.400744966582415	2018-01-01 22:45:34.739346	2018-01-01 23:03:58.784044	0	33	0	0	0	0	0	0	0	0	1.3885577307946877	0.42584161126215747	0	0.9449877863422796
1190	0x198f0b5456b81f090d6e1715f2e94	39	8	stay at home	56.02026591801041	2018-01-01 23:03:58.784044	2018-01-01 23:59:59.999999	0	33	0	0	0	0	0	0	0	0	2.625009641714537	2.45089563610316	0	0.9563654139566353
1191	0x1c8c46d2b93ac6698cfa6caef2ff5	31	0	stay at home	470.0	2018-01-01 00:00:00.000000	2018-01-01 07:50:00.000000	0	33	0	0	0	0	0	0	1	0	33.09554835970861	259.2484621510508	4	5.962557252884105
1192	0x1c8c46d2b93ac6698cfa6caef2ff5	3130	1	private car	26.23240799364357	2018-01-01 07:50:00.000000	2018-01-01 08:16:13.944480	0	33	0	0	0	0	0	0	1	0	24.06925075289951	10.523240097522876	2	2.6030971352197625
1193	0x1c8c46d2b93ac6698cfa6caef2ff5	30	2	industry	462.00740801884	2018-01-01 08:16:13.944480	2018-01-01 15:58:14.388961	0	33	0	0	0	0	0	0	1	0	34.0710171385198	262.3510386122168	4	6.043287979020473
1194	0x1c8c46d2b93ac6698cfa6caef2ff5	3031	3	private car	32.23240799364357	2018-01-01 15:58:14.388961	2018-01-01 16:30:28.333441	0	33	0	0	0	0	0	0	1	0	18.91142033647689	10.159343600410189	2	2.6009421642365673
1195	0x1c8c46d2b93ac6698cfa6caef2ff5	31	4	stay at home	449.52777599387287	2018-01-01 16:30:28.333441	2018-01-02 00:00:00.000001	0	33	0	0	0	0	0	0	1	0	26.302469163551745	197.0615077706473	4	4.620835687807524
1196	0x1e4ad74d5a8d1a826bbff47c93257	31	0	stay at home	480.0	2018-01-01 00:00:00.000000	2018-01-01 08:00:00.000000	1	21	0	0	0	0	0	0	0	0	33.09554835970861	264.76438687766887	4	4.507116204300499
1197	0x1e4ad74d5a8d1a826bbff47c93257	3140	1	private car	23.84232928697153	2018-01-01 08:00:00.000000	2018-01-01 08:23:50.539757	1	21	0	0	0	0	0	0	0	0	17.72049337434767	7.041630635979907	1	0.982667994642964
1198	0x1e4ad74d5a8d1a826bbff47c93257	40	2	university	364.0754103311734	2018-01-01 08:23:50.539757	2018-01-01 14:27:55.064377	1	21	0	0	0	0	0	0	0	0	14.815318358321319	89.89821850821333	4	1.6035156041071863
1199	0x1e4ad74d5a8d1a826bbff47c93257	4031	3	private car	24.84232928697153	2018-01-01 14:27:55.064377	2018-01-01 14:52:45.604134	1	21	0	0	0	0	0	0	0	0	12.493897796476187	5.172958718963824	1	0.971875262059923
1200	0x1e4ad74d5a8d1a826bbff47c93257	31	4	stay at home	122.48143239171236	2018-01-01 14:52:45.604134	2018-01-01 16:55:14.490078	1	21	0	0	0	0	0	0	0	0	23.917167647383298	48.823482536737124	4	1.2579039220495403
1201	0x1e4ad74d5a8d1a826bbff47c93257	3140	5	private car	18.195882763200196	2018-01-01 16:55:14.490078	2018-01-01 17:13:26.243044	1	21	0	0	0	0	0	0	0	0	14.109548001830381	4.2789280213841865	0	0.9667536863225273
1202	0x1e4ad74d5a8d1a826bbff47c93257	40	6	library	237.0638975700453	2018-01-01 17:13:26.243044	2018-01-01 21:10:30.076898	1	21	0	0	0	0	0	0	0	0	12.515852937719977	49.450947980489985	4	1.2625772931175474
1203	0x1e4ad74d5a8d1a826bbff47c93257	4031	7	private car	25.195882763200196	2018-01-01 21:10:30.076898	2018-01-01 21:35:41.829864	1	21	0	0	0	0	0	0	0	0	1.1860553434329875	0.49806185639674494	0	0.945391213676926
1204	0x1e4ad74d5a8d1a826bbff47c93257	31	8	stay at home	144.30283560672547	2018-01-01 21:35:41.829864	2018-01-02 00:00:00.000000	1	21	0	0	0	0	0	0	0	0	2.413661029109731	5.804968844899689	1	0.9755121789909422
1205	0x125b2b90ca0f3af900a6f8ac61983	40	0	stay at home	489.0	2018-01-01 00:00:00.000000	2018-01-01 08:09:00.000000	0	9	0	0	0	0	0	0	0	0	27.841112269197765	226.9050649939618	4	3.603512031140686
1206	0x125b2b90ca0f3af900a6f8ac61983	4039	1	by foot	26.40799720804658	2018-01-01 08:09:00.000000	2018-01-01 08:35:24.479832	0	9	0	0	0	0	0	0	0	0	61.16235646404302	26.919588978999965	4	1.1051651390038122
1207	0x125b2b90ca0f3af900a6f8ac61983	39	2	school	366.8207196813343	2018-01-01 08:35:24.479832	2018-01-01 14:42:13.723013	0	9	0	0	0	0	0	0	0	0	39.70655368962561	242.75311000823345	4	3.957335242318725
1208	0x125b2b90ca0f3af900a6f8ac61983	3940	3	by foot	25.40799720804658	2018-01-01 14:42:13.723013	2018-01-01 15:07:38.202845	0	9	0	0	0	0	0	0	0	0	52.14064524809466	22.079822814822272	3	1.0740018867500045
1209	0x125b2b90ca0f3af900a6f8ac61983	40	4	stay at home	532.3632859025726	2018-01-01 15:07:38.202845	2018-01-01 23:59:59.999999	0	9	0	0	0	0	0	0	0	0	12.884949031649851	114.32456341960476	4	1.8525409251813592
1210	0x1db9286e2012f7d5b7cdc4e30470b	39	0	stay at home	481.0	2018-01-01 00:00:00.000000	2018-01-01 08:01:00.000000	1	65	0	0	0	0	0	0	0	0	43.00945865602414	344.79249355912685	4	7.232781198313248
1211	0x1db9286e2012f7d5b7cdc4e30470b	3939	1	private car	22.805554395843423	2018-01-01 08:01:00.000000	2018-01-01 08:23:48.333264	1	65	0	0	0	0	0	0	0	0	30.543502838173538	11.60935859025941	2	1.0095566855188511
1212	0x1db9286e2012f7d5b7cdc4e30470b	39	2	services	483.8661282511621	2018-01-01 08:23:48.333264	2018-01-01 16:27:40.300959	1	65	0	0	0	0	0	0	0	0	39.70655368962561	320.210939999934	4	6.254784278031988
1213	0x1db9286e2012f7d5b7cdc4e30470b	3939	3	private car	17.805554395843423	2018-01-01 16:27:40.300959	2018-01-01 16:45:28.634223	1	65	0	0	0	0	0	0	0	0	25.29696502911282	7.507108114593619	1	0.9853750084341331
1214	0x1db9286e2012f7d5b7cdc4e30470b	39	4	stay at home	122.64540896321623	2018-01-01 16:45:28.634223	2018-01-01 18:48:07.358761	1	65	0	0	0	0	0	0	0	0	37.52383145985068	76.70209425433644	4	1.483211066513407
1215	0x1db9286e2012f7d5b7cdc4e30470b	3939	5	private car	24.41908960980794	2018-01-01 18:48:07.358761	2018-01-01 19:12:32.504138	1	65	0	0	0	0	0	0	0	0	28.17957074840137	11.468657721185593	2	1.0087175455344137
1216	0x1db9286e2012f7d5b7cdc4e30470b	39	6	free time	242.7474310472232	2018-01-01 19:12:32.504138	2018-01-01 23:15:17.350001	1	65	0	0	0	0	0	0	0	0	117.92956579874996	477.11831903601717	4	15.810420777389531
1217	0x1db9286e2012f7d5b7cdc4e30470b	3939	7	private car	22.41908960980794	2018-01-01 23:15:17.350001	2018-01-01 23:37:42.495378	1	65	0	0	0	0	0	0	0	0	1.7696694213805866	0.6612396222944723	0	0.9463033703818747
1218	0x1db9286e2012f7d5b7cdc4e30470b	39	8	stay at home	22.291743727095763	2018-01-01 23:37:42.495378	2018-01-02 00:00:00.000002	1	65	0	0	0	0	0	0	0	0	2.625009641714537	0.9752673702375987	0	0.9480612493057302
1219	0x13c3b2da832c083a516016e63eb83	41	0	stay at home	485.0	2018-01-01 00:00:00.000000	2018-01-01 08:05:00.000000	1	13	0	0	0	0	0	0	1	0	27.805415986137202	224.7604458879424	4	5.158126830565159
1220	0x13c3b2da832c083a516016e63eb83	4139	1	private car	30.41924790931939	2018-01-01 08:05:00.000000	2018-01-01 08:35:25.154875	1	13	0	0	0	0	0	0	1	0	23.81977292758857	12.076326297133521	2	2.612346687131219
1221	0x13c3b2da832c083a516016e63eb83	39	2	school	352.3753232897427	2018-01-01 08:35:25.154875	2018-01-01 14:27:47.674272	1	13	0	0	0	0	0	0	1	0	39.70655368962561	233.19349488505583	4	5.339954908379283
1222	0x13c3b2da832c083a516016e63eb83	3941	3	private car	32.419247909319395	2018-01-01 14:27:47.674272	2018-01-01 15:00:12.829147	1	13	0	0	0	0	0	0	1	0	19.940625668017372	10.774334783306546	2	2.6045868059068624
1223	0x13c3b2da832c083a516016e63eb83	41	4	stay at home	539.7861808916184	2018-01-01 15:00:12.829147	2018-01-02 00:00:00.000000	1	13	0	0	0	0	0	0	1	0	19.261314543136145	173.2831902698608	4	4.224797248765148
1224	0x15d5e2b65345855b349f622e0b1bc	31	0	stay at home	482.0	2018-01-01 00:00:00.000000	2018-01-01 08:02:00.000000	1	81	0	0	0	0	0	0	1	0	33.09554835970861	265.8675718229925	4	6.136597807297269
1225	0x15d5e2b65345855b349f622e0b1bc	3131	1	by foot	23.058650228764844	2018-01-01 08:02:00.000000	2018-01-01 08:25:03.519014	1	81	0	0	0	0	0	0	1	0	70.1300483669482	26.951737596996995	4	2.7053751384863522
1226	0x15d5e2b65345855b349f622e0b1bc	31	2	services	468.5107349148227	2018-01-01 08:25:03.519014	2018-01-01 16:13:34.163109	1	81	0	0	0	0	0	0	1	0	31.257964414982627	244.07819800008147	4	5.588447869893582
1227	0x15d5e2b65345855b349f622e0b1bc	3131	3	by foot	23.058650228764844	2018-01-01 16:13:34.163109	2018-01-01 16:36:37.682123	1	81	0	0	0	0	0	0	1	0	51.71833824293883	19.875917865947983	3	2.6601036375176577
1228	0x15d5e2b65345855b349f622e0b1bc	31	4	stay at home	107.85834442240593	2018-01-01 16:36:37.682123	2018-01-01 18:24:29.182788	1	81	0	0	0	0	0	0	1	0	26.302469163551745	47.28234630336792	4	2.8464988066905077
1229	0x15d5e2b65345855b349f622e0b1bc	3130	5	by foot	15.22586047807563	2018-01-01 18:24:29.182788	2018-01-01 18:39:42.734417	1	81	0	0	0	0	0	0	1	0	60.841485201358864	15.439399415913222	3	2.632669142200349
1230	0x15d5e2b65345855b349f622e0b1bc	30	6	free time	235.44707992549112	2018-01-01 18:39:42.734417	2018-01-01 22:35:09.559213	1	81	0	0	0	0	0	0	1	0	89.60557373250928	351.62284467279335	4	9.130722690316995
1231	0x15d5e2b65345855b349f622e0b1bc	3031	7	by foot	18.22586047807563	2018-01-01 22:35:09.559213	2018-01-01 22:53:23.110842	1	81	0	0	0	0	0	0	1	0	7.210176738084064	2.190194587509777	0	2.554893035021243
1232	0x15d5e2b65345855b349f622e0b1bc	31	8	stay at home	66.61481932359925	2018-01-01 22:53:23.110842	2018-01-02 00:00:00.000001	1	81	0	0	0	0	0	0	1	0	3.0950072674775004	3.436222498804005	0	2.5619508462153657
1233	0xced81276782e7206100d4d0608c4	30	0	stay at home	479.0	2018-01-01 00:00:00.000000	2018-01-01 07:59:00.000000	1	1	0	0	0	0	0	0	0	0	36.33618478268205	290.083875181745	4	5.234627584885779
1234	0xced81276782e7206100d4d0608c4	3039	1	private car	17.224961032783355	2018-01-01 07:59:00.000000	2018-01-01 08:16:13.497662	1	1	0	0	0	0	0	0	0	0	27.653462051925207	7.938830104432749	1	0.9878923802074209
1235	0xced81276782e7206100d4d0608c4	39	2	school	345.6972728345588	2018-01-01 08:16:13.497662	2018-01-01 14:01:55.334032	1	1	0	0	0	0	0	0	0	0	39.70655368962561	228.774122069376	4	3.6435375402735475
1236	0xced81276782e7206100d4d0608c4	3930	3	private car	17.224961032783355	2018-01-01 14:01:55.334032	2018-01-01 14:19:08.831694	1	1	0	0	0	0	0	0	0	0	25.263587703909213	7.252738562469015	1	0.9838947833904031
1237	0xced81276782e7206100d4d0608c4	30	4	stay at home	580.8528050998746	2018-01-01 14:19:08.831694	2018-01-02 00:00:00.000000	1	1	0	0	0	0	0	0	0	0	30.815292686585373	298.31915328294605	4	5.495701250957894
1238	0x2a39ae3b9c3a4bc3ca75a7a745b0	40	0	stay at home	479.0	2018-01-01 00:00:00.000000	2018-01-01 07:59:00.000000	1	31	0	0	1	0	0	0	1	0	27.841112269197765	222.26487961576217	4	6.606033840180885
1239	0x2a39ae3b9c3a4bc3ca75a7a745b0	4031	1	private car	20.800824077251157	2018-01-01 07:59:00.000000	2018-01-01 08:19:48.049445	1	31	0	0	1	0	0	0	1	0	16.870689299053655	5.848737336192978	1	4.075764549105257
1240	0x2a39ae3b9c3a4bc3ca75a7a745b0	31	2	services	473.2639416679639	2018-01-01 08:19:48.049445	2018-01-01 16:13:03.885945	1	31	0	0	1	0	0	0	1	0	31.257964414982627	246.55445745919383	4	7.1472467842359535
1241	0x2a39ae3b9c3a4bc3ca75a7a745b0	3140	3	private car	21.800824077251157	2018-01-01 16:13:03.885945	2018-01-01 16:34:51.935390	1	31	0	0	1	0	0	0	1	0	13.233056022956172	4.808192106014606	0	4.069782378561872
1242	0x2a39ae3b9c3a4bc3ca75a7a745b0	40	4	stay at home	123.94690596763537	2018-01-01 16:34:51.935390	2018-01-01 18:38:48.749748	1	31	0	0	1	0	0	0	1	0	12.955597037884903	26.763436130154926	4	4.204145693093036
1243	0x2a39ae3b9c3a4bc3ca75a7a745b0	4039	5	private car	32.19811574952291	2018-01-01 18:38:48.749748	2018-01-01 19:11:00.636693	1	31	0	0	1	0	0	0	1	0	19.005686335853223	10.199121475682134	2	4.101177500631426
1244	0x2a39ae3b9c3a4bc3ca75a7a745b0	39	6	shopping	220.9686107317865	2018-01-01 19:11:00.636693	2018-01-01 22:51:58.753337	1	31	0	0	1	0	0	0	1	0	37.39230135082316	137.7087480259283	4	5.227098194402931
1245	0x2a39ae3b9c3a4bc3ca75a7a745b0	3940	7	private car	27.198115749522916	2018-01-01 22:51:58.753337	2018-01-01 23:19:10.640282	1	31	0	0	1	0	0	0	1	0	1.3885577307946877	0.6294358981174799	0	4.046125519905935
1246	0x2a39ae3b9c3a4bc3ca75a7a745b0	40	8	stay at home	40.8226619790662	2018-01-01 23:19:10.640282	2018-01-02 00:00:00.000001	1	31	0	0	1	0	0	0	1	0	1.390186081247524	0.9458516080461721	0	4.047896445880916
1247	0x1748ea053d7cf974514ce7d78407d	39	0	stay at home	473.0	2018-01-01 00:00:00.000000	2018-01-01 07:53:00.000000	1	29	0	0	0	0	0	1	0	0	43.00945865602414	339.05789907165695	4	7.991759095910707
1248	0x1748ea053d7cf974514ce7d78407d	3939	1	by foot	22.57175403061614	2018-01-01 07:53:00.000000	2018-01-01 08:15:34.305242	1	29	0	0	0	0	0	1	0	0	87.33087963982352	32.853518908457325	4	2.144610376711489
1249	0x1748ea053d7cf974514ce7d78407d	39	2	services	469.24479710422935	2018-01-01 08:15:34.305242	2018-01-01 16:04:48.993068	1	29	0	0	0	0	0	1	0	0	39.70655368962561	310.5348954966093	4	6.9071367135436565
1250	0x1748ea053d7cf974514ce7d78407d	3939	3	by foot	18.694702556541156	2018-01-01 16:04:48.993068	2018-01-01 16:23:30.675221	1	29	0	0	0	0	0	1	0	0	73.78281466824572	22.989129566787593	3	2.079789112364181
1251	0x1748ea053d7cf974514ce7d78407d	39	4	gym	237.15143049921255	2018-01-01 16:23:30.675221	2018-01-01 20:20:39.761051	1	29	0	0	0	0	0	1	0	0	32.88605453784667	129.98291461875763	4	3.0321595094833453
1252	0x1748ea053d7cf974514ce7d78407d	3939	5	by foot	16.755040746780033	2018-01-01 20:20:39.761051	2018-01-01 20:37:25.063496	1	29	0	0	0	0	0	1	0	0	20.15182227392456	5.627410055357924	1	1.9744890403100432
1253	0x1748ea053d7cf974514ce7d78407d	39	6	stay at home	202.58227506262097	2018-01-01 20:37:25.063496	2018-01-02 00:00:00.000000	1	29	0	0	0	0	0	1	0	0	10.248641042167346	34.6032169770402	4	2.1565078753812
1254	0x1bf184a0400b7dae31b541f57f5b4	40	0	stay at home	470.0	2018-01-01 00:00:00.000000	2018-01-01 07:50:00.000000	1	25	0	0	1	0	0	0	0	0	27.841112269197765	218.08871277538248	4	4.9205600415334985
1255	0x1bf184a0400b7dae31b541f57f5b4	4039	1	private car	24.9145809399815	2018-01-01 07:50:00.000000	2018-01-01 08:14:54.874856	1	25	0	0	1	0	0	0	0	0	20.454900598079345	8.493754609502064	1	2.4911375944359566
1256	0x1bf184a0400b7dae31b541f57f5b4	39	2	services	494.0084711212258	2018-01-01 08:14:54.874856	2018-01-01 16:28:55.383123	1	25	0	0	1	0	0	0	0	0	39.70655368962561	326.92289802841356	4	8.00788375508448
1257	0x1bf184a0400b7dae31b541f57f5b4	3940	3	private car	24.9145809399815	2018-01-01 16:28:55.383123	2018-01-01 16:53:50.257979	1	25	0	0	1	0	0	0	0	0	17.015537695865927	7.065583186015966	1	2.4828071105488005
1258	0x1bf184a0400b7dae31b541f57f5b4	40	4	stay at home	113.37511136210145	2018-01-01 16:53:50.257979	2018-01-01 18:47:12.764661	1	25	0	0	1	0	0	0	0	0	12.955597037884903	24.480704282211878	3	2.5893497540440427
1259	0x1bf184a0400b7dae31b541f57f5b4	4040	5	private car	22.515016092949452	2018-01-01 18:47:12.764661	2018-01-01 19:09:43.665627	1	25	0	0	1	0	0	0	0	0	9.831801923305077	3.689386308765086	0	2.463391192513006
1260	0x1bf184a0400b7dae31b541f57f5b4	40	6	gym	240.062342147129	2018-01-01 19:09:43.665627	2018-01-01 23:09:47.406156	1	25	0	0	1	0	0	0	0	0	13.07835803055805	52.32702100424132	4	2.7842214948077544
1261	0x1bf184a0400b7dae31b541f57f5b4	4040	7	private car	16.515016092949452	2018-01-01 23:09:47.406156	2018-01-01 23:26:18.307122	1	25	0	0	1	0	0	0	0	0	0.9372040997174318	0.25796567982019314	0	2.4440506847247483
1262	0x1bf184a0400b7dae31b541f57f5b4	40	8	stay at home	33.694881303681996	2018-01-01 23:26:18.307122	2018-01-02 00:00:00.000000	1	25	0	0	1	0	0	0	0	0	1.390186081247524	0.7807025832944356	0	2.4469717211682047
1263	0xb5e936127d24ba723b202f133a88	31	0	stay at home	473.0	2018-01-01 00:00:00.000000	2018-01-01 07:53:00.000000	1	25	1	0	0	0	0	0	0	0	33.09554835970861	260.9032395690362	4	5.405431210982228
1264	0xb5e936127d24ba723b202f133a88	3130	1	by foot	29.148820370509178	2018-01-01 07:53:00.000000	2018-01-01 08:22:08.929222	1	25	1	0	0	0	0	0	0	0	70.20198136262357	34.10508240654913	4	2.1531081515553563
1265	0xb5e936127d24ba723b202f133a88	30	2	industry	485.8221306349081	2018-01-01 08:22:08.929222	2018-01-01 16:27:58.257060	1	25	1	0	0	0	0	0	0	0	34.0710171385198	275.87423565223594	4	5.812981433328762
1266	0xb5e936127d24ba723b202f133a88	3031	3	by foot	30.148820370509178	2018-01-01 16:27:58.257060	2018-01-01 16:58:07.186282	1	25	1	0	0	0	0	0	0	0	55.092265902997426	27.682780475229947	4	2.1101612028900862
1267	0xb5e936127d24ba723b202f133a88	31	4	stay at home	134.32386928715175	2018-01-01 16:58:07.186282	2018-01-01 19:12:26.618439	1	25	1	0	0	0	0	0	0	0	26.302469163551745	58.884157164237735	4	2.3349653932281145
1268	0xb5e936127d24ba723b202f133a88	3139	5	by foot	24.643641516904808	2018-01-01 19:12:26.618439	2018-01-01 19:37:05.236930	1	25	1	0	0	0	0	0	0	0	72.06274161047483	29.598139516231353	4	2.1227993701490533
1269	0xb5e936127d24ba723b202f133a88	39	6	running	244.10453667660335	2018-01-01 19:37:05.236930	2018-01-01 23:41:11.509131	1	25	1	0	0	0	0	0	0	0	83.89298379992375	341.31096568163633	4	8.08548132899296
1270	0xb5e936127d24ba723b202f133a88	3931	7	by foot	28.643641516904808	2018-01-01 23:41:11.509131	2018-01-02 00:09:50.127622	1	25	1	0	0	0	0	0	0	0	5.39221736805051	2.5742123545277793	0	1.9570626688468664
1271	0xb5e936127d24ba723b202f133a88	31	8	stay at home	-9.83546037349106	2018-01-02 00:09:50.127622	2018-01-02 00:00:00.000000	1	25	1	0	0	0	0	0	0	0	33.09554835970861	-5.425165907181184	0	1.9128691471484722
1272	0x1e639f58d34b43287f15d160bb5c2	39	0	stay at home	470.0	2018-01-01 00:00:00.000000	2018-01-01 07:50:00.000000	1	17	0	0	0	0	0	0	0	0	43.00945865602414	336.9074261388557	4	6.903461058202022
1273	0x1e639f58d34b43287f15d160bb5c2	3939	1	private car	15.720123708056315	2018-01-01 07:50:00.000000	2018-01-01 08:05:43.207422	1	17	0	0	0	0	0	0	0	0	29.942015876510922	7.8448698941223	1	0.987343951071164
1274	0x1e639f58d34b43287f15d160bb5c2	39	2	school	376.5852947627571	2018-01-01 08:05:43.207422	2018-01-01 14:22:18.325108	1	17	0	0	0	0	0	0	0	0	39.70655368962561	249.21507042034833	4	4.1113895696990586
1275	0x1e639f58d34b43287f15d160bb5c2	3939	3	private car	19.720123708056313	2018-01-01 14:22:18.325108	2018-01-01 14:42:01.532530	1	17	0	0	0	0	0	0	0	0	29.752820787648503	9.778821776600966	1	0.998693690665527
1276	0x1e639f58d34b43287f15d160bb5c2	39	4	stay at home	557.9744578211303	2018-01-01 14:42:01.532530	2018-01-01 23:59:59.999999	1	17	0	0	0	0	0	0	0	0	44.13335083501195	410.421375066592	4	10.659913738625493
1277	0x6d41e909d9c4e044363a1d4117e7	40	0	stay at home	484.0	2018-01-01 00:00:00.000000	2018-01-01 08:04:00.000000	0	37	1	0	0	0	0	0	0	1	27.841112269197765	224.58497230486196	4	5.5544387918035945
1278	0x6d41e909d9c4e044363a1d4117e7	4039	1	by foot	29.39542702926005	2018-01-01 08:04:00.000000	2018-01-01 08:33:23.725622	0	37	1	0	0	0	0	0	0	1	61.16235646404302	29.964893106272807	4	3.125235692612789
1279	0x6d41e909d9c4e044363a1d4117e7	39	2	services	480.1808404545458	2018-01-01 08:33:23.725622	2018-01-01 16:33:34.576049	0	37	1	0	0	0	0	0	0	1	39.70655368962561	317.7721053706328	4	8.165277468999133
1280	0x6d41e909d9c4e044363a1d4117e7	3940	3	by foot	29.39542702926005	2018-01-01 16:33:34.576049	2018-01-01 17:02:58.301671	0	37	1	0	0	0	0	0	0	1	51.149225748780225	25.05922221835697	4	3.0930806599449623
1281	0x6d41e909d9c4e044363a1d4117e7	40	4	stay at home	417.0283054869341	2018-01-01 17:02:58.301671	2018-01-02 00:00:00.000000	0	37	1	0	0	0	0	0	0	1	14.280909121244589	99.25905552742553	4	3.694725902246775
1282	0x15d94e815626a39343f522503ae47	39	0	stay at home	488.0	2018-01-01 00:00:00.000000	2018-01-01 08:08:00.000000	0	46	0	0	1	0	0	0	0	0	43.00945865602414	349.81026373566294	4	8.950481481390945
1283	0x15d94e815626a39343f522503ae47	3931	1	private car	31.69596562758936	2018-01-01 08:08:00.000000	2018-01-01 08:39:41.757938	0	46	0	0	1	0	0	0	0	0	27.29404542484932	14.418518760398111	2	2.526457389224052
1284	0x15d94e815626a39343f522503ae47	31	2	services	483.9201521035104	2018-01-01 08:39:41.757938	2018-01-01 16:43:36.967064	0	46	0	0	1	0	0	0	0	0	31.257964414982627	252.1059815690751	4	5.682237335513665
1285	0x15d94e815626a39343f522503ae47	3139	3	private car	23.69596562758936	2018-01-01 16:43:36.967064	2018-01-01 17:07:18.725002	0	46	0	0	1	0	0	0	0	0	22.465580628671898	8.87239377301411	1	2.493358003419992
1286	0x15d94e815626a39343f522503ae47	39	4	stay at home	117.47011581967581	2018-01-01 17:07:18.725002	2018-01-01 19:04:46.931951	0	46	0	0	1	0	0	0	0	0	39.29180161853846	76.9268747815573	4	2.9851827519352323
1287	0x15d94e815626a39343f522503ae47	3940	5	private car	25.793057674708955	2018-01-01 19:04:46.931951	2018-01-01 19:30:34.515411	0	46	0	0	1	0	0	0	0	0	19.411792069762004	8.344824540413821	1	2.490265602020604
1288	0x15d94e815626a39343f522503ae47	40	6	running	246.40793558990663	2018-01-01 19:30:34.515411	2018-01-01 23:36:58.991546	0	46	0	0	1	0	0	0	0	0	29.3424699403546	120.50362405186112	4	3.4214429075564565
1289	0x15d94e815626a39343f522503ae47	4039	7	private car	21.793057674708955	2018-01-01 23:36:58.991546	2018-01-01 23:58:46.575006	0	46	0	0	1	0	0	0	0	0	1.3534367605490092	0.49159208969526347	0	2.4453550660858947
1290	0x15d94e815626a39343f522503ae47	39	8	stay at home	1.2237498823105852	2018-01-01 23:58:46.575006	2018-01-01 23:59:59.999999	0	46	0	0	1	0	0	0	0	0	2.625009641714537	0.053539254001871935	0	2.4429108089976665
1291	0x107dedfbc5c84db1438d0b40be010	30	0	stay at home	476.0	2018-01-01 00:00:00.000000	2018-01-01 07:56:00.000000	0	41	0	0	0	0	0	0	0	1	36.33618478268205	288.2670659426109	4	6.178722269480429
1292	0x107dedfbc5c84db1438d0b40be010	3030	1	private car	20.653341664872173	2018-01-01 07:56:00.000000	2018-01-01 08:16:39.200500	0	41	0	0	0	0	0	0	0	1	25.36490822733948	8.731168598622824	1	1.9925292522234335
1293	0x107dedfbc5c84db1438d0b40be010	30	2	industry	478.8430714354474	2018-01-01 08:16:39.200500	2018-01-01 16:15:29.784786	0	41	0	0	0	0	0	0	0	1	34.0710171385198	271.9111748923098	4	5.701563173908962
1294	0x107dedfbc5c84db1438d0b40be010	3030	3	private car	17.653341664872173	2018-01-01 16:15:29.784786	2018-01-01 16:33:08.985286	0	41	0	0	0	0	0	0	0	1	20.04555207876206	5.8978496617895875	1	1.976047809623481
1295	0x107dedfbc5c84db1438d0b40be010	30	4	stay at home	121.89005243195928	2018-01-01 16:33:08.985286	2018-01-01 18:35:02.388432	0	41	0	0	0	0	0	0	0	1	29.73423558349706	60.40512557161143	4	2.34701938980045
1296	0x107dedfbc5c84db1438d0b40be010	3031	5	private car	15.168145212953203	2018-01-01 18:35:02.388432	2018-01-01 18:50:12.477145	0	41	0	0	0	0	0	0	0	1	20.859937783323037	5.273442757176883	1	1.9724525919599547
1297	0x107dedfbc5c84db1438d0b40be010	31	6	free time	242.61205409261422	2018-01-01 18:50:12.477145	2018-01-01 22:52:49.200391	0	41	0	0	0	0	0	0	0	1	81.44591609073964	329.32935000381747	4	7.601101034464143
1298	0x107dedfbc5c84db1438d0b40be010	3130	7	private car	19.168145212953203	2018-01-01 22:52:49.200391	2018-01-01 23:11:59.289104	0	41	0	0	0	0	0	0	0	1	2.312196433821255	0.7386752834059727	0	1.9467365402694252
1299	0x107dedfbc5c84db1438d0b40be010	30	8	stay at home	48.01184828432838	2018-01-01 23:11:59.289104	2018-01-02 00:00:00.000001	0	41	0	0	0	0	0	0	0	1	3.5256066677666267	2.8211815407171303	0	1.9584606058864562
1300	0x19e3d17538cf7e7effc8236fd9bd1	40	0	stay at home	487.0	2018-01-01 00:00:00.000000	2018-01-01 08:07:00.000000	1	10	0	0	0	0	0	0	1	0	27.841112269197765	225.97702791832188	4	5.183801953218495
1301	0x19e3d17538cf7e7effc8236fd9bd1	4039	1	by foot	29.859298901032815	2018-01-01 08:07:00.000000	2018-01-01 08:36:51.557934	1	10	0	0	0	0	0	0	1	0	61.16235646404302	30.437751385856288	4	2.728384665762839
1302	0x19e3d17538cf7e7effc8236fd9bd1	39	2	school	372.6173824409866	2018-01-01 08:36:51.557934	2018-01-01 14:49:28.600880	1	10	0	0	0	0	0	0	1	0	39.70655368962561	246.5892016930132	4	5.648077924833185
1303	0x19e3d17538cf7e7effc8236fd9bd1	3940	3	by foot	20.859298901032815	2018-01-01 14:49:28.600880	2018-01-01 15:10:20.158814	1	10	0	0	0	0	0	0	1	0	52.14064524809466	18.126955068712046	3	2.649202450352287
1304	0x19e3d17538cf7e7effc8236fd9bd1	40	4	stay at home	529.6640197569477	2018-01-01 15:10:20.158814	2018-01-01 23:59:59.999999	1	10	0	0	0	0	0	0	1	0	12.884949031649851	113.74489830778418	4	3.4462053104636396
1305	0x82f5f33f9a6acbe3ef82a5460152	39	0	stay at home	488.0	2018-01-01 00:00:00.000000	2018-01-01 08:08:00.000000	0	31	0	0	0	0	0	0	0	0	43.00945865602414	349.81026373566294	4	7.450481481390944
1306	0x82f5f33f9a6acbe3ef82a5460152	3931	1	private car	23.50035228826526	2018-01-01 08:08:00.000000	2018-01-01 08:31:30.021137	0	31	0	0	0	0	0	0	0	0	27.29404542484932	10.690328047597895	2	1.0040881726332263
1307	0x82f5f33f9a6acbe3ef82a5460152	31	2	services	467.75706822497915	2018-01-01 08:31:30.021137	2018-01-01 16:19:15.445230	0	31	0	0	0	0	0	0	0	0	31.257964414982627	243.68556322388332	4	3.9792035199467546
1308	0x82f5f33f9a6acbe3ef82a5460152	3139	3	private car	30.50035228826526	2018-01-01 16:19:15.445230	2018-01-01 16:49:45.466367	0	31	0	0	0	0	0	0	0	0	21.514483356203062	10.936655361070214	2	1.005550983112085
1309	0x82f5f33f9a6acbe3ef82a5460152	39	4	stay at home	430.24222719849035	2018-01-01 16:49:45.466367	2018-01-01 23:59:59.999999	0	31	0	0	0	0	0	0	0	0	37.52383145985068	269.072280338449	4	4.6233390253148485
1310	0x15ba62236072ea694418e7ce09aa2	31	0	stay at home	483.0	2018-01-01 00:00:00.000000	2018-01-01 08:03:00.000000	0	37	0	0	0	0	0	0	0	0	33.09554835970861	266.4191642956543	4	4.5514108462009135
1311	0x15ba62236072ea694418e7ce09aa2	3139	1	by foot	24.487828272432154	2018-01-01 08:03:00.000000	2018-01-01 08:27:29.269696	0	37	0	0	0	0	0	0	0	0	79.60763248914385	32.49030055948409	4	1.1421559679627062
1312	0x15ba62236072ea694418e7ce09aa2	39	2	services	478.2024753640621	2018-01-01 08:27:29.269696	2018-01-01 16:25:41.418218	0	37	0	0	0	0	0	0	0	0	39.70655368962561	316.4628710425833	4	6.117757255625244
1313	0x15ba62236072ea694418e7ce09aa2	3931	3	by foot	28.487828272432154	2018-01-01 16:25:41.418218	2018-01-01 16:54:10.687914	0	37	0	0	0	0	0	0	0	0	62.75057645559227	29.793794101050615	4	1.1240984348622474
1314	0x15ba62236072ea694418e7ce09aa2	31	4	stay at home	425.8218680910736	2018-01-01 16:54:10.687914	2018-01-01 23:59:59.999999	0	37	0	0	0	0	0	0	0	0	26.302469163551745	186.66944257719103	4	2.8408872223772352
1315	0x9b96d5c2fb3cc433d5b44ed04c3b	31	0	stay at home	484.0	2018-01-01 00:00:00.000000	2018-01-01 08:04:00.000000	1	36	0	0	0	0	0	0	0	0	33.09554835970861	266.9707567683161	4	4.56627225309548
1316	0x9b96d5c2fb3cc433d5b44ed04c3b	3130	1	private car	25.919172538421876	2018-01-01 08:04:00.000000	2018-01-01 08:29:55.150352	1	36	0	0	0	0	0	0	0	0	25.1265313667317	10.854315029773137	2	1.0050617695146622
1317	0x9b96d5c2fb3cc433d5b44ed04c3b	30	2	industry	474.92394267939545	2018-01-01 08:29:55.150352	2018-01-01 16:24:50.586913	1	36	0	0	0	0	0	0	0	0	34.0710171385198	269.68569650871797	4	4.640130386427517
1318	0x9b96d5c2fb3cc433d5b44ed04c3b	3031	3	private car	22.919172538421876	2018-01-01 16:24:50.586913	2018-01-01 16:47:45.737265	1	36	0	0	0	0	0	0	0	0	18.888776881027688	7.215252272933797	1	0.9836768315767406
1319	0x9b96d5c2fb3cc433d5b44ed04c3b	31	4	stay at home	122.63176194513429	2018-01-01 16:47:45.737265	2018-01-01 18:50:23.642982	1	36	0	0	0	0	0	0	0	0	26.302469163551745	53.75863561723188	4	1.295133186391926
1320	0x9b96d5c2fb3cc433d5b44ed04c3b	3140	5	private car	14.116957478472536	2018-01-01 18:50:23.642982	2018-01-01 19:04:30.660431	1	36	0	0	0	0	0	0	0	0	15.044901022088709	3.539803799944238	0	0.9625398996069272
1321	0x9b96d5c2fb3cc433d5b44ed04c3b	40	6	running	232.9418707694955	2018-01-01 19:04:30.660431	2018-01-01 22:57:27.172677	1	36	0	0	0	0	0	0	0	0	29.3424699403546	113.9181640150648	4	1.8480967935852448
1322	0x9b96d5c2fb3cc433d5b44ed04c3b	4031	7	private car	12.116957478472536	2018-01-01 22:57:27.172677	2018-01-01 23:09:34.190126	1	36	0	0	0	0	0	0	0	0	1.5035188094077956	0.3036345580279652	0	0.9443055212920262
1323	0x9b96d5c2fb3cc433d5b44ed04c3b	31	8	stay at home	50.43016457218596	2018-01-01 23:09:34.190126	2018-01-02 00:00:00.000000	1	36	0	0	0	0	0	0	0	0	2.859645738359695	2.403540086727161	0	0.9560977921795787
1324	0x1422c5661fce94b2ca24c33e6891a	31	0	stay at home	490.0	2018-01-01 00:00:00.000000	2018-01-01 08:10:00.000000	1	19	1	0	0	0	0	1	1	1	33.09554835970861	270.28031160428696	4	9.256465302693371
1325	0x1422c5661fce94b2ca24c33e6891a	3140	1	metro	19.818953587153597	2018-01-01 08:10:00.000000	2018-01-01 08:29:49.137215	1	19	1	0	0	0	0	1	1	1	39.280426979804005	12.974949319938524	2	5.6177374228045185
1326	0x1422c5661fce94b2ca24c33e6891a	40	2	university	363.1413015817895	2018-01-01 08:29:49.137215	2018-01-01 14:32:57.615310	1	19	1	0	0	0	0	1	1	1	14.815318358321319	89.6675665331564	4	6.201331255863019
1327	0x1422c5661fce94b2ca24c33e6891a	4040	3	metro	11.658216822540645	2018-01-01 14:32:57.615310	2018-01-01 14:44:37.108319	1	19	1	0	0	0	0	1	1	1	19.64822820368137	3.8177217429545953	0	5.564122165697292
1328	0x1422c5661fce94b2ca24c33e6891a	40	4	library	236.5449579531937	2018-01-01 14:44:37.108319	2018-01-01 18:41:09.805796	1	19	1	0	0	0	0	1	1	1	11.52302105178306	45.42854216979649	4	5.832916726043102
1329	0x1422c5661fce94b2ca24c33e6891a	4031	5	metro	23.018549432690133	2018-01-01 18:41:09.805796	2018-01-01 19:04:10.918762	1	19	1	0	0	0	0	1	1	1	33.349530598963305	12.794296977487484	2	5.616651409853315
1330	0x1422c5661fce94b2ca24c33e6891a	31	6	stay at home	295.8180206226323	2018-01-01 19:04:10.918762	2018-01-01 23:59:59.999999	1	19	1	0	0	0	0	1	1	1	30.632528276978885	151.02756469271176	4	6.901297069716771
1331	0x41c2ea87a928e8a536b92600250c	31	0	stay at home	472.0	2018-01-01 00:00:00.000000	2018-01-01 07:52:00.000000	1	51	0	0	1	0	0	0	0	0	33.09554835970861	260.3516470963744	4	5.891093277949863
1332	0x41c2ea87a928e8a536b92600250c	3139	1	private car	26.241853498275542	2018-01-01 07:52:00.000000	2018-01-01 08:18:14.511210	1	51	0	0	1	0	0	0	0	0	26.357804577485233	11.527960770975733	2	2.5090711438540927
1333	0x41c2ea87a928e8a536b92600250c	39	2	agriculture	498.47387397933653	2018-01-01 08:18:14.511210	2018-01-01 16:36:42.943649	1	51	0	0	1	0	0	0	0	0	50.90583806362257	422.9205051289785	4	12.977173907865375
1334	0x41c2ea87a928e8a536b92600250c	3931	3	private car	30.241853498275542	2018-01-01 16:36:42.943649	2018-01-01 17:06:57.454859	1	51	0	0	1	0	0	0	0	0	22.465580628671898	11.323346635433207	2	2.5078516423566883
1335	0x41c2ea87a928e8a536b92600250c	31	4	stay at home	413.0424190241124	2018-01-01 17:06:57.454859	2018-01-02 00:00:00.000000	1	51	0	0	1	0	0	0	0	0	30.177676154845706	207.74433932539574	4	4.717707165165093
1336	0x17d01a80907372507d1422f34c03e	40	0	stay at home	488.0	2018-01-01 00:00:00.000000	2018-01-01 08:08:00.000000	1	29	0	0	1	0	0	0	0	0	27.841112269197765	226.4410464561418	4	5.093643479207187
1337	0x17d01a80907372507d1422f34c03e	4040	1	private car	21.31195403273218	2018-01-01 08:08:00.000000	2018-01-01 08:29:18.717242	1	29	0	0	1	0	0	0	0	0	11.396398737170244	4.047992100420989	0	2.465435130646619
1338	0x17d01a80907372507d1422f34c03e	40	2	residence	498.99670951605793	2018-01-01 08:29:18.717242	2018-01-01 16:48:18.519813	1	29	0	0	1	0	0	0	0	0	16.90465812680253	140.5894796794725	4	3.6636223368848904
1339	0x17d01a80907372507d1422f34c03e	4030	3	private car	24.22115296601752	2018-01-01 16:48:18.519813	2018-01-01 17:12:31.788991	1	29	0	0	1	0	0	0	0	0	15.078920059589855	6.087147155427932	1	2.4771403723786625
1340	0x17d01a80907372507d1422f34c03e	30	4	free time	235.89166771635126	2018-01-01 17:12:31.788991	2018-01-01 21:08:25.289054	1	29	0	0	1	0	0	0	0	0	89.8245983178789	353.1479049859302	4	9.09890469986073
1341	0x17d01a80907372507d1422f34c03e	3040	5	private car	22.815188085961715	2018-01-01 21:08:25.289054	2018-01-01 21:31:14.200339	1	29	0	0	1	0	0	0	0	0	1.154692651051301	0.43907550025355313	0	2.4450616988857408
1342	0x17d01a80907372507d1422f34c03e	40	6	stay at home	148.76332768287944	2018-01-01 21:31:14.200339	2018-01-02 00:00:00.000000	1	29	0	0	1	0	0	0	0	0	1.1049698230747993	2.739649797829495	0	2.4579988804018122
1343	0x19a892fdb3e65683bf61ce0d37b56	31	0	stay at home	485.0	2018-01-01 00:00:00.000000	2018-01-01 08:05:00.000000	0	5	0	0	0	0	0	0	0	0	33.09554835970861	267.5223492409779	4	4.581182185913622
1344	0x19a892fdb3e65683bf61ce0d37b56	3139	1	by foot	30.05796718497008	2018-01-01 08:05:00.000000	2018-01-01 08:35:03.478031	0	5	0	0	0	0	0	0	0	0	79.60763248914385	39.880726750530734	4	1.1931478838770304
1345	0x19a892fdb3e65683bf61ce0d37b56	39	2	school	345.8557537685552	2018-01-01 08:35:03.478031	2018-01-01 14:20:54.823257	0	5	0	0	0	0	0	0	0	0	39.70655368962561	228.8790009312845	4	3.645796629048239
1346	0x19a892fdb3e65683bf61ce0d37b56	3931	3	by foot	31.05796718497008	2018-01-01 14:20:54.823257	2018-01-01 14:51:58.301288	0	5	0	0	0	0	0	0	0	0	66.90359963156835	34.63149669856044	4	1.156701182343803
1347	0x19a892fdb3e65683bf61ce0d37b56	31	4	stay at home	548.0283118615048	2018-01-01 14:51:58.301288	2018-01-02 00:00:00.000000	0	5	0	0	0	0	0	0	0	0	23.917167647383298	218.45475017173445	4	3.4279676836401696
1348	0x1bd99a90d6425b7ec366bcd766c29	31	0	stay at home	470.0	2018-01-01 00:00:00.000000	2018-01-01 07:50:00.000000	1	16	0	0	0	0	0	0	0	0	33.09554835970861	259.2484621510508	4	4.362557252884105
1349	0x1bd99a90d6425b7ec366bcd766c29	3139	1	by foot	19.606708251700823	2018-01-01 07:50:00.000000	2018-01-01 08:09:36.402495	1	16	0	0	0	0	0	0	0	0	76.87693001766527	25.121725635713073	4	1.0934845132763629
1350	0x1bd99a90d6425b7ec366bcd766c29	39	2	school	348.0766129418458	2018-01-01 08:09:36.402495	2018-01-01 13:57:40.999272	1	16	0	0	0	0	0	0	0	0	39.70655368962561	230.34871199797385	4	3.6776019211719175
1351	0x1bd99a90d6425b7ec366bcd766c29	3931	3	by foot	20.606708251700823	2018-01-01 13:57:40.999272	2018-01-01 14:18:17.401767	1	16	0	0	0	0	0	0	0	0	70.63894900237621	24.26060355497899	3	1.0879336542338285
1352	0x1bd99a90d6425b7ec366bcd766c29	31	4	stay at home	581.7099705547525	2018-01-01 14:18:17.401767	2018-01-02 00:00:00.000000	1	16	0	0	0	0	0	0	0	0	23.917167647383298	231.8809147985403	4	3.7110550136853373
1353	0x1a94d4006215c2248b7c0d656a31a	31	0	stay at home	482.0	2018-01-01 00:00:00.000000	2018-01-01 08:02:00.000000	1	36	1	0	0	0	0	0	1	0	33.09554835970861	265.8675718229925	4	7.136597807297269
1354	0x1a94d4006215c2248b7c0d656a31a	3131	1	private car	20.794846081546183	2018-01-01 08:02:00.000000	2018-01-01 08:22:47.690765	1	36	1	0	0	0	0	0	1	0	24.044588011525097	8.333391779897582	1	3.590198694396425
1355	0x1a94d4006215c2248b7c0d656a31a	31	2	services	491.6883609451853	2018-01-01 08:22:47.690765	2018-01-01 16:34:28.992422	1	36	1	0	0	0	0	0	1	0	31.257964414982627	256.15295482809563	4	6.883472288466498
1356	0x1a94d4006215c2248b7c0d656a31a	3130	3	private car	26.2542953909048	2018-01-01 16:34:28.992422	2018-01-01 17:00:44.250145	1	36	1	0	0	0	0	0	1	0	20.007623288679962	8.754767531515832	1	3.592667689627616
1357	0x1a94d4006215c2248b7c0d656a31a	30	4	gym	240.3224451061871	2018-01-01 17:00:44.250145	2018-01-01 21:01:03.596851	1	36	1	0	0	0	0	0	1	0	28.480970198351844	114.07693995107269	4	4.449831798285022
1358	0x1a94d4006215c2248b7c0d656a31a	3031	5	private car	25.04914147245098	2018-01-01 21:01:03.596851	2018-01-01 21:26:06.545339	1	36	1	0	0	0	0	0	1	0	1.5958245182540864	0.6662339020492091	0	3.5463313020673395
1359	0x1a94d4006215c2248b7c0d656a31a	31	6	stay at home	153.89091100372548	2018-01-01 21:26:06.545339	2018-01-01 23:59:59.999999	1	36	1	0	0	0	0	0	1	0	2.413661029109731	6.190674910398101	1	3.577738417707578
1360	0x11663e3f17509cff97dfe790df627	31	0	stay at home	474.0	2018-01-01 00:00:00.000000	2018-01-01 07:54:00.000000	1	10	0	0	0	0	0	0	0	0	33.09554835970861	261.454832041698	4	4.41981596067519
1361	0x11663e3f17509cff97dfe790df627	3139	1	private car	20.454027011019846	2018-01-01 07:54:00.000000	2018-01-01 08:14:27.241621	1	10	0	0	0	0	0	0	0	0	26.357804577485233	8.985387446317759	1	0.994021582094797
1362	0x11663e3f17509cff97dfe790df627	39	2	school	376.4482669170693	2018-01-01 08:14:27.241621	2018-01-01 14:30:54.137636	1	10	0	0	0	0	0	0	0	0	39.70655368962561	249.12438869515205	4	4.109186747146138
1363	0x11663e3f17509cff97dfe790df627	3931	3	private car	24.454027011019846	2018-01-01 14:30:54.137636	2018-01-01 14:55:21.379257	1	10	0	0	0	0	0	0	0	0	22.93837701653772	9.34892818585617	1	0.9961595590073412
1364	0x11663e3f17509cff97dfe790df627	31	4	stay at home	544.6436790608909	2018-01-01 14:55:21.379257	2018-01-02 00:00:00.000001	1	10	0	0	0	0	0	0	0	0	23.917167647383298	217.10556966978254	4	3.400742930586103
1365	0x138b933a6c7c8edaef51c9e36913	31	0	stay at home	479.0	2018-01-01 00:00:00.000000	2018-01-01 07:59:00.000000	0	40	0	1	1	0	0	0	1	1	33.09554835970861	264.21279440500706	4	10.76674732690542
1366	0x138b933a6c7c8edaef51c9e36913	3139	1	by foot	29.00137985793577	2018-01-01 07:59:00.000000	2018-01-01 08:28:00.082791	0	40	0	1	1	0	0	0	1	1	76.87693001766527	37.15895082923759	4	7.448408809008022
1367	0x138b933a6c7c8edaef51c9e36913	39	2	services	483.7921554368853	2018-01-01 08:28:00.082791	2018-01-01 16:31:47.612117	0	40	0	1	1	0	0	0	1	1	39.70655368962561	320.16198657457306	4	12.527274938467471
1368	0x138b933a6c7c8edaef51c9e36913	3931	3	by foot	29.00137985793577	2018-01-01 16:31:47.612117	2018-01-01 17:00:47.694908	0	40	0	1	1	0	0	0	1	1	65.5246101669597	31.67173515825264	4	7.4109438791813
1369	0x138b933a6c7c8edaef51c9e36913	31	4	stay at home	419.20508484724314	2018-01-01 17:00:47.694908	2018-01-01 23:59:59.999999	0	40	0	1	1	0	0	0	1	1	30.177676154845706	210.84392154974535	4	9.551494025910628
1370	0x17276786f082b3c8f856e4f49dea3	40	0	stay at home	486.0	2018-01-01 00:00:00.000000	2018-01-01 08:06:00.000000	0	37	0	0	0	0	0	0	0	1	27.841112269197765	225.5130093805019	4	4.573987379161553
1371	0x17276786f082b3c8f856e4f49dea3	4031	1	private car	24.69762367746041	2018-01-01 08:06:00.000000	2018-01-01 08:30:41.857421	0	37	0	0	0	0	0	0	0	1	17.72049337434767	7.294234612309489	1	1.9841361049648336
1372	0x17276786f082b3c8f856e4f49dea3	31	2	services	501.068055514901	2018-01-01 08:30:41.857421	2018-01-01 16:51:45.940752	0	37	0	0	0	0	0	0	0	1	31.257964414982627	261.0394574794886	4	5.4089792218780115
1373	0x17276786f082b3c8f856e4f49dea3	3140	3	private car	21.69762367746041	2018-01-01 16:51:45.940752	2018-01-01 17:13:27.798173	0	37	0	0	0	0	0	0	0	1	14.109548001830381	5.102394380046318	1	1.971470040325587
1374	0x17276786f082b3c8f856e4f49dea3	40	4	stay at home	406.53669713017825	2018-01-01 17:13:27.798173	2018-01-02 00:00:00.000001	0	37	0	0	0	0	0	0	0	1	14.280909121244589	96.7618937694502	4	2.6698984098905845
1375	0x2f0828c27c7ed1e1a318fa96ec12	39	0	stay at home	484.0	2018-01-01 00:00:00.000000	2018-01-01 08:04:00.000000	1	9	0	0	0	0	0	0	0	1	43.00945865602414	346.942966491928	4	8.325291372789938
1376	0x2f0828c27c7ed1e1a318fa96ec12	3939	1	by foot	19.625873378403668	2018-01-01 08:04:00.000000	2018-01-01 08:23:37.552403	1	9	0	0	0	0	0	0	0	1	89.08521661133949	29.139586351696867	4	2.119760648014566
1377	0x2f0828c27c7ed1e1a318fa96ec12	39	2	school	358.30820656277024	2018-01-01 08:23:37.552403	2018-01-01 14:21:56.044797	1	9	0	0	0	0	0	0	0	1	39.70655368962561	237.11973402196833	4	4.827751779394175
1378	0x2f0828c27c7ed1e1a318fa96ec12	3939	3	by foot	20.625873378403668	2018-01-01 14:21:56.044797	2018-01-01 14:42:33.597200	1	9	0	0	0	0	0	0	0	1	86.77906063064148	29.8315652744071	4	2.124349392706169
1379	0x2f0828c27c7ed1e1a318fa96ec12	39	4	stay at home	557.4400466804225	2018-01-01 14:42:33.597200	2018-01-02 00:00:00.000001	1	9	0	0	0	0	0	0	0	1	44.13335083501195	410.0282858272088	4	11.635177824925192
1380	0x7befa57cb84a4051a75b1552e472	40	0	stay at home	488.0	2018-01-01 00:00:00.000000	2018-01-01 08:08:00.000000	0	61	0	0	1	0	0	0	0	0	27.841112269197765	226.4410464561418	4	5.093643479207187
1381	0x7befa57cb84a4051a75b1552e472	4039	1	private car	23.86322386294293	2018-01-01 08:08:00.000000	2018-01-01 08:31:51.793432	0	61	0	0	1	0	0	0	0	0	20.96995078767189	8.340177167351845	1	2.490238403784052
1382	0x7befa57cb84a4051a75b1552e472	39	2	industry	484.07945316772594	2018-01-01 08:31:51.793432	2018-01-01 16:35:56.560622	0	61	0	0	1	0	0	0	0	0	39.70655368962561	320.35211328748187	4	7.760005035652513
1383	0x7befa57cb84a4051a75b1552e472	3931	3	private car	27.270908774221535	2018-01-01 16:35:56.560622	2018-01-01 17:03:12.815148	0	61	0	0	1	0	0	0	0	0	22.465580628671898	10.210946664740497	2	2.5012474722356104
1384	0x7befa57cb84a4051a75b1552e472	31	4	free time	238.29849248412086	2018-01-01 17:03:12.815148	2018-01-01 21:01:30.724697	0	61	0	0	1	0	0	0	0	0	83.41245319204543	331.2843641677787	4	8.177813357250388
1385	0x7befa57cb84a4051a75b1552e472	3140	5	private car	23.594891968312407	2018-01-01 21:01:30.724697	2018-01-01 21:25:06.418215	0	61	0	0	1	0	0	0	0	0	1.1860553434329875	0.46641412827901685	0	2.445214406061316
1386	0x7befa57cb84a4051a75b1552e472	40	6	stay at home	154.8930297426764	2018-01-01 21:25:06.418215	2018-01-02 00:00:00.000000	0	61	0	0	1	0	0	0	0	0	1.1049698230747993	2.8525353945047462	0	2.4586382263157502
1387	0x1790c9d75c4d8a885f3bd08eb1b07	31	0	stay at home	480.0	2018-01-01 00:00:00.000000	2018-01-01 08:00:00.000000	1	11	0	0	0	0	0	0	0	0	33.09554835970861	264.76438687766887	4	4.507116204300499
1388	0x1790c9d75c4d8a885f3bd08eb1b07	3139	1	by foot	23.37445328043372	2018-01-01 08:00:00.000000	2018-01-01 08:23:22.467197	1	11	0	0	0	0	0	0	0	0	79.60763248914385	31.013081439723845	4	1.1322279302334444
1389	0x1790c9d75c4d8a885f3bd08eb1b07	39	2	school	353.9859105119514	2018-01-01 08:23:22.467197	2018-01-01 14:17:21.621828	1	11	0	0	0	0	0	0	0	0	39.70655368962561	234.25934268523005	4	3.7635878402768004
1390	0x1790c9d75c4d8a885f3bd08eb1b07	3931	3	by foot	17.37445328043372	2018-01-01 14:17:21.621828	2018-01-01 14:34:44.089025	1	11	0	0	0	0	0	0	0	0	66.90359963156835	19.373557768192118	3	1.0569609123574082
1391	0x1790c9d75c4d8a885f3bd08eb1b07	31	4	stay at home	565.2651829271812	2018-01-01 14:34:44.089025	2018-01-02 00:00:00.000001	1	11	0	0	0	0	0	0	0	0	23.917167647383298	225.32570242163632	4	3.570033220862122
1392	0x75b38edb7eff08ee50277af5d28f	39	0	stay at home	479.0	2018-01-01 00:00:00.000000	2018-01-01 07:59:00.000000	0	46	0	0	0	0	0	0	0	1	43.00945865602414	343.35884493725933	4	8.171757718414483
1393	0x75b38edb7eff08ee50277af5d28f	3931	1	private car	27.966350966227154	2018-01-01 07:59:00.000000	2018-01-01 08:26:57.981058	0	46	0	0	0	0	0	0	0	1	26.357804577485233	12.285526891886345	2	2.013599101855779
1394	0x75b38edb7eff08ee50277af5d28f	31	2	services	482.4698771772884	2018-01-01 08:26:57.981058	2018-01-01 16:29:26.173689	0	46	0	0	0	0	0	0	0	1	31.257964414982627	251.35043753514535	4	5.163604168488208
1395	0x75b38edb7eff08ee50277af5d28f	3139	3	private car	21.966350966227154	2018-01-01 16:29:26.173689	2018-01-01 16:51:24.154747	0	46	0	0	0	0	0	0	0	1	21.514483356203062	7.8765782043234855	1	1.9875289928275857
1396	0x75b38edb7eff08ee50277af5d28f	39	4	stay at home	428.59742089025724	2018-01-01 16:51:24.154747	2018-01-02 00:00:00.000000	0	46	0	0	0	0	0	0	0	1	37.52383145985068	268.04362309354497	4	5.595317326379172
1397	0x1877e3700b3d16a2cbff15a08635f	31	0	stay at home	480.0	2018-01-01 00:00:00.000000	2018-01-01 08:00:00.000000	1	11	0	0	0	0	0	0	0	1	33.09554835970861	264.76438687766887	4	5.507116204300499
1398	0x1877e3700b3d16a2cbff15a08635f	3139	1	private car	26.686302422266355	2018-01-01 08:00:00.000000	2018-01-01 08:26:41.178145	1	11	0	0	0	0	0	0	0	1	27.29404542484932	12.139619175576739	2	2.0127254372892605
1399	0x1877e3700b3d16a2cbff15a08635f	39	2	school	349.46672791608603	2018-01-01 08:26:41.178145	2018-01-01 14:16:09.181820	1	11	0	0	0	0	0	0	0	1	39.70655368962561	231.26865657896423	4	4.6976510266541425
1400	0x1877e3700b3d16a2cbff15a08635f	3931	3	private car	32.68630242226635	2018-01-01 14:16:09.181820	2018-01-01 14:48:50.359965	1	11	0	0	0	0	0	0	0	1	22.93837701653772	12.496178803975264	2	2.0148617707146443
1401	0x1877e3700b3d16a2cbff15a08635f	31	4	stay at home	551.1606672393812	2018-01-01 14:48:50.359965	2018-01-01 23:59:59.999999	1	11	0	0	0	0	0	0	0	1	23.917167647383298	219.7033679834653	4	4.453357356941357
1402	0xc81bdde57bb1621ef4e2c613b730	31	0	stay at home	476.0	2018-01-01 00:00:00.000000	2018-01-01 07:56:00.000000	1	11	0	0	0	0	0	0	0	0	33.09554835970861	262.55801698702163	4	4.448726522010858
1403	0xc81bdde57bb1621ef4e2c613b730	3139	1	metro	30.58578836388925	2018-01-01 07:56:00.000000	2018-01-01 08:26:35.147302	1	11	0	0	0	0	0	0	0	0	58.426466813425606	29.78365914675391	4	1.124031106102872
1404	0xc81bdde57bb1621ef4e2c613b730	39	2	school	345.0201625110299	2018-01-01 08:26:35.147302	2018-01-01 14:11:36.357053	1	11	0	0	0	0	0	0	0	0	39.70655368962561	228.32602677912604	4	3.63390133202775
1405	0xc81bdde57bb1621ef4e2c613b730	3931	3	metro	25.58578836388925	2018-01-01 14:11:36.357053	2018-01-01 14:37:11.504355	1	11	0	0	0	0	0	0	0	0	50.846735719991955	21.68256365210537	3	1.0714833010731226
1406	0xc81bdde57bb1621ef4e2c613b730	31	4	stay at home	562.8082607611915	2018-01-01 14:37:11.504355	2018-01-02 00:00:00.000001	1	11	0	0	0	0	0	0	0	0	23.917167647383298	224.3463254326272	4	3.549429134263829
1407	0x7035729e0bc2640af3076dc479	31	0	stay at home	476.0	2018-01-01 00:00:00.000000	2018-01-01 07:56:00.000000	0	13	0	0	0	0	0	0	0	0	33.09554835970861	262.55801698702163	4	4.448726522010858
1408	0x7035729e0bc2640af3076dc479	3139	1	by foot	26.40349035878932	2018-01-01 07:56:00.000000	2018-01-01 08:22:24.209422	0	13	0	0	0	0	0	0	0	0	76.87693001766527	33.830321342245774	4	1.151237210311312
1409	0x7035729e0bc2640af3076dc479	39	2	school	358.6734292262711	2018-01-01 08:22:24.209422	2018-01-01 14:21:04.615176	0	13	0	0	0	0	0	0	0	0	39.70655368962561	237.36142957691771	4	3.8332233262893682
1410	0x7035729e0bc2640af3076dc479	3931	3	by foot	30.40349035878932	2018-01-01 14:21:04.615176	2018-01-01 14:51:28.824598	0	13	0	0	0	0	0	0	0	0	66.90359963156835	33.901715772778154	4	1.1517230670825438
1411	0x7035729e0bc2640af3076dc479	31	4	stay at home	548.5195900561503	2018-01-01 14:51:28.824598	2018-01-02 00:00:00.000001	0	13	0	0	0	0	0	0	0	0	23.917167647383298	218.65058322078175	4	3.431937418768226
1412	0xc30c014cce9e832693ce03c07613	31	0	stay at home	473.0	2018-01-01 00:00:00.000000	2018-01-01 07:53:00.000000	0	21	0	0	0	0	0	0	0	0	33.09554835970861	260.9032395690362	4	4.405431210982228
1413	0xc30c014cce9e832693ce03c07613	3140	1	private car	22.28494542605202	2018-01-01 07:53:00.000000	2018-01-01 08:15:17.096726	0	21	0	0	0	0	0	0	0	0	16.870689299053655	6.266039838821508	1	0.9781740059758252
1414	0xc30c014cce9e832693ce03c07613	40	2	university	356.43950404909174	2018-01-01 08:15:17.096726	2018-01-01 14:11:43.466969	0	21	0	0	0	0	0	0	0	0	14.815318358321319	88.01274546615758	4	1.585746581401213
1415	0xc30c014cce9e832693ce03c07613	4031	3	private car	20.28494542605202	2018-01-01 14:11:43.466969	2018-01-01 14:32:00.563695	0	21	0	0	0	0	0	0	0	0	12.493897796476187	4.223967249336518	0	0.9664397181602956
1416	0xc30c014cce9e832693ce03c07613	31	4	stay at home	115.23655429150168	2018-01-01 14:32:00.563695	2018-01-01 16:27:14.756952	0	21	0	0	0	0	0	0	0	0	23.917167647383298	45.93553313494388	4	1.2366164749422472
1417	0xc30c014cce9e832693ce03c07613	3140	5	private car	20.543868195005142	2018-01-01 16:27:14.756952	2018-01-01 16:47:47.389044	0	21	0	0	0	0	0	0	0	0	13.233056022956172	4.530969312545509	0	0.9681948008900311
1418	0xc30c014cce9e832693ce03c07613	40	6	library	230.0807377269427	2018-01-01 16:47:47.389044	2018-01-01 20:37:52.233308	0	21	0	0	0	0	0	0	0	0	11.354343471404746	43.540262038431656	4	1.2192341901354333
1419	0xc30c014cce9e832693ce03c07613	4031	7	private car	23.543868195005142	2018-01-01 20:37:52.233308	2018-01-01 21:01:24.865400	0	21	0	0	0	0	0	0	0	0	3.4762617368806232	1.364077469074284	0	0.9502422735059086
1420	0xc30c014cce9e832693ce03c07613	31	8	stay at home	178.58557669034963	2018-01-01 21:01:24.865400	2018-01-02 00:00:00.000001	0	21	0	0	0	0	0	0	0	0	2.413661029109731	7.184084113643068	1	0.9834956512329016
1421	0xc5be295f3c1a2f44fcfbd4a25d32	30	0	stay at home	488.0	2018-01-01 00:00:00.000000	2018-01-01 08:08:00.000000	0	66	0	0	0	0	0	0	0	0	36.33618478268205	295.5343028991473	4	5.405990714012058
1422	0xc5be295f3c1a2f44fcfbd4a25d32	3031	1	private car	22.739725145485366	2018-01-01 08:08:00.000000	2018-01-01 08:30:44.383509	0	66	0	0	0	0	0	0	0	0	25.1265313667317	9.522840285648261	1	0.997183958592363
1423	0xc5be295f3c1a2f44fcfbd4a25d32	31	2	services	482.43349652921097	2018-01-01 08:30:44.383509	2018-01-01 16:33:10.393301	0	66	0	0	0	0	0	0	0	0	31.257964414982627	251.33148445176204	4	4.163137817967737
1424	0xc5be295f3c1a2f44fcfbd4a25d32	3130	3	private car	24.739725145485366	2018-01-01 16:33:10.393301	2018-01-01 16:57:54.776810	0	66	0	0	0	0	0	0	0	0	18.888776881027688	7.788385806183722	1	0.9870144099727698
1425	0xc5be295f3c1a2f44fcfbd4a25d32	30	4	stay at home	112.54474821443921	2018-01-01 16:57:54.776810	2018-01-01 18:50:27.461703	0	66	0	0	0	0	0	0	0	0	29.73423558349706	55.773867618224926	4	1.3106504721784251
1426	0xc5be295f3c1a2f44fcfbd4a25d32	3030	5	private car	11.763443440144686	2018-01-01 18:50:27.461703	2018-01-01 19:02:13.268309	0	66	0	0	0	0	0	0	0	0	22.51785147334643	4.414791203338156	0	0.9675302542850306
1427	0xc5be295f3c1a2f44fcfbd4a25d32	30	6	free time	258.20686252014946	2018-01-01 19:02:13.268309	2018-01-01 23:20:25.680060	0	66	0	0	0	0	0	0	0	0	95.04080834893142	409.0031489192734	4	10.570938765824518
1428	0xc5be295f3c1a2f44fcfbd4a25d32	3030	7	private car	16.763443440144684	2018-01-01 23:20:25.680060	2018-01-01 23:37:11.486666	0	66	0	0	0	0	0	0	0	0	2.3768134838876134	0.6640596400820541	0	0.946319141894012
1429	0xc5be295f3c1a2f44fcfbd4a25d32	30	8	stay at home	22.808555564940434	2018-01-01 23:37:11.486666	2018-01-02 00:00:00.000000	0	66	0	0	0	0	0	0	0	0	3.5256066677666267	1.3402332596979933	0	0.9501083754859857
1430	0x10d2284bb0a421b4bfc27666dad41	31	0	stay at home	484.0	2018-01-01 00:00:00.000000	2018-01-01 08:04:00.000000	1	21	0	0	0	0	0	0	0	0	33.09554835970861	266.9707567683161	4	4.56627225309548
1431	0x10d2284bb0a421b4bfc27666dad41	3140	1	private car	24.11359422618983	2018-01-01 08:04:00.000000	2018-01-01 08:28:06.815654	1	21	0	0	0	0	0	0	0	0	17.72049337434767	7.121746445281751	1	0.9831333828095407
1432	0x10d2284bb0a421b4bfc27666dad41	40	2	university	364.91344637003414	2018-01-01 08:28:06.815654	2018-01-01 14:33:01.622436	1	21	0	0	0	0	0	0	0	0	14.815318358321319	90.10514802007114	4	1.605477828601375
1433	0x10d2284bb0a421b4bfc27666dad41	4031	3	private car	21.11359422618983	2018-01-01 14:33:01.622436	2018-01-01 14:54:08.438090	1	21	0	0	0	0	0	0	0	0	12.493897796476187	4.396518139638091	0	0.9674257726517842
1434	0x10d2284bb0a421b4bfc27666dad41	31	4	stay at home	141.09121646940264	2018-01-01 14:54:08.438090	2018-01-01 17:15:13.911078	1	21	0	0	0	0	0	0	0	0	23.917167647383298	56.24170463119917	4	1.3142793260455958
1435	0x10d2284bb0a421b4bfc27666dad41	3140	5	private car	19.467147702418494	2018-01-01 17:15:13.911078	2018-01-01 17:34:41.939940	1	21	0	0	0	0	0	0	0	0	14.986039980704591	4.862257562978751	0	0.9700922995825239
1436	0x10d2284bb0a421b4bfc27666dad41	40	6	library	246.69732955667928	2018-01-01 17:34:41.939940	2018-01-01 21:41:23.779713	1	21	0	0	0	0	0	0	0	0	12.515852937719977	51.46045828099396	4	1.2776613141621558
1437	0x10d2284bb0a421b4bfc27666dad41	4031	7	private car	16.467147702418494	2018-01-01 21:41:23.779713	2018-01-01 21:57:51.808575	1	21	0	0	0	0	0	0	0	0	1.1860553434329875	0.325515808725895	0	0.9444276450706238
1438	0x10d2284bb0a421b4bfc27666dad41	31	8	stay at home	122.13652374666708	2018-01-01 21:57:51.808575	2018-01-02 00:00:00.000000	1	21	0	0	0	0	0	0	0	0	2.413661029109731	4.913269459971093	0	0.9703848074013773
1439	0x12a4189cd2a1c16410c1ae5ff64b7	40	0	stay at home	474.0	2018-01-01 00:00:00.000000	2018-01-01 07:54:00.000000	1	25	0	0	0	0	0	0	0	0	27.841112269197765	219.94478692666235	4	3.45828807541687
1440	0x12a4189cd2a1c16410c1ae5ff64b7	4039	1	private car	25.76738939637468	2018-01-01 07:54:00.000000	2018-01-01 08:19:46.043364	1	25	0	0	0	0	0	0	0	0	20.454900598079345	8.78448981291413	1	0.9928420756424566
1441	0x12a4189cd2a1c16410c1ae5ff64b7	39	2	industry	480.298841806352	2018-01-01 08:19:46.043364	2018-01-01 16:20:03.973872	1	25	0	0	0	0	0	0	0	0	39.70655368962561	317.8501958208152	4	6.168123491010861
1442	0x12a4189cd2a1c16410c1ae5ff64b7	3940	3	private car	30.1201317182868	2018-01-01 16:20:03.973872	2018-01-01 16:50:11.181775	1	25	0	0	0	0	0	0	0	0	17.015537695865927	8.541837277615933	1	0.9914192846092575
1443	0x12a4189cd2a1c16410c1ae5ff64b7	40	4	gym	236.35630416326282	2018-01-01 16:50:11.181775	2018-01-01 20:46:32.560025	1	25	0	0	0	0	0	0	0	0	11.354343471404746	44.727844318358294	4	1.2278216216381679
1444	0x12a4189cd2a1c16410c1ae5ff64b7	4040	5	private car	18.64725767808788	2018-01-01 20:46:32.560025	2018-01-01 21:05:11.395486	1	25	0	0	0	0	0	0	0	0	2.0148094534275867	0.6261778508385268	0	0.9461073023782219
1445	0x12a4189cd2a1c16410c1ae5ff64b7	40	6	stay at home	174.81007523763583	2018-01-01 21:05:11.395486	2018-01-02 00:00:00.000000	1	25	0	0	0	0	0	0	0	0	1.1049698230747993	3.219330965117047	0	0.9607185797048349
1446	0x15ac09b392c07bb3bbadf5f01d57b	40	0	stay at home	476.0	2018-01-01 00:00:00.000000	2018-01-01 07:56:00.000000	1	25	0	0	0	0	0	0	0	0	27.841112269197765	220.87282400230228	4	3.4773078561786503
1447	0x15ac09b392c07bb3bbadf5f01d57b	4039	1	private car	20.360222159366266	2018-01-01 07:56:00.000000	2018-01-01 08:16:21.613330	1	25	0	0	0	0	0	0	0	0	20.454900598079345	6.9411053404108225	1	0.9820843605554567
1448	0x15ac09b392c07bb3bbadf5f01d57b	39	2	services	485.8483532302758	2018-01-01 08:16:21.613330	2018-01-01 16:22:12.514524	1	25	0	0	0	0	0	0	0	0	39.70655368962561	321.52272870923554	4	6.303464019613715
1449	0x15ac09b392c07bb3bbadf5f01d57b	3940	3	private car	19.360222159366266	2018-01-01 16:22:12.514524	2018-01-01 16:41:34.127854	1	25	0	0	0	0	0	0	0	0	17.015537695865927	5.490409832550593	1	0.973700343821126
1450	0x15ac09b392c07bb3bbadf5f01d57b	40	4	stay at home	438.4312024509917	2018-01-01 16:41:34.127854	2018-01-02 00:00:00.000001	1	25	0	0	0	0	0	0	0	0	12.955597037884903	94.66896646317306	4	1.6493703215905713
1451	0x134b4daff74dd45a9512003ee47e3	30	0	stay at home	472.0	2018-01-01 00:00:00.000000	2018-01-01 07:52:00.000000	1	17	0	0	0	0	0	0	0	0	36.33618478268205	285.8446536237654	4	5.105109510060168
1452	0x134b4daff74dd45a9512003ee47e3	3030	1	private car	15.425574276140694	2018-01-01 07:52:00.000000	2018-01-01 08:07:25.534457	1	17	0	0	0	0	0	0	0	0	25.36490822733948	6.521137931138623	1	0.9796498424119369
1453	0x134b4daff74dd45a9512003ee47e3	30	2	school	368.5420300470751	2018-01-01 08:07:25.534457	2018-01-01 14:15:58.056260	1	17	0	0	0	0	0	0	0	0	34.0710171385198	209.27669703331293	4	3.2469798243286987
1454	0x134b4daff74dd45a9512003ee47e3	3030	3	private car	14.425574276140694	2018-01-01 14:15:58.056260	2018-01-01 14:30:23.590717	1	17	0	0	0	0	0	0	0	0	20.774354620169913	4.994699926869127	0	0.9708519214203312
1455	0x134b4daff74dd45a9512003ee47e3	30	4	stay at home	569.6068214006435	2018-01-01 14:30:23.590717	2018-01-02 00:00:00.000001	1	17	0	0	0	0	0	0	0	0	30.815292686585373	292.54334862893984	4	5.311271127929759
1456	0xd2bd4b685d385ecf4504c0d92242	39	0	stay at home	471.0	2018-01-01 00:00:00.000000	2018-01-01 07:51:00.000000	1	22	0	0	0	0	0	0	1	0	43.00945865602414	337.6242504497895	4	8.532769136315936
1457	0xd2bd4b685d385ecf4504c0d92242	3931	1	private car	26.219130409461698	2018-01-01 07:51:00.000000	2018-01-01 08:17:13.147825	1	22	0	0	0	0	0	0	1	0	26.357804577485233	11.517978592069865	2	2.609011615783491
1458	0xd2bd4b685d385ecf4504c0d92242	31	2	services	470.16921165504993	2018-01-01 08:17:13.147825	2018-01-01 16:07:23.300524	1	22	0	0	0	0	0	0	1	0	31.257964414982627	244.94220811556642	4	5.608866166991167
1459	0xd2bd4b685d385ecf4504c0d92242	3139	3	private car	29.219130409461698	2018-01-01 16:07:23.300524	2018-01-01 16:36:36.448349	1	22	0	0	0	0	0	0	1	0	21.514483356203062	10.477241581284842	2	2.6028244790914052
1460	0xd2bd4b685d385ecf4504c0d92242	39	4	stay at home	443.3925275260267	2018-01-01 16:36:36.448349	2018-01-02 00:00:00.000001	1	22	0	0	0	0	0	0	1	0	37.52383145985068	277.2964412240638	4	6.453606164018963
1461	0x16d4d496a53e7936b532ab79b55c2	31	0	stay at home	478.0	2018-01-01 00:00:00.000000	2018-01-01 07:58:00.000000	1	61	0	0	1	0	1	0	0	0	33.09554835970861	263.66120193234525	4	32.21902619089403
1462	0x16d4d496a53e7936b532ab79b55c2	3139	1	private car	30.807875432391228	2018-01-01 07:58:00.000000	2018-01-01 08:28:48.472526	1	61	0	0	1	0	1	0	0	0	26.357804577485233	13.53379933490794	2	28.762304366733225
1463	0x16d4d496a53e7936b532ab79b55c2	39	2	services	473.60525060323425	2018-01-01 08:28:48.472526	2018-01-01 16:22:24.787562	1	61	0	0	1	0	1	0	0	0	39.70655368962561	313.4205385127652	4	33.749941842432854
1464	0x16d4d496a53e7936b532ab79b55c2	3931	3	private car	24.57974162083221	2018-01-01 16:22:24.787562	2018-01-01 16:46:59.572059	1	61	0	0	1	0	1	0	0	0	21.514483356203062	8.81367403335277	1	28.73421333456429
1465	0x16d4d496a53e7936b532ab79b55c2	31	4	free time	237.13405151877075	2018-01-01 16:46:59.572059	2018-01-01 20:44:07.615150	1	61	0	0	1	0	1	0	0	0	72.70120690150257	287.3321957142954	4	32.89138829772083
1466	0x16d4d496a53e7936b532ab79b55c2	3131	5	private car	19.228133811559026	2018-01-01 20:44:07.615150	2018-01-01 21:03:21.303179	1	61	0	0	1	0	1	0	0	0	4.937714020333659	1.5823837651031114	0	28.692669058006366
1467	0x16d4d496a53e7936b532ab79b55c2	31	6	stay at home	176.64494701321246	2018-01-01 21:03:21.303179	2018-01-02 00:00:00.000000	1	61	0	0	1	0	1	0	0	0	2.413661029109731	7.106017076582405	1	28.724241994418684
1468	0x184d5cab97b104ef5ea05b087b49f	40	0	stay at home	487.0	2018-01-01 00:00:00.000000	2018-01-01 08:07:00.000000	1	5	0	0	0	0	0	0	0	0	27.841112269197765	225.97702791832188	4	3.5838019532184946
1469	0x184d5cab97b104ef5ea05b087b49f	4039	1	private car	15.800437273881201	2018-01-01 08:07:00.000000	2018-01-01 08:22:48.026236	1	5	0	0	0	0	0	0	0	0	20.96995078767189	5.522239867616423	1	0.9738835291846664
1470	0x184d5cab97b104ef5ea05b087b49f	39	2	school	361.30059886410055	2018-01-01 08:22:48.026236	2018-01-01 14:24:06.062168	1	5	0	0	0	0	0	0	0	0	39.70655368962561	239.1000271148549	4	3.87281316988716
1471	0x184d5cab97b104ef5ea05b087b49f	3940	3	private car	15.800437273881201	2018-01-01 14:24:06.062168	2018-01-01 14:39:54.088404	1	5	0	0	0	0	0	0	0	0	19.308341567586968	5.0846706633555145	1	0.9713682869216395
1472	0x184d5cab97b104ef5ea05b087b49f	40	4	stay at home	560.098526588137	2018-01-01 14:39:54.088404	2018-01-01 23:59:59.999999	1	5	0	0	0	0	0	0	0	0	13.148062482162722	122.73684039580174	4	1.9469707958987739
1473	0xd77eb3e2742c21bcba062e733fc8	40	0	stay at home	484.0	2018-01-01 00:00:00.000000	2018-01-01 08:04:00.000000	1	1	0	0	0	0	0	0	1	0	27.841112269197765	224.58497230486196	4	5.154438791803594
1474	0xd77eb3e2742c21bcba062e733fc8	4030	1	private car	32.432631775297594	2018-01-01 08:04:00.000000	2018-01-01 08:36:25.957907	1	1	0	0	0	0	0	0	1	0	18.802436729554277	10.163541782132745	2	2.600966999174916
1475	0xd77eb3e2742c21bcba062e733fc8	30	2	school	362.8679981895888	2018-01-01 08:36:25.957907	2018-01-01 14:39:18.037798	1	1	0	0	0	0	0	0	1	0	34.0710171385198	206.05469642229752	4	4.785735714318343
1476	0xd77eb3e2742c21bcba062e733fc8	3040	3	private car	27.432631775297594	2018-01-01 14:39:18.037798	2018-01-01 15:06:43.995705	1	1	0	0	0	0	0	0	1	0	14.602613773145073	6.676468776592964	1	2.580549579074443
1477	0xd77eb3e2742c21bcba062e733fc8	40	4	stay at home	533.266738259816	2018-01-01 15:06:43.995705	2018-01-02 00:00:00.000001	1	1	0	0	0	0	0	0	1	0	12.884949031649851	114.51857904586483	4	3.454666326832368
1478	0xf80ff4647422beb360664a1ac2d5	40	0	stay at home	472.0	2018-01-01 00:00:00.000000	2018-01-01 07:52:00.000000	1	57	0	1	1	0	0	0	0	0	27.841112269197765	219.0167498510224	4	7.113672326876334
1479	0xf80ff4647422beb360664a1ac2d5	4031	1	private car	25.68985268593447	2018-01-01 07:52:00.000000	2018-01-01 08:17:41.391161	1	57	0	1	1	0	0	0	0	0	16.870689299053655	7.223425380047657	1	4.658024347328319
1480	0xf80ff4647422beb360664a1ac2d5	31	2	services	478.8845762855723	2018-01-01 08:17:41.391161	2018-01-01 16:16:34.465738	1	57	0	1	1	0	0	0	0	0	31.257964414982627	249.48261740697419	4	7.792195652312371
1481	0xf80ff4647422beb360664a1ac2d5	3140	3	private car	30.68985268593447	2018-01-01 16:16:34.465738	2018-01-01 16:47:15.856899	1	57	0	1	1	0	0	0	0	0	13.233056022956172	6.76867566548738	1	4.655384068042361
1482	0xf80ff4647422beb360664a1ac2d5	40	4	stay at home	109.64653364524418	2018-01-01 16:47:15.856899	2018-01-01 18:36:54.648918	1	57	0	1	1	0	0	0	0	0	12.955597037884903	23.675605108477882	3	4.75847879146326
1483	0xf80ff4647422beb360664a1ac2d5	4039	5	private car	26.660611986821284	2018-01-01 18:36:54.648918	2018-01-01 19:03:34.285637	1	57	0	1	1	0	0	0	0	0	19.005686335853223	8.445053815723565	1	4.6651523645869215
1484	0xf80ff4647422beb360664a1ac2d5	39	6	shopping	225.36461328912247	2018-01-01 19:03:34.285637	2018-01-01 22:48:56.162434	1	57	0	1	1	0	0	0	0	0	37.39230135082316	140.44835889864322	4	5.836118576623973
1485	0xf80ff4647422beb360664a1ac2d5	3940	7	private car	27.660611986821284	2018-01-01 22:48:56.162434	2018-01-01 23:16:35.799153	1	57	0	1	1	0	0	0	0	0	1.3885577307946877	0.640139276880215	0	4.620485370831107
1486	0xf80ff4647422beb360664a1ac2d5	40	8	stay at home	43.40334743454969	2018-01-01 23:16:35.799153	2018-01-01 23:59:59.999999	1	57	0	1	1	0	0	0	0	0	1.390186081247524	1.0056454913843567	0	4.622531474474097
1487	0x52649dfeca78617b7b2fc9b90205	31	0	stay at home	489.0	2018-01-01 00:00:00.000000	2018-01-01 08:09:00.000000	0	1	0	0	0	0	0	0	0	0	33.09554835970861	269.72871913162516	4	4.64131035315946
1488	0x52649dfeca78617b7b2fc9b90205	3139	1	private car	28.85866416160819	2018-01-01 08:09:00.000000	2018-01-01 08:37:51.519850	0	1	0	0	0	0	0	0	0	0	27.29404542484932	13.12782817545675	2	1.0186573783849056
1489	0x52649dfeca78617b7b2fc9b90205	39	2	school	351.09505060680607	2018-01-01 08:37:51.519850	2018-01-01 14:28:57.222886	0	1	0	0	0	0	0	0	0	0	39.70655368962561	232.34624128468278	4	3.721274756236162
1490	0x52649dfeca78617b7b2fc9b90205	3931	3	private car	21.85866416160819	2018-01-01 14:28:57.222886	2018-01-01 14:50:48.742736	0	1	0	0	0	0	0	0	0	0	22.93837701653772	8.356704660280833	1	0.9903351325031441
1491	0x52649dfeca78617b7b2fc9b90205	31	4	stay at home	549.1876210699775	2018-01-01 14:50:48.742736	2018-01-02 00:00:00.000000	0	1	0	0	0	0	0	0	0	0	23.917167647383298	218.9168733833044	4	3.437342767886351
1492	0xbbd8afee0690ae2d53a6894782c1	31	0	stay at home	473.0	2018-01-01 00:00:00.000000	2018-01-01 07:53:00.000000	0	1	0	0	0	0	0	0	0	0	33.09554835970861	260.9032395690362	4	4.405431210982228
1493	0xbbd8afee0690ae2d53a6894782c1	3130	1	private car	21.831812697283684	2018-01-01 07:53:00.000000	2018-01-01 08:14:49.908762	0	1	0	0	0	0	0	0	0	0	24.06925075289951	8.757922903354274	1	0.992686201313047
1494	0xbbd8afee0690ae2d53a6894782c1	30	2	school	358.3886051473686	2018-01-01 08:14:49.908762	2018-01-01 14:13:13.225071	0	1	0	0	0	0	0	0	0	0	34.0710171385198	203.51107180377	4	3.138203286379522
1495	0xbbd8afee0690ae2d53a6894782c1	3031	3	private car	22.831812697283684	2018-01-01 14:13:13.225071	2018-01-01 14:36:03.133833	0	1	0	0	0	0	0	0	0	0	18.449143932798428	7.020456644981357	1	0.9825450329473882
1496	0xbbd8afee0690ae2d53a6894782c1	31	4	stay at home	563.947769458064	2018-01-01 14:36:03.133833	2018-01-02 00:00:00.000000	0	1	0	0	0	0	0	0	0	0	23.917167647383298	224.80055577493974	4	3.5589703824876797
1497	0x488840bbd45eb8c51b20076cddde	40	0	stay at home	474.0	2018-01-01 00:00:00.000000	2018-01-01 07:54:00.000000	0	66	0	0	0	0	0	0	0	0	27.841112269197765	219.94478692666235	4	3.45828807541687
1498	0x488840bbd45eb8c51b20076cddde	4039	1	private car	33.05042778659472	2018-01-01 07:54:00.000000	2018-01-01 08:27:03.025667	0	66	0	0	0	0	0	0	0	0	20.454900598079345	11.26738691831324	2	1.0075183788300257
1499	0x488840bbd45eb8c51b20076cddde	39	2	services	493.89229464779237	2018-01-01 08:27:03.025667	2018-01-01 16:40:56.563346	0	66	0	0	0	0	0	0	0	0	39.70655368962561	326.84601523874926	4	6.504927392223212
1500	0x488840bbd45eb8c51b20076cddde	3939	3	private car	20.576863019430906	2018-01-01 16:40:56.563346	2018-01-01 17:01:31.175127	0	66	0	0	0	0	0	0	0	0	25.8929100264233	8.87991437980269	1	0.9934021559719232
1501	0x488840bbd45eb8c51b20076cddde	39	4	shopping	245.66903362723338	2018-01-01 17:01:31.175127	2018-01-01 21:07:11.317145	0	66	0	0	0	0	0	0	0	0	34.43551153085393	140.99564733740561	4	2.168822244545196
1502	0x488840bbd45eb8c51b20076cddde	3940	5	private car	37.62729080602563	2018-01-01 21:07:11.317145	2018-01-01 21:44:48.954593	0	66	0	0	0	0	0	0	0	0	1.5256651842456066	0.9567774593373017	0	0.9479576552189308
1503	0x488840bbd45eb8c51b20076cddde	40	6	stay at home	135.18409011292283	2018-01-01 21:44:48.954593	2018-01-02 00:00:00.000000	0	66	0	0	0	0	0	0	0	0	1.1049698230747993	2.4895723355767347	0	0.956584044273887
1504	0x99cd202f3544fb93517f26f8f53d	41	0	stay at home	478.0	2018-01-01 00:00:00.000000	2018-01-01 07:58:00.000000	0	17	0	0	0	0	0	0	0	0	27.805415986137202	221.5164806895597	4	3.4905607647130874
1505	0x99cd202f3544fb93517f26f8f53d	4139	1	private car	31.349785217009444	2018-01-01 07:58:00.000000	2018-01-01 08:29:20.987113	0	17	0	0	0	0	0	0	0	0	23.161493153020558	12.101797260873823	2	1.0124990905862807
1506	0x99cd202f3544fb93517f26f8f53d	39	2	school	353.01589835335284	2018-01-01 08:29:20.987113	2018-01-01 14:22:21.941014	0	17	0	0	0	0	0	0	0	0	39.70655368962561	233.61741202098034	4	3.7493365526765157
1507	0x99cd202f3544fb93517f26f8f53d	3941	3	private car	26.349785217009444	2018-01-01 14:22:21.941014	2018-01-01 14:48:42.928127	0	17	0	0	0	0	0	0	0	0	21.286670901377473	9.34832010394102	1	0.9961559790512945
1508	0x99cd202f3544fb93517f26f8f53d	41	4	stay at home	551.2845312126283	2018-01-01 14:48:42.928127	2018-01-02 00:00:00.000000	0	17	0	0	0	0	0	0	0	0	19.017106172407885	174.73060768794434	4	2.647346695503559
1509	0x8c5df2269c27bc0a073d1659abfa	40	0	stay at home	489.0	2018-01-01 00:00:00.000000	2018-01-01 08:09:00.000000	0	21	0	0	0	0	0	0	1	0	27.841112269197765	226.9050649939618	4	5.203512031140686
1510	0x8c5df2269c27bc0a073d1659abfa	4040	1	private car	17.97060796282939	2018-01-01 08:09:00.000000	2018-01-01 08:26:58.236478	0	21	0	0	0	0	0	0	1	0	11.396398737170244	3.4133368982295065	0	2.5618207474107724
1511	0x8c5df2269c27bc0a073d1659abfa	40	2	university	358.6811901639507	2018-01-01 08:26:58.236478	2018-01-01 14:25:39.107888	0	21	0	0	0	0	0	0	1	0	14.815318358321319	88.56626702367531	4	3.190942548045383
1512	0x8c5df2269c27bc0a073d1659abfa	4040	3	private car	20.97060796282939	2018-01-01 14:25:39.107888	2018-01-01 14:46:37.344366	0	21	0	0	0	0	0	0	1	0	8.86386234752543	3.0980097054406732	0	2.560029983072445
1513	0x8c5df2269c27bc0a073d1659abfa	40	4	stay at home	106.06429302472804	2018-01-01 14:46:37.344366	2018-01-01 16:32:41.201947	0	21	0	0	0	0	0	0	1	0	13.148062482162722	23.242332530259002	3	2.681406150250801
1514	0x8c5df2269c27bc0a073d1659abfa	4040	5	private car	14.49915709781001	2018-01-01 16:32:41.201947	2018-01-01 16:47:11.151373	0	21	0	0	0	0	0	0	1	0	8.734110362619036	2.110620637620396	0	2.5544440715510826
1515	0x8c5df2269c27bc0a073d1659abfa	40	6	library	244.51372602635522	2018-01-01 16:47:11.151373	2018-01-01 20:51:41.974935	0	21	0	0	0	0	0	0	1	0	11.354343471404746	46.27154714626992	4	2.8390746408316465
1516	0x8c5df2269c27bc0a073d1659abfa	4040	7	private car	16.49915709781001	2018-01-01 20:51:41.974935	2018-01-01 21:08:11.924361	0	21	0	0	0	0	0	0	1	0	2.0148094534275867	0.5540442949042412	0	2.545704053982069
1517	0x8c5df2269c27bc0a073d1659abfa	40	8	stay at home	171.80126066368712	2018-01-01 21:08:11.924361	2018-01-02 00:00:00.000001	0	21	0	0	0	0	0	0	1	0	1.1049698230747993	3.1639201433263637	0	2.5604040170562876
1518	0x111d5dcdf621be03279564c0a11	40	0	stay at home	473.0	2018-01-01 00:00:00.000000	2018-01-01 07:53:00.000000	1	26	0	0	0	0	0	1	1	1	27.841112269197765	219.4807683888424	4	7.048817232756065
1519	0x111d5dcdf621be03279564c0a11	4039	1	by foot	18.4138030836257	2018-01-01 07:53:00.000000	2018-01-01 08:11:24.828185	1	26	0	0	0	0	0	1	1	1	59.660126744398084	18.30949709692496	3	4.650334965275102
1520	0x111d5dcdf621be03279564c0a11	39	2	services	477.2945452439129	2018-01-01 08:11:24.828185	2018-01-01 16:08:42.500900	1	26	0	0	0	0	0	1	1	1	39.70655368962561	315.8620247748811	4	9.696071616443268
1521	0x111d5dcdf621be03279564c0a11	3940	3	by foot	25.4138030836257	2018-01-01 16:08:42.500900	2018-01-01 16:34:07.329085	1	26	0	0	0	0	0	1	1	1	49.62865161294229	21.02087965661964	3	4.667301391581697
1522	0x111d5dcdf621be03279564c0a11	40	4	stay at home	117.89668979724553	2018-01-01 16:34:07.329085	2018-01-01 18:32:01.130473	1	26	0	0	0	0	0	1	1	1	12.955597037884903	25.457033418560492	4	4.695653586116984
1523	0x111d5dcdf621be03279564c0a11	4039	5	by foot	24.14917493212609	2018-01-01 18:32:01.130473	2018-01-01 18:56:10.080969	1	26	0	0	0	0	0	1	1	1	54.2487767556713	21.834386662109363	3	4.672445146623922
1524	0x111d5dcdf621be03279564c0a11	39	6	running	233.76717154359858	2018-01-01 18:56:10.080969	2018-01-01 22:49:56.111262	1	26	0	0	0	0	0	1	1	1	80.4878455657509	313.5902666923927	4	9.614772196567131
1525	0x111d5dcdf621be03279564c0a11	3940	7	by foot	23.14917493212609	2018-01-01 22:49:56.111262	2018-01-01 23:13:05.061758	1	26	0	0	0	0	0	1	1	1	4.049960048151172	1.5625538937128882	0	4.551357557561621
1526	0x111d5dcdf621be03279564c0a11	40	8	stay at home	46.91563738373952	2018-01-01 23:13:05.061758	2018-01-02 00:00:00.000001	1	26	0	0	0	0	0	1	1	1	1.390186081247524	1.0870244347288447	0	4.548687635666408
1527	0x67978f97344c9f848ac18c267f8c	40	0	stay at home	487.0	2018-01-01 00:00:00.000000	2018-01-01 08:07:00.000000	1	57	0	0	0	0	0	0	1	0	27.841112269197765	225.97702791832188	4	5.183801953218495
1528	0x67978f97344c9f848ac18c267f8c	4039	1	private car	21.344729306230093	2018-01-01 08:07:00.000000	2018-01-01 08:28:20.683758	1	57	0	0	0	0	0	0	1	0	20.96995078767189	7.4599653854637165	1	2.5851005078670513
1529	0x67978f97344c9f848ac18c267f8c	39	2	industry	480.4899372175312	2018-01-01 08:28:20.683758	2018-01-01 16:28:50.079991	1	57	0	0	0	0	0	0	1	0	39.70655368962561	317.9766581575456	4	7.772735222864476
1530	0x67978f97344c9f848ac18c267f8c	3940	3	private car	24.344729306230093	2018-01-01 16:28:50.079991	2018-01-01 16:53:10.763749	1	57	0	0	0	0	0	0	1	0	17.015537695865927	6.903977653430169	1	2.58186889069852
1531	0x67978f97344c9f848ac18c267f8c	40	4	stay at home	426.82060417000866	2018-01-01 16:53:10.763749	2018-01-01 23:59:59.999999	1	57	0	0	0	0	0	0	1	0	12.955597037884903	92.16192925155349	4	3.2251124312936392
1532	0x157be26d42b306e138f4422a393a1	40	0	stay at home	478.0	2018-01-01 00:00:00.000000	2018-01-01 07:58:00.000000	1	36	0	0	0	0	0	0	0	1	27.841112269197765	221.8008610779422	4	4.496432241314714
1533	0x157be26d42b306e138f4422a393a1	4039	1	by foot	24.41108113733556	2018-01-01 07:58:00.000000	2018-01-01 08:22:24.664868	1	36	0	0	0	0	0	0	0	1	59.660126744398084	24.27280324368708	3	2.0880120972524994
1534	0x157be26d42b306e138f4422a393a1	39	2	services	483.8264638039161	2018-01-01 08:22:24.664868	2018-01-01 16:26:14.252696	1	36	0	0	0	0	0	0	0	1	39.70655368962561	320.1846910248649	4	7.25381403958261
1535	0x157be26d42b306e138f4422a393a1	3940	3	by foot	25.41108113733556	2018-01-01 16:26:14.252696	2018-01-01 16:51:38.917564	1	36	0	0	0	0	0	0	0	1	49.62865161294229	21.0186282145506	3	2.0672871901397123
1536	0x157be26d42b306e138f4422a393a1	40	4	stay at home	118.82309387127941	2018-01-01 16:51:38.917564	2018-01-01 18:50:28.303196	1	36	0	0	0	0	0	0	0	1	12.955597037884903	25.657068716517788	4	2.0969496431750434
1537	0x157be26d42b306e138f4422a393a1	4039	5	by foot	26.702544207573567	2018-01-01 18:50:28.303196	2018-01-01 19:17:10.455848	1	36	0	0	0	0	0	0	0	1	55.43325181290524	24.670147618394328	3	2.09057008406889
1538	0x157be26d42b306e138f4422a393a1	39	6	shopping	250.10541766400414	2018-01-01 19:17:10.455848	2018-01-01 23:27:16.780908	1	36	0	0	0	0	0	0	0	1	37.39230135082316	155.86695244609885	4	3.3680662384677387
1539	0x157be26d42b306e138f4422a393a1	3940	7	by foot	21.702544207573567	2018-01-01 23:27:16.780908	2018-01-01 23:48:58.933560	1	36	0	0	0	0	0	0	0	1	3.9475238849346104	1.4278551937207655	0	1.9506005123707981
1540	0x157be26d42b306e138f4422a393a1	40	8	stay at home	11.017773970982034	2018-01-01 23:48:58.933560	2018-01-01 23:59:59.999998	1	36	0	0	0	0	0	0	0	1	1.390186081247524	0.25527926701317477	0	1.9440356964345176
1541	0x1b46a909b1aeb61dfa1f1a889c031	40	0	stay at home	482.0	2018-01-01 00:00:00.000000	2018-01-01 08:02:00.000000	1	36	0	0	0	0	0	0	0	0	27.841112269197765	223.65693522922206	4	3.534997129072714
1542	0x1b46a909b1aeb61dfa1f1a889c031	4031	1	private car	26.275603084517698	2018-01-01 08:02:00.000000	2018-01-01 08:28:16.536185	1	36	0	0	0	0	0	0	0	0	17.72049337434767	7.760277506103084	1	0.9868504607042106
1543	0x1b46a909b1aeb61dfa1f1a889c031	31	2	services	481.1026273973323	2018-01-01 08:28:16.536185	2018-01-01 16:29:22.693829	1	36	0	0	0	0	0	0	0	0	31.257964414982627	250.6381467856743	4	4.14611374080864
1544	0x1b46a909b1aeb61dfa1f1a889c031	3140	3	private car	24.275603084517698	2018-01-01 16:29:22.693829	2018-01-01 16:53:39.230014	1	36	0	0	0	0	0	0	0	0	13.233056022956172	5.354006926807839	1	0.972915720185067
1545	0x1b46a909b1aeb61dfa1f1a889c031	40	4	stay at home	426.34616643363233	2018-01-01 16:53:39.230014	2018-01-02 00:00:00.000000	1	36	0	0	0	0	0	0	0	0	12.955597037884903	92.05948551601918	4	1.6241288169888075
1546	0x144e915566e4c01a9dec4fe31047d	31	0	stay at home	473.0	2018-01-01 00:00:00.000000	2018-01-01 07:53:00.000000	1	23	0	0	0	0	0	1	0	0	33.09554835970861	260.9032395690362	4	5.405431210982228
1547	0x144e915566e4c01a9dec4fe31047d	3139	1	by foot	25.784553904955526	2018-01-01 07:53:00.000000	2018-01-01 08:18:47.073234	1	23	0	0	0	0	0	1	0	0	76.87693001766527	33.0372891014664	4	2.145854192576941
1548	0x144e915566e4c01a9dec4fe31047d	39	2	services	471.2871458960023	2018-01-01 08:18:47.073234	2018-01-01 16:10:04.301988	1	23	0	0	0	0	0	1	0	0	39.70655368962561	311.88647269583385	4	6.954510821756627
1549	0x144e915566e4c01a9dec4fe31047d	3931	3	by foot	17.784553904955526	2018-01-01 16:10:04.301988	2018-01-01 16:27:51.375222	1	23	0	0	0	0	0	1	0	0	62.75057645559227	18.59985015902523	3	2.0521388732962302
1550	0x144e915566e4c01a9dec4fe31047d	31	4	stay at home	452.14374629408667	2018-01-01 16:27:51.375222	2018-01-02 00:00:00.000000	1	23	0	0	0	0	0	1	0	0	26.302469163551745	198.20828240654964	4	4.041378750720249
1551	0x177652534b594c3f8b28becae6b8b	40	0	stay at home	487.0	2018-01-01 00:00:00.000000	2018-01-01 08:07:00.000000	1	7	0	0	0	0	0	0	0	0	27.841112269197765	225.97702791832188	4	3.5838019532184946
1552	0x177652534b594c3f8b28becae6b8b	4039	1	private car	21.84279246087253	2018-01-01 08:07:00.000000	2018-01-01 08:28:50.567548	1	7	0	0	0	0	0	0	0	0	20.96995078767189	7.634038049497127	1	0.9861144706467786
1553	0x177652534b594c3f8b28becae6b8b	39	2	school	371.36803735878055	2018-01-01 08:28:50.567548	2018-01-01 14:40:12.649790	1	7	0	0	0	0	0	0	0	0	39.70655368962561	245.7624152332885	4	4.028346016727567
1554	0x177652534b594c3f8b28becae6b8b	3940	3	private car	25.84279246087253	2018-01-01 14:40:12.649790	2018-01-01 15:06:03.217338	1	7	0	0	0	0	0	0	0	0	17.876792656489595	7.699770708128512	1	0.9864976308288905
1555	0x177652534b594c3f8b28becae6b8b	40	4	stay at home	533.9463777194744	2018-01-01 15:06:03.217338	2018-01-02 00:00:00.000001	1	7	0	0	0	0	0	0	0	0	12.884949031649851	114.66453104249146	4	1.8562668082198406
1556	0x1e0b6b94d9710ffbec12dfd658b86	40	0	stay at home	473.0	2018-01-01 00:00:00.000000	2018-01-01 07:53:00.000000	1	21	0	0	1	0	0	0	0	0	27.841112269197765	219.4807683888424	4	4.948817232756065
1557	0x1e0b6b94d9710ffbec12dfd658b86	4040	1	private car	22.85946172637669	2018-01-01 07:53:00.000000	2018-01-01 08:15:51.567704	1	21	0	0	1	0	0	0	0	0	10.967785319647763	4.178627812293403	0	2.466180789461007
1558	0x1e0b6b94d9710ffbec12dfd658b86	40	2	university	351.8769918206467	2018-01-01 08:15:51.567704	2018-01-01 14:07:44.187213	1	21	0	0	1	0	0	0	0	0	14.815318358321319	86.8861609465218	4	3.0752235696594896
1559	0x1e0b6b94d9710ffbec12dfd658b86	4040	3	private car	20.85946172637669	2018-01-01 14:07:44.187213	2018-01-01 14:28:35.754917	1	21	0	0	1	0	0	0	0	0	8.86386234752543	3.0815899564346356	0	2.4599368255950123
1560	0x1e0b6b94d9710ffbec12dfd658b86	40	4	stay at home	129.39904096333206	2018-01-01 14:28:35.754917	2018-01-01 16:37:59.697375	1	21	0	0	1	0	0	0	0	0	13.148062482162722	28.35577792863039	4	2.614585567589349
1561	0x1e0b6b94d9710ffbec12dfd658b86	4040	5	private car	18.21879764535379	2018-01-01 16:37:59.697375	2018-01-01 16:56:12.825234	1	21	0	0	1	0	0	0	0	0	8.734110362619036	2.6520831551457307	0	2.457503226181277
1562	0x1e0b6b94d9710ffbec12dfd658b86	40	6	library	236.50903467498154	2018-01-01 16:56:12.825234	2018-01-01 20:52:43.367314	1	21	0	0	1	0	0	0	0	0	11.354343471404746	44.75674689650192	4	2.728031368964835
1563	0x1e0b6b94d9710ffbec12dfd658b86	4040	7	private car	24.21879764535379	2018-01-01 20:52:43.367314	2018-01-01 21:16:56.495173	1	21	0	0	1	0	0	0	0	0	2.0148094534275867	0.8132710407751431	0	2.447154011433896
1564	0x1e0b6b94d9710ffbec12dfd658b86	40	8	stay at home	163.05841379757885	2018-01-01 21:16:56.495173	2018-01-02 00:00:00.000001	1	21	0	0	1	0	0	0	0	0	1.1049698230747993	3.0029104440794687	0	2.4594905626528187
1565	0x1541bae0dc1004d78f0621041fd44	39	0	stay at home	473.0	2018-01-01 00:00:00.000000	2018-01-01 07:53:00.000000	0	17	0	0	0	0	0	0	0	0	43.00945865602414	339.05789907165695	4	6.991759095910707
1566	0x1541bae0dc1004d78f0621041fd44	3939	1	by foot	15.144602348171821	2018-01-01 07:53:00.000000	2018-01-01 08:08:08.676141	0	17	0	0	0	0	0	0	0	0	87.33087963982352	22.043190747686367	3	1.073769395324101
1567	0x1541bae0dc1004d78f0621041fd44	39	2	school	355.19084672347634	2018-01-01 08:08:08.676141	2018-01-01 14:03:20.126944	0	17	0	0	0	0	0	0	0	0	39.70655368962561	235.05674042482156	4	3.78136606011722
1568	0x1541bae0dc1004d78f0621041fd44	3939	3	by foot	17.14460234817182	2018-01-01 14:03:20.126944	2018-01-01 14:20:28.803085	0	17	0	0	0	0	0	0	0	0	86.77906063064148	24.796541444337343	3	1.091385030641474
1569	0x1541bae0dc1004d78f0621041fd44	39	4	stay at home	579.5199485801801	2018-01-01 14:20:28.803085	2018-01-02 00:00:00.000000	0	17	0	0	0	0	0	0	0	0	44.13335083501195	426.2692867762862	4	11.706584775881918
1570	0xf5c6793726c5bb3c1f684e3a1807	40	0	stay at home	486.0	2018-01-01 00:00:00.000000	2018-01-01 08:06:00.000000	1	41	0	0	0	0	0	0	0	0	27.841112269197765	225.5130093805019	4	3.5739873791615526
1571	0xf5c6793726c5bb3c1f684e3a1807	4039	1	by foot	37.188944527026024	2018-01-01 08:06:00.000000	2018-01-01 08:43:11.336672	1	41	0	0	0	0	0	0	0	0	61.16235646404302	37.909391361391464	4	1.1793276676837725
1572	0xf5c6793726c5bb3c1f684e3a1807	39	2	industry	475.77866350420754	2018-01-01 08:43:11.336672	2018-01-01 16:38:58.056482	1	41	0	0	0	0	0	0	0	0	39.70655368962561	314.8588507801355	4	6.060036408767403
1573	0xf5c6793726c5bb3c1f684e3a1807	3940	3	by foot	41.188944527026024	2018-01-01 16:38:58.056482	2018-01-01 17:20:09.393154	1	41	0	0	0	0	0	0	0	0	51.149225748780225	35.11304369944733	4	1.1599977764508653
1574	0xf5c6793726c5bb3c1f684e3a1807	40	4	stay at home	399.8434474417404	2018-01-01 17:20:09.393154	2018-01-02 00:00:00.000001	1	41	0	0	0	0	0	0	0	0	14.280909121244589	95.16879892734387	4	1.6542497812263957
1575	0x5b3d8eb8a9f6975e3852c99469d5	39	0	stay at home	483.0	2018-01-01 00:00:00.000000	2018-01-01 08:03:00.000000	0	61	1	1	0	0	0	0	1	0	43.00945865602414	346.2261421809943	4	12.06862391843807
1576	0x5b3d8eb8a9f6975e3852c99469d5	3939	1	by foot	15.68565282552738	2018-01-01 08:03:00.000000	2018-01-01 08:18:41.139170	0	61	1	1	0	0	0	0	1	0	89.08521661133949	23.289329660872934	3	5.8560065558159415
1577	0x5b3d8eb8a9f6975e3852c99469d5	39	2	services	462.3261280143185	2018-01-01 08:18:41.139170	2018-01-01 16:01:00.706851	0	61	1	1	0	0	0	0	1	0	39.70655368962561	305.956287068621	4	10.523735387878585
1578	0x5b3d8eb8a9f6975e3852c99469d5	3939	3	by foot	24.68565282552738	2018-01-01 16:01:00.706851	2018-01-01 16:25:41.846021	0	61	1	1	0	0	0	0	1	0	73.78281466824572	30.356282456509053	4	5.9021415003378355
1579	0x5b3d8eb8a9f6975e3852c99469d5	39	4	stay at home	128.37283277869517	2018-01-01 16:25:41.846021	2018-01-01 18:34:04.215988	0	61	1	1	0	0	0	0	1	0	37.52383145985068	80.2840090201892	4	6.28924402837116
1580	0x5b3d8eb8a9f6975e3852c99469d5	3930	5	by foot	20.493252249354615	2018-01-01 18:34:04.215988	2018-01-01 18:54:33.811123	0	61	1	1	0	0	0	0	1	0	72.11582400886961	24.631462876397144	3	5.864620778992908
1581	0x5b3d8eb8a9f6975e3852c99469d5	30	6	shopping	255.78498848772398	2018-01-01 18:54:33.811123	2018-01-01 23:10:20.910432	0	61	1	1	0	0	0	0	1	0	28.411523378600506	121.12068633856718	4	6.702762891378576
1582	0x5b3d8eb8a9f6975e3852c99469d5	3039	7	by foot	17.493252249354615	2018-01-01 23:10:20.910432	2018-01-01 23:27:50.505567	0	61	1	1	0	0	0	0	1	0	6.046954236849459	1.7630149300918536	0	5.726785322295854
1583	0x5b3d8eb8a9f6975e3852c99469d5	39	8	stay at home	32.1582405694985	2018-01-01 23:27:50.505567	2018-01-02 00:00:00.000001	0	61	1	1	0	0	0	0	1	0	2.625009641714537	1.4069281925918193	0	5.724782950722522
1584	0x1040ab61bb01a4a60f8630a619b52	40	0	stay at home	484.0	2018-01-01 00:00:00.000000	2018-01-01 08:04:00.000000	1	52	0	0	0	0	0	0	0	0	27.841112269197765	224.58497230486196	4	3.5544387918035945
1585	0x1040ab61bb01a4a60f8630a619b52	4039	1	private car	31.607478061931506	2018-01-01 08:04:00.000000	2018-01-01 08:35:36.448684	1	52	0	0	0	0	0	0	0	0	20.96995078767189	11.04678765801871	2	1.0062056910670034
1586	0x1040ab61bb01a4a60f8630a619b52	39	2	services	461.819751348574	2018-01-01 08:35:36.448684	2018-01-01 16:17:25.633765	1	52	0	0	0	0	0	0	0	0	39.70655368962561	305.62117919752836	4	5.738059971010177
1587	0x1040ab61bb01a4a60f8630a619b52	3930	3	private car	15.23804417644291	2018-01-01 16:17:25.633765	2018-01-01 16:32:39.916416	1	52	0	0	0	0	0	0	0	0	22.67125855393744	5.757760656340966	1	0.9752400486722775
1588	0x1040ab61bb01a4a60f8630a619b52	30	4	shopping	229.4112157463483	2018-01-01 16:32:39.916416	2018-01-01 20:22:04.589361	1	52	0	0	0	0	0	0	0	0	26.059217702390683	99.63794690840346	4	1.6985250659858182
1589	0x1040ab61bb01a4a60f8630a619b52	3040	5	private car	22.29306423737984	2018-01-01 20:22:04.589361	2018-01-01 20:44:22.173215	1	52	0	0	0	0	0	0	0	0	5.2244326696708665	1.9411435518139748	0	0.9534885698279155
1590	0x1040ab61bb01a4a60f8630a619b52	40	6	stay at home	195.63044642932323	2018-01-01 20:44:22.173215	2018-01-02 00:00:00.000001	1	52	0	0	0	0	0	0	0	0	4.8722982220937086	15.886164605416502	3	1.0353993863520945
1591	0xb31a2f95ef266293d685bfc21320	31	0	stay at home	483.0	2018-01-01 00:00:00.000000	2018-01-01 08:03:00.000000	1	22	0	0	0	0	0	0	0	0	33.09554835970861	266.4191642956543	4	4.5514108462009135
1592	0xb31a2f95ef266293d685bfc21320	3131	1	private car	16.344073557686112	2018-01-01 08:03:00.000000	2018-01-01 08:19:20.644413	1	22	0	0	0	0	0	0	0	0	24.044588011525097	6.549775252077064	1	0.9798156588159113
1593	0xb31a2f95ef266293d685bfc21320	31	2	services	476.5946748291179	2018-01-01 08:19:20.644413	2018-01-01 16:15:56.324903	1	22	0	0	0	0	0	0	0	0	31.257964414982627	248.28965643631307	4	4.088964949880536
1594	0xb31a2f95ef266293d685bfc21320	3131	3	private car	25.344073557686112	2018-01-01 16:15:56.324903	2018-01-01 16:41:16.969316	1	22	0	0	0	0	0	0	0	0	17.732001683293312	7.490019249773328	1	0.9852754953221206
1595	0xb31a2f95ef266293d685bfc21320	31	4	stay at home	438.71717805550986	2018-01-01 16:41:16.969316	2018-01-01 23:59:59.999999	1	22	0	0	0	0	0	0	0	0	26.302469163551745	192.3224174554248	4	2.9374019117308507
1596	0x17ffa699fa56c7aa0f7ed1366f313	40	0	stay at home	475.0	2018-01-01 00:00:00.000000	2018-01-01 07:55:00.000000	0	43	0	0	1	0	0	0	0	0	27.841112269197765	220.40880546448233	4	4.967784926084089
1597	0x17ffa699fa56c7aa0f7ed1366f313	4030	1	private car	31.061905755643814	2018-01-01 07:55:00.000000	2018-01-01 08:26:03.714345	0	43	0	0	1	0	0	0	0	0	18.166346773493622	9.404689190043381	1	2.4964878950324185
1598	0x17ffa699fa56c7aa0f7ed1366f313	30	2	industry	479.2007068896583	2018-01-01 08:26:03.714345	2018-01-01 16:25:15.756758	0	43	0	0	1	0	0	0	0	0	34.0710171385198	272.1142582871392	4	6.207209485262385
1599	0x17ffa699fa56c7aa0f7ed1366f313	3030	3	private car	22.10210304516917	2018-01-01 16:25:15.756758	2018-01-01 16:47:21.882941	0	43	0	0	1	0	0	0	0	0	20.04555207876206	7.384147627368401	1	2.4846592000037497
1600	0x17ffa699fa56c7aa0f7ed1366f313	30	4	free time	243.70876722390759	2018-01-01 16:47:21.882941	2018-01-01 20:51:04.408974	0	43	0	0	1	0	0	0	0	0	82.18676352292445	333.82724700491224	4	8.27892835550162
1601	0x17ffa699fa56c7aa0f7ed1366f313	3040	5	private car	18.959802710474644	2018-01-01 20:51:04.408974	2018-01-01 21:10:01.997137	0	43	0	0	1	0	0	0	0	0	3.189562660361084	1.0078913128857132	0	2.448244060249146
1602	0x17ffa699fa56c7aa0f7ed1366f313	40	6	stay at home	169.96671437514647	2018-01-01 21:10:01.997137	2018-01-02 00:00:00.000000	0	43	0	0	1	0	0	0	0	0	1.1049698230747993	3.1301348385285093	0	2.4602122712241283
1603	0x1c18f6aaa1cb0f4f8a57c0694d340	40	0	stay at home	470.0	2018-01-01 00:00:00.000000	2018-01-01 07:50:00.000000	1	13	0	0	0	0	0	0	0	1	27.841112269197765	218.08871277538248	4	4.4205600415334985
1604	0x1c18f6aaa1cb0f4f8a57c0694d340	4039	1	private car	12.183480260777856	2018-01-01 07:50:00.000000	2018-01-01 08:02:11.008816	1	13	0	0	0	0	0	0	0	1	20.454900598079345	4.15353129454788	0	1.9660374957475923
1605	0x1c18f6aaa1cb0f4f8a57c0694d340	39	2	school	364.8227842782875	2018-01-01 08:02:11.008816	2018-01-01 14:07:00.375873	1	13	0	0	0	0	0	0	0	1	39.70655368962561	241.43092451907538	4	4.926532668910168
1606	0x1c18f6aaa1cb0f4f8a57c0694d340	3940	3	private car	18.183480260777856	2018-01-01 14:07:00.375873	2018-01-01 14:25:11.384689	1	13	0	0	0	0	0	0	0	1	19.308341567586968	5.85154746270957	1	1.9757807545888606
1607	0x1c18f6aaa1cb0f4f8a57c0694d340	40	4	stay at home	574.8102552001568	2018-01-01 14:25:11.384689	2018-01-02 00:00:00.000001	1	13	0	0	0	0	0	0	0	1	13.148062482162722	125.96068584599269	4	2.9844219315215934
1608	0x6bfac702694a08783d8862539579	30	0	stay at home	484.0	2018-01-01 00:00:00.000000	2018-01-01 08:04:00.000000	1	17	0	0	0	0	0	0	0	0	36.33618478268205	293.11189058030186	4	5.329147455549649
1609	0x6bfac702694a08783d8862539579	3039	1	private car	16.554593095797273	2018-01-01 08:04:00.000000	2018-01-01 08:20:33.275586	1	17	0	0	0	0	0	0	0	0	28.375988780055923	7.829215799078911	1	0.9872526104779897
1610	0x6bfac702694a08783d8862539579	39	2	school	375.32494734979474	2018-01-01 08:20:33.275586	2018-01-01 14:35:52.772427	1	17	0	0	0	0	0	0	0	0	39.70655368962561	248.38100288334218	4	4.091173004247637
1611	0x6bfac702694a08783d8862539579	3930	3	private car	20.554593095797273	2018-01-01 14:35:52.772427	2018-01-01 14:56:26.048013	1	17	0	0	0	0	0	0	0	0	25.263587703909213	8.65471275656402	1	0.9920808751924426
1612	0x6bfac702694a08783d8862539579	30	4	stay at home	543.5658664586107	2018-01-01 14:56:26.048013	2018-01-02 00:00:00.000001	1	17	0	0	0	0	0	0	0	0	30.815292686585373	279.1690211559911	4	4.907619095984873
1613	0x15c0fd355c4e999bdb2f20a0c2bc7	41	0	stay at home	484.0	2018-01-01 00:00:00.000000	2018-01-01 08:04:00.000000	0	56	1	0	1	0	0	0	0	0	27.805415986137202	224.29702228817342	4	6.048395046645739
1614	0x15c0fd355c4e999bdb2f20a0c2bc7	4130	1	private car	33.633830961764914	2018-01-01 08:04:00.000000	2018-01-01 08:37:38.029858	0	56	1	0	1	0	0	0	0	0	21.652258869470955	12.137473579269354	2	3.5127125955319247
1615	0x15c0fd355c4e999bdb2f20a0c2bc7	30	2	industry	492.4058054795908	2018-01-01 08:37:38.029858	2018-01-01 16:50:02.378187	0	56	1	0	1	0	0	0	0	0	34.0710171385198	279.6127772933631	4	7.420506703924404
1616	0x15c0fd355c4e999bdb2f20a0c2bc7	3041	3	private car	31.633830961764914	2018-01-01 16:50:02.378187	2018-01-01 17:21:40.408045	0	56	1	0	1	0	0	0	0	0	17.366050588546063	9.155911813192072	1	3.4950238610224122
1617	0x15c0fd355c4e999bdb2f20a0c2bc7	41	4	stay at home	112.92598265111529	2018-01-01 17:21:40.408045	2018-01-01 19:14:35.967004	0	56	1	0	1	0	0	0	0	0	21.44485025279254	40.3613464600436	4	3.6965417935327394
1618	0x15c0fd355c4e999bdb2f20a0c2bc7	4140	5	private car	24.290408071511834	2018-01-01 19:14:35.967004	2018-01-01 19:38:53.391488	0	56	1	0	1	0	0	0	0	0	12.45770307300738	5.043378187951271	1	3.4711312645556323
1619	0x15c0fd355c4e999bdb2f20a0c2bc7	40	6	gym	213.46409882164625	2018-01-01 19:38:53.391488	2018-01-01 23:12:21.237417	0	56	1	0	1	0	0	0	0	0	13.07835803055805	46.529331850998574	4	3.74096381919344
1620	0x15c0fd355c4e999bdb2f20a0c2bc7	4041	7	private car	28.290408071511834	2018-01-01 23:12:21.237417	2018-01-01 23:40:38.661901	0	56	1	0	1	0	0	0	0	0	1.1739475689516894	0.5535242630033761	0	3.445701147470539
1621	0x15c0fd355c4e999bdb2f20a0c2bc7	41	8	stay at home	19.355634981094227	2018-01-01 23:40:38.661901	2018-01-02 00:00:00.000000	0	56	1	0	1	0	0	0	0	0	2.092525039975821	0.6750358477095265	0	3.4463805310278435
1622	0xb57b264112ea9886e612a0203a83	40	0	stay at home	481.0	2018-01-01 00:00:00.000000	2018-01-01 08:01:00.000000	0	25	0	0	0	0	0	0	0	0	27.841112269197765	223.1929166914021	4	3.525316211553484
1623	0xb57b264112ea9886e612a0203a83	4040	1	private car	22.931006303384837	2018-01-01 08:01:00.000000	2018-01-01 08:23:55.860378	0	25	0	0	0	0	0	0	0	0	11.396398737170244	4.355514854632298	0	0.9671913653338784
1624	0xb57b264112ea9886e612a0203a83	40	2	residence	467.4358704028429	2018-01-01 08:23:55.860378	2018-01-01 16:11:22.012602	0	25	0	0	0	0	0	0	0	0	16.90465812680253	131.69739308940723	4	2.0528551764729843
1625	0xb57b264112ea9886e612a0203a83	4040	3	private car	21.931006303384837	2018-01-01 16:11:22.012602	2018-01-01 16:33:17.872980	0	25	0	0	0	0	0	0	0	0	8.734110362619036	3.192463823617615	0	0.9605660443017572
1626	0xb57b264112ea9886e612a0203a83	40	4	stay at home	126.9907701131521	2018-01-01 16:33:17.872980	2018-01-01 18:40:17.319187	0	25	0	0	0	0	0	0	0	0	12.955597037884903	27.420687418611266	4	1.1084429276528496
1627	0xb57b264112ea9886e612a0203a83	4039	5	private car	29.573596213792914	2018-01-01 18:40:17.319187	2018-01-01 19:09:51.734960	0	25	0	0	0	0	0	0	0	0	19.005686335853223	9.367774891042076	1	0.9962705214508114
1628	0xb57b264112ea9886e612a0203a83	39	6	shopping	236.3129542961989	2018-01-01 19:09:51.734960	2018-01-01 23:06:10.512218	0	25	0	0	0	0	0	0	0	0	37.39230135082316	147.27142000244618	4	2.250773854043078
1629	0xb57b264112ea9886e612a0203a83	3940	7	private car	32.57359621379291	2018-01-01 23:06:10.512218	2018-01-01 23:38:44.927991	0	25	0	0	0	0	0	0	0	0	1.3534367605490092	0.7347717089837892	0	0.9467146991911943
1630	0xb57b264112ea9886e612a0203a83	40	8	stay at home	21.251200153450554	2018-01-01 23:38:44.927991	2018-01-02 00:00:00.000000	0	25	0	0	0	0	0	0	0	0	1.390186081247524	0.4923853777188701	0	0.9453594982348995
1631	0xae906ee78abcae9ed41d69fe43d0	40	0	stay at home	471.0	2018-01-01 00:00:00.000000	2018-01-01 07:51:00.000000	0	13	0	0	0	0	0	0	1	0	27.841112269197765	218.55273131320246	4	5.029953286747398
1632	0xae906ee78abcae9ed41d69fe43d0	4039	1	private car	24.034837354838253	2018-01-01 07:51:00.000000	2018-01-01 08:15:02.090241	0	13	0	0	0	0	0	0	1	0	20.454900598079345	8.193836816403678	1	2.5893823450797955
1633	0xae906ee78abcae9ed41d69fe43d0	39	2	school	347.80672397471125	2018-01-01 08:15:02.090241	2018-01-01 14:02:50.493679	0	13	0	0	0	0	0	0	1	0	39.70655368962561	230.17010598524445	4	5.2737220341320485
1634	0xae906ee78abcae9ed41d69fe43d0	3940	3	private car	25.034837354838253	2018-01-01 14:02:50.493679	2018-01-01 14:27:52.583920	0	13	0	0	0	0	0	0	1	0	19.308341567586968	8.056353178936707	1	2.5885787704352197
1635	0xae906ee78abcae9ed41d69fe43d0	40	4	stay at home	572.1236013156123	2018-01-01 14:27:52.583920	2018-01-01 23:59:59.999999	0	13	0	0	0	0	0	0	1	0	13.148062482162722	125.3719476269604	4	3.577529247076755
1636	0xc17f09cd7be43bbb1309b6e5dc56	40	0	stay at home	471.0	2018-01-01 00:00:00.000000	2018-01-01 07:51:00.000000	0	43	0	0	1	0	0	0	0	0	27.841112269197765	218.55273131320246	4	4.929953286747398
1637	0xc17f09cd7be43bbb1309b6e5dc56	4031	1	private car	22.42166176422193	2018-01-01 07:51:00.000000	2018-01-01 08:13:25.299706	0	43	0	0	1	0	0	0	0	0	16.870689299053655	6.304481486544323	1	2.478396262709585
1638	0xc17f09cd7be43bbb1309b6e5dc56	31	2	services	467.1679940217876	2018-01-01 08:13:25.299706	2018-01-01 16:00:35.379347	0	43	0	0	1	0	0	0	0	0	31.257964414982627	243.37867554919757	4	5.471992954920815
1639	0xc17f09cd7be43bbb1309b6e5dc56	3140	3	private car	21.42166176422193	2018-01-01 16:00:35.379347	2018-01-01 16:22:00.679053	0	43	0	0	1	0	0	0	0	0	13.233056022956172	4.7245675038461155	0	2.4693032097756786
1640	0xc17f09cd7be43bbb1309b6e5dc56	40	4	stay at home	121.17996074550071	2018-01-01 16:22:00.679053	2018-01-01 18:23:11.476698	0	43	0	0	1	0	0	0	0	0	12.955597037884903	26.165979008090297	4	2.6002538610357067
1641	0xc17f09cd7be43bbb1309b6e5dc56	4030	5	private car	27.551876628684568	2018-01-01 18:23:11.476698	2018-01-01 18:50:44.589296	0	43	0	0	1	0	0	0	0	0	15.729173211013714	7.2228039963510025	1	2.4837207347276484
1642	0xc17f09cd7be43bbb1309b6e5dc56	30	6	shopping	246.25309319322116	2018-01-01 18:50:44.589296	2018-01-01 22:56:59.774888	0	43	0	0	1	0	0	0	0	0	28.411523378600506	116.6070919051982	4	3.3777005436751444
1643	0xc17f09cd7be43bbb1309b6e5dc56	3040	7	private car	25.551876628684568	2018-01-01 22:56:59.774888	2018-01-01 23:22:32.887486	0	43	0	0	1	0	0	0	0	0	1.8085288367670747	0.7701884286081784	0	2.4469128794480817
1644	0xc17f09cd7be43bbb1309b6e5dc56	40	8	stay at home	37.45187525367737	2018-01-01 23:22:32.887486	2018-01-02 00:00:00.000001	0	43	0	0	1	0	0	0	0	0	1.390186081247524	0.8677512615713477	0	2.4474590233885016
1645	0x1e59fd5b09fddb5caab0a8776d1cb	39	0	stay at home	472.0	2018-01-01 00:00:00.000000	2018-01-01 07:52:00.000000	1	33	0	0	0	0	0	0	1	0	43.00945865602414	338.3410747607232	4	8.56220163947339
1646	0x1e59fd5b09fddb5caab0a8776d1cb	3939	1	private car	23.613719880194303	2018-01-01 07:52:00.000000	2018-01-01 08:15:36.823193	1	33	0	0	0	0	0	0	1	0	29.942015876510922	11.784039592604323	2	2.610599454394004
1647	0x1e59fd5b09fddb5caab0a8776d1cb	39	2	services	474.0212140765602	2018-01-01 08:15:36.823193	2018-01-01 16:09:38.096038	1	33	0	0	0	0	0	0	1	0	39.70655368962561	313.69581311254086	4	7.618525257635948
1648	0x1e59fd5b09fddb5caab0a8776d1cb	3939	3	private car	16.613719880194303	2018-01-01 16:09:38.096038	2018-01-01 16:26:14.919231	1	33	0	0	0	0	0	0	1	0	25.29696502911282	7.004611513545862	1	2.582453027094224
1649	0x1e59fd5b09fddb5caab0a8776d1cb	39	4	stay at home	453.75134616305115	2018-01-01 16:26:14.919231	2018-01-02 00:00:00.000001	1	33	0	0	0	0	0	0	1	0	37.52383145985068	283.7748173017116	4	6.643040481122927
1650	0x1df928e505b7967a8692817cc92a1	31	0	stay at home	470.0	2018-01-01 00:00:00.000000	2018-01-01 07:50:00.000000	0	46	0	0	0	0	0	0	0	0	33.09554835970861	259.2484621510508	4	4.362557252884105
1651	0x1df928e505b7967a8692817cc92a1	3139	1	by foot	25.266386347110124	2018-01-01 07:50:00.000000	2018-01-01 08:15:15.983181	0	46	0	0	0	0	0	0	0	0	76.87693001766527	32.37337025010131	4	1.1413669444590389
1652	0x1df928e505b7967a8692817cc92a1	39	2	services	487.0790050504421	2018-01-01 08:15:15.983181	2018-01-01 16:22:20.723484	0	46	0	0	0	0	0	0	0	0	39.70655368962561	322.3371444187467	4	6.333876965768066
1653	0x1df928e505b7967a8692817cc92a1	3940	3	by foot	22.573585876328842	2018-01-01 16:22:20.723484	2018-01-01 16:44:55.138637	0	46	0	0	0	0	0	0	0	0	49.62865161294229	18.67161048518598	3	1.0525851837381577
1654	0x1df928e505b7967a8692817cc92a1	40	4	gym	229.49795630320443	2018-01-01 16:44:55.138637	2018-01-01 20:34:25.016015	0	46	0	0	0	0	0	0	0	0	11.354343471404746	43.429977030867015	4	1.2184397712398534
1655	0x1df928e505b7967a8692817cc92a1	4031	5	by foot	24.692800470781286	2018-01-01 20:34:25.016015	2018-01-01 20:59:06.584043	0	46	0	0	0	0	0	0	0	0	16.818865380124087	6.921748116272253	1	0.9819720153576882
1656	0x1df928e505b7967a8692817cc92a1	31	6	stay at home	180.89026595213318	2018-01-01 20:59:06.584043	2018-01-02 00:00:00.000000	0	46	0	0	0	0	0	0	0	0	12.234890564546792	36.88621013526856	4	1.1722177904259643
1657	0xd3f4e0e93af7ef8d44009eb57616	31	0	stay at home	487.0	2018-01-01 00:00:00.000000	2018-01-01 08:07:00.000000	1	19	0	0	0	0	0	0	1	0	33.09554835970861	268.62553418630154	4	6.211148263631369
1658	0xd3f4e0e93af7ef8d44009eb57616	3140	1	private car	15.89091051366073	2018-01-01 08:07:00.000000	2018-01-01 08:22:53.454631	1	19	0	0	0	0	0	0	1	0	17.72049337434767	4.693246241161278	0	2.5691237999606598
1659	0xd3f4e0e93af7ef8d44009eb57616	40	2	university	360.66402511878283	2018-01-01 08:22:53.454631	2018-01-01 14:23:33.296138	1	19	0	0	0	0	0	0	1	0	14.815318358321319	89.05587254213941	4	3.195552716171533
1660	0xd3f4e0e93af7ef8d44009eb57616	4031	3	private car	14.89091051366073	2018-01-01 14:23:33.296138	2018-01-01 14:38:26.750769	1	19	0	0	0	0	0	0	1	0	12.493897796476187	3.1007585675691645	0	2.560045579630404
1661	0xd3f4e0e93af7ef8d44009eb57616	31	4	stay at home	135.81919675999598	2018-01-01 14:38:26.750769	2018-01-01 16:54:15.902575	1	19	0	0	0	0	0	0	1	0	23.917167647383298	54.140174977362705	4	2.8980568741989274
1662	0xd3f4e0e93af7ef8d44009eb57616	3140	5	private car	22.244463989889393	2018-01-01 16:54:15.902575	2018-01-01 17:16:30.570414	1	19	0	0	0	0	0	0	1	0	14.109548001830381	5.23098887400553	1	2.572208631828945
1663	0xd3f4e0e93af7ef8d44009eb57616	40	6	library	236.7816923842002	2018-01-01 17:16:30.570414	2018-01-01 21:13:17.471957	1	19	0	0	0	0	0	0	1	0	12.515852937719977	49.39208067041833	4	2.8621381115524747
1664	0xd3f4e0e93af7ef8d44009eb57616	4031	7	private car	18.244463989889393	2018-01-01 21:13:17.471957	2018-01-01 21:31:32.139796	1	19	0	0	0	0	0	0	1	0	1.1860553434329875	0.36064906672131725	0	2.5446237640776186
1665	0xd3f4e0e93af7ef8d44009eb57616	31	8	stay at home	148.4643367299209	2018-01-01 21:31:32.139796	2018-01-02 00:00:00.000000	1	19	0	0	0	0	0	0	1	0	2.413661029109731	5.972376396293908	1	2.5764778075002477
1666	0x4c942eb069b60d373699f7efb18a	39	0	stay at home	486.0	2018-01-01 00:00:00.000000	2018-01-01 08:06:00.000000	1	11	0	0	0	0	0	0	0	0	43.00945865602414	348.3766151137955	4	7.387621249005954
1667	0x4c942eb069b60d373699f7efb18a	3939	1	private car	21.211410274354762	2018-01-01 08:06:00.000000	2018-01-01 08:27:12.684616	1	11	0	0	0	0	0	0	0	0	30.543502838173538	10.797846165273633	2	1.0047264052199645
1668	0x4c942eb069b60d373699f7efb18a	39	2	school	351.2328024527081	2018-01-01 08:27:12.684616	2018-01-01 14:18:26.652763	1	11	0	0	0	0	0	0	0	0	39.70655368962561	232.43740213576862	4	3.7232801727391487
1669	0x4c942eb069b60d373699f7efb18a	3939	3	private car	22.211410274354762	2018-01-01 14:18:26.652763	2018-01-01 14:40:39.337379	1	11	0	0	0	0	0	0	0	0	29.752820787648503	11.014201822230199	2	1.006011932329149
1670	0x4c942eb069b60d373699f7efb18a	39	4	stay at home	559.3443769985823	2018-01-01 14:40:39.337379	2018-01-01 23:59:59.999999	1	11	0	0	0	0	0	0	0	0	44.13335083501195	411.42902712782706	4	10.7235853104206
1671	0x38f38b32e2f811b433da66f95758	40	0	stay at home	477.0	2018-01-01 00:00:00.000000	2018-01-01 07:57:00.000000	1	49	0	0	0	0	0	0	0	0	27.841112269197765	221.33684254012223	4	3.4868569373176155
1672	0x38f38b32e2f811b433da66f95758	4040	1	private car	25.187806216613424	2018-01-01 07:57:00.000000	2018-01-01 08:22:11.268373	1	49	0	0	0	0	0	0	0	0	10.967785319647763	4.604240854278423	0	0.9686141537339037
1673	0x38f38b32e2f811b433da66f95758	40	2	residence	469.50257746684844	2018-01-01 08:22:11.268373	2018-01-01 16:11:41.423021	1	49	0	0	0	0	0	0	0	0	16.90465812680253	132.27967602882825	4	2.059931820337797
1674	0x38f38b32e2f811b433da66f95758	4030	3	private car	18.95717533595007	2018-01-01 16:11:41.423021	2018-01-01 16:30:38.853541	1	49	0	0	0	0	0	0	0	0	14.38983122069055	4.546509225089319	0	0.968283724838955
1675	0x38f38b32e2f811b433da66f95758	30	4	gym	260.1915574316955	2018-01-01 16:30:38.853541	2018-01-01 20:50:50.346987	1	49	0	0	0	0	0	0	0	0	26.059217702390683	113.00647399061069	4	1.838165863734603
1676	0x38f38b32e2f811b433da66f95758	3040	5	private car	27.983037738567518	2018-01-01 20:50:50.346987	2018-01-01 21:18:49.329251	1	49	0	0	0	0	0	0	0	0	3.189562660361084	1.4875608715735003	0	0.9509360009830996
1677	0x38f38b32e2f811b433da66f95758	40	6	stay at home	161.17784581032515	2018-01-01 21:18:49.329251	2018-01-02 00:00:00.000000	1	49	0	0	0	0	0	0	0	0	1.1049698230747993	2.9682775961435377	0	0.9592941940955291
1678	0x1ec012f6846681c3215b3b7cd14d9	31	0	stay at home	478.0	2018-01-01 00:00:00.000000	2018-01-01 07:58:00.000000	0	7	0	0	0	0	0	0	0	0	33.09554835970861	263.66120193234525	4	4.47782619089403
1679	0x1ec012f6846681c3215b3b7cd14d9	3139	1	private car	30.69545093582954	2018-01-01 07:58:00.000000	2018-01-01 08:28:41.727056	0	7	0	0	0	0	0	0	0	0	26.357804577485233	13.484411619739687	2	1.020806368856678
1680	0x1ec012f6846681c3215b3b7cd14d9	39	2	school	364.515078211289	2018-01-01 08:28:41.727056	2018-01-01 14:33:12.631749	0	7	0	0	0	0	0	0	0	0	39.70655368962561	241.22729206124373	4	3.9218100555028794
1681	0x1ec012f6846681c3215b3b7cd14d9	3931	3	private car	29.69545093582954	2018-01-01 14:33:12.631749	2018-01-01 15:02:54.358805	0	7	0	0	0	0	0	0	0	0	21.96578274570678	10.871397063203778	2	1.0051632404641597
1682	0x1ec012f6846681c3215b3b7cd14d9	31	4	stay at home	537.094019917052	2018-01-01 15:02:54.358805	2018-01-02 00:00:00.000000	0	7	0	0	0	0	0	0	0	0	26.377185062451243	236.1171393214659	4	3.805138131907219
1683	0x89c8f8bb7966be3960cffcb4d2fd	41	0	stay at home	486.0	2018-01-01 00:00:00.000000	2018-01-01 08:06:00.000000	1	10	0	0	0	0	0	0	0	0	27.805415986137202	225.22386948771134	4	3.5678853047535615
1684	0x89c8f8bb7966be3960cffcb4d2fd	4139	1	private car	24.984753460993232	2018-01-01 08:06:00.000000	2018-01-01 08:30:59.085208	1	10	0	0	0	0	0	0	0	0	23.81977292758857	9.91885256821069	1	0.9995205336588657
1685	0x89c8f8bb7966be3960cffcb4d2fd	39	2	school	381.92952686318876	2018-01-01 08:30:59.085208	2018-01-01 14:52:54.856820	1	10	0	0	0	0	0	0	0	0	39.70655368962561	252.75175440077518	4	4.1982294148367405
1686	0x89c8f8bb7966be3960cffcb4d2fd	3941	3	private car	33.98475346099323	2018-01-01 14:52:54.856820	2018-01-01 15:26:53.942028	1	10	0	0	0	0	0	0	0	0	19.940625668017372	11.294620786425398	2	1.0076805541407683
1687	0x89c8f8bb7966be3960cffcb4d2fd	41	4	stay at home	513.1009662148247	2018-01-01 15:26:53.942028	2018-01-02 00:00:00.000001	1	10	0	0	0	0	0	0	0	0	19.261314543136145	164.71665171084683	4	2.495216281980805
1688	0xf0612f2380ae44c283b1f70420fe	40	0	stay at home	483.0	2018-01-01 00:00:00.000000	2018-01-01 08:03:00.000000	0	73	0	1	0	0	1	0	0	0	27.841112269197765	224.12095376704204	4	31.960204631487706
1689	0xf0612f2380ae44c283b1f70420fe	4039	1	private car	21.06852075024704	2018-01-01 08:03:00.000000	2018-01-01 08:24:04.111245	0	73	0	1	0	0	1	0	0	0	20.96995078767189	7.363430721695408	1	29.400038648751522
1690	0xf0612f2380ae44c283b1f70420fe	39	2	agriculture	468.75740605336335	2018-01-01 08:24:04.111245	2018-01-01 16:12:49.555608	0	73	0	1	0	0	1	0	0	0	50.90583806362257	397.70814339460475	4	38.30382855153047
1691	0xf0612f2380ae44c283b1f70420fe	3939	3	private car	28.00264505483785	2018-01-01 16:12:49.555608	2018-01-01 16:40:49.714311	0	73	0	1	0	0	1	0	0	0	25.29696502911282	11.806365544581535	2	29.426232808127363
1692	0xf0612f2380ae44c283b1f70420fe	39	4	running	259.291919231979	2018-01-01 16:40:49.714311	2018-01-01 21:00:07.229465	0	73	0	1	0	0	1	0	0	0	73.78281466824572	318.85479369444744	4	34.62035363866778
1693	0xf0612f2380ae44c283b1f70420fe	3940	5	private car	16.318268411292088	2018-01-01 21:00:07.229465	2018-01-01 21:16:26.325570	0	73	0	1	0	0	1	0	0	0	1.5256651842456066	0.4149368997047201	0	29.36042688682301
1694	0xf0612f2380ae44c283b1f70420fe	40	6	stay at home	163.56124049828054	2018-01-01 21:16:26.325570	2018-01-02 00:00:00.000000	0	73	0	1	0	0	1	0	0	0	1.1049698230747993	3.012170582921329	0	29.375043074533266
1695	0x10edb6d9068c5b6933a81ffd60b49	39	0	stay at home	482.0	2018-01-01 00:00:00.000000	2018-01-01 08:02:00.000000	1	23	0	0	0	0	0	0	1	0	43.00945865602414	345.50931787006056	4	8.863487378090877
1696	0x10edb6d9068c5b6933a81ffd60b49	3939	1	private car	22.976564574277223	2018-01-01 08:02:00.000000	2018-01-01 08:24:58.593874	1	23	0	0	0	0	0	0	1	0	30.543502838173538	11.696412754765232	2	2.6100762260890686
1697	0x10edb6d9068c5b6933a81ffd60b49	39	2	services	486.60238325129296	2018-01-01 08:24:58.593874	2018-01-01 16:31:34.736869	1	23	0	0	0	0	0	0	1	0	39.70655368962561	322.02172760112063	4	7.922080898910787
1698	0x10edb6d9068c5b6933a81ffd60b49	3939	3	private car	16.976564574277223	2018-01-01 16:31:34.736869	2018-01-01 16:48:33.330743	1	23	0	0	0	0	0	0	1	0	25.29696502911282	7.157592672499441	1	2.5833416828627866
1699	0x10edb6d9068c5b6933a81ffd60b49	39	4	stay at home	138.59533843625752	2018-01-01 16:48:33.330743	2018-01-01 19:07:09.051049	1	23	0	0	0	0	0	0	1	0	37.52383145985068	86.67713534338488	4	3.173278832358737
1700	0x10edb6d9068c5b6933a81ffd60b49	3939	5	private car	24.711936422777608	2018-01-01 19:07:09.051049	2018-01-01 19:31:51.767234	1	23	0	0	0	0	0	0	1	0	28.76330873140243	11.846617611319015	2	2.6109732796681615
1701	0x10edb6d9068c5b6933a81ffd60b49	39	6	running	246.3802789341286	2018-01-01 19:31:51.767234	2018-01-01 23:38:14.583970	1	23	0	0	0	0	0	0	1	0	83.89298379992375	344.49294582069246	4	8.819988136795672
1702	0x10edb6d9068c5b6933a81ffd60b49	3939	7	private car	24.711936422777608	2018-01-01 23:38:14.583970	2018-01-02 00:02:57.300155	1	23	0	0	0	0	0	0	1	0	1.7696694213805866	0.7288659705081783	0	2.5466816566657395
1703	0x10edb6d9068c5b6933a81ffd60b49	39	8	stay at home	-2.9550026157887714	2018-01-02 00:02:57.300155	2018-01-01 23:59:59.999998	1	23	0	0	0	0	0	0	1	0	43.00945865602414	-2.1182177138701723	0	2.5308858059039383
1704	0x194c3072cbb77d4bf50b114fd2613	40	0	stay at home	478.0	2018-01-01 00:00:00.000000	2018-01-01 07:58:00.000000	0	22	0	0	0	0	0	0	0	0	27.841112269197765	221.8008610779422	4	3.4964322413147144
1705	0x194c3072cbb77d4bf50b114fd2613	4039	1	private car	25.54119218504266	2018-01-01 07:58:00.000000	2018-01-01 08:23:32.471531	0	22	0	0	0	0	0	0	0	0	20.454900598079345	8.707375788358144	1	0.9923896970298102
1706	0x194c3072cbb77d4bf50b114fd2613	39	2	services	494.97356845502304	2018-01-01 08:23:32.471531	2018-01-01 16:38:30.885638	0	22	0	0	0	0	0	0	0	0	39.70655368962561	327.5615761800825	4	6.532494753174259
1707	0x194c3072cbb77d4bf50b114fd2613	3940	3	private car	21.54119218504266	2018-01-01 16:38:30.885638	2018-01-01 17:00:03.357169	0	22	0	0	0	0	0	0	0	0	17.53687739958179	6.296087439832043	1	0.9783477268332585
1708	0x194c3072cbb77d4bf50b114fd2613	40	4	stay at home	100.49321343971947	2018-01-01 17:00:03.357169	2018-01-01 18:40:32.949975	0	22	0	0	0	0	0	0	0	0	14.280909121244589	23.91890747390782	3	1.085738871920812
1709	0x194c3072cbb77d4bf50b114fd2613	4039	5	private car	15.718257015304191	2018-01-01 18:40:32.949975	2018-01-01 18:56:16.045396	0	22	0	0	0	0	0	0	0	0	18.599580601944446	4.87254980463715	0	0.9701513093252784
1710	0x194c3072cbb77d4bf50b114fd2613	39	6	running	223.8309018371953	2018-01-01 18:56:16.045396	2018-01-01 22:40:05.899506	0	22	0	0	0	0	0	0	0	0	80.4878455657509	300.2611176652488	4	5.559138806795927
1711	0x194c3072cbb77d4bf50b114fd2613	3940	7	private car	15.718257015304191	2018-01-01 22:40:05.899506	2018-01-01 22:55:48.994927	0	22	0	0	0	0	0	0	0	0	1.4236787010403662	0.37296246216944823	0	0.9446925088973473
1712	0x194c3072cbb77d4bf50b114fd2613	40	8	stay at home	64.18341786736846	2018-01-01 22:55:48.994927	2018-01-01 23:59:59.999999	0	22	0	0	0	0	0	0	0	0	1.5760391820682007	1.6859263566338156	0	0.952051475040059
1713	0xc9a59c95021d41d326f5dd103602	40	0	stay at home	486.0	2018-01-01 00:00:00.000000	2018-01-01 08:06:00.000000	1	27	0	1	0	0	1	0	0	0	27.841112269197765	225.5130093805019	4	31.989487379161552
1714	0xc9a59c95021d41d326f5dd103602	4039	1	private car	27.226710596381967	2018-01-01 08:06:00.000000	2018-01-01 08:33:13.602636	1	27	0	1	0	0	1	0	0	0	20.96995078767189	9.515713021938577	1	29.412641955966123
1715	0xc9a59c95021d41d326f5dd103602	39	2	services	469.26969852972036	2018-01-01 08:33:13.602636	2018-01-01 16:22:29.784548	1	27	0	1	0	0	1	0	0	0	39.70655368962561	310.5513746597461	4	34.323212048556854
1716	0xc9a59c95021d41d326f5dd103602	3939	3	private car	22.43518759901442	2018-01-01 16:22:29.784548	2018-01-01 16:44:55.895804	1	27	0	1	0	0	1	0	0	0	25.29696502911282	9.45903593523089	1	29.41230800765168
1717	0xc9a59c95021d41d326f5dd103602	39	4	gym	236.70969013152512	2018-01-01 16:44:55.895804	2018-01-01 20:41:38.477212	1	27	0	1	0	0	1	0	0	0	32.88605453784667	129.74079632170202	4	30.444753733016015
1718	0xc9a59c95021d41d326f5dd103602	3940	5	private car	19.791522997367547	2018-01-01 20:41:38.477212	2018-01-01 21:01:25.968592	1	27	0	1	0	0	1	0	0	0	3.311305501829723	1.0922629831795443	0	29.364217007320786
1719	0xc9a59c95021d41d326f5dd103602	40	6	stay at home	178.5671901459907	2018-01-01 21:01:25.968592	2018-01-02 00:00:00.000001	1	27	0	1	0	0	1	0	0	0	1.1049698230747993	3.288522608376323	0	29.376611519591044
1720	0x1739d530fadf260b63cc8ba96ba3c	31	0	stay at home	488.0	2018-01-01 00:00:00.000000	2018-01-01 08:08:00.000000	0	13	0	0	0	0	0	0	0	0	33.09554835970861	269.17712665896335	4	4.626204726981452
1721	0x1739d530fadf260b63cc8ba96ba3c	3139	1	private car	30.926051816995027	2018-01-01 08:08:00.000000	2018-01-01 08:38:55.563109	0	13	0	0	0	0	0	0	0	0	27.29404542484932	14.068284385071768	2	1.0243349376818573
1722	0x1739d530fadf260b63cc8ba96ba3c	39	2	school	359.1562554335157	2018-01-01 08:38:55.563109	2018-01-01 14:38:04.938435	0	13	0	0	0	0	0	0	0	0	39.70655368962561	237.68095232226298	4	3.840468745247086
1723	0x1739d530fadf260b63cc8ba96ba3c	3931	3	private car	27.926051816995027	2018-01-01 14:38:04.938435	2018-01-01 15:06:00.501544	0	13	0	0	0	0	0	0	0	0	21.96578274570678	10.22362645262438	2	1.0013225060759037
1724	0x1739d530fadf260b63cc8ba96ba3c	31	4	stay at home	533.9916409324943	2018-01-01 15:06:00.501544	2018-01-02 00:00:00.000000	0	13	0	0	0	0	0	0	0	0	26.377185062451243	234.75327224464027	4	3.7745902696369904
1725	0x6d8f0db0f4848abde7305637d7f8	40	0	stay at home	472.0	2018-01-01 00:00:00.000000	2018-01-01 07:52:00.000000	1	76	0	0	1	0	0	0	0	0	27.841112269197765	219.0167498510224	4	4.9393723268763345
1726	0x6d8f0db0f4848abde7305637d7f8	4039	1	private car	31.195540506783498	2018-01-01 07:52:00.000000	2018-01-01 08:23:11.732430	1	76	0	0	1	0	0	0	0	0	20.454900598079345	10.635028002826903	2	2.5037600668779207
1727	0x6d8f0db0f4848abde7305637d7f8	39	2	industry	480.80419259075586	2018-01-01 08:23:11.732430	2018-01-01 16:23:59.983985	1	76	0	0	1	0	0	0	0	0	39.70655368962561	318.1846247883656	4	7.680326689797688
1728	0x6d8f0db0f4848abde7305637d7f8	3940	3	private car	36.1955405067835	2018-01-01 16:23:59.983985	2018-01-01 17:00:11.716415	1	76	0	0	1	0	0	0	0	0	17.53687739958179	10.579279271317647	2	2.5034294075016454
1729	0x6d8f0db0f4848abde7305637d7f8	40	4	stay at home	419.8047263956772	2018-01-01 17:00:11.716415	2018-01-01 23:59:59.999999	1	76	0	0	1	0	0	0	0	0	14.280909121244589	99.9198857720936	4	3.2013576073456633
1730	0x104993a253297f6338f3efa4d82b7	40	0	stay at home	473.0	2018-01-01 00:00:00.000000	2018-01-01 07:53:00.000000	0	26	0	0	0	0	0	0	1	0	27.841112269197765	219.4807683888424	4	5.048817232756065
1731	0x104993a253297f6338f3efa4d82b7	4030	1	by foot	30.375500705147267	2018-01-01 07:53:00.000000	2018-01-01 08:23:22.530042	0	26	0	0	0	0	0	0	1	0	52.985178089356396	26.824188573593315	4	2.7045422044050778
1732	0x104993a253297f6338f3efa4d82b7	30	2	industry	473.32095478681805	2018-01-01 08:23:22.530042	2018-01-01 16:16:41.787329	0	26	0	0	0	0	0	0	1	0	34.0710171385198	268.7754393760372	4	6.215235272963071
1733	0x104993a253297f6338f3efa4d82b7	3030	3	by foot	17.401099095458147	2018-01-01 16:16:41.787329	2018-01-01 16:34:05.853275	0	26	0	0	0	0	0	0	1	0	58.46619356305602	16.956267132082917	3	2.641968318908679
1734	0x104993a253297f6338f3efa4d82b7	30	4	gym	237.14937598582083	2018-01-01 16:34:05.853275	2018-01-01 20:31:14.815834	0	26	0	0	0	0	0	0	1	0	26.059217702390683	102.99878694667676	4	3.3325994115761457
1735	0x104993a253297f6338f3efa4d82b7	3040	5	by foot	24.974401609689117	2018-01-01 20:31:14.815834	2018-01-01 20:56:13.279931	0	26	0	0	0	0	0	0	1	0	15.237928619873362	6.342635817541553	1	2.5786169082097445
1736	0x104993a253297f6338f3efa4d82b7	40	6	stay at home	183.77866781706666	2018-01-01 20:56:13.279931	2018-01-02 00:00:00.000000	0	26	0	0	0	0	0	0	1	0	4.8722982220937086	14.923741274397402	2	2.6295268326673122
1737	0x132e2e7bcbe4bb5bea814a9922ef0	31	0	stay at home	478.0	2018-01-01 00:00:00.000000	2018-01-01 07:58:00.000000	1	19	0	0	1	0	0	0	0	0	33.09554835970861	263.66120193234525	4	5.97782619089403
1738	0x132e2e7bcbe4bb5bea814a9922ef0	3140	1	by foot	16.85348059149288	2018-01-01 07:58:00.000000	2018-01-01 08:14:51.208835	1	19	0	0	1	0	0	0	0	0	49.20617712223982	13.821589185187161	2	2.522842577646169
1739	0x132e2e7bcbe4bb5bea814a9922ef0	40	2	university	368.2604632293268	2018-01-01 08:14:51.208835	2018-01-01 14:23:06.836629	1	19	0	0	1	0	0	0	0	0	14.815318358321319	90.93160002542263	4	3.1133386962071516
1740	0x132e2e7bcbe4bb5bea814a9922ef0	4040	3	by foot	16.4697650606394	2018-01-01 14:23:06.836629	2018-01-01 14:39:35.022533	1	19	0	0	1	0	0	0	0	0	25.852931846949172	7.096528560799585	1	2.482986869792291
1741	0x132e2e7bcbe4bb5bea814a9922ef0	40	4	library	225.7901322408206	2018-01-01 14:39:35.022533	2018-01-01 18:25:22.430467	1	19	0	0	1	0	0	0	0	0	11.52302105178306	43.36307411826428	4	2.7179580999997164
1742	0x132e2e7bcbe4bb5bea814a9922ef0	4031	5	by foot	22.207034067721544	2018-01-01 18:25:22.430467	2018-01-01 18:47:34.852511	1	19	0	0	1	0	0	0	0	0	42.974437948160556	15.905580125933115	3	2.5355182008232395
1743	0x132e2e7bcbe4bb5bea814a9922ef0	31	6	stay at home	312.41912480999895	2018-01-01 18:47:34.852511	2018-01-02 00:00:00.000000	1	19	0	0	1	0	0	0	0	0	29.466205414942394	153.43010178679924	4	3.8342062593147714
1744	0x2fd1752a74a43f95fea6c1626799	31	0	stay at home	482.0	2018-01-01 00:00:00.000000	2018-01-01 08:02:00.000000	0	22	0	0	0	0	0	0	1	0	33.09554835970861	265.8675718229925	4	6.136597807297269
1745	0x2fd1752a74a43f95fea6c1626799	3140	1	private car	18.46033958606019	2018-01-01 08:02:00.000000	2018-01-01 08:20:27.620375	0	22	0	0	0	0	0	0	1	0	17.72049337434767	5.452105422049793	1	2.5734799433946325
1746	0x2fd1752a74a43f95fea6c1626799	40	2	residence	487.6167401848727	2018-01-01 08:20:27.620375	2018-01-01 16:28:04.624786	0	22	0	0	0	0	0	0	1	0	16.90465812680253	137.3832381621861	4	3.723010094501341
1747	0x2fd1752a74a43f95fea6c1626799	4039	3	private car	32.62814408049575	2018-01-01 16:28:04.624786	2018-01-01 17:00:42.313431	0	22	0	0	0	0	0	0	1	0	17.53687739958179	9.536596041925739	1	2.597265029472943
1748	0x2fd1752a74a43f95fea6c1626799	39	4	shopping	240.09458175058737	2018-01-01 17:00:42.313431	2018-01-01 21:00:47.988336	0	22	0	0	0	0	0	0	1	0	34.43551153085393	137.79632897279836	4	3.7281994726400742
1749	0x2fd1752a74a43f95fea6c1626799	3931	5	private car	29.70652334090362	2018-01-01 21:00:47.988336	2018-01-01 21:30:30.379736	0	22	0	0	0	0	0	0	1	0	1.9667970514483926	0.9737783752612015	0	2.548052906441073
1750	0x2fd1752a74a43f95fea6c1626799	31	6	stay at home	149.4936710570803	2018-01-01 21:30:30.379736	2018-01-01 23:59:59.999999	0	22	0	0	0	0	0	0	1	0	2.413661029109731	6.0137841321504	1	2.576716800116733
1751	0xb57892e0d929418c69810c8a2dce	31	0	stay at home	479.0	2018-01-01 00:00:00.000000	2018-01-01 07:59:00.000000	1	17	0	0	0	1	0	0	0	0	33.09554835970861	264.21279440500706	4	11.74694732690542
1752	0xb57892e0d929418c69810c8a2dce	3130	1	by foot	27.641388874814716	2018-01-01 07:59:00.000000	2018-01-01 08:26:38.483332	1	17	0	0	0	1	0	0	0	0	70.20198136262357	32.341337777112884	4	8.395650890548088
1753	0xb57892e0d929418c69810c8a2dce	30	2	school	359.8775516833845	2018-01-01 08:26:38.483332	2018-01-01 14:26:31.136433	1	17	0	0	0	1	0	0	0	0	34.0710171385198	204.35657051955232	4	10.408423810466749
1754	0xb57892e0d929418c69810c8a2dce	3031	3	by foot	27.641388874814716	2018-01-01 14:26:31.136433	2018-01-01 14:54:09.619765	1	17	0	0	0	1	0	0	0	0	53.81000313732875	24.789720367898397	3	8.345841035001824
1755	0xb57892e0d929418c69810c8a2dce	31	4	stay at home	545.839670566986	2018-01-01 14:54:09.619765	2018-01-01 23:59:59.999999	1	17	0	0	0	1	0	0	0	0	23.917167647383298	217.58231515905126	4	10.664838259090377
1756	0x18a826b73367170a2fa342ec95168	40	0	stay at home	482.0	2018-01-01 00:00:00.000000	2018-01-01 08:02:00.000000	0	46	0	0	0	0	0	0	1	0	27.841112269197765	223.65693522922206	4	5.134997129072714
1757	0x18a826b73367170a2fa342ec95168	4031	1	by foot	32.28167572585764	2018-01-01 08:02:00.000000	2018-01-01 08:34:16.900544	0	46	0	0	0	0	0	0	1	0	51.68477234184737	27.807851011738208	4	2.7109821006252988
1758	0x18a826b73367170a2fa342ec95168	31	2	services	490.0760248184868	2018-01-01 08:34:16.900544	2018-01-01 16:44:21.462033	0	46	0	0	0	0	0	0	1	0	31.257964414982627	255.3129824068734	4	5.862260809767713
1759	0x18a826b73367170a2fa342ec95168	3140	3	by foot	26.281675725857635	2018-01-01 16:44:21.462033	2018-01-01 17:10:38.362577	0	46	0	0	0	0	0	0	1	0	41.15284833867195	18.02609692053959	3	2.648577236865073
1760	0x18a826b73367170a2fa342ec95168	40	4	stay at home	142.51753884213002	2018-01-01 17:10:38.362577	2018-01-01 19:33:09.414908	0	46	0	0	0	0	0	0	1	0	14.280909121244589	33.92133367313174	4	2.7518566076590982
1761	0x18a826b73367170a2fa342ec95168	4039	5	by foot	31.854074171624745	2018-01-01 19:33:09.414908	2018-01-01 20:05:00.659358	0	46	0	0	0	0	0	0	1	0	35.74190942171477	18.97542389591326	3	2.654476837411252
1762	0x18a826b73367170a2fa342ec95168	39	6	running	227.1378366334482	2018-01-01 20:05:00.659358	2018-01-01 23:52:08.929556	0	46	0	0	0	0	0	0	1	0	20.15182227392456	76.28735525868265	4	3.079580008671541
1763	0x18a826b73367170a2fa342ec95168	3940	7	by foot	31.854074171624745	2018-01-01 23:52:08.929556	2018-01-02 00:24:00.174006	0	46	0	0	0	0	0	0	1	0	3.9475238849346104	2.0957453104161226	0	2.5543601670222262
1764	0x18a826b73367170a2fa342ec95168	40	8	stay at home	-24.002900089029936	2018-01-02 00:24:00.174006	2018-01-02 00:00:00.000001	0	46	0	0	0	0	0	0	1	0	27.841112269197765	-11.137790602750325	0	2.482563672653111
1765	0x93d8f88ec9033fa15954b26ffbc5	40	0	stay at home	480.0	2018-01-01 00:00:00.000000	2018-01-01 08:00:00.000000	0	10	0	0	0	0	0	0	1	1	27.841112269197765	222.72889815358212	4	6.115661806124814
1766	0x93d8f88ec9033fa15954b26ffbc5	4039	1	by foot	26.966057767499418	2018-01-01 08:00:00.000000	2018-01-01 08:26:57.963466	0	10	0	0	0	0	0	0	1	1	61.16235646404302	27.488460626762926	4	3.7088869919331575
1767	0x93d8f88ec9033fa15954b26ffbc5	39	2	school	363.58597459943854	2018-01-01 08:26:57.963466	2018-01-01 14:30:33.121942	0	10	0	0	0	0	0	0	1	1	39.70655368962561	240.6124336871243	4	6.50758479280022
1768	0x93d8f88ec9033fa15954b26ffbc5	3940	3	by foot	22.966057767499418	2018-01-01 14:30:33.121942	2018-01-01 14:53:31.085408	0	10	0	0	0	0	0	0	1	1	56.31599623879532	21.555940380907558	3	3.670681763424448
1769	0x93d8f88ec9033fa15954b26ffbc5	40	4	stay at home	546.4819098655627	2018-01-01 14:53:31.085408	2018-01-02 00:00:00.000000	0	10	0	0	0	0	0	0	1	1	13.148062482162722	119.75297160473392	4	4.512937583129856
1770	0x1c9359acaf2d12734350190b89f5a	30	0	stay at home	472.0	2018-01-01 00:00:00.000000	2018-01-01 07:52:00.000000	1	4	0	0	0	0	0	0	0	1	36.33618478268205	285.8446536237654	4	6.105109510060168
1771	0x1c9359acaf2d12734350190b89f5a	3030	1	by foot	11.84272082631577	2018-01-01 07:52:00.000000	2018-01-01 08:03:50.563250	1	4	0	0	0	0	0	0	0	1	73.98098232974014	14.602268669795208	2	2.027572688383593
1772	0x1c9359acaf2d12734350190b89f5a	30	2	school	368.2038664904048	2018-01-01 08:03:50.563250	2018-01-01 14:12:02.795239	1	4	0	0	0	0	0	0	0	1	34.0710171385198	209.08467076106393	4	4.243296997397028
1773	0x1c9359acaf2d12734350190b89f5a	3030	3	by foot	11.84272082631577	2018-01-01 14:12:02.795239	2018-01-01 14:23:53.358489	1	4	0	0	0	0	0	0	0	1	60.59186764216225	11.959542880520058	2	2.0116482166455354
1774	0x1c9359acaf2d12734350190b89f5a	30	4	stay at home	576.1106918569637	2018-01-01 14:23:53.358489	2018-01-02 00:00:00.000000	1	4	0	0	0	0	0	0	0	1	30.815292686585373	295.8836598240589	4	6.41716399069716
1775	0xdb8564bad04f6ef459a158b56417	31	0	stay at home	488.0	2018-01-01 00:00:00.000000	2018-01-01 08:08:00.000000	0	51	0	0	0	0	0	0	0	0	33.09554835970861	269.17712665896335	4	4.626204726981452
1776	0xdb8564bad04f6ef459a158b56417	3139	1	private car	24.119976873312623	2018-01-01 08:08:00.000000	2018-01-01 08:32:07.198612	0	51	0	0	0	0	0	0	0	0	27.29404542484932	10.97219574044183	2	1.0057622148860503
1777	0xdb8564bad04f6ef459a158b56417	39	2	services	465.3186232023468	2018-01-01 08:32:07.198612	2018-01-01 16:17:26.316004	0	51	0	0	0	0	0	0	0	0	39.70655368962561	307.9366482494442	4	5.817121729127924
1778	0xdb8564bad04f6ef459a158b56417	3931	3	private car	26.119976873312623	2018-01-01 16:17:26.316004	2018-01-01 16:43:33.514616	0	51	0	0	0	0	0	0	0	0	21.514483356203062	9.36596346175489	1	0.9962598558869229
1779	0xdb8564bad04f6ef459a158b56417	31	4	stay at home	436.44142305102787	2018-01-01 16:43:33.514616	2018-01-01 23:59:59.999999	0	51	0	0	0	0	0	0	0	0	26.302469163551745	191.32478452493837	4	2.9201339150362764
1780	0x14f9fcb42daac4abf1b453bb5c3a3	31	0	stay at home	477.0	2018-01-01 00:00:00.000000	2018-01-01 07:57:00.000000	0	25	0	0	0	0	0	0	0	0	33.09554835970861	263.10960945968344	4	4.463252640887039
1781	0x14f9fcb42daac4abf1b453bb5c3a3	3139	1	private car	30.63862441628759	2018-01-01 07:57:00.000000	2018-01-01 08:27:38.317465	0	25	0	0	0	0	0	0	0	0	26.357804577485233	13.459447914791266	2	1.0206557747917366
1782	0x14f9fcb42daac4abf1b453bb5c3a3	39	2	services	488.61207185793876	2018-01-01 08:27:38.317465	2018-01-01 16:36:15.041776	0	25	0	0	0	0	0	0	0	0	39.70655368962561	323.3516910771075	4	6.371968791408906
1783	0x14f9fcb42daac4abf1b453bb5c3a3	3931	3	private car	22.63862441628759	2018-01-01 16:36:15.041776	2018-01-01 16:58:53.359241	0	25	0	0	0	0	0	0	0	0	21.514483356203062	8.117638470192528	1	0.9889368946337374
1784	0x14f9fcb42daac4abf1b453bb5c3a3	31	4	stay at home	115.09148655179247	2018-01-01 16:58:53.359241	2018-01-01 18:53:58.848434	0	25	0	0	0	0	0	0	0	0	26.302469163551745	50.453171266930866	4	1.2700779063700989
1785	0x14f9fcb42daac4abf1b453bb5c3a3	3130	5	private car	22.073055927575272	2018-01-01 18:53:58.848434	2018-01-01 19:16:03.231790	0	25	0	0	0	0	0	0	0	0	21.387925797109386	7.868281371573756	1	0.9874805712400803
1786	0x14f9fcb42daac4abf1b453bb5c3a3	30	6	free time	245.89997998912986	2018-01-01 19:16:03.231790	2018-01-01 23:21:57.230589	0	25	0	0	0	0	0	0	0	0	95.04080834893142	389.50888118588273	4	9.420587818994715
1787	0x14f9fcb42daac4abf1b453bb5c3a3	3031	7	private car	17.073055927575272	2018-01-01 23:21:57.230589	2018-01-01 23:39:01.613945	0	25	0	0	0	0	0	0	0	0	2.1523322717279734	0.6124481541656138	0	0.9460305359740485
1788	0x14f9fcb42daac4abf1b453bb5c3a3	31	8	stay at home	20.97310091341319	2018-01-01 23:39:01.613945	2018-01-02 00:00:00.000000	0	25	0	0	0	0	0	0	0	0	2.859645738359695	0.999593977453831	0	0.9481975621059041
1789	0x14a6abefd49ad861000f79d93b06a	31	0	stay at home	476.0	2018-01-01 00:00:00.000000	2018-01-01 07:56:00.000000	0	46	0	0	1	0	0	0	0	0	33.09554835970861	262.55801698702163	4	5.948726522010858
1790	0x14a6abefd49ad861000f79d93b06a	3139	1	private car	26.615544771995218	2018-01-01 07:56:00.000000	2018-01-01 08:22:36.932686	0	46	0	0	1	0	0	0	0	0	26.357804577485233	11.692122130392645	2	2.5100506133149567
1791	0x14a6abefd49ad861000f79d93b06a	39	2	services	482.7164357712634	2018-01-01 08:22:36.932686	2018-01-01 16:25:19.918832	0	46	0	0	1	0	0	0	0	0	39.70655368962561	319.450101230273	4	7.726722421350931
1792	0x14a6abefd49ad861000f79d93b06a	3931	3	private car	24.615544771995218	2018-01-01 16:25:19.918832	2018-01-01 16:49:56.851518	0	46	0	0	1	0	0	0	0	0	21.514483356203062	8.826512138349374	1	2.4930886805224874
1793	0x14a6abefd49ad861000f79d93b06a	31	4	stay at home	430.05247468474613	2018-01-01 16:49:56.851518	2018-01-01 23:59:59.999999	0	46	0	0	1	0	0	0	0	0	26.302469163551745	188.52403256841086	4	4.372196397789336
1794	0xec333380423505760a14df5361c5	40	0	stay at home	490.0	2018-01-01 00:00:00.000000	2018-01-01 08:10:00.000000	0	31	0	1	1	0	0	0	1	0	27.841112269197765	227.36908353178174	4	8.887707683235297
1795	0xec333380423505760a14df5361c5	4040	1	private car	22.590370731100187	2018-01-01 08:10:00.000000	2018-01-01 08:32:35.422244	0	31	0	1	1	0	0	0	1	0	11.396398737170244	4.290814541201963	0	6.241121602508825
1796	0xec333380423505760a14df5361c5	40	2	residence	471.2069320212105	2018-01-01 08:32:35.422244	2018-01-01 16:23:47.838165	0	31	0	1	1	0	0	0	1	0	16.90465812680253	132.75986821330073	4	7.3400860776915415
1797	0xec333380423505760a14df5361c5	4040	3	private car	19.590370731100187	2018-01-01 16:23:47.838165	2018-01-01 16:43:23.260409	0	31	0	1	1	0	0	0	1	0	8.734110362619036	2.851741000167513	0	6.232933725643955
1798	0xec333380423505760a14df5361c5	40	4	stay at home	436.6123265165892	2018-01-01 16:43:23.260409	2018-01-02 00:00:00.000000	0	31	0	1	1	0	0	0	1	0	12.955597037884903	94.27622273537266	4	6.9198463823042555
1799	0x54c1054a1d727375f7c50a80eaff	40	0	stay at home	478.0	2018-01-01 00:00:00.000000	2018-01-01 07:58:00.000000	1	41	0	0	0	0	0	0	0	1	27.841112269197765	221.8008610779422	4	4.496432241314714
1800	0x54c1054a1d727375f7c50a80eaff	4031	1	private car	17.99068724296813	2018-01-01 07:58:00.000000	2018-01-01 08:15:59.441235	1	41	0	0	0	0	0	0	0	1	16.870689299053655	5.0585882458760585	1	1.971218564869417
1801	0x54c1054a1d727375f7c50a80eaff	31	2	services	477.3900224514048	2018-01-01 08:15:59.441235	2018-01-01 16:13:22.842582	1	41	0	0	0	0	0	0	0	1	31.257964414982627	248.70400556422948	4	5.0989902909659595
1802	0x54c1054a1d727375f7c50a80eaff	3140	3	private car	17.99068724296813	2018-01-01 16:13:22.842582	2018-01-01 16:31:22.283817	1	41	0	0	0	0	0	0	0	1	13.233056022956172	3.9678628696280023	0	1.9649780438003432
1803	0x54c1054a1d727375f7c50a80eaff	40	4	stay at home	448.62860306265907	2018-01-01 16:31:22.283817	2018-01-02 00:00:00.000001	1	41	0	0	0	0	0	0	0	1	12.955597037884903	96.8708566824838	4	2.6709741220587335
1804	0xc1ef3620cec447d9fcd47f0b5931	31	0	stay at home	474.0	2018-01-01 00:00:00.000000	2018-01-01 07:54:00.000000	0	33	0	0	0	0	0	0	0	1	33.09554835970861	261.454832041698	4	5.41981596067519
1805	0xc1ef3620cec447d9fcd47f0b5931	3131	1	by foot	17.825796716719903	2018-01-01 07:54:00.000000	2018-01-01 08:11:49.547803	0	33	0	0	0	0	0	0	0	1	66.422980395507	19.734042430816316	3	2.059215130319861
1806	0xc1ef3620cec447d9fcd47f0b5931	31	2	services	484.8768428534735	2018-01-01 08:11:49.547803	2018-01-01 16:16:42.158374	0	33	0	0	0	0	0	0	0	1	31.257964414982627	252.60438499271663	4	5.194574545327914
1807	0xc1ef3620cec447d9fcd47f0b5931	3131	3	by foot	22.825796716719903	2018-01-01 16:16:42.158374	2018-01-01 16:39:31.706177	0	33	0	0	0	0	0	0	0	1	51.71833824293883	19.67520458766471	3	2.058846871722981
1808	0xc1ef3620cec447d9fcd47f0b5931	31	4	stay at home	440.47156371308677	2018-01-01 16:39:31.706177	2018-01-02 00:00:00.000000	0	33	0	0	0	0	0	0	0	1	26.302469163551745	193.0914953664147	4	3.9507835274631757
1809	0x5a26526a0b18ba854e02f47199c4	40	0	stay at home	486.0	2018-01-01 00:00:00.000000	2018-01-01 08:06:00.000000	1	15	0	0	0	0	0	0	0	0	27.841112269197765	225.5130093805019	4	3.5739873791615526
1810	0x5a26526a0b18ba854e02f47199c4	4039	1	private car	33.51231752910549	2018-01-01 08:06:00.000000	2018-01-01 08:39:30.739052	1	15	0	0	0	0	0	0	0	0	20.96995078767189	11.712527489436269	2	1.0101724283924087
1811	0x5a26526a0b18ba854e02f47199c4	39	2	school	362.85434459674565	2018-01-01 08:39:30.739052	2018-01-01 14:42:21.999728	1	15	0	0	0	0	0	0	0	0	39.70655368962561	240.12825858740987	4	3.896419319711907
1812	0x5a26526a0b18ba854e02f47199c4	3940	3	private car	34.51231752910549	2018-01-01 14:42:21.999728	2018-01-01 15:16:52.738780	1	15	0	0	0	0	0	0	0	0	17.876792656489595	10.2828257427125	2	1.0016728978744518
1813	0x5a26526a0b18ba854e02f47199c4	40	4	stay at home	523.1210203450432	2018-01-01 15:16:52.738780	2018-01-02 00:00:00.000001	1	15	0	0	0	0	0	0	0	0	12.884949031649851	112.3397947421758	4	1.830937602842459
1814	0x7377e026da4bed53588dddbc5db5	40	0	stay at home	487.0	2018-01-01 00:00:00.000000	2018-01-01 08:07:00.000000	1	3	0	0	0	0	0	0	1	0	27.841112269197765	225.97702791832188	4	5.183801953218495
1815	0x7377e026da4bed53588dddbc5db5	4039	1	private car	24.418964229412936	2018-01-01 08:07:00.000000	2018-01-01 08:31:25.137854	1	3	0	0	0	0	0	0	1	0	20.96995078767189	8.534407969611825	1	2.591375755109865
1816	0x7377e026da4bed53588dddbc5db5	39	2	school	372.85348668081997	2018-01-01 08:31:25.137854	2018-01-01 14:44:16.347055	1	3	0	0	0	0	0	0	1	0	39.70655368962561	246.74544978760142	4	5.651817752668384
1817	0x7377e026da4bed53588dddbc5db5	3940	3	private car	26.418964229412936	2018-01-01 14:44:16.347055	2018-01-01 15:10:41.484909	1	3	0	0	0	0	0	0	1	0	17.876792656489595	7.871439095473841	1	2.587498999920853
1818	0x7377e026da4bed53588dddbc5db5	40	4	stay at home	529.3085848603541	2018-01-01 15:10:41.484909	2018-01-02 00:00:00.000001	1	3	0	0	0	0	0	0	1	0	12.884949031649851	113.66856896567289	4	3.4453726632308195
1819	0x12705ec979259828ce84944785b7d	31	0	stay at home	480.0	2018-01-01 00:00:00.000000	2018-01-01 08:00:00.000000	0	25	0	0	0	1	0	0	1	0	33.09554835970861	264.76438687766887	4	13.361616204300498
1820	0x12705ec979259828ce84944785b7d	3131	1	private car	15.477880446494593	2018-01-01 08:00:00.000000	2018-01-01 08:15:28.672827	0	25	0	0	0	1	0	0	1	0	24.044588011525097	6.2026543104600425	1	9.83230764233124
1821	0x12705ec979259828ce84944785b7d	31	2	services	468.78858036901045	2018-01-01 08:15:28.672827	2018-01-01 16:04:15.987649	0	25	0	0	0	1	0	0	1	0	31.257964414982627	244.22294605541254	4	12.846361291341063
1822	0x12705ec979259828ce84944785b7d	3131	3	private car	16.477880446494595	2018-01-01 16:04:15.987649	2018-01-01 16:20:44.660476	0	25	0	0	0	1	0	0	1	0	17.732001683293312	4.869763396905801	0	9.824635333325508
1823	0x12705ec979259828ce84944785b7d	31	4	stay at home	112.38124856076276	2018-01-01 16:20:44.660476	2018-01-01 18:13:07.535390	0	25	0	0	0	1	0	0	1	0	26.302469163551745	49.265072080515104	4	10.115691079951228
1824	0x12705ec979259828ce84944785b7d	3139	5	private car	21.271648673733942	2018-01-01 18:13:07.535390	2018-01-01 18:34:23.834310	0	25	0	0	0	1	0	0	1	0	23.730345174253774	8.4130594242194	1	9.845165025143002
1825	0x12705ec979259828ce84944785b7d	39	6	running	229.06355347204706	2018-01-01 18:34:23.834310	2018-01-01 22:23:27.647518	0	25	0	0	0	1	0	0	1	0	80.4878455657509	307.28053194333745	4	14.649108659441158
1826	0x12705ec979259828ce84944785b7d	3931	7	private car	30.271648673733942	2018-01-01 22:23:27.647518	2018-01-01 22:53:43.946438	0	25	0	0	0	1	0	0	1	0	1.935690415223276	0.9766090031792198	0	9.802568766561231
1827	0x12705ec979259828ce84944785b7d	31	8	stay at home	66.2675593577228	2018-01-01 22:53:43.946438	2018-01-01 23:59:59.999999	0	25	0	0	0	1	0	0	1	0	3.0950072674775004	3.418309630169145	0	9.816349014627738
1828	0x61703658f93cdb08c2b050a15994	40	0	stay at home	481.0	2018-01-01 00:00:00.000000	2018-01-01 08:01:00.000000	0	56	0	1	1	0	0	0	0	0	27.841112269197765	223.1929166914021	4	7.199616211553485
1829	0x61703658f93cdb08c2b050a15994	4039	1	private car	21.4458702618229	2018-01-01 08:01:00.000000	2018-01-01 08:22:26.752216	0	56	0	1	1	0	0	0	0	0	20.96995078767189	7.495314066487039	1	4.659606327406699
1830	0x61703658f93cdb08c2b050a15994	39	2	services	470.84489525594006	2018-01-01 08:22:26.752216	2018-01-01 16:13:17.445931	0	56	0	1	1	0	0	0	0	0	39.70655368962561	311.59380188276884	4	9.618520298896682
1831	0x61703658f93cdb08c2b050a15994	3940	3	private car	25.4458702618229	2018-01-01 16:13:17.445931	2018-01-01 16:38:44.198147	0	56	0	1	1	0	0	0	0	0	17.015537695865927	7.216252744069355	1	4.657982647862971
1832	0x61703658f93cdb08c2b050a15994	40	4	stay at home	115.57784024165159	2018-01-01 16:38:44.198147	2018-01-01 18:34:18.868561	0	56	0	1	1	0	0	0	0	0	12.955597037884903	24.95633207799793	3	4.766716180708821
1833	0x61703658f93cdb08c2b050a15994	4040	5	private car	25.054768032856565	2018-01-01 18:34:18.868561	2018-01-01 18:59:22.154643	0	56	0	1	1	0	0	0	0	0	9.60332843848858	4.010152772827767	0	4.639519254116184
1834	0x61703658f93cdb08c2b050a15994	40	6	gym	240.0065797221034	2018-01-01 18:59:22.154643	2018-01-01 22:59:22.549426	0	56	0	1	1	0	0	0	0	0	12.484326970035156	49.93867693684246	4	4.940521894773775
1835	0x61703658f93cdb08c2b050a15994	4040	7	private car	21.054768032856565	2018-01-01 22:59:22.549426	2018-01-01 23:20:25.835508	0	56	0	1	1	0	0	0	0	0	0.9998512123536151	0.3508605890579296	0	4.618869119265118
1836	0x61703658f93cdb08c2b050a15994	40	8	stay at home	39.56940819094598	2018-01-01 23:20:25.835508	2018-01-01 23:59:59.999999	0	56	0	1	1	0	0	0	0	0	1.390186081247524	0.9168140085042478	0	4.6220337892312
1837	0x4f2fed5a7840d9486bd434292851	40	0	stay at home	487.0	2018-01-01 00:00:00.000000	2018-01-01 08:07:00.000000	0	13	0	0	0	0	0	0	0	0	27.841112269197765	225.97702791832188	4	3.5838019532184946
1838	0x4f2fed5a7840d9486bd434292851	4039	1	private car	30.518174631407216	2018-01-01 08:07:00.000000	2018-01-01 08:37:31.090478	0	13	0	0	0	0	0	0	0	0	20.96995078767189	10.666077002503101	2	1.0039442733371184
1839	0x4f2fed5a7840d9486bd434292851	39	2	school	347.8939281294932	2018-01-01 08:37:31.090478	2018-01-01 14:25:24.726166	0	13	0	0	0	0	0	0	0	0	39.70655368962561	230.2278155928079	4	3.6749752213544884
1840	0x4f2fed5a7840d9486bd434292851	3940	3	private car	23.518174631407216	2018-01-01 14:25:24.726166	2018-01-01 14:48:55.816644	0	13	0	0	0	0	0	0	0	0	19.308341567586968	7.568282480489488	1	0.9857313258174804
1841	0x4f2fed5a7840d9486bd434292851	40	4	stay at home	551.0697226076925	2018-01-01 14:48:55.816644	2018-01-02 00:00:00.000000	0	13	0	0	0	0	0	0	0	0	13.148062482162722	120.75831908123367	4	1.9243373327937696
1842	0x2afa62ae34a0867a6674b575fbb2	30	0	stay at home	480.0	2018-01-01 00:00:00.000000	2018-01-01 08:00:00.000000	0	76	0	1	1	0	0	0	0	0	36.33618478268205	290.6894782614564	4	8.927696482790912
1843	0x2afa62ae34a0867a6674b575fbb2	3031	1	by foot	20.60127077330178	2018-01-01 08:00:00.000000	2018-01-01 08:20:36.076246	0	76	0	1	1	0	0	0	0	0	73.2857164863008	25.162981485828485	4	4.768051161444509
1844	0x2afa62ae34a0867a6674b575fbb2	31	2	services	484.58908895350885	2018-01-01 08:20:36.076246	2018-01-01 16:25:11.421583	0	76	0	1	1	0	0	0	0	0	31.257964414982627	252.45447497329383	4	7.865159931364122
1845	0x2afa62ae34a0867a6674b575fbb2	3130	3	by foot	20.60127077330178	2018-01-01 16:25:11.421583	2018-01-01 16:45:47.497829	0	76	0	1	1	0	0	0	0	0	55.092265902997426	18.916178123039852	3	4.728407684868335
1846	0x2afa62ae34a0867a6674b575fbb2	30	4	stay at home	128.7221722521061	2018-01-01 16:45:47.497829	2018-01-01 18:54:30.828164	0	76	0	1	1	0	0	0	0	0	29.73423558349706	63.790923242726855	4	5.0485448171714085
1847	0x2afa62ae34a0867a6674b575fbb2	3030	5	by foot	18.076681026828915	2018-01-01 18:54:30.828164	2018-01-01 19:12:35.429026	0	76	0	1	1	0	0	0	0	0	65.67706679726041	19.78705645453021	3	4.733847048057375
1848	0x2afa62ae34a0867a6674b575fbb2	30	6	shopping	252.71904929922133	2018-01-01 19:12:35.429026	2018-01-01 23:25:18.571984	0	76	0	1	1	0	0	0	0	0	30.13489045210021	126.92768109651578	4	5.670095255614494
1849	0x2afa62ae34a0867a6674b575fbb2	3030	7	by foot	17.076681026828915	2018-01-01 23:25:18.571984	2018-01-01 23:42:23.172846	0	76	0	1	1	0	0	0	0	0	6.9323726613388725	1.9730319449465499	0	4.627968281602181
1850	0x2afa62ae34a0867a6674b575fbb2	30	8	stay at home	17.61378589490232	2018-01-01 23:42:23.172846	2018-01-02 00:00:00.000000	0	76	0	1	1	0	0	0	0	0	3.5256066677666267	1.0349880165946896	0	4.6226959256529145
1851	0x9d67aff360c3bf2cc75873064087	40	0	stay at home	488.0	2018-01-01 00:00:00.000000	2018-01-01 08:08:00.000000	1	7	1	0	0	0	0	0	0	0	27.841112269197765	226.4410464561418	4	4.593643479207187
1852	0x9d67aff360c3bf2cc75873064087	4030	1	private car	23.268729084737807	2018-01-01 08:08:00.000000	2018-01-01 08:31:16.123745	1	7	1	0	0	0	0	0	0	0	18.802436729554277	7.291813439882034	1	1.9841220229350596
1853	0x9d67aff360c3bf2cc75873064087	30	2	school	370.1197892086294	2018-01-01 08:31:16.123745	2018-01-01 14:41:23.311098	1	7	1	0	0	0	0	0	0	0	34.0710171385198	210.1726280238758	4	4.26421802459216
1854	0x9d67aff360c3bf2cc75873064087	3040	3	private car	22.268729084737807	2018-01-01 14:41:23.311098	2018-01-01 15:03:39.434843	1	7	1	0	0	0	0	0	0	0	14.602613773145073	5.419694167387142	1	1.9732934906682063
1855	0x9d67aff360c3bf2cc75873064087	40	4	stay at home	536.3427526218949	2018-01-01 15:03:39.434843	2018-01-02 00:00:00.000000	1	7	1	0	0	0	0	0	0	0	12.884949031649851	115.17915051713167	4	2.861921054179592
1856	0xd9f1e402c1795ecc81c1091e9e2a	39	0	stay at home	484.0	2018-01-01 00:00:00.000000	2018-01-01 08:04:00.000000	1	34	0	0	0	0	0	0	0	0	43.00945865602414	346.942966491928	4	7.3252913727899385
1857	0xd9f1e402c1795ecc81c1091e9e2a	3939	1	private car	10.88243244971038	2018-01-01 08:04:00.000000	2018-01-01 08:14:52.945947	1	34	0	0	0	0	0	0	0	0	30.543502838173538	5.53979344023268	1	0.9739845666747954
1858	0xd9f1e402c1795ecc81c1091e9e2a	39	2	services	474.9237301571621	2018-01-01 08:14:52.945947	2018-01-01 16:09:48.369756	1	34	0	0	0	0	0	0	0	0	39.70655368962561	314.293076499377	4	6.039807146873051
1859	0xd9f1e402c1795ecc81c1091e9e2a	3939	3	private car	17.88243244971038	2018-01-01 16:09:48.369756	2018-01-01 16:27:41.315703	1	34	0	0	0	0	0	0	0	0	25.29696502911282	7.539521138596596	1	0.985563785909014
1860	0xd9f1e402c1795ecc81c1091e9e2a	39	4	stay at home	452.3114049434172	2018-01-01 16:27:41.315703	2018-01-02 00:00:00.000000	1	34	0	0	0	0	0	0	0	0	37.52383145985068	282.874282107751	4	5.016271894262566
1861	0x1adc373b45adc1b2e11c4f73ac89a	31	0	stay at home	474.0	2018-01-01 00:00:00.000000	2018-01-01 07:54:00.000000	0	25	1	1	1	0	0	0	0	0	33.09554835970861	261.454832041698	4	9.09411596067519
1862	0x1adc373b45adc1b2e11c4f73ac89a	3139	1	private car	21.73501737026335	2018-01-01 07:54:00.000000	2018-01-01 08:15:44.101042	0	25	1	1	1	0	0	0	0	0	26.357804577485233	9.548122338894139	1	5.6716329658946005
1863	0x1adc373b45adc1b2e11c4f73ac89a	39	2	services	475.4865068994565	2018-01-01 08:15:44.101042	2018-01-01 16:11:13.291456	0	25	1	1	1	0	0	0	0	0	39.70655368962561	314.6655085815968	4	10.727415848311525
1864	0x1adc373b45adc1b2e11c4f73ac89a	3931	3	private car	24.997297135003443	2018-01-01 16:11:13.291456	2018-01-01 16:36:13.129284	0	25	1	1	1	0	0	0	0	0	21.514483356203062	8.963398886018235	1	5.668192415006098
1865	0x1adc373b45adc1b2e11c4f73ac89a	31	4	free time	233.5469945430649	2018-01-01 16:36:13.129284	2018-01-01 20:29:45.948957	0	25	1	1	1	0	0	0	0	0	72.70120690150257	282.98580619165756	4	9.693879245696944
1866	0x1adc373b45adc1b2e11c4f73ac89a	3131	5	private car	18.262279764740093	2018-01-01 20:29:45.948957	2018-01-01 20:48:01.685743	0	25	1	1	1	0	0	0	0	0	8.248240830031545	2.510528026749802	0	5.6310025227601
1867	0x1adc373b45adc1b2e11c4f73ac89a	31	6	stay at home	191.97190428747172	2018-01-01 20:48:01.685743	2018-01-02 00:00:00.000000	0	25	1	1	1	0	0	0	0	0	12.234890564546792	39.14592067374779	4	5.8622776304573865
1868	0xdeedeb97af33e27f90abef2e3e26	40	0	stay at home	477.0	2018-01-01 00:00:00.000000	2018-01-01 07:57:00.000000	1	37	0	0	0	0	0	0	0	0	27.841112269197765	221.33684254012223	4	3.4868569373176155
1869	0xdeedeb97af33e27f90abef2e3e26	4031	1	private car	18.59187846308853	2018-01-01 07:57:00.000000	2018-01-01 08:15:35.512708	1	37	0	0	0	0	0	0	0	0	16.870689299053655	5.22763008394223	1	0.9721893332423582
1870	0xdeedeb97af33e27f90abef2e3e26	31	2	services	479.1217243680618	2018-01-01 08:15:35.512708	2018-01-01 16:14:42.816170	1	37	0	0	0	0	0	0	0	0	31.257964414982627	249.6061635123665	4	4.120903462590539
1871	0xdeedeb97af33e27f90abef2e3e26	3140	3	private car	26.59187846308853	2018-01-01 16:14:42.816170	2018-01-01 16:41:18.328878	1	37	0	0	0	0	0	0	0	0	13.233056022956172	5.86486362429487	1	0.9758575501069893
1872	0xdeedeb97af33e27f90abef2e3e26	40	4	stay at home	438.6945187057612	2018-01-01 16:41:18.328878	2018-01-02 00:00:00.000000	1	37	0	0	0	0	0	0	0	0	12.955597037884903	94.72582345134505	4	1.6499246440509998
1873	0x3d36dcf825f299d2c93362c11e44	39	0	stay at home	485.0	2018-01-01 00:00:00.000000	2018-01-01 08:05:00.000000	1	33	0	0	0	0	0	0	0	0	43.00945865602414	347.6597908028618	4	7.356390296931162
1874	0x3d36dcf825f299d2c93362c11e44	3940	1	by foot	31.194073584234303	2018-01-01 08:05:00.000000	2018-01-01 08:36:11.644415	1	33	0	0	0	0	0	0	0	0	61.16235646404302	31.798384135408774	4	1.1374949704380453
1875	0x3d36dcf825f299d2c93362c11e44	40	2	residence	474.6746423303932	2018-01-01 08:36:11.644415	2018-01-01 16:30:52.122955	1	33	0	0	0	0	0	0	0	0	16.90465812680253	133.73687583429276	4	2.077748667601002
1876	0x3d36dcf825f299d2c93362c11e44	4039	3	by foot	22.194073584234303	2018-01-01 16:30:52.122955	2018-01-01 16:53:03.767370	1	33	0	0	0	0	0	0	0	0	49.62865161294229	18.357699096399493	3	1.0506342208286894
1877	0x3d36dcf825f299d2c93362c11e44	39	4	stay at home	426.9372105011382	2018-01-01 16:53:03.767370	2018-01-02 00:00:00.000000	1	33	0	0	0	0	0	0	0	0	37.52383145985068	267.0053321797251	4	4.567205423618362
1878	0xe0415dd1cac811e32a2f0c1cdd7	40	0	stay at home	473.0	2018-01-01 00:00:00.000000	2018-01-01 07:53:00.000000	0	10	1	0	0	0	0	0	0	0	27.841112269197765	219.4807683888424	4	4.448817232756065
1879	0xe0415dd1cac811e32a2f0c1cdd7	4039	1	by foot	28.083960899550622	2018-01-01 07:53:00.000000	2018-01-01 08:21:05.037654	0	10	1	0	0	0	0	0	0	0	59.660126744398084	27.924877779198503	4	2.1117507529511688
1880	0xe0415dd1cac811e32a2f0c1cdd7	39	2	school	334.5016024777244	2018-01-01 08:21:05.037654	2018-01-01 13:55:35.133803	0	10	1	0	0	0	0	0	0	0	39.70655368962561	221.36509730079277	4	4.487439240956229
1881	0xe0415dd1cac811e32a2f0c1cdd7	3940	3	by foot	24.083960899550622	2018-01-01 13:55:35.133803	2018-01-01 14:19:40.171457	0	10	1	0	0	0	0	0	0	0	58.43790651214869	23.456937591503063	3	2.082778585034907
1882	0xe0415dd1cac811e32a2f0c1cdd7	40	4	stay at home	580.3304757231742	2018-01-01 14:19:40.171457	2018-01-02 00:00:00.000000	0	10	1	0	0	0	0	0	0	0	13.148062482162722	127.17035591852517	4	2.9986596951421016
1883	0x1bf1f9bc3abe62fa796b5e96e6bea	40	0	stay at home	470.0	2018-01-01 00:00:00.000000	2018-01-01 07:50:00.000000	1	56	0	0	1	0	0	0	1	1	27.841112269197765	218.08871277538248	4	7.520560041533498
1884	0x1bf1f9bc3abe62fa796b5e96e6bea	4039	1	private car	27.539238127716203	2018-01-01 07:50:00.000000	2018-01-01 08:17:32.354288	1	56	0	0	1	0	0	0	1	1	20.454900598079345	9.388539640821195	1	5.0963927909439075
1885	0x1bf1f9bc3abe62fa796b5e96e6bea	39	2	services	469.7505489592933	2018-01-01 08:17:32.354288	2018-01-01 16:07:17.387226	1	56	0	0	1	0	0	0	1	1	39.70655368962561	310.86958988305474	4	10.018832852761161
1886	0x1bf1f9bc3abe62fa796b5e96e6bea	3940	3	private car	27.539238127716203	2018-01-01 16:07:17.387226	2018-01-01 16:34:49.741514	1	56	0	0	1	0	0	0	1	1	17.015537695865927	7.809915741293054	1	5.087140007568374
1887	0x1bf1f9bc3abe62fa796b5e96e6bea	40	4	stay at home	124.18448313805975	2018-01-01 16:34:49.741514	2018-01-01 18:39:00.810502	1	56	0	0	1	0	0	0	1	1	12.955597037884903	26.814735364911908	4	5.204480497053224
1888	0x1bf1f9bc3abe62fa796b5e96e6bea	4030	5	private car	24.953328551870623	2018-01-01 18:39:00.810502	2018-01-01 19:03:58.010215	1	56	0	0	1	0	0	0	1	1	16.174826698325752	6.726929414548187	1	5.080842044501825
1889	0x1bf1f9bc3abe62fa796b5e96e6bea	30	6	free time	228.5686267233933	2018-01-01 19:03:58.010215	2018-01-01 22:52:32.127818	1	56	0	0	1	0	0	0	1	1	95.04080834893142	362.0557841166078	4	12.109670980379171
1890	0x1bf1f9bc3abe62fa796b5e96e6bea	3040	7	private car	17.953328551870623	2018-01-01 22:52:32.127818	2018-01-01 23:10:29.327531	1	56	0	0	1	0	0	0	1	1	1.8085288367670747	0.5411518733668614	0	5.045631999552667
1891	0x1bf1f9bc3abe62fa796b5e96e6bea	40	8	stay at home	49.51120782008002	2018-01-01 23:10:29.327531	2018-01-02 00:00:00.000000	1	56	0	0	1	0	0	0	1	1	1.390186081247524	1.14716319962048	0	5.0490248782490745
1892	0x16283fbf7b498fb179505c16e3920	31	0	stay at home	479.0	2018-01-01 00:00:00.000000	2018-01-01 07:59:00.000000	0	16	0	0	0	0	0	0	0	0	33.09554835970861	264.21279440500706	4	4.492447326905421
1893	0x16283fbf7b498fb179505c16e3920	3139	1	private car	29.608096114902025	2018-01-01 07:59:00.000000	2018-01-01 08:28:36.485767	0	16	0	0	0	0	0	0	0	0	26.357804577485233	13.006740188466456	2	1.0179286573804485
1894	0x16283fbf7b498fb179505c16e3920	39	2	school	365.9212931199173	2018-01-01 08:28:36.485767	2018-01-01 14:34:31.763354	0	16	0	0	0	0	0	0	0	0	39.70655368962561	242.15789119072045	4	3.9434388095056527
1895	0x16283fbf7b498fb179505c16e3920	3931	3	private car	19.608096114902025	2018-01-01 14:34:31.763354	2018-01-01 14:54:08.249121	0	16	0	0	0	0	0	0	0	0	22.93837701653772	7.49629835433552	1	0.985312059089387
1896	0x16283fbf7b498fb179505c16e3920	31	4	stay at home	545.8625146502786	2018-01-01 14:54:08.249121	2018-01-02 00:00:00.000000	0	16	0	0	0	0	0	0	0	0	23.917167647383298	217.5914212552156	4	3.410521798299808
1897	0x17f37cedfdc51c3eba668e9d1b255	31	0	stay at home	481.0	2018-01-01 00:00:00.000000	2018-01-01 08:01:00.000000	1	33	0	0	0	0	0	0	0	0	33.09554835970861	265.3159793503307	4	4.521832978965901
1898	0x17f37cedfdc51c3eba668e9d1b255	3139	1	private car	28.28898247192857	2018-01-01 08:01:00.000000	2018-01-01 08:29:17.338948	1	33	0	0	0	0	0	0	0	0	27.29404542484932	12.86867954352641	2	1.0170984290422842
1899	0x17f37cedfdc51c3eba668e9d1b255	39	2	industry	486.3905238668879	2018-01-01 08:29:17.338948	2018-01-01 16:35:40.770380	1	33	0	0	0	0	0	0	0	0	39.70655368962561	321.8815241674285	4	6.316844577894054
1900	0x17f37cedfdc51c3eba668e9d1b255	3940	3	private car	29.68455706178205	2018-01-01 16:35:40.770380	2018-01-01 17:05:21.843804	1	33	0	0	0	0	0	0	0	0	17.53687739958179	8.676240630889362	1	0.9922071054114853
1901	0x17f37cedfdc51c3eba668e9d1b255	40	4	running	220.9656014428283	2018-01-01 17:05:21.843804	2018-01-01 20:46:19.779891	1	33	0	0	0	0	0	0	0	0	28.080439283346102	103.41351925038991	4	1.7368513391562423
1902	0x17f37cedfdc51c3eba668e9d1b255	4031	5	private car	21.552547921195554	2018-01-01 20:46:19.779891	2018-01-01 21:07:52.932766	1	33	0	0	0	0	0	0	0	0	3.4762617368806232	1.2487049611789687	0	0.949594570209605
1903	0x17f37cedfdc51c3eba668e9d1b255	31	6	stay at home	172.1177872353776	2018-01-01 21:07:52.932766	2018-01-02 00:00:00.000000	1	33	0	0	0	0	0	0	0	0	2.413661029109731	6.9238999244438535	1	0.9819845033581491
1904	0x133b3d2b9b025a63455d1fed7a6bd	31	0	stay at home	490.0	2018-01-01 00:00:00.000000	2018-01-01 08:10:00.000000	1	28	0	0	0	0	0	0	0	0	33.09554835970861	270.28031160428696	4	4.656465302693371
1905	0x133b3d2b9b025a63455d1fed7a6bd	3139	1	by foot	24.163292013489702	2018-01-01 08:10:00.000000	2018-01-01 08:34:09.797521	1	28	0	0	0	0	0	0	0	0	79.60763248914385	32.05970783896255	4	1.139253101232308
1906	0x133b3d2b9b025a63455d1fed7a6bd	39	2	services	479.51296868827484	2018-01-01 08:34:09.797521	2018-01-01 16:33:40.575642	1	28	0	0	0	0	0	0	0	0	39.70655368962561	317.3301239348791	4	6.149194099223306
1907	0x133b3d2b9b025a63455d1fed7a6bd	3931	3	by foot	24.163292013489702	2018-01-01 16:33:40.575642	2018-01-01 16:57:50.373163	1	28	0	0	0	0	0	0	0	0	62.75057645559227	25.27100838185479	4	1.0944496777498998
1908	0x133b3d2b9b025a63455d1fed7a6bd	31	4	stay at home	123.12702149299373	2018-01-01 16:57:50.373163	2018-01-01 19:00:57.994453	1	28	0	0	0	0	0	0	0	0	26.302469163551745	53.97574476699067	4	1.2967960579072255
1909	0x133b3d2b9b025a63455d1fed7a6bd	3130	5	by foot	17.837592173976528	2018-01-01 19:00:57.994453	2018-01-01 19:18:48.249983	1	28	0	0	0	0	0	0	0	0	63.92141528177922	19.003402282996145	3	1.0546512119637292
1910	0x133b3d2b9b025a63455d1fed7a6bd	30	6	shopping	232.31961321604373	2018-01-01 19:18:48.249983	2018-01-01 23:11:07.426776	1	28	0	0	0	0	0	0	0	0	30.13489045210021	116.68210156899616	4	1.8785331262135716
1911	0x133b3d2b9b025a63455d1fed7a6bd	3031	7	by foot	21.837592173976528	2018-01-01 23:11:07.426776	2018-01-01 23:32:57.682306	1	28	0	0	0	0	0	0	0	0	6.2776357925399235	2.284807504237413	0	0.9554271245505711
1912	0x133b3d2b9b025a63455d1fed7a6bd	31	8	stay at home	27.038628227755225	2018-01-01 23:32:57.682306	2018-01-02 00:00:00.000000	1	28	0	0	0	0	0	0	0	0	2.859645738359695	1.2886816330432065	0	0.9498189499512548
1913	0x17a62f739365e24d25c3c1b303315	39	0	stay at home	481.0	2018-01-01 00:00:00.000000	2018-01-01 08:01:00.000000	0	27	0	1	1	0	0	0	0	0	43.00945865602414	344.79249355912685	4	10.907081198313248
1914	0x17a62f739365e24d25c3c1b303315	3939	1	private car	15.503937124607273	2018-01-01 08:01:00.000000	2018-01-01 08:16:30.236227	0	27	0	1	1	0	0	0	0	0	30.543502838173538	7.892409126138438	1	4.661921391101112
1915	0x17a62f739365e24d25c3c1b303315	39	2	services	477.8494382319335	2018-01-01 08:16:30.236227	2018-01-01 16:14:21.202521	0	27	0	1	1	0	0	0	0	0	39.70655368962561	316.2292395785617	4	9.783615918252712
1916	0x17a62f739365e24d25c3c1b303315	3939	3	private car	18.503937124607273	2018-01-01 16:14:21.202521	2018-01-01 16:32:51.438748	0	27	0	1	1	0	0	0	0	0	25.29696502911282	7.801557505701543	1	4.6613912468476215
1917	0x17a62f739365e24d25c3c1b303315	39	4	stay at home	97.72298151445864	2018-01-01 16:32:51.438748	2018-01-01 18:10:34.817639	0	27	0	1	1	0	0	0	0	0	37.52383145985068	61.11567813504417	4	5.026987910521105
1918	0x17a62f739365e24d25c3c1b303315	3931	5	private car	25.124741348690193	2018-01-01 18:10:34.817639	2018-01-01 18:35:42.302120	0	27	0	1	1	0	0	0	0	0	23.730345174253774	9.936979743637743	1	4.673927619635684
1919	0x17a62f739365e24d25c3c1b303315	31	6	free time	233.92198510938798	2018-01-01 18:35:42.302120	2018-01-01 22:29:37.621227	0	27	0	1	1	0	0	0	0	0	81.44591609073964	317.53317284997433	4	9.830877678851689
1920	0x17a62f739365e24d25c3c1b303315	3139	7	private car	24.124741348690193	2018-01-01 22:29:37.621227	2018-01-01 22:53:45.105708	0	27	0	1	1	0	0	0	0	0	1.935690415223276	0.7783005099733376	0	4.62125827781318
1921	0x17a62f739365e24d25c3c1b303315	39	8	stay at home	66.24823819762491	2018-01-01 22:53:45.105708	2018-01-02 00:00:00.000000	0	27	0	1	1	0	0	0	0	0	2.647540964351552	2.923248740738853	0	4.633338940176611
1922	0x345206ad2f7e9cf03305dbbf2d81	31	0	stay at home	481.0	2018-01-01 00:00:00.000000	2018-01-01 08:01:00.000000	1	53	0	0	0	0	1	0	0	0	33.09554835970861	265.3159793503307	4	30.7630329789659
1923	0x345206ad2f7e9cf03305dbbf2d81	3139	1	private car	31.090794507898476	2018-01-01 08:01:00.000000	2018-01-01 08:32:05.447670	1	53	0	0	0	0	1	0	0	0	27.29404542484932	14.14322595988728	2	27.265988720931414
1924	0x345206ad2f7e9cf03305dbbf2d81	39	2	services	473.0647247627959	2018-01-01 08:32:05.447670	2018-01-01 16:25:09.331156	1	53	0	0	0	0	1	0	0	0	39.70655368962561	313.0628315410319	4	32.23725249021597
1925	0x345206ad2f7e9cf03305dbbf2d81	3931	3	private car	31.090794507898476	2018-01-01 16:25:09.331156	2018-01-01 16:56:14.778826	1	53	0	0	0	0	1	0	0	0	21.514483356203062	11.148373016188524	2	27.24800996761767
1926	0x345206ad2f7e9cf03305dbbf2d81	31	4	stay at home	423.75368622140707	2018-01-01 16:56:14.778826	2018-01-01 23:59:59.999999	1	53	0	0	0	0	1	0	0	0	26.302469163551745	185.762804412999	4	29.066905799941924
1927	0x6cfabfc5faa7eeed7b760f514f2d	39	0	stay at home	480.0	2018-01-01 00:00:00.000000	2018-01-01 08:00:00.000000	1	4	0	0	0	0	0	0	0	0	43.00945865602414	344.0756692481931	4	7.2022048280096955
1928	0x6cfabfc5faa7eeed7b760f514f2d	3939	1	by foot	15.345760377320575	2018-01-01 08:00:00.000000	2018-01-01 08:15:20.745623	1	4	0	0	0	0	0	0	0	0	89.08521661133949	22.784673121321905	3	1.0784851505592126
1929	0x6cfabfc5faa7eeed7b760f514f2d	39	2	school	378.79396380448685	2018-01-01 08:15:20.745623	2018-01-01 14:34:08.383451	1	4	0	0	0	0	0	0	0	0	39.70655368962561	250.67671435181595	4	4.147058890119671
1930	0x6cfabfc5faa7eeed7b760f514f2d	3939	3	by foot	13.345760377320575	2018-01-01 14:34:08.383451	2018-01-01 14:47:29.129074	1	4	0	0	0	0	0	0	0	0	86.77906063064148	19.302209149091915	3	1.0565153172450328
1931	0x6cfabfc5faa7eeed7b760f514f2d	39	4	stay at home	552.514515440872	2018-01-01 14:47:29.129074	2018-01-02 00:00:00.000000	1	4	0	0	0	0	0	0	0	0	44.13335083501195	406.40528252314385	4	10.409878589761837
1932	0x389824f94acfad29835539d0c408	31	0	stay at home	477.0	2018-01-01 00:00:00.000000	2018-01-01 07:57:00.000000	1	51	0	0	0	0	0	0	0	0	33.09554835970861	263.10960945968344	4	4.463252640887039
1933	0x389824f94acfad29835539d0c408	3139	1	private car	21.67702931014719	2018-01-01 07:57:00.000000	2018-01-01 08:18:40.621759	1	51	0	0	0	0	0	0	0	0	26.357804577485233	9.522648372954652	1	0.9971828275829506
1934	0x389824f94acfad29835539d0c408	39	2	services	486.14333323188464	2018-01-01 08:18:40.621759	2018-01-01 16:24:49.221753	1	51	0	0	0	0	0	0	0	0	39.70655368962561	321.7179393637564	4	6.310740490942579
1935	0x389824f94acfad29835539d0c408	3931	3	private car	28.67702931014719	2018-01-01 16:24:49.221753	2018-01-01 16:53:29.843512	1	51	0	0	0	0	0	0	0	0	21.514483356203062	10.282857829975152	2	1.0016730878274334
1936	0x389824f94acfad29835539d0c408	31	4	stay at home	426.502608147821	2018-01-01 16:53:29.843512	2018-01-02 00:00:00.000001	1	51	0	0	0	0	0	0	0	0	26.302469163551745	186.96786164970757	4	2.8459019930808456
1937	0x14c2a3dc911edd3e3bbe3216da05e	39	0	stay at home	480.0	2018-01-01 00:00:00.000000	2018-01-01 08:00:00.000000	1	6	0	0	0	0	0	0	0	0	43.00945865602414	344.0756692481931	4	7.2022048280096955
1938	0x14c2a3dc911edd3e3bbe3216da05e	3939	1	private car	16.07408647009433	2018-01-01 08:00:00.000000	2018-01-01 08:16:04.445188	1	6	0	0	0	0	0	0	0	0	30.543502838173538	8.182648428672884	1	0.9893169259463377
1939	0x14c2a3dc911edd3e3bbe3216da05e	39	2	school	365.44396503057766	2018-01-01 08:16:04.445188	2018-01-01 14:21:31.083090	1	6	0	0	0	0	0	0	0	0	39.70655368962561	241.8420069672716	4	3.936083766790491
1940	0x14c2a3dc911edd3e3bbe3216da05e	3939	3	private car	16.07408647009433	2018-01-01 14:21:31.083090	2018-01-01 14:37:35.528278	1	6	0	0	0	0	0	0	0	0	29.752820787648503	7.970823567831369	1	0.9880791899113455
1941	0x14c2a3dc911edd3e3bbe3216da05e	39	4	stay at home	562.4078620292336	2018-01-01 14:37:35.528278	2018-01-02 00:00:00.000000	1	6	0	0	0	0	0	0	0	0	44.13335083501195	413.6823914550861	4	10.867350568759122
1942	0x105f950194d4225a4a495a14dd1af	31	0	stay at home	478.0	2018-01-01 00:00:00.000000	2018-01-01 07:58:00.000000	0	61	0	0	0	0	0	0	0	0	33.09554835970861	263.66120193234525	4	4.47782619089403
1943	0x105f950194d4225a4a495a14dd1af	3139	1	private car	17.958537198422466	2018-01-01 07:58:00.000000	2018-01-01 08:15:57.512232	0	61	0	0	0	0	0	0	0	0	26.357804577485233	7.889126899558642	1	0.9876022334475846
1944	0x105f950194d4225a4a495a14dd1af	39	2	services	490.38016299750234	2018-01-01 08:15:57.512232	2018-01-01 16:26:20.322012	0	61	0	0	0	0	0	0	0	0	39.70655368962561	324.52177117312806	4	6.4161847646548615
1945	0x105f950194d4225a4a495a14dd1af	3931	3	private car	21.958537198422466	2018-01-01 16:26:20.322012	2018-01-01 16:48:17.834244	0	61	0	0	0	0	0	0	0	0	21.514483356203062	7.873776384700433	1	0.9875126407133387
1946	0x105f950194d4225a4a495a14dd1af	31	4	stay at home	117.29264222077168	2018-01-01 16:48:17.834244	2018-01-01 18:45:35.392777	0	61	0	0	0	0	0	0	0	0	26.302469163551745	51.41810175205591	4	1.2773415209565768
1947	0x105f950194d4225a4a495a14dd1af	3130	5	private car	20.028982413889988	2018-01-01 18:45:35.392777	2018-01-01 19:05:37.131722	0	61	0	0	0	0	0	0	0	0	21.387925797109386	7.139639827664798	1	0.9832373545539173
1948	0x105f950194d4225a4a495a14dd1af	30	6	free time	232.27432113951176	2018-01-01 19:05:37.131722	2018-01-01 22:57:53.590990	0	61	0	0	0	0	0	0	0	0	95.04080834893142	367.9256539966415	4	8.292409805298872
1949	0x105f950194d4225a4a495a14dd1af	3031	7	private car	22.028982413889988	2018-01-01 22:57:53.590990	2018-01-01 23:19:55.329935	0	61	0	0	0	0	0	0	0	0	2.312196433821255	0.8489222429684595	0	0.9473535964881975
1950	0x105f950194d4225a4a495a14dd1af	31	8	stay at home	40.0778344175892	2018-01-01 23:19:55.329935	2018-01-02 00:00:00.000000	0	61	0	0	0	0	0	0	0	0	2.859645738359695	1.9101401399157412	0	0.953313877965488
1951	0x10ede727005c5cee0c507d08e3c60	40	0	stay at home	487.0	2018-01-01 00:00:00.000000	2018-01-01 08:07:00.000000	1	46	0	0	1	0	0	0	0	1	27.841112269197765	225.97702791832188	4	6.083801953218495
1952	0x10ede727005c5cee0c507d08e3c60	4039	1	private car	29.6967575996329	2018-01-01 08:07:00.000000	2018-01-01 08:36:41.805456	1	46	0	0	1	0	0	0	0	1	20.96995078767189	10.378992423628718	2	3.502242355550857
1953	0x10ede727005c5cee0c507d08e3c60	39	2	services	476.78782360628037	2018-01-01 08:36:41.805456	2018-01-01 16:33:29.074872	1	46	0	0	1	0	0	0	0	1	39.70655368962561	315.5266886097086	4	8.584002161562424
1954	0x10ede727005c5cee0c507d08e3c60	3939	3	private car	21.56635167179899	2018-01-01 16:33:29.074872	2018-01-01 16:55:03.055972	1	46	0	0	1	0	0	0	0	1	25.29696502911282	9.092720734117464	1	3.4946523295106107
1955	0x10ede727005c5cee0c507d08e3c60	39	4	free time	255.53283953689615	2018-01-01 16:55:03.055972	2018-01-01 21:10:35.026344	1	46	0	0	1	0	0	0	0	1	103.71755661936255	441.7206958795752	4	15.3259352535101
1956	0x10ede727005c5cee0c507d08e3c60	3940	5	private car	29.301830195531704	2018-01-01 21:10:35.026344	2018-01-01 21:39:53.136156	1	46	0	0	1	0	0	0	0	1	1.5256651842456066	0.7450797027333226	0	3.4467723750375727
1957	0x10ede727005c5cee0c507d08e3c60	40	6	stay at home	140.11439738985996	2018-01-01 21:39:53.136156	2018-01-01 23:59:59.999999	1	46	0	0	1	0	0	0	0	1	1.1049698230747993	2.580369681568428	0	3.45709749680235
1958	0x8e0ecbac0021729ce6b06bb5cc77	31	0	stay at home	481.0	2018-01-01 00:00:00.000000	2018-01-01 08:01:00.000000	0	26	0	0	0	0	0	0	1	0	33.09554835970861	265.3159793503307	4	6.121832978965902
1959	0x8e0ecbac0021729ce6b06bb5cc77	3139	1	private car	21.820535733456204	2018-01-01 08:01:00.000000	2018-01-01 08:22:49.232144	0	26	0	0	0	0	0	0	1	0	27.29404542484932	9.926178225058356	1	2.5995638084692936
1960	0x8e0ecbac0021729ce6b06bb5cc77	39	2	industry	476.09585661266277	2018-01-01 08:22:49.232144	2018-01-01 16:18:54.983541	0	26	0	0	0	0	0	0	1	0	39.70655368962561	315.0687615333165	4	7.667558988784354
1961	0x8e0ecbac0021729ce6b06bb5cc77	3939	3	private car	24.107694917463096	2018-01-01 16:18:54.983541	2018-01-01 16:43:01.445236	0	26	0	0	0	0	0	0	1	0	25.29696502911282	10.16419192099308	2	2.60097084521849
[truncated: 99,223 more rows]
