# Supplementary material for: Sequence-oriented sensitive analysis for PM2.5 exposure and risk assessment using interactive process mining
Source: PLoS One. 2023 Aug 24;18(8):e0290372. doi: 10.1371/journal.pone.0290372 (PMC10449204; doi:10.1371/journal.pone.0290372)
Supplement: S4 Data — Data with the activities performed by citizens in a day, with the corresponding locations, exposure and risk for the first scenario population. It is composed of the following variables: id (citizen identifier), cell_id (the identifier for each cell in the grid, activities related to two or more cells are coding as the concatenation of the cell_id of all the included cells), order, Activity, Duration, DateStart, DateEnd, Sex, Age, Asthma, Diabetes, High Blood Pressure, Pulmonar Disease, Heart Disease, Anxiety, Smoke, Alcohol (binary epidemiological variables, if the value is 1 the citizen suffer the affection), concentration (PM2.5 concentration in μg/m3), exposure (PM2.5 expsure in μg * min/m3), level, mortality relative risk. File: ./data/sequence_data/sintetic_data_v6_car.csv. (CSV) [file pone.0290372.s004.csv]

	id	cell_id	order	Activity	Duration	DateStart	DateEnd	Sex	Age	Asthma	Diabetes	High Blood Pressure	Pulmonar Disease	Heart Disease	Anxiety	Smoke	Alcohol	concentration	exposure	level	mortality relative risk
0	0x172b10fa528c88e4cd46734b92bfa	40	0	stay at home	485.0	2018-01-01 00:00:00.000000	2018-01-01 08:05:00.000000	0	46	0	0	0	0	0	0	0	0	27.841112269197765	225.04899084268195	4	3.5641996832259957
1	0x172b10fa528c88e4cd46734b92bfa	4030	1	by foot	32.03908810450156	2018-01-01 08:05:00.000000	2018-01-01 08:37:02.345286	0	46	0	0	0	0	0	0	0	0	54.840440461199975	29.283961727100966	4	1.1207165010071698
2	0x172b10fa528c88e4cd46734b92bfa	30	2	industry	484.5808326610707	2018-01-01 08:37:02.345286	2018-01-01 16:41:37.195246	0	46	0	0	0	0	0	0	0	0	34.0710171385198	275.1693642432256	4	4.792973267116903
3	0x172b10fa528c88e4cd46734b92bfa	3039	3	by foot	19.729346944549086	2018-01-01 16:41:37.195246	2018-01-01 17:01:20.956063	0	46	0	0	0	0	0	0	0	0	68.35194533542483	22.475654064290833	3	1.0765173077806849
4	0x172b10fa528c88e4cd46734b92bfa	39	4	running	257.38078665232433	2018-01-01 17:01:20.956063	2018-01-01 21:18:43.803262	0	46	0	0	0	0	0	0	0	0	77.25916048589022	331.41705836594326	4	6.683052304128046
5	0x172b10fa528c88e4cd46734b92bfa	3940	5	by foot	23.309741159952466	2018-01-01 21:18:43.803262	2018-01-01 21:42:02.387732	0	46	0	0	0	0	0	0	0	0	4.44985678738302	1.728750165212597	0	0.9522924590123683
6	0x172b10fa528c88e4cd46734b92bfa	40	6	stay at home	137.96020447760202	2018-01-01 21:42:02.387732	2018-01-02 00:00:00.000001	0	46	0	0	0	0	0	0	0	0	1.1049698230747993	2.5406977122163172	0	0.9568731207466028
7	0x8f91e1f3a09ae14f0cbb3faf31e1	40	0	stay at home	477.0	2018-01-01 00:00:00.000000	2018-01-01 07:57:00.000000	0	46	0	0	1	0	0	0	0	0	27.841112269197765	221.33684254012223	4	4.986856937317615
8	0x8f91e1f3a09ae14f0cbb3faf31e1	4039	1	private car	32.52287669879088	2018-01-01 07:57:00.000000	2018-01-01 08:29:31.372602	0	46	0	0	1	0	0	0	0	0	20.454900598079345	11.087536833955973	2	2.5064480423799385
9	0x8f91e1f3a09ae14f0cbb3faf31e1	39	2	services	478.1050910489317	2018-01-01 08:29:31.372602	2018-01-01 16:27:37.678065	0	46	0	0	1	0	0	0	0	0	39.70655368962561	316.39842445029575	4	7.615427571846918
10	0x8f91e1f3a09ae14f0cbb3faf31e1	3940	3	private car	28.52287669879088	2018-01-01 16:27:37.678065	2018-01-01 16:56:09.050667	0	46	0	0	1	0	0	0	0	0	17.015537695865927	8.088868061046869	1	2.4887687569048835
11	0x8f91e1f3a09ae14f0cbb3faf31e1	40	4	stay at home	423.8491555534865	2018-01-01 16:56:09.050667	2018-01-02 00:00:00.000000	0	46	0	0	1	0	0	0	0	0	12.955597037884903	91.52031440331278	4	3.1189617652215516
12	0xd4db43e6335dbf2c4b68f581a253	40	0	stay at home	486.0	2018-01-01 00:00:00.000000	2018-01-01 08:06:00.000000	1	17	0	0	0	0	0	0	0	0	27.841112269197765	225.5130093805019	4	3.5739873791615526
13	0xd4db43e6335dbf2c4b68f581a253	4039	1	metro	19.76024506514064	2018-01-01 08:06:00.000000	2018-01-01 08:25:45.614704	1	17	0	0	0	0	0	0	0	0	46.4833909126727	15.308719931552398	3	1.0318719034542807
14	0xd4db43e6335dbf2c4b68f581a253	39	2	school	379.10082013540784	2018-01-01 08:25:45.614704	2018-01-01 14:44:51.663912	1	17	0	0	0	0	0	0	0	0	39.70655368962561	250.87978447479455	4	4.152038947530597
15	0xd4db43e6335dbf2c4b68f581a253	3940	3	metro	21.76024506514064	2018-01-01 14:44:51.663912	2018-01-01 15:06:37.278616	1	17	0	0	0	0	0	0	0	0	39.62689038855194	14.371514100405943	2	1.0261722814887895
16	0xd4db43e6335dbf2c4b68f581a253	40	4	stay at home	533.3786897343109	2018-01-01 15:06:37.278616	2018-01-02 00:00:00.000000	1	17	0	0	0	0	0	0	0	0	12.884949031649851	114.54262052991292	4	1.8549298661361222
17	0xcc20659647ff0387cb409d8d4822	40	0	stay at home	484.0	2018-01-01 00:00:00.000000	2018-01-01 08:04:00.000000	0	26	0	0	0	0	0	0	0	0	27.841112269197765	224.58497230486196	4	3.5544387918035945
18	0xcc20659647ff0387cb409d8d4822	4031	1	private car	16.681321977486853	2018-01-01 08:04:00.000000	2018-01-01 08:20:40.879319	0	26	0	0	0	0	0	0	0	0	17.72049337434767	4.926687592956933	0	0.9704617630993189
19	0xcc20659647ff0387cb409d8d4822	31	2	services	470.9920573694426	2018-01-01 08:20:40.879319	2018-01-01 16:11:40.402761	0	26	0	0	0	0	0	0	0	0	31.257964414982627	245.37088281655824	4	4.019035375308464
20	0xcc20659647ff0387cb409d8d4822	3140	3	private car	13.681321977486855	2018-01-01 16:11:40.402761	2018-01-01 16:25:21.282080	0	26	0	0	0	0	0	0	0	0	13.233056022956172	3.0174283366030843	0	0.9595728911896112
21	0xcc20659647ff0387cb409d8d4822	40	4	stay at home	114.44920213121989	2018-01-01 16:25:21.282080	2018-01-01 18:19:48.234208	0	26	0	0	0	0	0	0	0	0	12.955597037884903	24.712629068658714	3	1.0908439228259927
22	0xcc20659647ff0387cb409d8d4822	4039	5	private car	28.6138762310676	2018-01-01 18:19:48.234208	2018-01-01 18:48:25.066782	0	26	0	0	0	0	0	0	0	0	18.599580601944446	8.870101621563403	1	0.9933445468726346
23	0xcc20659647ff0387cb409d8d4822	39	6	shopping	228.48140312734776	2018-01-01 18:48:25.066782	2018-01-01 22:36:53.950970	0	26	0	0	0	0	0	0	0	0	35.87458259502041	136.6112494653032	4	2.1133460230059424
24	0xcc20659647ff0387cb409d8d4822	3940	7	private car	25.6138762310676	2018-01-01 22:36:53.950970	2018-01-01 23:02:30.783544	0	26	0	0	0	0	0	0	0	0	1.3885577307946877	0.5927724309377869	0	0.9459205346050498
25	0xcc20659647ff0387cb409d8d4822	40	8	stay at home	57.48694095488099	2018-01-01 23:02:30.783544	2018-01-02 00:00:00.000001	0	26	0	0	0	0	0	0	0	0	1.390186081247524	1.3319590861495634	0	0.9500619159749499
26	0xd0f417ff3fae7789760b4e39f706	40	0	stay at home	472.0	2018-01-01 00:00:00.000000	2018-01-01 07:52:00.000000	1	57	0	0	0	0	0	0	0	0	27.841112269197765	219.0167498510224	4	3.439372326876334
27	0xd0f417ff3fae7789760b4e39f706	4039	1	private car	25.05005495927612	2018-01-01 07:52:00.000000	2018-01-01 08:17:03.003298	1	57	0	0	0	0	0	0	0	0	20.454900598079345	8.539939736140294	1	0.9914081664296552
28	0xd0f417ff3fae7789760b4e39f706	39	2	services	469.13654626878605	2018-01-01 08:17:03.003298	2018-01-01 16:06:11.196074	1	57	0	0	0	0	0	0	0	0	39.70655368962561	310.463257703118	4	5.9046362831378625
29	0xd0f417ff3fae7789760b4e39f706	3931	3	private car	27.16426325623923	2018-01-01 16:06:11.196074	2018-01-01 16:33:21.051869	1	57	0	0	0	0	0	0	0	0	21.514483356203062	9.740418161831288	1	0.9984670475102569
30	0xd0f417ff3fae7789760b4e39f706	31	4	free time	225.76934074962517	2018-01-01 16:33:21.051869	2018-01-01 20:19:07.212314	1	57	0	0	0	0	0	0	0	0	72.70120690150257	273.5617258975723	4	4.747650195949092
31	0xd0f417ff3fae7789760b4e39f706	3140	5	private car	25.289573273708484	2018-01-01 20:19:07.212314	2018-01-01 20:44:24.586710	1	57	0	0	0	0	0	0	0	0	5.766468130328258	2.430525305207354	0	0.9562502853404209
32	0xd0f417ff3fae7789760b4e39f706	40	6	stay at home	195.5902214923649	2018-01-01 20:44:24.586710	2018-01-02 00:00:00.000000	1	57	0	0	0	0	0	0	0	0	4.8722982220937086	15.882898140602734	3	1.0353793983596549
33	0x221bda6c95c3b6f4d76979c8f664	39	0	stay at home	483.0	2018-01-01 00:00:00.000000	2018-01-01 08:03:00.000000	0	22	0	0	0	0	0	0	0	0	43.00945865602414	346.2261421809943	4	7.29432391843807
34	0x221bda6c95c3b6f4d76979c8f664	3939	1	private car	16.480866660599894	2018-01-01 08:03:00.000000	2018-01-01 08:19:28.852000	0	22	0	0	0	0	0	0	0	0	30.543502838173538	8.38972329372654	1	0.9905284054804128
35	0x221bda6c95c3b6f4d76979c8f664	39	2	services	501.4482857787591	2018-01-01 08:19:28.852000	2018-01-01 16:40:55.749147	0	22	0	0	0	0	0	0	0	0	39.70655368962561	331.8463880307504	4	6.700031000065974
36	0x221bda6c95c3b6f4d76979c8f664	3939	3	private car	21.480866660599894	2018-01-01 16:40:55.749147	2018-01-01 17:02:24.601147	0	22	0	0	0	0	0	0	0	0	25.8929100264233	9.270035795541817	1	0.9956952038638008
37	0x221bda6c95c3b6f4d76979c8f664	39	4	stay at home	417.58998090004116	2018-01-01 17:02:24.601147	2018-01-02 00:00:00.000001	0	22	0	0	0	0	0	0	0	0	39.29180161853846	273.46437812356135	4	4.744919538048664
38	0x1d576d43330cfb7b4bdcfe7e98458	40	0	stay at home	488.0	2018-01-01 00:00:00.000000	2018-01-01 08:08:00.000000	0	29	0	0	0	0	0	0	0	0	27.841112269197765	226.4410464561418	4	3.593643479207187
39	0x1d576d43330cfb7b4bdcfe7e98458	4039	1	by foot	24.821455599625214	2018-01-01 08:08:00.000000	2018-01-01 08:32:49.287336	0	29	0	0	0	0	0	0	0	0	61.16235646404302	25.302311922344902	4	1.0946521739659483
40	0x1d576d43330cfb7b4bdcfe7e98458	39	2	services	472.2463896680586	2018-01-01 08:32:49.287336	2018-01-01 16:25:04.070716	0	29	0	0	0	0	0	0	0	0	39.70655368962561	312.52127710144373	4	5.976892282445117
41	0x1d576d43330cfb7b4bdcfe7e98458	3940	3	by foot	25.821455599625214	2018-01-01 16:25:04.070716	2018-01-01 16:50:53.358052	0	29	0	0	0	0	0	0	0	0	49.62865161294229	21.358067068214293	3	1.0694304065120632
42	0x1d576d43330cfb7b4bdcfe7e98458	40	4	stay at home	429.1106991326909	2018-01-01 16:50:53.358052	2018-01-02 00:00:00.000000	0	29	0	0	0	0	0	0	0	0	12.955597037884903	92.65642171013684	4	1.629868688395295
43	0x14f005246dc6e9e1da24c650d1a7f	31	0	stay at home	487.0	2018-01-01 00:00:00.000000	2018-01-01 08:07:00.000000	1	25	0	1	0	0	0	0	0	1	33.09554835970861	268.62553418630154	4	7.785448263631368
44	0x14f005246dc6e9e1da24c650d1a7f	3131	1	private car	25.833428867965512	2018-01-01 08:07:00.000000	2018-01-01 08:32:50.005732	1	25	0	1	0	0	0	0	0	1	24.044588011525097	10.3525692342545	2	4.176385856552901
45	0x14f005246dc6e9e1da24c650d1a7f	31	2	services	473.18501634459915	2018-01-01 08:32:50.005732	2018-01-01 16:26:01.106713	1	25	0	1	0	0	0	0	0	1	31.257964414982627	246.51334004337423	4	7.22056340685897
46	0x14f005246dc6e9e1da24c650d1a7f	3131	3	private car	23.833428867965512	2018-01-01 16:26:01.106713	2018-01-01 16:49:51.112445	1	25	0	1	0	0	0	0	0	1	17.732001683293312	7.043573346756932	1	4.156979277132381
47	0x14f005246dc6e9e1da24c650d1a7f	31	4	stay at home	126.2743675968731	2018-01-01 16:49:51.112445	2018-01-01 18:56:07.574501	1	25	0	1	0	0	0	0	0	1	26.302469163551745	55.35546099772921	4	4.481713521593057
48	0x14f005246dc6e9e1da24c650d1a7f	3130	5	private car	24.259782460609916	2018-01-01 18:56:07.574501	2018-01-01 19:20:23.161449	1	25	0	1	0	0	0	0	0	1	21.387925797109386	8.64777378535901	1	4.166340191464755
49	0x14f005246dc6e9e1da24c650d1a7f	30	6	free time	245.89340023786096	2018-01-01 19:20:23.161449	2018-01-01 23:26:16.765463	1	25	0	1	0	0	0	0	0	1	95.04080834893142	389.4984587712272	4	12.594307561905032
50	0x14f005246dc6e9e1da24c650d1a7f	3031	7	private car	25.259782460609916	2018-01-01 23:26:16.765463	2018-01-01 23:51:32.352411	1	25	0	1	0	0	0	0	0	1	2.1523322717279734	0.9061240827799827	0	4.121973915708011
51	0x14f005246dc6e9e1da24c650d1a7f	31	8	stay at home	8.460793163515973	2018-01-01 23:51:32.352411	2018-01-02 00:00:00.000001	1	25	0	1	0	0	0	0	0	1	2.859645738359695	0.40324785188652157	0	4.119161611380937
52	0x188dc7a51758373b15b26c8e32e8b	31	0	stay at home	470.0	2018-01-01 00:00:00.000000	2018-01-01 07:50:00.000000	1	27	1	0	1	0	0	0	0	0	33.09554835970861	259.2484621510508	4	6.862557252884105
53	0x188dc7a51758373b15b26c8e32e8b	3140	1	private car	26.231488493180876	2018-01-01 07:50:00.000000	2018-01-01 08:16:13.889310	1	27	1	0	1	0	0	0	0	0	16.870689299053655	7.375721537002596	1	3.4846101669747114
54	0x188dc7a51758373b15b26c8e32e8b	40	2	residence	505.82937513356757	2018-01-01 08:16:13.889310	2018-01-01 16:42:03.651818	1	27	1	0	1	0	0	0	0	0	16.90465812680253	142.51454428545182	4	4.68837871467356
55	0x188dc7a51758373b15b26c8e32e8b	4031	3	private car	21.231488493180876	2018-01-01 16:42:03.651818	2018-01-01 17:03:17.541128	1	27	1	0	1	0	0	0	0	0	14.109548001830381	4.9927784340807495	0	3.4708408964667843
56	0x188dc7a51758373b15b26c8e32e8b	31	4	stay at home	416.7076478800707	2018-01-01 17:03:17.541128	2018-01-02 00:00:00.000001	1	27	1	0	1	0	0	0	0	0	30.177676154845706	209.58780748287083	4	5.752955417070504
57	0xa52fad10ed42ea4b8bcdc88046a1	39	0	stay at home	481.0	2018-01-01 00:00:00.000000	2018-01-01 08:01:00.000000	0	11	0	0	0	0	0	0	0	0	43.00945865602414	344.79249355912685	4	7.232781198313248
58	0xa52fad10ed42ea4b8bcdc88046a1	3930	1	by foot	17.699209553355352	2018-01-01 08:01:00.000000	2018-01-01 08:18:41.952573	0	11	0	0	0	0	0	0	0	0	82.76330060849645	24.41408334661869	3	1.0889209290863162
59	0xa52fad10ed42ea4b8bcdc88046a1	30	2	school	349.07691698562644	2018-01-01 08:18:41.952573	2018-01-01 14:07:46.567592	0	11	0	0	0	0	0	0	0	0	34.0710171385198	198.22342702131553	4	3.0416509805143495
60	0xa52fad10ed42ea4b8bcdc88046a1	3039	3	by foot	17.699209553355352	2018-01-01 14:07:46.567592	2018-01-01 14:25:28.520165	0	11	0	0	0	0	0	0	0	0	73.68546413640186	21.736241179773785	3	1.0718232661300702
61	0xa52fad10ed42ea4b8bcdc88046a1	39	4	stay at home	574.5246639076629	2018-01-01 14:25:28.520165	2018-01-01 23:59:59.999999	0	11	0	0	0	0	0	0	0	0	44.13335083501195	422.59497592673694	4	11.455114456887744
62	0x1388ae3ed931b7e5063ed12ed78f0	31	0	stay at home	470.0	2018-01-01 00:00:00.000000	2018-01-01 07:50:00.000000	1	16	0	0	0	0	0	0	0	0	33.09554835970861	259.2484621510508	4	4.362557252884105
63	0x1388ae3ed931b7e5063ed12ed78f0	3130	1	private car	28.594473057891665	2018-01-01 07:50:00.000000	2018-01-01 08:18:35.668383	1	16	0	0	0	0	0	0	0	0	24.06925075289951	11.470792369623728	2	1.008730271365525
64	0x1388ae3ed931b7e5063ed12ed78f0	30	2	school	362.48750061609974	2018-01-01 08:18:35.668383	2018-01-01 14:21:04.918420	1	16	0	0	0	0	0	0	0	0	34.0710171385198	205.83863076650567	4	3.1816702916066215
65	0x1388ae3ed931b7e5063ed12ed78f0	3031	3	private car	22.594473057891665	2018-01-01 14:21:04.918420	2018-01-01 14:43:40.586803	1	16	0	0	0	0	0	0	0	0	18.449143932798428	6.94747809217966	1	0.9821213494588973
66	0x1388ae3ed931b7e5063ed12ed78f0	31	4	stay at home	556.3235532681169	2018-01-01 14:43:40.586803	2018-01-01 23:59:59.999999	1	16	0	0	0	0	0	0	0	0	23.917167647383298	221.76139482835876	4	3.49561680920751
67	0xa9db04bcb37b25c97d9cf83bcbe1	40	0	stay at home	478.0	2018-01-01 00:00:00.000000	2018-01-01 07:58:00.000000	0	25	0	0	0	0	0	0	1	0	27.841112269197765	221.8008610779422	4	5.096432241314714
68	0xa9db04bcb37b25c97d9cf83bcbe1	4031	1	by foot	22.639863982724464	2018-01-01 07:58:00.000000	2018-01-01 08:20:38.391839	0	25	0	0	0	0	0	0	1	0	49.20617712223982	18.567019285955965	3	2.651934746110916
69	0xa9db04bcb37b25c97d9cf83bcbe1	31	2	services	463.40269430852993	2018-01-01 08:20:38.391839	2018-01-01 16:04:02.553498	0	25	0	0	0	0	0	0	1	0	31.257964414982627	241.41708214171837	4	5.526211458496986
70	0xa9db04bcb37b25c97d9cf83bcbe1	3140	3	by foot	31.639863982724464	2018-01-01 16:04:02.553498	2018-01-01 16:35:40.945337	0	25	0	0	0	0	0	0	1	0	38.59641340028884	20.353087836769046	3	2.6630974281546553
71	0xa9db04bcb37b25c97d9cf83bcbe1	40	4	stay at home	444.3175777260211	2018-01-01 16:35:40.945337	2018-01-02 00:00:00.000001	0	25	0	0	0	0	0	0	1	0	12.955597037884903	95.93999156445723	4	3.261806643718845
72	0xe27a8ae1ebeecbb074a3d7e2969c	40	0	stay at home	472.0	2018-01-01 00:00:00.000000	2018-01-01 07:52:00.000000	1	40	0	0	1	0	0	0	0	0	27.841112269197765	219.0167498510224	4	4.9393723268763345
73	0xe27a8ae1ebeecbb074a3d7e2969c	4039	1	private car	30.878147886397976	2018-01-01 07:52:00.000000	2018-01-01 08:22:52.688873	1	40	0	0	1	0	0	0	0	0	20.454900598079345	10.526824094484407	2	2.503118382468556
74	0xe27a8ae1ebeecbb074a3d7e2969c	39	2	services	486.7158375666929	2018-01-01 08:22:52.688873	2018-01-01 16:29:35.639127	1	40	0	0	1	0	0	0	0	0	39.70655368962561	322.0968089322165	4	7.824886822574626
75	0xe27a8ae1ebeecbb074a3d7e2969c	3940	3	private car	28.878147886397976	2018-01-01 16:29:35.639127	2018-01-01 16:58:28.328000	1	40	0	0	1	0	0	0	0	0	17.015537695865927	8.18962023246326	1	2.48935768996799
76	0xe27a8ae1ebeecbb074a3d7e2969c	40	4	stay at home	128.37823618204743	2018-01-01 16:58:28.328000	2018-01-01 19:06:51.022171	1	40	0	0	1	0	0	0	0	0	12.955597037884903	27.720278273483704	4	2.6104072551839654
77	0xe27a8ae1ebeecbb074a3d7e2969c	4030	5	private car	30.870171223926693	2018-01-01 19:06:51.022171	2018-01-01 19:37:43.232444	1	40	0	0	1	0	0	0	0	0	16.620480185637792	8.55128448590866	1	2.4914746400684926
78	0xe27a8ae1ebeecbb074a3d7e2969c	30	6	shopping	240.4839069584214	2018-01-01 19:37:43.232444	2018-01-01 23:38:12.266862	1	40	0	0	1	0	0	0	0	0	30.13489045210021	120.78260319475145	4	3.4246135317962683
79	0xe27a8ae1ebeecbb074a3d7e2969c	3040	7	private car	29.870171223926693	2018-01-01 23:38:12.266862	2018-01-02 00:08:04.477135	1	40	0	0	1	0	0	0	0	0	1.6570087918025227	0.8249189388448875	0	2.4472192148866276
80	0xe27a8ae1ebeecbb074a3d7e2969c	40	8	stay at home	-8.074618927811116	2018-01-02 00:08:04.477135	2018-01-01 23:59:59.999999	1	40	0	0	1	0	0	0	0	0	27.841112269197765	-3.7467728683363095	0	2.4219692313207415
81	0x3ca14af229be2998d0088bc4c14b	40	0	stay at home	470.0	2018-01-01 00:00:00.000000	2018-01-01 07:50:00.000000	0	25	0	0	1	0	0	0	0	0	27.841112269197765	218.08871277538248	4	4.9205600415334985
82	0x3ca14af229be2998d0088bc4c14b	4040	1	private car	24.564467694869663	2018-01-01 07:50:00.000000	2018-01-01 08:14:33.868062	0	25	0	0	1	0	0	0	0	0	10.967785319647763	4.490296802812553	0	2.4679620994862432
83	0x3ca14af229be2998d0088bc4c14b	40	2	residence	495.0959773960815	2018-01-01 08:14:33.868062	2018-01-01 16:29:39.626706	0	25	0	0	1	0	0	0	0	0	16.90465812680253	139.4904706305985	4	3.649614838971514
84	0x3ca14af229be2998d0088bc4c14b	4040	3	private car	21.564467694869663	2018-01-01 16:29:39.626706	2018-01-01 16:51:13.494768	0	25	0	0	1	0	0	0	0	0	8.734110362619036	3.1391073459687426	0	2.4602631902486003
85	0x3ca14af229be2998d0088bc4c14b	40	4	stay at home	428.77508721417917	2018-01-01 16:51:13.494768	2018-01-02 00:00:00.000001	0	25	0	0	1	0	0	0	0	0	12.955597037884903	92.58395416384768	4	3.129170792479397
86	0x17a4187bd3331141b179c49789dff	30	0	stay at home	471.0	2018-01-01 00:00:00.000000	2018-01-01 07:51:00.000000	1	28	0	0	1	0	0	0	0	0	36.33618478268205	285.23905054405407	4	6.58687039951469
87	0x17a4187bd3331141b179c49789dff	3039	1	private car	19.08763158681667	2018-01-01 07:51:00.000000	2018-01-01 08:10:05.257895	1	28	0	0	1	0	0	0	0	0	27.653462051925207	8.797318262452729	1	2.492917351946601
88	0x17a4187bd3331141b179c49789dff	39	2	services	470.22490174060636	2018-01-01 08:10:05.257895	2018-01-01 16:00:18.751999	1	28	0	0	1	0	0	0	0	0	39.70655368962561	311.1835051193719	4	7.4298238949328885
89	0x17a4187bd3331141b179c49789dff	3930	3	private car	20.500203160201572	2018-01-01 16:00:18.751999	2018-01-01 16:20:48.764189	1	28	0	0	1	0	0	0	0	0	22.67125855393744	7.746090104219587	1	2.486767719184554
90	0x17a4187bd3331141b179c49789dff	30	4	free time	213.59831674153367	2018-01-01 16:20:48.764189	2018-01-01 19:54:24.663193	1	28	0	0	1	0	0	0	0	0	82.18676352292445	292.5825724488524	4	6.8125024911496785
91	0x17a4187bd3331141b179c49789dff	3030	5	private car	22.066901762273513	2018-01-01 19:54:24.663193	2018-01-01 20:16:28.677299	1	28	0	0	1	0	0	0	0	0	15.172427435935383	5.580141095400158	1	2.4742168455088764
92	0x17a4187bd3331141b179c49789dff	30	6	stay at home	223.52204500856828	2018-01-01 20:16:28.677299	2018-01-02 00:00:00.000000	1	28	0	0	1	0	0	0	0	0	10.626852031263198	39.58892830052346	4	2.691092039132727
93	0x1705de2debe006cb44ef356e8b8f9	31	0	stay at home	481.0	2018-01-01 00:00:00.000000	2018-01-01 08:01:00.000000	0	6	0	0	0	0	0	0	0	0	33.09554835970861	265.3159793503307	4	4.521832978965901
94	0x1705de2debe006cb44ef356e8b8f9	3139	1	private car	26.68492819750713	2018-01-01 08:01:00.000000	2018-01-01 08:27:41.095692	0	6	0	0	0	0	0	0	0	0	27.29404542484932	12.138994039693369	2	1.0127216957282978
95	0x1705de2debe006cb44ef356e8b8f9	39	2	school	354.0049839144221	2018-01-01 08:27:41.095692	2018-01-01 14:21:41.394727	0	6	0	0	0	0	0	0	0	0	39.70655368962561	234.2719650032175	4	3.7638686064956928
96	0x1705de2debe006cb44ef356e8b8f9	3931	3	private car	16.68492819750713	2018-01-01 14:21:41.394727	2018-01-01 14:38:22.490419	0	6	0	0	0	0	0	0	0	0	22.93837701653772	6.378752891471328	1	0.9788258181502703
97	0x1705de2debe006cb44ef356e8b8f9	31	4	stay at home	561.6251596905636	2018-01-01 14:38:22.490419	2018-01-02 00:00:00.000000	0	6	0	0	0	0	0	0	0	0	23.917167647383298	223.87471832179375	4	3.53954994641279
98	0xbd3f45e966f94a340e5f430d4bf5	40	0	stay at home	471.0	2018-01-01 00:00:00.000000	2018-01-01 07:51:00.000000	1	37	0	0	0	0	0	0	0	0	27.841112269197765	218.55273131320246	4	3.4299532867473976
99	0xbd3f45e966f94a340e5f430d4bf5	4040	1	private car	24.594151561080803	2018-01-01 07:51:00.000000	2018-01-01 08:15:35.649094	1	37	0	0	0	0	0	0	0	0	10.967785319647763	4.495722907346903	0	0.9679931408614665
100	0xbd3f45e966f94a340e5f430d4bf5	40	2	residence	474.880667423531	2018-01-01 08:15:35.649094	2018-01-01 16:10:28.489139	1	37	0	0	0	0	0	0	0	0	16.90465812680253	133.79492223037673	4	2.078461570284885
101	0xbd3f45e966f94a340e5f430d4bf5	4030	3	private car	20.95717533595007	2018-01-01 16:10:28.489139	2018-01-01 16:31:25.919659	1	37	0	0	0	0	0	0	0	0	14.38983122069055	5.026170265779005	1	0.9710325066737899
102	0xbd3f45e966f94a340e5f430d4bf5	30	4	gym	239.00670153444162	2018-01-01 16:31:25.919659	2018-01-01 20:30:26.321751	1	37	0	0	0	0	0	0	0	0	26.059217702390683	103.8054611269388	4	1.740879203990302
103	0xbd3f45e966f94a340e5f430d4bf5	3040	5	private car	22.85990711076387	2018-01-01 20:30:26.321751	2018-01-01 20:53:17.916178	1	37	0	0	0	0	0	0	0	0	5.2244326696708665	1.990500758918602	0	0.9537667440567306
104	0xbd3f45e966f94a340e5f430d4bf5	40	6	stay at home	186.7013970342325	2018-01-01 20:53:17.916178	2018-01-02 00:00:00.000000	1	37	0	0	0	0	0	0	0	0	4.8722982220937086	15.161081413871711	3	1.0309719428726882
105	0x8a2167f8bd8f51aa5edd5e4b4936	40	0	stay at home	472.0	2018-01-01 00:00:00.000000	2018-01-01 07:52:00.000000	0	6	0	0	0	0	0	0	0	0	27.841112269197765	219.0167498510224	4	3.439372326876334
106	0x8a2167f8bd8f51aa5edd5e4b4936	4030	1	by foot	31.524644769108775	2018-01-01 07:52:00.000000	2018-01-01 08:23:31.478686	0	6	0	0	0	0	0	0	0	0	52.985178089356396	27.838981954915432	4	1.1111865222208757
107	0x8a2167f8bd8f51aa5edd5e4b4936	30	2	school	355.6675767405234	2018-01-01 08:23:31.478686	2018-01-01 14:19:11.533290	0	6	0	0	0	0	0	0	0	0	34.0710171385198	201.96593504570296	4	3.109676421113566
108	0x8a2167f8bd8f51aa5edd5e4b4936	3040	3	by foot	33.524644769108775	2018-01-01 14:19:11.533290	2018-01-01 14:52:43.011976	0	6	0	0	0	0	0	0	0	0	43.22239974455571	24.1502599584108	3	1.0872244106313984
109	0x8a2167f8bd8f51aa5edd5e4b4936	40	4	stay at home	547.283133721259	2018-01-01 14:52:43.011976	2018-01-01 23:59:59.999999	0	6	0	0	0	0	0	0	0	0	13.148062482162722	119.92854729334881	4	1.9149235774580728
110	0x1cd59b21ca9d78b054377017a7a90	41	0	stay at home	488.0	2018-01-01 00:00:00.000000	2018-01-01 08:08:00.000000	1	28	0	0	0	0	0	0	0	0	27.805415986137202	226.15071668724923	4	3.587482616939668
111	0x1cd59b21ca9d78b054377017a7a90	4139	1	private car	33.31806971315767	2018-01-01 08:08:00.000000	2018-01-01 08:41:19.084183	1	28	0	0	0	0	0	0	0	0	23.81977292758857	13.227147582549694	2	1.0192554830656821
112	0x1cd59b21ca9d78b054377017a7a90	39	2	services	481.0734360902568	2018-01-01 08:41:19.084183	2018-01-01 16:42:23.490348	1	28	0	0	0	0	0	0	0	0	39.70655368962561	318.36280364617426	4	6.186838230626137
113	0x1cd59b21ca9d78b054377017a7a90	3941	3	private car	35.31806971315767	2018-01-01 16:42:23.490348	2018-01-01 17:17:42.574531	1	28	0	0	0	0	0	0	0	0	19.824007928538	11.669094900238255	2	1.0099131639404477
114	0x1cd59b21ca9d78b054377017a7a90	41	4	stay at home	402.29042448342784	2018-01-01 17:17:42.574531	2018-01-02 00:00:00.000000	1	28	0	0	0	0	0	0	0	0	21.44485025279254	143.78429851965763	4	2.2048626225316417
115	0x166b7f7581921197c8dfda687c72	41	0	stay at home	480.0	2018-01-01 00:00:00.000000	2018-01-01 08:00:00.000000	0	46	0	0	1	0	0	0	0	0	27.805415986137202	222.44332788909762	4	5.009733356645771
116	0x166b7f7581921197c8dfda687c72	4130	1	private car	42.11037368000209	2018-01-01 08:00:00.000000	2018-01-01 08:42:06.622421	0	46	0	0	1	0	0	0	0	0	21.652258869470955	15.196411866826027	3	2.531187235359596
117	0x166b7f7581921197c8dfda687c72	30	2	industry	478.3983136587654	2018-01-01 08:42:06.622421	2018-01-01 16:40:30.521241	0	46	0	0	1	0	0	0	0	0	34.0710171385198	271.65861906177946	4	6.194550832033203
118	0x166b7f7581921197c8dfda687c72	3041	3	private car	44.11037368000209	2018-01-01 16:40:30.521241	2018-01-01 17:24:37.143662	0	46	0	0	1	0	0	0	0	0	17.366050588546063	12.767049680109785	2	2.5164877101046126
119	0x166b7f7581921197c8dfda687c72	41	4	stay at home	132.45727172673188	2018-01-01 17:24:37.143662	2018-01-01 19:37:04.579966	0	46	0	0	1	0	0	0	0	0	21.44485025279254	47.342105951220276	4	2.746939122289897
120	0x166b7f7581921197c8dfda687c72	4139	5	private car	31.65110580742664	2018-01-01 19:37:04.579966	2018-01-01 20:08:43.646314	0	46	0	0	1	0	0	0	0	0	13.89105422261701	7.327787116279192	1	2.4843312738773933
121	0x166b7f7581921197c8dfda687c72	39	6	shopping	217.9394171086964	2018-01-01 20:08:43.646314	2018-01-01 23:46:40.011341	0	46	0	0	1	0	0	0	0	0	8.981955070663517	32.62536754328178	4	2.6430680532375983
122	0x166b7f7581921197c8dfda687c72	3941	7	private car	35.65110580742664	2018-01-01 23:46:40.011341	2018-01-02 00:22:19.077689	0	46	0	0	1	0	0	0	0	0	1.5901802297832668	0.9448613937480208	0	2.44789089864932
123	0x166b7f7581921197c8dfda687c72	41	8	stay at home	-22.31796146905117	2018-01-02 00:22:19.077689	2018-01-02 00:00:00.000001	0	46	0	0	1	0	0	0	0	0	27.805415986137202	-10.342670043492491	0	2.386720742495731
124	0x14444df7dcd18ed2fe65f26647253	41	0	stay at home	487.0	2018-01-01 00:00:00.000000	2018-01-01 08:07:00.000000	0	5	0	0	0	0	0	0	0	0	27.805415986137202	225.6872930874803	4	3.577670542411346
125	0x14444df7dcd18ed2fe65f26647253	4139	1	by foot	38.354397911841446	2018-01-01 08:07:00.000000	2018-01-01 08:45:21.263875	0	5	0	0	0	0	0	0	0	0	69.47433770546667	44.410773216951966	4	1.225522973102727
126	0x14444df7dcd18ed2fe65f26647253	39	2	school	360.45039242329744	2018-01-01 08:45:21.263875	2018-01-01 14:45:48.287420	0	5	0	0	0	0	0	0	0	0	39.70655368962561	238.53738098670465	4	3.859956529521863
127	0x14444df7dcd18ed2fe65f26647253	3941	3	by foot	28.354397911841446	2018-01-01 14:45:48.287420	2018-01-01 15:14:09.551295	0	5	0	0	0	0	0	0	0	0	58.160158198384	27.484937802877123	4	1.1088639052692209
128	0x14444df7dcd18ed2fe65f26647253	41	4	stay at home	525.8408117530196	2018-01-01 15:14:09.551295	2018-01-02 00:00:00.000000	0	5	0	0	0	0	0	0	0	0	19.261314543136145	168.80642124654918	4	2.5562617811651203
129	0x19ce9babcf64629939b983ce81535	31	0	stay at home	486.0	2018-01-01 00:00:00.000000	2018-01-01 08:06:00.000000	0	25	0	0	0	0	0	0	0	0	33.09554835970861	268.0739417136397	4	4.596140803103682
130	0x19ce9babcf64629939b983ce81535	3140	1	private car	27.49396489617181	2018-01-01 08:06:00.000000	2018-01-01 08:33:29.637894	0	25	0	0	0	0	0	0	0	0	17.72049337434767	8.120110379619334	1	0.9889513421032438
131	0x19ce9babcf64629939b983ce81535	40	2	residence	467.5368957018686	2018-01-01 08:33:29.637894	2018-01-01 16:21:01.851636	0	25	0	0	0	0	0	0	0	0	16.90465812680253	131.725856391777	4	2.053200532952049
132	0x19ce9babcf64629939b983ce81535	4039	3	private car	28.79098227390325	2018-01-01 16:21:01.851636	2018-01-01 16:49:49.310572	0	25	0	0	0	0	0	0	0	0	17.015537695865927	8.164900736376808	1	0.989213163062223
133	0x19ce9babcf64629939b983ce81535	39	4	shopping	240.61828975500296	2018-01-01 16:49:49.310572	2018-01-01 20:50:26.407957	0	25	0	0	0	0	0	0	0	0	32.88605453784667	131.883103328107	4	2.0551095194597484
134	0x19ce9babcf64629939b983ce81535	3931	5	private car	35.75973240731662	2018-01-01 20:50:26.407957	2018-01-01 21:26:11.991901	0	25	0	0	0	0	0	0	0	0	4.772757785282759	2.8445423541108097	0	0.9585929424000084
135	0x19ce9babcf64629939b983ce81535	31	6	stay at home	153.80013496573656	2018-01-01 21:26:11.991901	2018-01-01 23:59:59.999999	0	25	0	0	0	0	0	0	0	0	2.413661029109731	6.187023200643587	1	0.9777173167712936
136	0xb251a646e369d49b9ec5c34450bd	40	0	stay at home	489.0	2018-01-01 00:00:00.000000	2018-01-01 08:09:00.000000	0	28	0	0	0	0	0	0	0	0	27.841112269197765	226.9050649939618	4	3.603512031140686
137	0xb251a646e369d49b9ec5c34450bd	4039	1	private car	22.961819010105067	2018-01-01 08:09:00.000000	2018-01-01 08:31:57.709141	0	28	0	0	0	0	0	0	0	0	20.96995078767189	8.025136910622203	1	0.988396406193483
138	0xb251a646e369d49b9ec5c34450bd	39	2	services	469.8743940231422	2018-01-01 08:31:57.709141	2018-01-01 16:21:50.172782	0	28	0	0	0	0	0	0	0	0	39.70655368962561	310.9515475610032	4	5.921700451533282
139	0xb251a646e369d49b9ec5c34450bd	3930	3	private car	15.474588448840372	2018-01-01 16:21:50.172782	2018-01-01 16:37:18.648089	0	28	0	0	0	0	0	0	0	0	22.67125855393744	5.847139928990564	1	0.9757553372712268
140	0xb251a646e369d49b9ec5c34450bd	30	4	gym	237.49738234745473	2018-01-01 16:37:18.648089	2018-01-01 20:34:48.491030	0	28	0	0	0	0	0	0	0	0	26.059217702390683	103.14993317233734	4	1.734147789378454
141	0xb251a646e369d49b9ec5c34450bd	3040	5	private car	23.50457795786796	2018-01-01 20:34:48.491030	2018-01-01 20:58:18.765707	0	28	0	0	0	0	0	0	0	0	5.2244326696708665	2.0466347494985184	0	0.9540832104625409
142	0xb251a646e369d49b9ec5c34450bd	40	6	stay at home	181.6872382125896	2018-01-01 20:58:18.765707	2018-01-02 00:00:00.000000	0	28	0	0	0	0	0	0	0	0	4.8722982220937086	14.753906795338606	2	1.0284939926000338
143	0x1202bc3b738a01af4c3468cefea6c	31	0	stay at home	476.0	2018-01-01 00:00:00.000000	2018-01-01 07:56:00.000000	1	13	0	0	0	0	0	0	0	0	33.09554835970861	262.55801698702163	4	4.448726522010858
144	0x1202bc3b738a01af4c3468cefea6c	3130	1	private car	24.576105486614182	2018-01-01 07:56:00.000000	2018-01-01 08:20:34.566329	1	13	0	0	0	0	0	0	0	0	24.06925075289951	9.85880742478377	1	0.9991658999354861
145	0x1202bc3b738a01af4c3468cefea6c	30	2	school	351.5526310233733	2018-01-01 08:20:34.566329	2018-01-01 14:12:07.724190	1	13	0	0	0	0	0	0	0	0	34.0710171385198	199.62926194481798	4	3.0670277655593976
146	0x1202bc3b738a01af4c3468cefea6c	3031	3	private car	26.576105486614182	2018-01-01 14:12:07.724190	2018-01-01 14:38:42.290519	1	13	0	0	0	0	0	0	0	0	18.449143932798428	8.17177325492965	1	0.9892533423383616
147	0x1202bc3b738a01af4c3468cefea6c	31	4	stay at home	561.2951580033983	2018-01-01 14:38:42.290519	2018-01-01 23:59:59.999999	1	13	0	0	0	0	0	0	0	0	23.917167647383298	223.74317322719628	4	3.5367992581309324
148	0xde51c0d735b7b3e19bf5e081fba6	39	0	stay at home	486.0	2018-01-01 00:00:00.000000	2018-01-01 08:06:00.000000	0	1	0	0	0	0	0	0	0	0	43.00945865602414	348.3766151137955	4	7.387621249005954
149	0xde51c0d735b7b3e19bf5e081fba6	3939	1	by foot	21.1967913969521	2018-01-01 08:06:00.000000	2018-01-01 08:27:11.807484	0	1	0	0	0	0	0	0	0	0	89.08521661133949	31.47201255104759	4	1.1353030210240822
150	0xde51c0d735b7b3e19bf5e081fba6	39	2	school	347.36552548330843	2018-01-01 08:27:11.807484	2018-01-01 14:14:33.739013	0	1	0	0	0	0	0	0	0	0	39.70655368962561	229.8781314588	4	3.667388237891703
151	0xde51c0d735b7b3e19bf5e081fba6	3939	3	by foot	18.1967913969521	2018-01-01 14:14:33.739013	2018-01-01 14:32:45.546497	0	1	0	0	0	0	0	0	0	0	86.77906063064148	26.318341065320695	4	1.10124504155352
152	0xde51c0d735b7b3e19bf5e081fba6	39	4	stay at home	567.2408917227873	2018-01-01 14:32:45.546497	2018-01-02 00:00:00.000000	0	1	0	0	0	0	0	0	0	0	44.13335083501195	417.2373547061133	4	11.098087168578077
153	0xfed96c34291284a6e2f623143eb9	30	0	stay at home	482.0	2018-01-01 00:00:00.000000	2018-01-01 08:02:00.000000	1	31	0	0	0	0	0	1	0	0	36.33618478268205	291.9006844208791	4	6.291136409057949
154	0xfed96c34291284a6e2f623143eb9	3039	1	private car	18.652935764688465	2018-01-01 08:02:00.000000	2018-01-01 08:20:39.176146	1	31	0	0	0	0	0	1	0	0	28.375988780055923	8.821591599565062	1	1.9930598015420062
155	0xfed96c34291284a6e2f623143eb9	39	2	services	490.47826784766204	2018-01-01 08:20:39.176146	2018-01-01 16:31:07.872217	1	31	0	0	0	0	0	1	0	0	39.70655368962561	324.5866945981294	4	7.4186471107026355
156	0xfed96c34291284a6e2f623143eb9	3930	3	private car	22.188507641750732	2018-01-01 16:31:07.872217	2018-01-01 16:53:19.182676	1	31	0	0	0	0	0	1	0	0	22.67125855393744	8.384023227869127	1	1.990495037726526
157	0xfed96c34291284a6e2f623143eb9	30	4	shopping	258.4833062041775	2018-01-01 16:53:19.182676	2018-01-01 21:11:48.181048	1	31	0	0	0	0	0	1	0	0	26.059217702390683	112.2645458134729	4	2.8301235271637877
158	0xfed96c34291284a6e2f623143eb9	3030	5	private car	15.864125246611156	2018-01-01 21:11:48.181048	2018-01-01 21:27:40.028563	1	31	0	0	0	0	0	1	0	0	1.5644618258724	0.4136469724863621	0	1.944919683228827
159	0xfed96c34291284a6e2f623143eb9	30	6	stay at home	152.33285729511022	2018-01-01 21:27:40.028563	2018-01-02 00:00:00.000001	1	31	0	0	0	0	0	1	0	0	2.32061837504406	5.891773796033289	1	1.9760127619701504
160	0x1d145fb9a19c5224eccead40b5877	31	0	stay at home	487.0	2018-01-01 00:00:00.000000	2018-01-01 08:07:00.000000	0	19	0	0	0	0	0	0	1	0	33.09554835970861	268.62553418630154	4	6.211148263631369
161	0x1d145fb9a19c5224eccead40b5877	3140	1	private car	14.89091051366073	2018-01-01 08:07:00.000000	2018-01-01 08:21:53.454631	0	19	0	0	0	0	0	0	1	0	17.72049337434767	4.39790468492215	0	2.567433700237954
162	0x1d145fb9a19c5224eccead40b5877	40	2	university	365.03920525561665	2018-01-01 08:21:53.454631	2018-01-01 14:26:55.806946	0	19	0	0	0	0	0	0	1	0	14.815318358321319	90.13620065217603	4	3.2057724946253296
163	0x1d145fb9a19c5224eccead40b5877	4031	3	private car	19.890910513660728	2018-01-01 14:26:55.806946	2018-01-01 14:46:49.261577	0	19	0	0	0	0	0	0	1	0	12.493897796476187	4.141916717275513	0	2.56597118713109
164	0x1d145fb9a19c5224eccead40b5877	31	4	stay at home	553.1789737170619	2018-01-01 14:46:49.261577	2018-01-02 00:00:00.000000	0	19	0	0	0	0	0	0	1	0	23.917167647383298	220.5079042233068	4	5.06981651125487
165	0x1b3555e986f3a325778cbb53928aa	40	0	stay at home	476.0	2018-01-01 00:00:00.000000	2018-01-01 07:56:00.000000	0	19	0	0	0	0	0	0	0	0	27.841112269197765	220.87282400230228	4	3.4773078561786503
166	0x1b3555e986f3a325778cbb53928aa	4040	1	private car	19.417564362712977	2018-01-01 07:56:00.000000	2018-01-01 08:15:25.053862	0	19	0	0	0	0	0	0	0	0	10.967785319647763	3.549461289344649	0	0.9625948388733311
167	0x1b3555e986f3a325778cbb53928aa	40	2	university	366.1816081220498	2018-01-01 08:15:25.053862	2018-01-01 14:21:35.950349	0	19	0	0	0	0	0	0	0	0	14.815318358321319	90.41828502150379	4	1.6084517405448338
168	0x1b3555e986f3a325778cbb53928aa	4040	3	private car	18.417564362712977	2018-01-01 14:21:35.950349	2018-01-01 14:40:01.004211	0	19	0	0	0	0	0	0	0	0	8.86386234752543	2.720845921462962	0	0.9578924230305614
169	0x1b3555e986f3a325778cbb53928aa	40	4	stay at home	108.07881898955668	2018-01-01 14:40:01.004211	2018-01-01 16:28:05.733350	0	19	0	0	0	0	0	0	0	0	13.148062482162722	23.6837844178841	3	1.0842312016276765
170	0x1b3555e986f3a325778cbb53928aa	4040	5	private car	19.07578118525362	2018-01-01 16:28:05.733350	2018-01-01 16:47:10.280221	0	19	0	0	0	0	0	0	0	0	8.734110362619036	2.7768329687529483	0	0.9582094262223908
171	0x1b3555e986f3a325778cbb53928aa	40	6	library	228.42931383323688	2018-01-01 16:47:10.280221	2018-01-01 20:35:36.039051	0	19	0	0	0	0	0	0	0	0	11.354343471404746	43.22774813666465	4	1.216984395096004
172	0x1b3555e986f3a325778cbb53928aa	4040	7	private car	21.07578118525362	2018-01-01 20:35:36.039051	2018-01-01 20:56:40.585922	0	19	0	0	0	0	0	0	0	0	3.2846954306249723	1.1537920359342388	0	0.9490620583770639
173	0x1b3555e986f3a325778cbb53928aa	40	8	stay at home	183.3235679592235	2018-01-01 20:56:40.585922	2018-01-02 00:00:00.000000	0	19	0	0	0	0	0	0	0	0	4.8722982220937086	14.886784903926666	2	1.029301996053258
174	0xeb4c3551111b91db073031844336	39	0	stay at home	483.0	2018-01-01 00:00:00.000000	2018-01-01 08:03:00.000000	0	13	0	0	0	0	0	0	0	0	43.00945865602414	346.2261421809943	4	7.29432391843807
175	0xeb4c3551111b91db073031844336	3930	1	by foot	22.752423710234986	2018-01-01 08:03:00.000000	2018-01-01 08:25:45.145423	0	13	0	0	0	0	0	0	0	0	82.76330060849645	31.384428051701008	4	1.1347155125565414
176	0xeb4c3551111b91db073031844336	30	2	school	350.47688133915426	2018-01-01 08:25:45.145423	2018-01-01 14:16:13.758303	0	13	0	0	0	0	0	0	0	0	34.0710171385198	199.0183971793549	4	3.0559751121159238
177	0xeb4c3551111b91db073031844336	3039	3	by foot	19.752423710234986	2018-01-01 14:16:13.758303	2018-01-01 14:35:58.903726	0	13	0	0	0	0	0	0	0	0	73.68546413640186	24.257775148458897	3	1.0879154686146546
178	0xeb4c3551111b91db073031844336	39	4	stay at home	564.0182712403757	2018-01-01 14:35:58.903726	2018-01-02 00:00:00.000000	0	13	0	0	0	0	0	0	0	0	44.13335083501195	414.86693736680724	4	10.943696187369468
179	0x19d1a379a13b17488eb80f358da04	31	0	stay at home	486.0	2018-01-01 00:00:00.000000	2018-01-01 08:06:00.000000	1	10	0	0	0	0	0	0	1	0	33.09554835970861	268.0739417136397	4	6.196140803103683
180	0x19d1a379a13b17488eb80f358da04	3139	1	by foot	33.30178036457557	2018-01-01 08:06:00.000000	2018-01-01 08:39:18.106822	1	10	0	0	0	0	0	0	1	0	79.60763248914385	44.18459820828865	4	2.8238859178935263
181	0x19d1a379a13b17488eb80f358da04	39	2	school	361.65539135566	2018-01-01 08:39:18.106822	2018-01-01 14:40:57.430303	1	10	0	0	0	0	0	0	1	0	39.70655368962561	239.3348202334346	4	5.478190921583508
182	0x19d1a379a13b17488eb80f358da04	3931	3	by foot	31.30178036457557	2018-01-01 14:40:57.430303	2018-01-01 15:12:15.537125	1	10	0	0	0	0	0	0	1	0	64.06686634164477	33.42344964787973	4	2.74847225748141
183	0x19d1a379a13b17488eb80f358da04	31	4	stay at home	527.7410479151887	2018-01-01 15:12:15.537125	2018-01-02 00:00:00.000000	1	10	0	0	0	0	0	0	1	0	26.377185062451243	232.0053880985147	4	5.313786008202648
184	0x18be063b14af688cca8cb9d455868	40	0	stay at home	473.0	2018-01-01 00:00:00.000000	2018-01-01 07:53:00.000000	0	1	0	0	0	0	0	0	1	0	27.841112269197765	219.4807683888424	4	5.048817232756065
185	0x18be063b14af688cca8cb9d455868	4030	1	private car	25.255933654690946	2018-01-01 07:53:00.000000	2018-01-01 08:18:15.356019	0	1	0	0	0	0	0	0	1	0	18.166346773493622	7.646800814324398	1	2.5861888540352886
186	0x18be063b14af688cca8cb9d455868	30	2	school	341.53506328846754	2018-01-01 08:18:15.356019	2018-01-01 13:59:47.459816	0	1	0	0	0	0	0	0	1	0	34.0710171385198	193.94078324511372	4	4.565631601970413
187	0x18be063b14af688cca8cb9d455868	3040	3	private car	25.255933654690946	2018-01-01 13:59:47.459816	2018-01-01 14:25:02.815835	0	1	0	0	0	0	0	0	1	0	16.316986385736726	6.868345426711036	1	2.581662144174505
188	0x18be063b14af688cca8cb9d455868	40	4	stay at home	574.9530694021506	2018-01-01 14:25:02.815835	2018-01-01 23:59:59.999999	0	1	0	0	0	0	0	0	1	0	13.148062482162722	125.99198134684528	4	3.5847889970225624
189	0xeccc6814c025b7c584a4812b568f	40	0	stay at home	481.0	2018-01-01 00:00:00.000000	2018-01-01 08:01:00.000000	0	31	0	0	1	0	1	0	0	0	27.841112269197765	223.1929166914021	4	31.266516211553483
190	0xeccc6814c025b7c584a4812b568f	4039	1	by foot	30.04704840648985	2018-01-01 08:01:00.000000	2018-01-01 08:31:02.822904	0	31	0	0	1	0	1	0	0	0	61.16235646404302	30.629138088834804	4	28.870861698571016
191	0xeccc6814c025b7c584a4812b568f	39	2	services	473.97059149772593	2018-01-01 08:31:02.822904	2018-01-01 16:25:01.058394	0	31	0	0	1	0	1	0	0	0	39.70655368962561	313.6623123101344	4	33.75853376932675
192	0xeccc6814c025b7c584a4812b568f	3940	3	by foot	29.04704840648985	2018-01-01 16:25:01.058394	2018-01-01 16:54:03.881298	0	31	0	0	1	0	1	0	0	0	49.62865161294229	24.026097429165922	3	28.827626897406862
193	0xeccc6814c025b7c584a4812b568f	40	4	stay at home	131.5308238649488	2018-01-01 16:54:03.881298	2018-01-01 19:05:35.730730	0	31	0	0	1	0	1	0	0	0	12.955597037884903	28.401005867588193	4	28.856083532921573
194	0xeccc6814c025b7c584a4812b568f	4039	5	by foot	29.605210084938506	2018-01-01 19:05:35.730730	2018-01-01 19:35:12.043335	0	31	0	0	1	0	1	0	0	0	56.61772687013918	27.936328308702304	4	28.853025990593558
195	0xeccc6814c025b7c584a4812b568f	39	6	shopping	213.85004358573923	2018-01-01 19:35:12.043335	2018-01-01 23:09:03.045950	0	31	0	0	1	0	1	0	0	0	37.39230135082316	133.27242122741046	4	29.813253220121084
196	0xeccc6814c025b7c584a4812b568f	3940	7	by foot	20.605210084938506	2018-01-01 23:09:03.045950	2018-01-01 23:29:39.358555	0	31	0	0	1	0	1	0	0	0	3.9475238849346104	1.355659316073171	0	28.69139499890846
197	0xeccc6814c025b7c584a4812b568f	40	8	stay at home	30.344024068729368	2018-01-01 23:29:39.358555	2018-01-01 23:59:59.999999	0	31	0	0	1	0	1	0	0	0	1.390186081247524	0.7030639984897904	0	28.68773730851295
198	0x3a510a7cb0633ee11100b032ca1e	30	0	stay at home	480.0	2018-01-01 00:00:00.000000	2018-01-01 08:00:00.000000	0	15	0	0	0	0	0	0	1	1	36.33618478268205	290.6894782614564	4	7.853396482790911
199	0x3a510a7cb0633ee11100b032ca1e	3039	1	private car	13.304064194274085	2018-01-01 08:00:00.000000	2018-01-01 08:13:18.243852	0	15	0	0	0	0	0	0	1	1	28.375988780055923	6.291932938431087	1	3.578323705655377
200	0x3a510a7cb0633ee11100b032ca1e	39	2	school	370.4638729449523	2018-01-01 08:13:18.243852	2018-01-01 14:23:46.076229	0	15	0	0	0	0	0	0	1	1	39.70655368962561	245.16406101925648	4	6.61412584187471
201	0x3a510a7cb0633ee11100b032ca1e	3930	3	private car	18.304064194274083	2018-01-01 14:23:46.076229	2018-01-01 14:42:04.320081	0	15	0	0	0	0	0	0	1	1	25.263587703909213	7.70710551850046	1	3.5865403951745263
202	0x3a510a7cb0633ee11100b032ca1e	30	4	stay at home	557.9279986664994	2018-01-01 14:42:04.320081	2018-01-02 00:00:00.000001	0	15	0	0	0	0	0	0	1	1	30.815292686585373	286.5452429491499	4	7.726290949188572
203	0x1299ffe54a3e2d65ea9dd97990b94	40	0	stay at home	471.0	2018-01-01 00:00:00.000000	2018-01-01 07:51:00.000000	1	37	0	0	0	0	0	1	0	0	27.841112269197765	218.55273131320246	4	4.429953286747398
204	0x1299ffe54a3e2d65ea9dd97990b94	4039	1	private car	24.202718626873047	2018-01-01 07:51:00.000000	2018-01-01 08:15:12.163118	1	37	0	0	0	0	0	1	0	0	20.454900598079345	8.25107006193286	1	1.9897170587602293
205	0x1299ffe54a3e2d65ea9dd97990b94	39	2	services	492.0475482974034	2018-01-01 08:15:12.163118	2018-01-01 16:27:15.016016	1	37	0	0	0	0	0	1	0	0	39.70655368962561	325.62520657199167	4	7.458163379807957
206	0x1299ffe54a3e2d65ea9dd97990b94	3940	3	private car	22.202718626873047	2018-01-01 16:27:15.016016	2018-01-01 16:49:27.179134	1	37	0	0	0	0	0	1	0	0	17.015537695865927	6.296519929104382	1	1.9783502275045926
207	0x1299ffe54a3e2d65ea9dd97990b94	40	4	stay at home	125.0674311997836	2018-01-01 16:49:27.179134	2018-01-01 18:54:31.225006	1	37	0	0	0	0	0	1	0	0	12.955597037884903	27.00538735312984	4	2.1057256754158926
208	0x1299ffe54a3e2d65ea9dd97990b94	4030	5	private car	17.469708526538355	2018-01-01 18:54:31.225006	2018-01-01 19:11:59.407518	1	37	0	0	0	0	0	1	0	0	16.174826698325752	4.709491798117027	0	1.9692168512068775
209	0x1299ffe54a3e2d65ea9dd97990b94	30	6	gym	258.4743542891306	2018-01-01 19:11:59.407518	2018-01-01 23:30:27.868775	1	37	0	0	0	0	0	1	0	0	30.13489045210021	129.81827251967147	4	3.03018310925913
210	0x1299ffe54a3e2d65ea9dd97990b94	3040	7	private car	21.469708526538355	2018-01-01 23:30:27.868775	2018-01-01 23:51:56.051287	1	37	0	0	0	0	0	1	0	0	1.6570087918025227	0.592924929765194	0	1.9459213871334085
211	0x1299ffe54a3e2d65ea9dd97990b94	40	8	stay at home	8.06581190685938	2018-01-01 23:51:56.051287	2018-01-02 00:00:00.000001	1	37	0	0	0	0	0	1	0	0	1.390186081247524	0.18688299078127432	0	1.9436541735594484
212	0xd01f0c7ba0117292c32b6d1bef70	31	0	stay at home	484.0	2018-01-01 00:00:00.000000	2018-01-01 08:04:00.000000	1	71	0	0	0	0	0	0	1	0	33.09554835970861	266.9707567683161	4	6.16627225309548
213	0xd01f0c7ba0117292c32b6d1bef70	3131	1	private car	18.025761365739292	2018-01-01 08:04:00.000000	2018-01-01 08:22:01.545682	1	71	0	0	0	0	0	0	1	0	24.044588011525097	7.2237000938877864	1	2.583725944463932
214	0xd01f0c7ba0117292c32b6d1bef70	31	2	services	484.23468816425327	2018-01-01 08:22:01.545682	2018-01-01 16:26:15.626972	1	71	0	0	0	0	0	0	1	0	31.257964414982627	252.2698441856406	4	5.786289493314248
215	0xd01f0c7ba0117292c32b6d1bef70	3140	3	private car	23.95911110930227	2018-01-01 16:26:15.626972	2018-01-01 16:50:13.173639	1	71	0	0	0	0	0	0	1	0	13.233056022956172	5.284204326160475	1	2.5725144427603177
216	0xd01f0c7ba0117292c32b6d1bef70	40	4	gym	264.11781227743575	2018-01-01 16:50:13.173639	2018-01-01 21:14:20.242376	1	71	0	0	0	0	0	0	1	0	11.354343471404746	49.98140595856678	4	2.866541692290113
217	0xd01f0c7ba0117292c32b6d1bef70	4031	5	private car	17.021201893936663	2018-01-01 21:14:20.242376	2018-01-01 21:31:21.514490	1	71	0	0	0	0	0	0	1	0	1.1860553434329875	0.33646812429925443	0	2.5444887781364844
218	0xd01f0c7ba0117292c32b6d1bef70	31	6	stay at home	148.64142518933272	2018-01-01 21:31:21.514490	2018-01-02 00:00:00.000001	1	71	0	0	0	0	0	0	1	0	2.413661029109731	5.979500254847031	1	2.576518920038307
219	0x10fcc1bef90f9530dd49645cb2157	40	0	stay at home	487.0	2018-01-01 00:00:00.000000	2018-01-01 08:07:00.000000	0	1	0	0	0	0	0	0	0	0	27.841112269197765	225.97702791832188	4	3.5838019532184946
220	0x10fcc1bef90f9530dd49645cb2157	4039	1	by foot	27.788384670642237	2018-01-01 08:07:00.000000	2018-01-01 08:34:47.303080	0	1	0	0	0	0	0	0	0	0	61.16235646404302	28.32671814642949	4	1.1143941614084
221	0x10fcc1bef90f9530dd49645cb2157	39	2	school	352.38222632172153	2018-01-01 08:34:47.303080	2018-01-01 14:27:10.236659	0	1	0	0	0	0	0	0	0	0	39.70655368962561	233.19806314522066	4	3.7400558826066743
222	0x10fcc1bef90f9530dd49645cb2157	3940	3	by foot	23.788384670642237	2018-01-01 14:27:10.236659	2018-01-01 14:50:57.539739	0	1	0	0	0	0	0	0	0	0	56.31599623879532	22.327776360648407	3	1.0755768887008
223	0x10fcc1bef90f9530dd49645cb2157	40	4	stay at home	549.041004336994	2018-01-01 14:50:57.539739	2018-01-01 23:59:59.999999	0	1	0	0	0	0	0	0	0	0	13.148062482162722	120.31375717153618	4	1.9192880402150454
224	0x1de9677697e3d44f8ffc832431a50	30	0	stay at home	474.0	2018-01-01 00:00:00.000000	2018-01-01 07:54:00.000000	1	49	0	0	0	0	1	0	0	0	36.33618478268205	287.05585978318817	4	31.38298415609649
225	0x1de9677697e3d44f8ffc832431a50	3031	1	private car	16.633076808210255	2018-01-01 07:54:00.000000	2018-01-01 08:10:37.984608	1	49	0	0	0	0	1	0	0	0	24.06925075289951	6.672428274817501	1	27.221726164452225
226	0x1de9677697e3d44f8ffc832431a50	31	2	services	482.33850175303076	2018-01-01 08:10:37.984608	2018-01-01 16:12:58.294713	1	49	0	0	0	0	1	0	0	0	31.257964414982627	251.2819953962045	4	30.403120360143326
227	0x1de9677697e3d44f8ffc832431a50	3130	3	private car	16.633076808210255	2018-01-01 16:12:58.294713	2018-01-01 16:29:36.279321	1	49	0	0	0	0	1	0	0	0	18.888776881027688	5.2363079445879945	1	27.21343919437515
228	0x1de9677697e3d44f8ffc832431a50	30	4	stay at home	450.3953446305487	2018-01-01 16:29:36.279321	2018-01-01 23:59:59.999999	1	49	0	0	0	0	1	0	0	0	29.73423558349706	223.2026880492514	4	29.76671979994796
229	0x1c51f47d9871264528745535ee1ed	31	0	stay at home	475.0	2018-01-01 00:00:00.000000	2018-01-01 07:55:00.000000	1	34	0	0	0	0	0	0	0	0	33.09554835970861	262.0064245143598	4	4.43424767989595
230	0x1c51f47d9871264528745535ee1ed	3139	1	private car	24.352691920402723	2018-01-01 07:55:00.000000	2018-01-01 08:19:21.161515	1	34	0	0	0	0	0	0	0	0	26.357804577485233	10.698058242894643	2	1.0041340459053163
231	0x1c51f47d9871264528745535ee1ed	39	2	services	492.44376326748124	2018-01-01 08:19:21.161515	2018-01-01 16:31:47.787311	1	34	0	0	0	0	0	0	0	0	39.70655368962561	325.8874120883588	4	6.468178931463381
232	0x1c51f47d9871264528745535ee1ed	3939	3	private car	20.694702556541156	2018-01-01 16:31:47.787311	2018-01-01 16:52:29.469464	1	34	0	0	0	0	0	0	0	0	25.29696502911282	8.725219447678555	1	0.9924943560224452
233	0x1c51f47d9871264528745535ee1ed	39	4	gym	253.48565447897465	2018-01-01 16:52:29.469464	2018-01-01 21:05:58.608733	1	34	0	0	0	0	0	0	0	0	32.88605453784667	138.93571762928863	4	2.1425786734001693
234	0x1c51f47d9871264528745535ee1ed	3931	5	private car	21.867967786696127	2018-01-01 21:05:58.608733	2018-01-01 21:27:50.686800	1	34	0	0	0	0	0	0	0	0	1.9667970514483926	0.7168309094007063	0	0.9466143242342709
235	0x1c51f47d9871264528745535ee1ed	31	6	stay at home	152.1552199899038	2018-01-01 21:27:50.686800	2018-01-01 23:59:59.999999	1	34	0	0	0	0	0	0	0	0	2.413661029109731	6.120852081087479	1	0.9773350343277054
236	0x698dcc4f95a57851d69868d1a53c	39	0	stay at home	484.0	2018-01-01 00:00:00.000000	2018-01-01 08:04:00.000000	1	19	0	0	0	0	0	0	1	0	43.00945865602414	346.942966491928	4	8.925291372789939
237	0x698dcc4f95a57851d69868d1a53c	3940	1	private car	16.804729285264216	2018-01-01 08:04:00.000000	2018-01-01 08:20:48.283757	1	19	0	0	0	0	0	0	1	0	20.96995078767189	5.873239101868988	1	2.575905855346098
238	0x698dcc4f95a57851d69868d1a53c	40	2	university	356.7695867913334	2018-01-01 08:20:48.283757	2018-01-01 14:17:34.458964	1	19	0	0	0	0	0	0	1	0	14.815318358321319	88.09425014800588	4	3.186510607903723
239	0x698dcc4f95a57851d69868d1a53c	4040	3	private car	19.4697650606394	2018-01-01 14:17:34.458964	2018-01-01 14:37:02.644868	1	19	0	0	0	0	0	0	1	0	8.86386234752543	2.876288623936129	0	2.5587728109166816
240	0x698dcc4f95a57851d69868d1a53c	40	4	library	237.7023601262465	2018-01-01 14:37:02.644868	2018-01-01 18:34:44.786476	1	19	0	0	0	0	0	0	1	0	11.52302105178306	45.650821663220945	4	2.8345374382943405
241	0x698dcc4f95a57851d69868d1a53c	4039	5	private car	20.334964224624816	2018-01-01 18:34:44.786476	2018-01-01 18:55:04.884329	1	19	0	0	0	0	0	0	1	0	18.599580601944446	6.303696768892767	1	2.578391725230035
242	0x698dcc4f95a57851d69868d1a53c	39	6	stay at home	304.91859451189157	2018-01-01 18:55:04.884329	2018-01-02 00:00:00.000000	1	19	0	0	0	0	0	0	1	0	40.93381860201046	208.02470726882922	4	4.823043243685524
243	0xc61658676b6ea448dd117770e925	30	0	stay at home	490.0	2018-01-01 00:00:00.000000	2018-01-01 08:10:00.000000	1	25	0	0	0	0	0	0	0	1	36.33618478268205	296.74550905857	4	6.444826863466119
244	0xc61658676b6ea448dd117770e925	3039	1	private car	23.47976695796188	2018-01-01 08:10:00.000000	2018-01-01 08:33:28.786017	1	25	0	0	0	0	0	0	0	1	28.375988780055923	11.104360062624234	2	2.006548113734525
245	0xc61658676b6ea448dd117770e925	39	2	services	480.8816508861472	2018-01-01 08:33:28.786017	2018-01-01 16:34:21.685070	1	25	0	0	0	0	0	0	0	1	39.70655368962561	318.23588482111006	4	7.182199283585087
246	0xc61658676b6ea448dd117770e925	3930	3	private car	23.47976695796188	2018-01-01 16:34:21.685070	2018-01-01 16:57:50.471087	1	25	0	0	0	0	0	0	0	1	22.67125855393744	8.871931124835848	1	1.9933552873338556
247	0xc61658676b6ea448dd117770e925	30	4	stay at home	422.15881519792913	2018-01-01 16:57:50.471087	2018-01-01 23:59:59.999999	1	25	0	0	0	0	0	0	0	1	29.73423558349706	209.20949441242038	4	4.245690485562163
248	0x52e44112e76362794d49b76ed0d0	30	0	stay at home	486.0	2018-01-01 00:00:00.000000	2018-01-01 08:06:00.000000	1	46	0	0	0	0	0	0	0	0	36.33618478268205	294.3230967397246	4	5.367431569969234
249	0x52e44112e76362794d49b76ed0d0	3039	1	private car	28.99809025068491	2018-01-01 08:06:00.000000	2018-01-01 08:34:59.885415	1	46	0	0	0	0	0	0	0	0	28.375988780055923	13.7141580599414	2	1.0221933626543256
250	0x52e44112e76362794d49b76ed0d0	39	2	industry	482.24923424826545	2018-01-01 08:34:59.885415	2018-01-01 16:37:14.839470	1	46	0	0	0	0	0	0	0	0	39.70655368962561	319.1409185243265	4	6.215354908485696
251	0x52e44112e76362794d49b76ed0d0	3930	3	private car	20.99809025068491	2018-01-01 16:37:14.839470	2018-01-01 16:58:14.724885	1	46	0	0	0	0	0	0	0	0	22.67125855393744	7.934218886869845	1	0.9878654582389045
252	0x52e44112e76362794d49b76ed0d0	30	4	stay at home	421.7545852503648	2018-01-01 16:58:14.724885	2018-01-02 00:00:00.000000	1	46	0	0	0	0	0	0	0	0	29.73423558349706	209.00916993757403	4	3.241850129103205
253	0x1757a97cb156a219f0cdea901c5fd	31	0	stay at home	484.0	2018-01-01 00:00:00.000000	2018-01-01 08:04:00.000000	1	26	0	0	0	0	0	0	1	0	33.09554835970861	266.9707567683161	4	6.16627225309548
254	0x1757a97cb156a219f0cdea901c5fd	3139	1	by foot	25.5049123085333	2018-01-01 08:04:00.000000	2018-01-01 08:29:30.294739	1	26	0	0	0	0	0	0	1	0	79.60763248914385	33.839761428759346	4	2.751301440676111
255	0x1757a97cb156a219f0cdea901c5fd	39	2	services	473.76543527038154	2018-01-01 08:29:30.294739	2018-01-01 16:23:16.220855	1	26	0	0	0	0	0	0	1	0	39.70655368962561	313.5265448642042	4	7.612507483857007
256	0x1757a97cb156a219f0cdea901c5fd	3931	3	by foot	24.5049123085333	2018-01-01 16:23:16.220855	2018-01-01 16:47:46.515594	1	26	0	0	0	0	0	0	1	0	62.75057645559227	25.628289555903383	4	2.696763084537187
257	0x1757a97cb156a219f0cdea901c5fd	31	4	stay at home	432.2247401125518	2018-01-01 16:47:46.515594	2018-01-02 00:00:00.000001	1	26	0	0	0	0	0	0	1	0	26.302469163551745	189.47629830890932	4	4.48840637589229
258	0x12ad50941730e341f6d057130f63a	31	0	stay at home	488.0	2018-01-01 00:00:00.000000	2018-01-01 08:08:00.000000	1	51	0	0	0	0	0	0	0	0	33.09554835970861	269.17712665896335	4	4.626204726981452
259	0x12ad50941730e341f6d057130f63a	3131	1	private car	18.99014466511028	2018-01-01 08:08:00.000000	2018-01-01 08:26:59.408680	1	51	0	0	0	0	0	0	0	0	24.044588011525097	7.610170079197298	1	0.9859753794412863
260	0x12ad50941730e341f6d057130f63a	31	2	services	494.6465794245861	2018-01-01 08:26:59.408680	2018-01-01 16:41:38.203445	1	51	0	0	0	0	0	0	0	0	31.257964414982627	257.6940862941098	4	4.3226647397646145
261	0x12ad50941730e341f6d057130f63a	3131	3	private car	20.99014466511028	2018-01-01 16:41:38.203445	2018-01-01 17:02:37.612125	1	51	0	0	0	0	0	0	0	0	19.03825123092049	6.660260791795582	1	0.9804556575227658
262	0x12ad50941730e341f6d057130f63a	31	4	stay at home	417.37313124519335	2018-01-01 17:02:37.612125	2018-01-02 00:00:00.000000	1	51	0	0	0	0	0	0	0	0	30.177676154845706	209.92251984085598	4	3.2593966196770596
263	0x8c922f994ce8bc33aede947a7359	31	0	stay at home	483.0	2018-01-01 00:00:00.000000	2018-01-01 08:03:00.000000	0	29	0	1	0	0	0	0	0	0	33.09554835970861	266.4191642956543	4	6.725710846200913
264	0x8c922f994ce8bc33aede947a7359	3131	1	private car	12.966768284896077	2018-01-01 08:03:00.000000	2018-01-01 08:15:58.006097	0	29	0	1	0	0	0	0	0	0	24.044588011525097	5.196343354187268	1	3.1463095876073712
265	0x8c922f994ce8bc33aede947a7359	31	2	services	481.68166440129613	2018-01-01 08:15:58.006097	2018-01-01 16:17:38.905961	0	29	0	1	0	0	0	0	0	0	31.257964414982627	250.93980542008867	4	6.327812035762815
266	0x8c922f994ce8bc33aede947a7359	3131	3	private car	21.966768284896077	2018-01-01 16:17:38.905961	2018-01-01 16:39:36.912058	0	29	0	1	0	0	0	0	0	0	17.732001683293312	6.491912870071523	1	3.153780651794238
267	0x8c922f994ce8bc33aede947a7359	31	4	stay at home	440.38479902891174	2018-01-01 16:39:36.912058	2018-01-02 00:00:00.000000	0	29	0	1	0	0	0	0	0	0	26.302469163551745	193.05345994258138	4	5.124420297284056
268	0x6b02ed4390bce34a3ee9d4dddd89	40	0	stay at home	471.0	2018-01-01 00:00:00.000000	2018-01-01 07:51:00.000000	1	28	0	0	0	0	0	0	1	0	27.841112269197765	218.55273131320246	4	5.029953286747398
269	0x6b02ed4390bce34a3ee9d4dddd89	4040	1	private car	15.81245141916136	2018-01-01 07:51:00.000000	2018-01-01 08:06:48.747085	1	28	0	0	0	0	0	0	1	0	10.967785319647763	2.89045954237869	0	2.558853111624865
270	0x6b02ed4390bce34a3ee9d4dddd89	40	2	residence	473.7104606833433	2018-01-01 08:06:48.747085	2018-01-01 16:00:31.374726	1	28	0	0	0	0	0	0	1	0	16.90465812680253	133.46522314903416	4	3.674415586204997
271	0x6b02ed4390bce34a3ee9d4dddd89	4040	3	private car	24.81245141916136	2018-01-01 16:00:31.374726	2018-01-01 16:25:20.121811	1	28	0	0	0	0	0	0	1	0	8.734110362619036	3.6119114843679774	0	2.562950179575296
272	0x6b02ed4390bce34a3ee9d4dddd89	40	4	stay at home	113.99674951002231	2018-01-01 16:25:20.121811	2018-01-01 18:19:19.926782	1	28	0	0	0	0	0	0	1	0	12.955597037884903	24.61493250467587	3	2.6902142658559325
273	0x6b02ed4390bce34a3ee9d4dddd89	4039	5	private car	22.331868117092547	2018-01-01 18:19:19.926782	2018-01-01 18:41:39.838869	1	28	0	0	0	0	0	0	1	0	18.599580601944446	6.9227230172642695	1	2.5819776731676445
274	0x6b02ed4390bce34a3ee9d4dddd89	39	6	gym	232.14007621632985	2018-01-01 18:41:39.838869	2018-01-01 22:33:48.243442	1	28	0	0	0	0	0	0	1	0	35.87458259502041	138.79880563061764	4	3.740845707264072
275	0x6b02ed4390bce34a3ee9d4dddd89	3940	7	private car	24.331868117092547	2018-01-01 22:33:48.243442	2018-01-01 22:58:08.155529	1	28	0	0	0	0	0	0	1	0	1.4236787010403662	0.577346039913797	0	2.5458342989884963
276	0x6b02ed4390bce34a3ee9d4dddd89	40	8	stay at home	61.86407451779678	2018-01-01 22:58:08.155529	2018-01-02 00:00:00.000000	1	28	0	0	0	0	0	0	1	0	1.5760391820682007	1.625003423373911	0	2.551708746292601
277	0xd3bb60cdee94b11b3fb214d3767b	31	0	stay at home	490.0	2018-01-01 00:00:00.000000	2018-01-01 08:10:00.000000	1	36	0	0	0	0	0	0	0	0	33.09554835970861	270.28031160428696	4	4.656465302693371
278	0xd3bb60cdee94b11b3fb214d3767b	3139	1	by foot	21.610902978677487	2018-01-01 08:10:00.000000	2018-01-01 08:31:36.654179	1	36	0	0	0	0	0	0	0	0	79.60763248914385	28.67321370141836	4	1.1166785433804365
279	0xd3bb60cdee94b11b3fb214d3767b	39	2	services	472.2916334457325	2018-01-01 08:31:36.654179	2018-01-01 16:23:54.152186	1	36	0	0	0	0	0	0	0	0	39.70655368962561	312.55121834289923	4	5.977950003473817
280	0xd3bb60cdee94b11b3fb214d3767b	3939	3	by foot	23.05537250937569	2018-01-01 16:23:54.152186	2018-01-01 16:46:57.474537	1	36	0	0	0	0	0	0	0	0	73.78281466824572	28.351504616110564	4	1.1145574187775624
281	0xd3bb60cdee94b11b3fb214d3767b	39	4	gym	233.95777118070106	2018-01-01 16:46:57.474537	2018-01-01 20:40:54.940808	1	36	0	0	0	0	0	0	0	0	32.88605453784667	128.23246704335978	4	2.0112448932452294
282	0xd3bb60cdee94b11b3fb214d3767b	3931	5	by foot	18.555530469301797	2018-01-01 20:40:54.940808	2018-01-01 20:59:28.272636	1	36	0	0	0	0	0	0	0	0	22.104595680758283	6.836041644431787	1	0.9814747476884601
283	0xd3bb60cdee94b11b3fb214d3767b	31	6	stay at home	180.52878941621134	2018-01-01 20:59:28.272636	2018-01-02 00:00:00.000001	1	36	0	0	0	0	0	0	0	0	12.234890564546792	36.81249970429098	4	1.1717072499869352
284	0x1cc4bc20a4d5f697a36d5235a3786	40	0	stay at home	477.0	2018-01-01 00:00:00.000000	2018-01-01 07:57:00.000000	0	27	0	0	1	0	0	0	0	0	27.841112269197765	221.33684254012223	4	4.986856937317615
285	0x1cc4bc20a4d5f697a36d5235a3786	4040	1	private car	15.079681106229092	2018-01-01 07:57:00.000000	2018-01-01 08:12:04.780866	0	27	0	0	1	0	0	0	0	0	10.967785319647763	2.756511751031153	0	2.4580943537167146
286	0x1cc4bc20a4d5f697a36d5235a3786	40	2	residence	488.33889692091634	2018-01-01 08:12:04.780866	2018-01-01 16:20:25.114681	0	27	0	0	1	0	0	0	0	0	16.90465812680253	137.5867017077992	4	3.625564484984634
287	0x1cc4bc20a4d5f697a36d5235a3786	4040	3	private car	18.079681106229092	2018-01-01 16:20:25.114681	2018-01-01 16:38:29.895547	0	27	0	0	1	0	0	0	0	0	8.734110362619036	2.6318321683793853	0	2.457388635862381
288	0x1cc4bc20a4d5f697a36d5235a3786	40	4	stay at home	109.68375486930277	2018-01-01 16:38:29.895547	2018-01-01 18:28:10.920839	0	27	0	0	1	0	0	0	0	0	12.955597037884903	23.683642161480545	3	2.584230290076566
289	0x1cc4bc20a4d5f697a36d5235a3786	4031	5	private car	17.34820479820438	2018-01-01 18:28:10.920839	2018-01-01 18:45:31.813127	0	27	0	0	1	0	0	0	0	0	14.734093010797906	4.260167717785231	0	2.46664650500179
290	0x1cc4bc20a4d5f697a36d5235a3786	31	6	free time	226.06335814592103	2018-01-01 18:45:31.813127	2018-01-01 22:31:35.614616	0	27	0	0	1	0	0	0	0	0	81.44591609073964	306.8656216457251	4	7.280416991419427
291	0x1cc4bc20a4d5f697a36d5235a3786	3140	7	private car	21.34820479820438	2018-01-01 22:31:35.614616	2018-01-01 22:52:56.506904	0	27	0	0	1	0	0	0	0	0	1.5745100391727083	0.5602160462181297	0	2.4457385492140773
292	0x1cc4bc20a4d5f697a36d5235a3786	40	8	stay at home	67.05821825499288	2018-01-01 22:52:56.506904	2018-01-01 23:59:59.999999	0	27	0	0	1	0	0	0	0	0	1.5760391820682007	1.7614396574924975	0	2.4524764548311166
293	0x13282f0fb7e54a1ba11fc56214de1	40	0	stay at home	472.0	2018-01-01 00:00:00.000000	2018-01-01 07:52:00.000000	1	65	0	0	0	0	0	0	1	0	27.841112269197765	219.0167498510224	4	5.039372326876334
294	0x13282f0fb7e54a1ba11fc56214de1	4039	1	private car	25.552420615593498	2018-01-01 07:52:00.000000	2018-01-01 08:17:33.145237	1	65	0	0	0	0	0	0	1	0	20.454900598079345	8.711203728871308	1	2.592412148243339
295	0x13282f0fb7e54a1ba11fc56214de1	39	2	services	493.9562086976531	2018-01-01 08:17:33.145237	2018-01-01 16:31:30.517759	1	65	0	0	0	0	0	0	1	0	39.70655368962561	326.8883120162879	4	8.106553657905646
296	0x13282f0fb7e54a1ba11fc56214de1	3940	3	private car	23.552420615593498	2018-01-01 16:31:30.517759	2018-01-01 16:55:03.662996	1	65	0	0	0	0	0	0	1	0	17.015537695865927	6.679285013558682	1	2.580565899438691
297	0x13282f0fb7e54a1ba11fc56214de1	40	4	stay at home	424.93895007115987	2018-01-01 16:55:03.662996	2018-01-02 00:00:00.000000	1	65	0	0	0	0	0	0	1	0	12.955597037884903	91.755630047064	4	3.2212148467032824
298	0x1c8e930afdbb9d9708da29323cb20	30	0	stay at home	485.0	2018-01-01 00:00:00.000000	2018-01-01 08:05:00.000000	1	16	0	0	0	0	0	1	0	1	36.33618478268205	293.71749366001325	4	7.348255256991611
299	0x1c8e930afdbb9d9708da29323cb20	3030	1	private car	15.578576530946403	2018-01-01 08:05:00.000000	2018-01-01 08:20:34.714592	1	16	0	0	0	0	0	1	0	1	26.208474721938305	6.804845486918169	1	2.981293810565324
300	0x1c8e930afdbb9d9708da29323cb20	30	2	school	348.6783083574473	2018-01-01 08:20:34.714592	2018-01-01 14:09:15.413093	1	16	0	0	0	0	0	1	0	1	34.0710171385198	197.99707699794465	4	5.037584797221838
301	0x1c8e930afdbb9d9708da29323cb20	3030	3	private car	15.578576530946403	2018-01-01 14:09:15.413093	2018-01-01 14:24:50.127685	1	16	0	0	0	0	0	1	0	1	20.774354620169913	5.393914555522283	1	2.9731452133951084
302	0x1c8e930afdbb9d9708da29323cb20	30	4	stay at home	575.16453858066	2018-01-01 14:24:50.127685	2018-01-02 00:00:00.000000	1	16	0	0	0	0	0	1	0	1	30.815292686585373	295.397726655131	4	7.401628944834076
303	0x13ae880858354ecee6e1007aa549e	30	0	stay at home	475.0	2018-01-01 00:00:00.000000	2018-01-01 07:55:00.000000	1	4	0	0	0	0	0	0	0	0	36.33618478268205	287.66146286289955	4	5.160220161392201
304	0x13ae880858354ecee6e1007aa549e	3039	1	private car	16.29866466132601	2018-01-01 07:55:00.000000	2018-01-01 08:11:17.919880	1	4	0	0	0	0	0	0	0	0	27.653462051925207	7.51190841181722	1	0.9854029636798136
305	0x13ae880858354ecee6e1007aa549e	39	2	school	356.32683890286637	2018-01-01 08:11:17.919880	2018-01-01 14:07:37.530214	1	4	0	0	0	0	0	0	0	0	39.70655368962561	235.80851266585398	4	3.7982039484481698
306	0x13ae880858354ecee6e1007aa549e	3930	3	private car	16.29866466132601	2018-01-01 14:07:37.530214	2018-01-01 14:23:55.450094	1	4	0	0	0	0	0	0	0	0	25.263587703909213	6.862712402133591	1	0.9816294640320075
307	0x13ae880858354ecee6e1007aa549e	30	4	stay at home	576.0758317744816	2018-01-01 14:23:55.450094	2018-01-02 00:00:00.000000	1	4	0	0	0	0	0	0	0	0	30.815292686585373	295.8657560966461	4	5.416590825325136
308	0x16ff23a649be64b8d21974f9d8071	39	0	stay at home	471.0	2018-01-01 00:00:00.000000	2018-01-01 07:51:00.000000	0	46	1	0	0	0	0	0	0	0	43.00945865602414	337.6242504497895	4	7.932769136315937
309	0x16ff23a649be64b8d21974f9d8071	3930	1	private car	25.945943473185153	2018-01-01 07:51:00.000000	2018-01-01 08:16:56.756608	0	46	1	0	0	0	0	0	0	0	27.653462051925207	11.958252720618702	2	2.011640503014079
310	0x16ff23a649be64b8d21974f9d8071	30	2	industry	474.12087737255797	2018-01-01 08:16:56.756608	2018-01-01 16:11:04.009250	0	46	1	0	0	0	0	0	0	0	34.0710171385198	269.2296756448411	4	5.627641685092173
311	0x16ff23a649be64b8d21974f9d8071	3039	3	private car	25.945943473185153	2018-01-01 16:11:04.009250	2018-01-01 16:37:00.765858	0	46	1	0	0	0	0	0	0	0	22.67125855393744	9.803786548440439	1	1.9988410506024739
312	0x16ff23a649be64b8d21974f9d8071	39	4	stay at home	442.98723568107175	2018-01-01 16:37:00.765858	2018-01-01 23:59:59.999999	0	46	1	0	0	0	0	0	0	0	37.52383145985068	277.04297284269484	4	5.8463409140666585
313	0x253901be68729244b2d0b1ef6bcc	31	0	stay at home	490.0	2018-01-01 00:00:00.000000	2018-01-01 08:10:00.000000	1	37	0	0	0	0	0	0	0	0	33.09554835970861	270.28031160428696	4	4.656465302693371
314	0x253901be68729244b2d0b1ef6bcc	3139	1	private car	28.907868455206287	2018-01-01 08:10:00.000000	2018-01-01 08:38:54.472107	1	37	0	0	0	0	0	0	0	0	27.29404542484932	13.150211245866151	2	1.0187921393158195
315	0x253901be68729244b2d0b1ef6bcc	39	2	industry	469.73299195393423	2018-01-01 08:38:54.472107	2018-01-01 16:28:38.451624	1	37	0	0	0	0	0	0	0	0	39.70655368962561	310.8579710801227	4	5.918426437477707
316	0x253901be68729244b2d0b1ef6bcc	3931	3	private car	27.907868455206287	2018-01-01 16:28:38.451624	2018-01-01 16:56:32.923731	1	37	0	0	0	0	0	0	0	0	21.514483356203062	10.007056189777336	2	1.000041702951128
317	0x253901be68729244b2d0b1ef6bcc	31	4	stay at home	423.4512711356532	2018-01-01 16:56:32.923731	2018-01-01 23:59:59.999999	1	37	0	0	0	0	0	0	0	0	26.302469163551745	185.63023335520512	4	2.823492740786619
318	0x2fee69181f1e193906fcbe30d8c	31	0	stay at home	486.0	2018-01-01 00:00:00.000000	2018-01-01 08:06:00.000000	1	22	0	0	0	0	0	0	1	1	33.09554835970861	268.0739417136397	4	7.196140803103683
319	0x2fee69181f1e193906fcbe30d8c	3130	1	private car	22.794325863508412	2018-01-01 08:06:00.000000	2018-01-01 08:28:47.659552	1	22	0	0	0	0	0	0	1	1	25.1265313667317	9.545705729882462	1	3.5973187219280653
320	0x2fee69181f1e193906fcbe30d8c	30	2	industry	477.80841117728	2018-01-01 08:28:47.659552	2018-01-01 16:26:36.164223	1	22	0	0	0	0	0	0	1	1	34.0710171385198	271.323642769167	4	7.285266176819299
321	0x2fee69181f1e193906fcbe30d8c	3031	3	private car	31.794325863508412	2018-01-01 16:26:36.164223	2018-01-01 16:58:23.823775	1	22	0	0	0	0	0	0	1	1	18.888776881027688	10.009265455308306	2	3.600054760340165
322	0x2fee69181f1e193906fcbe30d8c	31	4	stay at home	421.60293709570317	2018-01-01 16:58:23.823775	2018-01-02 00:00:00.000001	1	22	0	0	0	0	0	0	1	1	26.302469163551745	184.8199708703763	4	5.410004340043489
323	0xb81f16418b132bad1cf1c27b6bc9	31	0	stay at home	471.0	2018-01-01 00:00:00.000000	2018-01-01 07:51:00.000000	0	41	0	0	0	0	0	0	0	0	33.09554835970861	259.8000546237126	4	4.376802009208414
324	0xb81f16418b132bad1cf1c27b6bc9	3140	1	private car	20.992972537316096	2018-01-01 07:51:00.000000	2018-01-01 08:11:59.578352	0	41	0	0	0	0	0	0	0	0	16.870689299053655	5.9027652856770985	1	0.9760761655293841
325	0xb81f16418b132bad1cf1c27b6bc9	40	2	residence	481.63914996372336	2018-01-01 08:11:59.578352	2018-01-01 16:13:37.927350	0	41	0	0	0	0	0	0	0	0	16.90465812680253	135.69908617700864	4	2.101983871103442
326	0xb81f16418b132bad1cf1c27b6bc9	4031	3	private car	15.992972537316096	2018-01-01 16:13:37.927350	2018-01-01 16:29:37.505702	0	41	0	0	0	0	0	0	0	0	13.233056022956172	3.5272650259983904	0	0.9624685740447492
327	0xb81f16418b132bad1cf1c27b6bc9	31	4	stay at home	118.48013024156836	2018-01-01 16:29:37.505702	2018-01-01 18:28:06.313516	0	41	0	0	0	0	0	0	0	0	26.302469163551745	51.93866620287411	4	1.2812773592774362
328	0xb81f16418b132bad1cf1c27b6bc9	3130	5	private car	16.75232224449752	2018-01-01 18:28:06.313516	2018-01-01 18:44:51.452851	0	41	0	0	0	0	0	0	0	0	20.859937783323037	5.824206662439947	1	0.9756230966428104
329	0xb81f16418b132bad1cf1c27b6bc9	30	6	free time	246.08458670585915	2018-01-01 18:44:51.452851	2018-01-01 22:50:56.528053	0	41	0	0	0	0	0	0	0	0	89.60557373250928	367.50917630843225	4	8.272024106436175
330	0xb81f16418b132bad1cf1c27b6bc9	3031	7	private car	16.75232224449752	2018-01-01 22:50:56.528053	2018-01-01 23:07:41.667388	0	41	0	0	0	0	0	0	0	0	2.312196433821255	0.6455776625325275	0	0.9462157825306194
331	0xb81f16418b132bad1cf1c27b6bc9	31	8	stay at home	52.305543525221765	2018-01-01 23:07:41.667388	2018-01-02 00:00:00.000000	0	41	0	0	0	0	0	0	0	0	2.859645738359695	2.492922077241466	0	0.9566029819300654
332	0x121515115dd9b60bd170ed129f200	30	0	stay at home	470.0	2018-01-01 00:00:00.000000	2018-01-01 07:50:00.000000	1	4	0	0	0	0	0	0	0	0	36.33618478268205	284.6334474643427	4	5.068696452145994
333	0x121515115dd9b60bd170ed129f200	3039	1	private car	17.611515390760076	2018-01-01 07:50:00.000000	2018-01-01 08:07:36.690923	1	4	0	0	0	0	0	0	0	0	27.653462051925207	8.116989542254675	1	0.9889331019057221
334	0x121515115dd9b60bd170ed129f200	39	2	school	344.1987780530797	2018-01-01 08:07:36.690923	2018-01-01 13:51:48.617606	1	4	0	0	0	0	0	0	0	0	39.70655368962561	227.78245434446896	4	3.6222461077391337
335	0x121515115dd9b60bd170ed129f200	3930	3	private car	24.611515390760076	2018-01-01 13:51:48.617606	2018-01-01 14:16:25.308529	1	4	0	0	0	0	0	0	0	0	26.670775727630257	10.940136788401373	2	1.0055716727732438
336	0x121515115dd9b60bd170ed129f200	30	4	stay at home	583.5781911654001	2018-01-01 14:16:25.308529	2018-01-01 23:59:59.999999	1	4	0	0	0	0	0	0	0	0	30.815292686585373	299.7188794378312	4	5.541352350051749
337	0x11b597c76a68838ddb1e4d199955b	40	0	stay at home	476.0	2018-01-01 00:00:00.000000	2018-01-01 07:56:00.000000	0	9	0	0	0	0	0	0	0	0	27.841112269197765	220.87282400230228	4	3.4773078561786503
338	0x11b597c76a68838ddb1e4d199955b	4030	1	private car	27.463940895056684	2018-01-01 07:56:00.000000	2018-01-01 08:23:27.836454	0	9	0	0	0	0	0	0	0	0	18.166346773493622	8.315324567772208	1	0.9900929693735768
339	0x11b597c76a68838ddb1e4d199955b	30	2	school	369.8330055588472	2018-01-01 08:23:27.836454	2018-01-01 14:33:17.816788	0	9	0	0	0	0	0	0	0	0	34.0710171385198	210.00977784642953	4	3.2610779070854776
340	0x11b597c76a68838ddb1e4d199955b	3040	3	private car	21.463940895056684	2018-01-01 14:33:17.816788	2018-01-01 14:54:45.653242	0	9	0	0	0	0	0	0	0	0	14.819108483847671	5.301274476912325	1	0.9726125594312088
341	0x11b597c76a68838ddb1e4d199955b	40	4	stay at home	545.2391126510394	2018-01-01 14:54:45.653242	2018-01-02 00:00:00.000001	0	9	0	0	0	0	0	0	0	0	13.148062482162722	119.48063201424708	4	1.9098611349564953
342	0x8b7040533ca84bb3e050ea07ffeb	30	0	stay at home	489.0	2018-01-01 00:00:00.000000	2018-01-01 08:09:00.000000	0	15	0	0	0	0	0	1	0	0	36.33618478268205	296.1399059788587	4	6.425374039022679
343	0x8b7040533ca84bb3e050ea07ffeb	3039	1	private car	26.858611135751207	2018-01-01 08:09:00.000000	2018-01-01 08:35:51.516668	0	15	0	0	0	0	0	1	0	0	28.375988780055923	12.702327470599355	2	2.0160989695141147
344	0x8b7040533ca84bb3e050ea07ffeb	39	2	school	372.69172082841703	2018-01-01 08:35:51.516668	2018-01-01 14:48:33.019918	0	15	0	0	0	0	0	1	0	0	39.70655368962561	246.638397045875	4	5.049255052482181
345	0x8b7040533ca84bb3e050ea07ffeb	3930	3	private car	23.858611135751207	2018-01-01 14:48:33.019918	2018-01-01 15:12:24.536586	0	15	0	0	0	0	0	1	0	0	23.704234009248413	9.425835024958445	1	1.9966124357842747
346	0x8b7040533ca84bb3e050ea07ffeb	30	4	stay at home	527.5910569000806	2018-01-01 15:12:24.536586	2018-01-02 00:00:00.000000	0	15	0	0	0	0	0	1	0	0	29.793870853596157	261.9829968798884	4	5.433633768348445
347	0x1860111d896becd062ee300226e85	30	0	stay at home	486.0	2018-01-01 00:00:00.000000	2018-01-01 08:06:00.000000	0	76	0	0	1	1	0	0	0	1	36.33618478268205	294.3230967397246	4	15.121931569969234
348	0x1860111d896becd062ee300226e85	3039	1	by foot	18.751919773848087	2018-01-01 08:06:00.000000	2018-01-01 08:24:45.115186	0	76	0	0	1	1	0	0	0	1	82.76330060849645	25.8661795538233	4	10.852806140997897
349	0x1860111d896becd062ee300226e85	39	2	services	475.67883012089544	2018-01-01 08:24:45.115186	2018-01-01 16:20:25.844993	0	76	0	0	1	1	0	0	0	1	39.70655368962561	314.79278345356056	4	15.812170681565455
350	0x1860111d896becd062ee300226e85	3930	3	by foot	21.751919773848087	2018-01-01 16:20:25.844993	2018-01-01 16:42:10.960179	0	76	0	0	1	1	0	0	0	1	66.12450411565088	23.97224847681876	3	10.840581199982575
351	0x1860111d896becd062ee300226e85	30	4	stay at home	437.81733033140847	2018-01-01 16:42:10.960179	2018-01-01 23:59:59.999999	0	76	0	0	1	1	0	0	0	1	29.73423558349706	216.96939404353088	4	13.15250712067796
352	0x1c83986761921d753df324e6c6b6d	40	0	stay at home	477.0	2018-01-01 00:00:00.000000	2018-01-01 07:57:00.000000	0	27	0	0	1	0	0	0	0	0	27.841112269197765	221.33684254012223	4	4.986856937317615
353	0x1c83986761921d753df324e6c6b6d	4039	1	private car	24.706969214632544	2018-01-01 07:57:00.000000	2018-01-01 08:21:42.418153	0	27	0	0	1	0	0	0	0	0	20.454900598079345	8.422976656085254	1	2.4907230905542237
354	0x1c83986761921d753df324e6c6b6d	39	2	services	495.2887940289712	2018-01-01 08:21:42.418153	2018-01-01 16:36:59.745795	0	27	0	0	1	0	0	0	0	0	39.70655368962561	327.7701848663544	4	8.040553484595014
355	0x1c83986761921d753df324e6c6b6d	3940	3	private car	22.706969214632544	2018-01-01 16:36:59.745795	2018-01-01 16:59:42.163948	0	27	0	0	1	0	0	0	0	0	17.015537695865927	6.439521510507453	1	2.479177419273034
356	0x1c83986761921d753df324e6c6b6d	40	4	stay at home	119.39534635873558	2018-01-01 16:59:42.163948	2018-01-01 18:59:05.884730	0	27	0	0	1	0	0	0	0	0	12.955597037884903	25.78063326037461	4	2.5977510012682474
357	0x1c83986761921d753df324e6c6b6d	4039	5	private car	29.52991462008209	2018-01-01 18:59:05.884730	2018-01-01 19:28:37.679607	0	27	0	0	1	0	0	0	0	0	19.005686335853223	9.353938246563441	1	2.496189055189423
358	0x1c83986761921d753df324e6c6b6d	39	6	shopping	230.45272239345522	2018-01-01 19:28:37.679607	2018-01-01 23:19:04.842951	0	27	0	0	1	0	0	0	0	0	37.39230135082316	143.61929404756117	4	3.7027135405079394
359	0x1c83986761921d753df324e6c6b6d	3940	7	private car	22.52991462008209	2018-01-01 23:19:04.842951	2018-01-01 23:41:36.637828	0	27	0	0	1	0	0	0	0	0	1.3534367605490092	0.5082135776474944	0	2.4454479357055936
360	0x1c83986761921d753df324e6c6b6d	40	8	stay at home	18.38936954940891	2018-01-01 23:41:36.637828	2018-01-02 00:00:00.000001	0	27	0	0	1	0	0	0	0	0	1.390186081247524	0.42607742650842195	0	2.444989103342535
361	0x7613af82ae9e61d9c2175e682576	40	0	stay at home	486.0	2018-01-01 00:00:00.000000	2018-01-01 08:06:00.000000	0	21	0	0	0	0	0	0	0	1	27.841112269197765	225.5130093805019	4	4.573987379161553
362	0x7613af82ae9e61d9c2175e682576	4040	1	by foot	18.04409339809341	2018-01-01 08:06:00.000000	2018-01-01 08:24:02.645604	0	21	0	0	0	0	0	0	0	1	33.239496316746546	9.996276267415944	1	1.9999779929825863
363	0x7613af82ae9e61d9c2175e682576	40	2	university	349.3320517304678	2018-01-01 08:24:02.645604	2018-01-01 14:13:22.568708	0	21	0	0	0	0	0	0	0	1	14.815318358321319	86.25775931920755	4	2.569384269771205
364	0x7613af82ae9e61d9c2175e682576	4040	3	by foot	13.658216822540645	2018-01-01 14:13:22.568708	2018-01-01 14:27:02.061717	0	21	0	0	0	0	0	0	0	1	25.852931846949172	5.8850824777333	1	1.9759741656340688
365	0x7613af82ae9e61d9c2175e682576	40	4	library	239.34400072497917	2018-01-01 14:27:02.061717	2018-01-01 18:26:22.701760	0	21	0	0	0	0	0	0	0	1	11.52302105178306	45.96609931619858	4	2.236839885102726
366	0x7613af82ae9e61d9c2175e682576	4040	5	by foot	17.702310220634054	2018-01-01 18:26:22.701760	2018-01-01 18:44:04.840373	0	21	0	0	0	0	0	0	0	1	28.009707945591693	8.26394232070371	1	1.9897923543983262
367	0x7613af82ae9e61d9c2175e682576	40	6	stay at home	315.919327103285	2018-01-01 18:44:04.840373	2018-01-01 23:59:59.999999	0	21	0	0	0	0	0	0	0	1	14.244937183758061	75.00418282869018	4	2.4684019792239456
368	0x4c36e805bd2a392ae1fdbaf5be4d	31	0	stay at home	481.0	2018-01-01 00:00:00.000000	2018-01-01 08:01:00.000000	0	34	0	0	0	0	0	0	1	0	33.09554835970861	265.3159793503307	4	6.121832978965902
369	0x4c36e805bd2a392ae1fdbaf5be4d	3139	1	private car	21.872299489736815	2018-01-01 08:01:00.000000	2018-01-01 08:22:52.337969	0	34	0	0	0	0	0	0	1	0	27.29404542484932	9.949725596979754	1	2.599702922414438
370	0x4c36e805bd2a392ae1fdbaf5be4d	39	2	services	475.1621320321263	2018-01-01 08:22:52.337969	2018-01-01 16:18:02.065891	0	34	0	0	0	0	0	0	1	0	39.70655368962561	314.4508451135099	4	7.645441364911413
371	0x4c36e805bd2a392ae1fdbaf5be4d	3931	3	private car	25.872299489736815	2018-01-01 16:18:02.065891	2018-01-01 16:43:54.403860	0	34	0	0	0	0	0	0	1	0	21.514483356203062	9.27715261264406	1	2.5957370840722174
372	0x4c36e805bd2a392ae1fdbaf5be4d	31	4	stay at home	102.72081200616256	2018-01-01 16:43:54.403860	2018-01-01 18:26:37.652580	0	34	0	0	0	0	0	0	1	0	26.302469163551745	45.030183170784774	4	2.830017482304904
373	0x4c36e805bd2a392ae1fdbaf5be4d	3130	5	private car	22.856812192410246	2018-01-01 18:26:37.652580	2018-01-01 18:49:29.061312	0	34	0	0	0	0	0	0	1	0	20.859937783323037	7.946528004312952	1	2.5879373249868998
374	0x4c36e805bd2a392ae1fdbaf5be4d	30	6	free time	229.04131922859327	2018-01-01 18:49:29.061312	2018-01-01 22:38:31.540466	0	34	0	0	0	0	0	0	1	0	89.60557373250928	342.0563136321485	4	8.716761764183628
375	0x4c36e805bd2a392ae1fdbaf5be4d	3031	7	private car	22.856812192410246	2018-01-01 22:38:31.540466	2018-01-01 23:01:22.949198	0	34	0	0	0	0	0	0	1	0	2.312196433821255	0.8808239939968858	0	2.5475322267570406
376	0x4c36e805bd2a392ae1fdbaf5be4d	31	8	stay at home	58.617513368823666	2018-01-01 23:01:22.949198	2018-01-02 00:00:00.000000	0	34	0	0	0	0	0	0	1	0	2.859645738359695	2.793755371639984	0	2.558305262881918
377	0x1b1eb0f8caa8f34ab1b37092b4fe	40	0	stay at home	470.0	2018-01-01 00:00:00.000000	2018-01-01 07:50:00.000000	1	56	0	0	0	0	0	0	0	0	27.841112269197765	218.08871277538248	4	3.420560041533498
378	0x1b1eb0f8caa8f34ab1b37092b4fe	4039	1	by foot	19.43677165974311	2018-01-01 07:50:00.000000	2018-01-01 08:09:26.206300	1	56	0	0	0	0	0	0	0	0	59.660126744398084	19.32667101203664	3	1.056668068293723
379	0x1b1eb0f8caa8f34ab1b37092b4fe	39	2	services	466.23815449161685	2018-01-01 08:09:26.206300	2018-01-01 15:55:40.495569	1	56	0	0	0	0	0	0	0	0	39.70655368962561	308.54517189122237	4	5.838079942880431
380	0x1b1eb0f8caa8f34ab1b37092b4fe	3940	3	by foot	16.43677165974311	2018-01-01 15:55:40.495569	2018-01-01 16:12:06.701869	1	56	0	0	0	0	0	0	0	0	48.79697293516813	13.36774503036705	2	1.0201027659264879
381	0x1b1eb0f8caa8f34ab1b37092b4fe	40	4	stay at home	125.89362140120046	2018-01-01 16:12:06.701869	2018-01-01 18:18:00.319153	1	56	0	0	0	0	0	0	0	0	12.955597037884903	27.183783808566602	4	1.1068920822610286
382	0x1b1eb0f8caa8f34ab1b37092b4fe	4039	5	by foot	21.26889107393616	2018-01-01 18:18:00.319153	2018-01-01 18:39:16.452617	1	56	0	0	0	0	0	0	0	0	54.2487767556713	19.23018872851088	3	1.0560657170318772
383	0x1b1eb0f8caa8f34ab1b37092b4fe	39	6	running	234.1204440453989	2018-01-01 18:39:16.452617	2018-01-01 22:33:23.679260	1	56	0	0	0	0	0	0	0	0	80.4878455657509	314.0641690685182	4	6.031641761045665
384	0x1b1eb0f8caa8f34ab1b37092b4fe	3940	7	by foot	12.26889107393616	2018-01-01 22:33:23.679260	2018-01-01 22:45:39.812724	1	56	0	0	0	0	0	0	0	0	4.152396211367734	0.8490882802182654	0	0.9473545261079295
385	0x1b1eb0f8caa8f34ab1b37092b4fe	40	8	stay at home	74.33645459442528	2018-01-01 22:45:39.812724	2018-01-02 00:00:00.000000	1	56	0	0	0	0	0	0	0	0	1.5760391820682007	1.9526194182807994	0	0.9535532398762832
386	0x1cd21839a3380a9ad11842a0c90c	40	0	stay at home	483.0	2018-01-01 00:00:00.000000	2018-01-01 08:03:00.000000	1	7	0	0	0	0	0	0	0	0	27.841112269197765	224.12095376704204	4	3.544704631487707
387	0x1cd21839a3380a9ad11842a0c90c	4030	1	private car	28.142294651167017	2018-01-01 08:03:00.000000	2018-01-01 08:31:08.537679	1	7	0	0	0	0	0	0	0	0	18.802436729554277	8.819061910050692	1	0.9930449549471526
388	0x1cd21839a3380a9ad11842a0c90c	30	2	school	357.7203645601915	2018-01-01 08:31:08.537679	2018-01-01 14:28:51.759553	1	7	0	0	0	0	0	0	0	0	34.0710171385198	203.13161119546393	4	3.13117339902067
389	0x1cd21839a3380a9ad11842a0c90c	3040	3	private car	28.142294651167017	2018-01-01 14:28:51.759553	2018-01-01 14:57:00.297232	1	7	0	0	0	0	0	0	0	0	14.819108483847671	6.950728623667501	1	0.9821402168208782
390	0x1cd21839a3380a9ad11842a0c90c	40	4	stay at home	542.9950461374744	2018-01-01 14:57:00.297232	2018-01-02 00:00:00.000000	1	7	0	0	0	0	0	0	0	0	13.148062482162722	118.98887990200572	4	1.904318649354861
391	0x704b43b65c48a73de25f8884da82	40	0	stay at home	485.0	2018-01-01 00:00:00.000000	2018-01-01 08:05:00.000000	0	7	0	0	0	0	0	0	0	1	27.841112269197765	225.04899084268195	4	4.564199683225995
392	0x704b43b65c48a73de25f8884da82	4039	1	private car	19.326088013046572	2018-01-01 08:05:00.000000	2018-01-01 08:24:19.565281	0	7	0	0	0	0	0	0	0	1	20.96995078767189	6.754451909196704	1	1.9810015992276275
393	0x704b43b65c48a73de25f8884da82	39	2	school	346.0867989263876	2018-01-01 08:24:19.565281	2018-01-01 14:10:24.773217	0	7	0	0	0	0	0	0	0	1	39.70655368962561	229.03190104735452	4	4.649092604532081
394	0x704b43b65c48a73de25f8884da82	3940	3	private car	24.326088013046572	2018-01-01 14:10:24.773217	2018-01-01 14:34:44.338498	0	7	0	0	0	0	0	0	0	1	19.308341567586968	7.82827360598477	1	1.987247113114178
395	0x704b43b65c48a73de25f8884da82	40	4	stay at home	565.2610250475192	2018-01-01 14:34:44.338498	2018-01-02 00:00:00.000001	0	7	0	0	0	0	0	0	0	1	13.148062482162722	123.86812126760215	4	2.9600316022150093
396	0x81fe9ca024e2c00d5602508081fc	40	0	stay at home	488.0	2018-01-01 00:00:00.000000	2018-01-01 08:08:00.000000	1	41	0	0	0	0	0	0	0	0	27.841112269197765	226.4410464561418	4	3.593643479207187
397	0x81fe9ca024e2c00d5602508081fc	4031	1	private car	21.26922610061259	2018-01-01 08:08:00.000000	2018-01-01 08:29:16.153566	1	41	0	0	0	0	0	0	0	0	17.72049337434767	6.281686336556798	1	0.9782644626925153
398	0x81fe9ca024e2c00d5602508081fc	31	2	services	482.02054281708274	2018-01-01 08:29:16.153566	2018-01-01 16:31:17.386135	1	41	0	0	0	0	0	0	0	0	31.257964414982627	251.116349577783	4	4.157847972032737
399	0x81fe9ca024e2c00d5602508081fc	3140	3	private car	17.26922610061259	2018-01-01 16:31:17.386135	2018-01-01 16:48:33.539701	1	41	0	0	0	0	0	0	0	0	13.233056022956172	3.8087439410417225	0	0.9640710118802479
400	0x81fe9ca024e2c00d5602508081fc	40	4	stay at home	431.4410049816921	2018-01-01 16:48:33.539701	2018-01-02 00:00:00.000000	1	41	0	0	0	0	0	0	0	0	12.955597037884903	93.15959676938161	4	1.6347227480419395
401	0x11e23cb096200e42bcbded1207cbb	39	0	stay at home	484.0	2018-01-01 00:00:00.000000	2018-01-01 08:04:00.000000	0	1	0	0	0	0	0	0	0	0	43.00945865602414	346.942966491928	4	7.3252913727899385
402	0x11e23cb096200e42bcbded1207cbb	3930	1	private car	16.058263344926637	2018-01-01 08:04:00.000000	2018-01-01 08:20:03.495801	0	1	0	0	0	0	0	0	0	0	28.375988780055923	7.594485008380358	1	0.9858839849739559
403	0x11e23cb096200e42bcbded1207cbb	30	2	school	353.2608270008529	2018-01-01 08:20:03.495801	2018-01-01 14:13:19.145421	0	1	0	0	0	0	0	0	0	0	34.0710171385198	200.5992615185623	4	3.0846606014714886
404	0x11e23cb096200e42bcbded1207cbb	3039	3	private car	22.058263344926637	2018-01-01 14:13:19.145421	2018-01-01 14:35:22.641222	0	1	0	0	0	0	0	0	0	0	25.263587703909213	9.287847843507999	1	0.9958000254219647
405	0x11e23cb096200e42bcbded1207cbb	39	4	stay at home	564.6226463092938	2018-01-01 14:35:22.641222	2018-01-02 00:00:00.000001	0	1	0	0	0	0	0	0	0	0	44.13335083501195	415.3114889826822	4	10.972486364563917
406	0x1d6510db599a60a91c330e5c0efc0	31	0	stay at home	479.0	2018-01-01 00:00:00.000000	2018-01-01 07:59:00.000000	0	45	0	0	0	0	0	0	0	1	33.09554835970861	264.21279440500706	4	5.492447326905421
407	0x1d6510db599a60a91c330e5c0efc0	3139	1	private car	32.56918972113394	2018-01-01 07:59:00.000000	2018-01-01 08:31:34.151383	0	45	0	0	0	0	0	0	0	1	26.357804577485233	14.307538965278152	2	2.025784366221141
408	0x1d6510db599a60a91c330e5c0efc0	39	2	services	506.17929330831873	2018-01-01 08:31:34.151383	2018-01-01 16:57:44.908981	0	45	0	0	0	0	0	0	0	1	39.70655368962561	334.9772547720584	4	7.825158578204567
409	0x1d6510db599a60a91c330e5c0efc0	3931	3	private car	33.56918972113394	2018-01-01 16:57:44.908981	2018-01-01 17:31:19.060364	0	45	0	0	0	0	0	0	0	1	22.465580628671898	12.56918897198864	2	2.0152997680033806
410	0x1d6510db599a60a91c330e5c0efc0	31	4	stay at home	122.66348620887248	2018-01-01 17:31:19.060364	2018-01-01 19:33:58.869537	0	45	0	0	0	0	0	0	0	1	30.177676154845706	61.694982713928944	4	2.357327031601127
411	0x1d6510db599a60a91c330e5c0efc0	3139	5	private car	28.225416318952178	2018-01-01 19:33:58.869537	2018-01-01 20:02:12.394516	0	45	0	0	0	0	0	0	0	1	16.142972107068534	7.594035139120701	1	1.9858813637807506
412	0x1d6510db599a60a91c330e5c0efc0	39	6	shopping	242.42112405593906	2018-01-01 20:02:12.394516	2018-01-02 00:04:37.661959	0	45	0	0	0	0	0	0	0	1	8.981955070663517	36.29026074083652	4	2.168096430056869
413	0x1d6510db599a60a91c330e5c0efc0	3931	7	private car	36.22541631895218	2018-01-02 00:04:37.661959	2018-01-02 00:40:51.186938	0	45	0	0	0	0	0	0	0	1	25.653373151370587	15.488402039897164	3	2.032968252181467
414	0x1d6510db599a60a91c330e5c0efc0	31	8	stay at home	-40.85311565330244	2018-01-02 00:40:51.186938	2018-01-01 23:59:59.999999	0	45	0	0	0	0	0	0	0	1	33.09554835970861	-22.534271079143995	0	1.8250778428922176
415	0xdb7a52ed19c579a1c9fcf895cf4b	40	0	stay at home	477.0	2018-01-01 00:00:00.000000	2018-01-01 07:57:00.000000	0	51	0	0	0	0	0	0	0	0	27.841112269197765	221.33684254012223	4	3.4868569373176155
416	0xdb7a52ed19c579a1c9fcf895cf4b	4030	1	by foot	41.38413683402567	2018-01-01 07:57:00.000000	2018-01-01 08:38:23.048210	0	51	0	0	0	0	0	0	0	0	52.985178089356396	36.54576433708573	4	1.1698616187384772
417	0xdb7a52ed19c579a1c9fcf895cf4b	30	2	industry	488.14905709951887	2018-01-01 08:38:23.048210	2018-01-01 16:46:31.991636	0	51	0	0	0	0	0	0	0	0	34.0710171385198	277.1955815098331	4	4.8507138841366295
418	0xdb7a52ed19c579a1c9fcf895cf4b	3039	3	by foot	20.729346944549086	2018-01-01 16:46:31.991636	2018-01-01 17:07:15.752453	0	51	0	0	0	0	0	0	0	0	68.35194533542483	23.61485315321458	3	1.0837895933867787
419	0xdb7a52ed19c579a1c9fcf895cf4b	39	4	running	224.66358445348038	2018-01-01 17:07:15.752453	2018-01-01 20:51:55.567520	0	51	0	0	0	0	0	0	0	0	77.25916048589022	289.28866544377985	4	5.210084178688921
420	0xdb7a52ed19c579a1c9fcf895cf4b	3940	5	by foot	30.65478988947658	2018-01-01 20:51:55.567520	2018-01-01 21:22:34.854913	0	51	0	0	0	0	0	0	0	0	9.657974380336691	4.934386256452818	0	0.9705059192418725
421	0xdb7a52ed19c579a1c9fcf895cf4b	40	6	stay at home	157.41908477894958	2018-01-01 21:22:34.854913	2018-01-02 00:00:00.000000	0	51	0	0	0	0	0	0	0	0	1.1049698230747993	2.899055637613212	0	0.9589018254028964
422	0x5c5abf04f11e955231d68e1baa1b	40	0	stay at home	476.0	2018-01-01 00:00:00.000000	2018-01-01 07:56:00.000000	1	11	0	0	0	0	0	0	0	0	27.841112269197765	220.87282400230228	4	3.4773078561786503
423	0x5c5abf04f11e955231d68e1baa1b	4039	1	by foot	29.879294485560262	2018-01-01 07:56:00.000000	2018-01-01 08:25:52.757669	1	11	0	0	0	0	0	0	0	0	59.660126744398084	29.71004160069533	4	1.123542169360516
424	0x5c5abf04f11e955231d68e1baa1b	39	2	school	368.3102016848823	2018-01-01 08:25:52.757669	2018-01-01 14:34:11.369770	1	11	0	0	0	0	0	0	0	0	39.70655368962561	243.73881329396028	4	3.980456003859477
425	0x5c5abf04f11e955231d68e1baa1b	3940	3	by foot	28.879294485560262	2018-01-01 14:34:11.369770	2018-01-01 15:03:04.127439	1	11	0	0	0	0	0	0	0	0	52.14064524809466	25.096417479780897	4	1.0933209717146846
426	0x5c5abf04f11e955231d68e1baa1b	40	4	stay at home	536.9312093439971	2018-01-01 15:03:04.127439	2018-01-02 00:00:00.000000	1	11	0	0	0	0	0	0	0	0	12.884949031649851	115.30552109832531	4	1.8633121495752252
427	0x8df0a850b9f2eb8043ab1f39b61e	31	0	stay at home	484.0	2018-01-01 00:00:00.000000	2018-01-01 08:04:00.000000	1	7	0	0	0	0	0	0	0	0	33.09554835970861	266.9707567683161	4	4.56627225309548
428	0x8df0a850b9f2eb8043ab1f39b61e	3139	1	private car	27.741768661449193	2018-01-01 08:04:00.000000	2018-01-01 08:31:44.506120	1	7	0	0	0	0	0	0	0	0	27.29404542484932	12.619751566854259	2	1.015603210227019
429	0x8df0a850b9f2eb8043ab1f39b61e	39	2	school	356.09427524829397	2018-01-01 08:31:44.506120	2018-01-01 14:27:50.162635	1	7	0	0	0	0	0	0	0	0	39.70655368962561	235.65460764524505	4	3.7947507538596708
430	0x8df0a850b9f2eb8043ab1f39b61e	3931	3	private car	22.741768661449193	2018-01-01 14:27:50.162635	2018-01-01 14:50:34.668755	1	7	0	0	0	0	0	0	0	0	22.93837701653772	8.6943210596534	1	0.9923131336978698
431	0x8df0a850b9f2eb8043ab1f39b61e	31	4	stay at home	549.4221874288075	2018-01-01 14:50:34.668755	2018-01-02 00:00:00.000001	1	7	0	0	0	0	0	0	0	0	23.917167647383298	219.01037609878065	4	3.4392427720276078
432	0x9b0a31f7569bcd04100b05ccbc8e	40	0	stay at home	480.0	2018-01-01 00:00:00.000000	2018-01-01 08:00:00.000000	1	5	0	0	0	0	0	0	0	0	27.841112269197765	222.72889815358212	4	3.5156618061248137
433	0x9b0a31f7569bcd04100b05ccbc8e	4039	1	by foot	27.721145501459567	2018-01-01 08:00:00.000000	2018-01-01 08:27:43.268730	1	5	0	0	0	0	0	0	0	0	61.16235646404302	28.25817637919788	4	1.1139428319850257
434	0x9b0a31f7569bcd04100b05ccbc8e	39	2	school	349.3779156749346	2018-01-01 08:27:43.268730	2018-01-01 14:17:05.943670	1	5	0	0	0	0	0	0	0	0	39.70655368962561	231.20988277860468	4	3.6963668589277656
435	0x9b0a31f7569bcd04100b05ccbc8e	3940	3	by foot	25.721145501459567	2018-01-01 14:17:05.943670	2018-01-01 14:42:49.212400	1	5	0	0	0	0	0	0	0	0	56.31599623879532	24.14186555529507	3	1.087170473763456
436	0x9b0a31f7569bcd04100b05ccbc8e	40	4	stay at home	557.1797933221463	2018-01-01 14:42:49.212400	2018-01-01 23:59:59.999999	1	5	0	0	0	0	0	0	0	0	13.148062482162722	122.09724560663484	4	1.9396251282357915
437	0xf809abfef1336f5799cbf1013298	31	0	stay at home	475.0	2018-01-01 00:00:00.000000	2018-01-01 07:55:00.000000	0	31	0	0	0	0	0	0	1	0	33.09554835970861	262.0064245143598	4	6.03424767989595
438	0xf809abfef1336f5799cbf1013298	3139	1	by foot	19.505531455679286	2018-01-01 07:55:00.000000	2018-01-01 08:14:30.331887	0	31	0	0	0	0	0	0	1	0	76.87693001766527	24.99208961126042	3	2.6926470621615035
439	0xf809abfef1336f5799cbf1013298	39	2	services	471.65996609840386	2018-01-01 08:14:30.331887	2018-01-01 16:06:09.929853	0	31	0	0	0	0	0	0	1	0	39.70655368962561	312.1331961188878	4	7.563199638151662
440	0xf809abfef1336f5799cbf1013298	3931	3	by foot	16.505531455679286	2018-01-01 16:06:09.929853	2018-01-01 16:22:40.261740	0	31	0	0	0	0	0	0	1	0	62.75057645559227	17.2621935591631	3	2.6438539279709135
441	0xf809abfef1336f5799cbf1013298	31	4	stay at home	142.14624593860756	2018-01-01 16:22:40.261740	2018-01-01 18:44:49.036496	0	31	0	0	0	0	0	0	1	0	26.302469163551745	62.313287508581126	4	2.962296023977727
442	0xf809abfef1336f5799cbf1013298	3139	5	by foot	27.377301730224914	2018-01-01 18:44:49.036496	2018-01-01 19:12:11.674600	0	31	0	0	0	0	0	0	1	0	70.63812418435751	32.231353990870886	4	2.740409378721998
443	0xf809abfef1336f5799cbf1013298	39	6	shopping	246.93471448273363	2018-01-01 19:12:11.674600	2018-01-01 23:19:07.757469	0	31	0	0	0	0	0	0	1	0	37.39230135082316	153.89095429863087	4	3.940572458664454
444	0xf809abfef1336f5799cbf1013298	3931	7	by foot	23.377301730224914	2018-01-01 23:19:07.757469	2018-01-01 23:42:30.395573	0	31	0	0	0	0	0	0	1	0	5.39221736805051	2.1009248734646	0	2.554389381596128
445	0xf809abfef1336f5799cbf1013298	31	8	stay at home	17.493407108446718	2018-01-01 23:42:30.395573	2018-01-02 00:00:00.000000	0	31	0	0	0	0	0	0	1	0	2.859645738359695	0.8337491181176809	0	2.547268648098962
446	0x1411945915b7db1eef1e55dcf414	40	0	stay at home	483.0	2018-01-01 00:00:00.000000	2018-01-01 08:03:00.000000	1	17	0	0	0	0	0	0	0	0	27.841112269197765	224.12095376704204	4	3.544704631487707
447	0x1411945915b7db1eef1e55dcf414	4039	1	private car	20.36377614899369	2018-01-01 08:03:00.000000	2018-01-01 08:23:21.826569	1	17	0	0	0	0	0	0	0	0	20.96995078767189	7.117123061592738	1	0.9831065198457257
448	0x1411945915b7db1eef1e55dcf414	39	2	school	377.6495761965614	2018-01-01 08:23:21.826569	2018-01-01 14:41:00.801141	1	17	0	0	0	0	0	0	0	0	39.70655368962561	249.91938621855203	4	4.128538922345063
449	0x1411945915b7db1eef1e55dcf414	3940	3	private car	21.36377614899369	2018-01-01 14:41:00.801141	2018-01-01 15:02:22.627710	1	17	0	0	0	0	0	0	0	0	17.876792656489595	6.365263276253633	1	0.9787477857174425
450	0x1411945915b7db1eef1e55dcf414	40	4	stay at home	537.6228715054513	2018-01-01 15:02:22.627710	2018-01-02 00:00:00.000000	1	17	0	0	0	0	0	0	0	0	12.884949031649851	115.45405495994962	4	1.8649485485629127
451	0x4cb04b16e76adbe0c0644366547f	31	0	stay at home	470.0	2018-01-01 00:00:00.000000	2018-01-01 07:50:00.000000	1	9	0	0	0	0	0	0	0	0	33.09554835970861	259.2484621510508	4	4.362557252884105
452	0x4cb04b16e76adbe0c0644366547f	3139	1	by foot	26.868731907613522	2018-01-01 07:50:00.000000	2018-01-01 08:16:52.123914	1	9	0	0	0	0	0	0	0	0	76.87693001766527	34.426427042083574	4	1.155300154015223
453	0x4cb04b16e76adbe0c0644366547f	39	2	school	338.9429976670563	2018-01-01 08:16:52.123914	2018-01-01 13:55:48.703774	1	9	0	0	0	0	0	0	0	0	39.70655368962561	224.30430557649368	4	3.5485477878796456
454	0x4cb04b16e76adbe0c0644366547f	3931	3	by foot	27.868731907613522	2018-01-01 13:55:48.703774	2018-01-01 14:23:40.827688	1	9	0	0	0	0	0	0	0	0	70.63894900237621	32.8102988663801	4	1.1443180457061153
455	0x4cb04b16e76adbe0c0644366547f	31	4	stay at home	576.3195385177165	2018-01-01 14:23:40.827688	2018-01-01 23:59:59.999999	1	9	0	0	0	0	0	0	0	0	23.917167647383298	229.73218368651337	4	3.664226291140763
456	0x8ac425473ba0a4ae75629b1ae369	40	0	stay at home	477.0	2018-01-01 00:00:00.000000	2018-01-01 07:57:00.000000	0	71	0	1	0	0	0	0	0	0	27.841112269197765	221.33684254012223	4	5.661156937317616
457	0x8ac425473ba0a4ae75629b1ae369	4039	1	private car	17.533781827495638	2018-01-01 07:57:00.000000	2018-01-01 08:14:32.026910	0	71	0	1	0	0	0	0	0	0	20.454900598079345	5.977529406497221	1	3.150807545891699
458	0x8ac425473ba0a4ae75629b1ae369	39	2	services	452.53837069351613	2018-01-01 08:14:32.026910	2018-01-01 15:47:04.329152	0	71	0	1	0	0	0	0	0	0	39.70655368962561	299.4789852092966	4	7.707801526494983
459	0x8ac425473ba0a4ae75629b1ae369	3940	3	private car	25.533781827495638	2018-01-01 15:47:04.329152	2018-01-01 16:12:36.356062	0	71	0	1	0	0	0	0	0	0	16.73039072062907	7.11983577582167	1	3.157422281274506
460	0x8ac425473ba0a4ae75629b1ae369	40	4	stay at home	121.46493378894114	2018-01-01 16:12:36.356062	2018-01-01 18:14:04.252089	0	71	0	1	0	0	0	0	0	0	12.955597037884903	26.227512273381528	4	3.2749540538758484
461	0x8ac425473ba0a4ae75629b1ae369	4031	5	private car	14.463515307507807	2018-01-01 18:14:04.252089	2018-01-01 18:28:32.063007	0	71	0	1	0	0	0	0	0	0	14.734093010797906	3.5517796633986554	0	3.1369080280441404
462	0x8ac425473ba0a4ae75629b1ae369	31	6	free time	221.34006551822128	2018-01-01 18:28:32.063007	2018-01-01 22:09:52.466938	0	71	0	1	0	0	0	0	0	0	81.44591609073964	300.4540733952644	4	7.739781888862124
463	0x8ac425473ba0a4ae75629b1ae369	3140	7	private car	19.46351530750781	2018-01-01 22:09:52.466938	2018-01-01 22:29:20.277856	0	71	0	1	0	0	0	0	0	0	1.5745100391727083	0.5107583374877122	0	3.119762154905731
464	0x8ac425473ba0a4ae75629b1ae369	40	8	stay at home	90.66203572931454	2018-01-01 22:29:20.277856	2018-01-02 00:00:00.000000	0	71	0	1	0	0	0	0	0	0	1.5760391820682007	2.381448677257781	0	3.130272971980418
465	0xba3834fbb60a813499ae0c2e73d8	39	0	stay at home	489.0	2018-01-01 00:00:00.000000	2018-01-01 08:09:00.000000	1	45	0	0	0	0	0	0	0	0	43.00945865602414	350.5270880465967	4	7.482111889877635
466	0xba3834fbb60a813499ae0c2e73d8	3930	1	by foot	20.330535835161662	2018-01-01 08:09:00.000000	2018-01-01 08:29:19.832150	1	45	0	0	0	0	0	0	0	0	82.76330060849645	28.043704147621565	4	1.1125317695088912
467	0xba3834fbb60a813499ae0c2e73d8	30	2	industry	473.9653728888623	2018-01-01 08:29:19.832150	2018-01-01 16:23:17.754523	1	45	0	0	0	0	0	0	0	0	34.0710171385198	269.1413723793559	4	4.6252272771480545
468	0xba3834fbb60a813499ae0c2e73d8	3030	3	by foot	19.586850784633608	2018-01-01 16:23:17.754523	2018-01-01 16:42:52.965570	1	45	0	0	0	0	0	0	0	0	58.46619356305602	19.086143487751404	3	1.0551670630703578
469	0xba3834fbb60a813499ae0c2e73d8	30	4	shopping	236.82736176307952	2018-01-01 16:42:52.965570	2018-01-01 20:39:42.607276	1	45	0	0	0	0	0	0	0	0	26.059217702390683	102.85892963444873	4	1.7311679115871026
470	0xba3834fbb60a813499ae0c2e73d8	3039	5	by foot	19.687415297097928	2018-01-01 20:39:42.607276	2018-01-01 20:59:23.852194	1	45	0	0	0	0	0	0	0	0	20.523658920507554	6.734296609733679	1	0.9808847514153478
471	0xba3834fbb60a813499ae0c2e73d8	39	6	stay at home	180.602463431165	2018-01-01 20:59:23.852194	2018-01-02 00:00:00.000000	1	45	0	0	0	0	0	0	0	0	10.248641042167346	30.848830317286083	4	1.1311293825364674
472	0x7daf8d875c990a41896dfae74956	40	0	stay at home	475.0	2018-01-01 00:00:00.000000	2018-01-01 07:55:00.000000	1	13	0	0	0	0	0	0	0	1	27.841112269197765	220.40880546448233	4	4.467784926084089
473	0x7daf8d875c990a41896dfae74956	4030	1	private car	29.165048653394585	2018-01-01 07:55:00.000000	2018-01-01 08:24:09.902919	1	13	0	0	0	0	0	0	0	1	18.166346773493622	8.83037312505632	1	1.993111341506999
474	0x7daf8d875c990a41896dfae74956	30	2	school	350.53860926749286	2018-01-01 08:24:09.902919	2018-01-01 14:14:42.219475	1	13	0	0	0	0	0	0	0	1	34.0710171385198	199.0534494010941	4	4.056608249312579
475	0x7daf8d875c990a41896dfae74956	3040	3	private car	23.165048653394585	2018-01-01 14:14:42.219475	2018-01-01 14:37:52.122394	1	13	0	0	0	0	0	0	0	1	14.819108483847671	5.7214228171377295	1	1.9750306318939106
476	0x7daf8d875c990a41896dfae74956	40	4	stay at home	562.1312934257179	2018-01-01 14:37:52.122394	2018-01-02 00:00:00.000000	1	13	0	0	0	0	0	0	0	1	13.148062482162722	123.18228948567142	4	2.9521031520065026
477	0x163796470232291e6f51789aa83cd	40	0	stay at home	472.0	2018-01-01 00:00:00.000000	2018-01-01 07:52:00.000000	1	36	0	0	0	0	0	0	0	1	27.841112269197765	219.0167498510224	4	4.4393723268763345
478	0x163796470232291e6f51789aa83cd	4039	1	private car	27.445909843770494	2018-01-01 07:52:00.000000	2018-01-01 08:19:26.754591	1	36	0	0	0	0	0	0	0	1	20.454900598079345	9.356722627969548	1	1.9962054483066705
479	0x163796470232291e6f51789aa83cd	39	2	services	486.2119072851231	2018-01-01 08:19:26.754591	2018-01-01 16:25:39.469028	1	36	0	0	0	0	0	0	0	1	39.70655368962561	321.7633200192002	4	7.3124332564723185
480	0x163796470232291e6f51789aa83cd	3940	3	private car	24.445909843770494	2018-01-01 16:25:39.469028	2018-01-01 16:50:06.223619	1	36	0	0	0	0	0	0	0	1	17.015537695865927	6.932671674273613	1	1.9820354117770953
481	0x163796470232291e6f51789aa83cd	40	4	stay at home	108.6797960502091	2018-01-01 16:50:06.223619	2018-01-01 18:38:47.011382	1	36	0	0	0	0	0	0	0	1	12.955597037884903	23.466860729767077	3	2.082842087256063
482	0x163796470232291e6f51789aa83cd	4039	5	private car	22.422677540317192	2018-01-01 18:38:47.011382	2018-01-01 19:01:12.372034	1	36	0	0	0	0	0	0	0	1	19.005686335853223	7.102639602354158	1	1.9830223722384233
483	0x163796470232291e6f51789aa83cd	39	6	running	252.55017344485253	2018-01-01 19:01:12.372034	2018-01-01 23:13:45.382441	1	36	0	0	0	0	0	0	0	1	83.89298379992375	353.1197934912825	4	8.597642330806359
484	0x163796470232291e6f51789aa83cd	3940	7	private car	22.422677540317192	2018-01-01 23:13:45.382441	2018-01-01 23:36:10.743093	1	36	0	0	0	0	0	0	0	1	1.3534367605490092	0.5057946008833655	0	1.9454344195341724
485	0x163796470232291e6f51789aa83cd	40	8	stay at home	23.82094845163988	2018-01-01 23:36:10.743093	2018-01-02 00:00:00.000000	1	36	0	0	0	0	0	0	0	1	1.390186081247524	0.5519258496597419	0	1.9456922138306563
486	0x26a5bcd59939c4ba973e5ed100e8	31	0	stay at home	471.0	2018-01-01 00:00:00.000000	2018-01-01 07:51:00.000000	1	13	0	0	0	0	0	0	0	0	33.09554835970861	259.8000546237126	4	4.376802009208414
487	0x26a5bcd59939c4ba973e5ed100e8	3139	1	private car	28.280735723620957	2018-01-01 07:51:00.000000	2018-01-01 08:19:16.844143	1	13	0	0	0	0	0	0	0	0	26.357804577485233	12.42363509184511	2	1.0144267588980755
488	0x26a5bcd59939c4ba973e5ed100e8	39	2	school	366.941660198245	2018-01-01 08:19:16.844143	2018-01-01 14:26:13.343755	1	13	0	0	0	0	0	0	0	0	39.70655368962561	242.83314552703285	4	3.9592075439033905
489	0x26a5bcd59939c4ba973e5ed100e8	3931	3	private car	27.280735723620957	2018-01-01 14:26:13.343755	2018-01-01 14:53:30.187898	1	13	0	0	0	0	0	0	0	0	22.93837701653772	10.429596688615774	2	1.0025421422074534
490	0x26a5bcd59939c4ba973e5ed100e8	31	4	stay at home	546.496868354513	2018-01-01 14:53:30.187898	2018-01-01 23:59:59.999999	1	13	0	0	0	0	0	0	0	0	23.917167647383298	217.84428698674748	4	3.415622416794227
491	0x1c446a49e90d4f272dcc4f204ef45	31	0	stay at home	473.0	2018-01-01 00:00:00.000000	2018-01-01 07:53:00.000000	1	7	0	0	0	0	0	0	0	0	33.09554835970861	260.9032395690362	4	4.405431210982228
492	0x1c446a49e90d4f272dcc4f204ef45	3139	1	private car	20.128543667007417	2018-01-01 07:53:00.000000	2018-01-01 08:13:07.712620	1	7	0	0	0	0	0	0	0	0	26.357804577485233	8.842403673405991	1	0.9931819547706927
493	0x1c446a49e90d4f272dcc4f204ef45	39	2	school	355.58141196183146	2018-01-01 08:13:07.712620	2018-01-01 14:08:42.597338	1	7	0	0	0	0	0	0	0	0	39.70655368962561	235.31520708492238	4	3.787146654233679
494	0x1c446a49e90d4f272dcc4f204ef45	3931	3	private car	18.128543667007417	2018-01-01 14:08:42.597338	2018-01-01 14:26:50.309958	1	7	0	0	0	0	0	0	0	0	22.93837701653772	6.930656156576391	1	0.9820237141261322
495	0x1c446a49e90d4f272dcc4f204ef45	31	4	stay at home	573.1615007041537	2018-01-01 14:26:50.309958	2018-01-02 00:00:00.000000	1	7	0	0	0	0	0	0	0	0	23.917167647383298	228.4733283561174	4	3.6370662106594063
496	0x17f6dc97f50893dcf7a30f981eb7b	31	0	stay at home	477.0	2018-01-01 00:00:00.000000	2018-01-01 07:57:00.000000	1	40	0	0	1	0	0	0	0	0	33.09554835970861	263.10960945968344	4	5.963252640887039
497	0x17f6dc97f50893dcf7a30f981eb7b	3140	1	private car	20.811546047410552	2018-01-01 07:57:00.000000	2018-01-01 08:17:48.692763	1	40	0	0	1	0	0	0	0	0	16.870689299053655	5.851752119980193	1	2.475781934820274
498	0x17f6dc97f50893dcf7a30f981eb7b	40	2	residence	479.9744507264372	2018-01-01 08:17:48.692763	2018-01-01 16:17:47.159807	1	40	0	0	1	0	0	0	0	0	16.90465812680253	135.2300666521708	4	3.596165438475532
499	0x17f6dc97f50893dcf7a30f981eb7b	4031	3	private car	27.811546047410552	2018-01-01 16:17:47.159807	2018-01-01 16:45:35.852570	1	40	0	0	1	0	0	0	0	0	13.233056022956172	6.133862448840152	1	2.477410185752259
500	0x17f6dc97f50893dcf7a30f981eb7b	31	4	stay at home	434.40245717874177	2018-01-01 16:45:35.852570	2018-01-02 00:00:00.000001	1	40	0	0	1	0	0	0	0	0	26.302469163551745	190.43095390858272	4	4.404748865750216
501	0xb86523d96479b2fedd7bad96ca80	40	0	stay at home	470.0	2018-01-01 00:00:00.000000	2018-01-01 07:50:00.000000	1	13	1	0	0	0	0	0	1	1	27.841112269197765	218.08871277538248	4	7.020560041533498
502	0xb86523d96479b2fedd7bad96ca80	4039	1	by foot	22.442343095948754	2018-01-01 07:50:00.000000	2018-01-01 08:12:26.540586	1	13	1	0	0	0	0	0	1	1	59.660126744398084	22.3152172257595	3	4.67549705752055
503	0xb86523d96479b2fedd7bad96ca80	39	2	school	370.0545037004218	2018-01-01 08:12:26.540586	2018-01-01 14:22:29.810808	1	13	1	0	0	0	0	0	1	1	39.70655368962561	244.8931503211426	4	7.607704038626304
504	0xb86523d96479b2fedd7bad96ca80	3940	3	by foot	27.442343095948754	2018-01-01 14:22:29.810808	2018-01-01 14:49:56.351394	1	13	1	0	0	0	0	0	1	1	56.31599623879532	25.757381509586345	4	4.697600161053243
505	0xb86523d96479b2fedd7bad96ca80	40	4	stay at home	550.0608101076807	2018-01-01 14:49:56.351394	2018-01-02 00:00:00.000000	1	13	1	0	0	0	0	0	1	1	13.148062482162722	120.53723167141383	4	5.521824584432105
506	0x23d5cac65def0feaa3272eeab8fb	39	0	stay at home	476.0	2018-01-01 00:00:00.000000	2018-01-01 07:56:00.000000	1	16	0	0	0	0	0	0	0	0	43.00945865602414	341.20837200445817	4	7.0811865009609996
507	0x23d5cac65def0feaa3272eeab8fb	3939	1	private car	23.264167831328912	2018-01-01 07:56:00.000000	2018-01-01 08:19:15.850070	1	16	0	0	0	0	0	0	0	0	29.942015876510922	11.609601375991083	2	1.0095581340961055
508	0x23d5cac65def0feaa3272eeab8fb	39	2	school	352.81991633939924	2018-01-01 08:19:15.850070	2018-01-01 14:12:05.045050	1	16	0	0	0	0	0	0	0	0	39.70655368962561	233.48771584832616	4	3.7464637709258986
509	0x23d5cac65def0feaa3272eeab8fb	3939	3	private car	21.264167831328912	2018-01-01 14:12:05.045050	2018-01-01 14:33:20.895120	1	16	0	0	0	0	0	0	0	0	29.752820787648503	10.544482911400156	2	1.0032230769852275
510	0x23d5cac65def0feaa3272eeab8fb	39	4	stay at home	566.651747997943	2018-01-01 14:33:20.895120	2018-01-02 00:00:00.000000	1	16	0	0	0	0	0	0	0	0	44.13335083501195	416.8040065944333	4	11.069700364091041
511	0x2ee65df34645cbe179d876bedde5	30	0	stay at home	475.0	2018-01-01 00:00:00.000000	2018-01-01 07:55:00.000000	0	26	0	0	0	0	0	0	0	0	36.33618478268205	287.66146286289955	4	5.160220161392201
512	0x2ee65df34645cbe179d876bedde5	3039	1	private car	21.09839015268566	2018-01-01 07:55:00.000000	2018-01-01 08:16:05.903409	0	26	0	0	0	0	0	0	0	0	27.653462051925207	9.72405885740009	1	0.9983705168987973
513	0x2ee65df34645cbe179d876bedde5	39	2	services	471.7377852749073	2018-01-01 08:16:05.903409	2018-01-01 16:07:50.170525	0	26	0	0	0	0	0	0	0	0	39.70655368962561	312.18469497405306	4	5.965014863288025
514	0x2ee65df34645cbe179d876bedde5	3930	3	private car	17.09839015268566	2018-01-01 16:07:50.170525	2018-01-01 16:24:56.073934	0	26	0	0	0	0	0	0	0	0	22.67125855393744	6.460700400127242	1	0.9792999878764034
515	0x2ee65df34645cbe179d876bedde5	30	4	stay at home	455.06543441972144	2018-01-01 16:24:56.073934	2018-01-01 23:59:59.999999	0	26	0	0	0	0	0	0	0	0	29.73423558349706	225.51704721570715	4	3.5740726684060933
516	0xe702ddef974205c36754b01e8d15	39	0	stay at home	482.0	2018-01-01 00:00:00.000000	2018-01-01 08:02:00.000000	0	17	0	0	0	0	0	0	1	0	43.00945865602414	345.50931787006056	4	8.863487378090877
517	0xe702ddef974205c36754b01e8d15	3939	1	private car	13.75103792624286	2018-01-01 08:02:00.000000	2018-01-01 08:15:45.062276	0	17	0	0	0	0	0	0	1	0	30.543502838173538	7.000081098800512	1	2.5824267225110624
518	0xe702ddef974205c36754b01e8d15	39	2	school	346.62321863277225	2018-01-01 08:15:45.062276	2018-01-01 14:02:22.455394	0	17	0	0	0	0	0	0	1	0	39.70655368962561	229.38689067855012	4	5.256756396119062
519	0xe702ddef974205c36754b01e8d15	3939	3	private car	19.751037926242862	2018-01-01 14:02:22.455394	2018-01-01 14:22:07.517670	0	17	0	0	0	0	0	0	1	0	29.752820787648503	9.794151529825877	1	2.598784175255812
520	0xe702ddef974205c36754b01e8d15	39	4	stay at home	577.8747055147421	2018-01-01 14:22:07.517670	2018-01-02 00:00:00.000001	0	17	0	0	0	0	0	0	1	0	44.13335083501195	425.0591186193555	4	13.223156881092768
521	0xb5cd2dd46ade9d75aa953544b08e	41	0	stay at home	478.0	2018-01-01 00:00:00.000000	2018-01-01 07:58:00.000000	0	33	0	0	0	0	0	1	1	0	27.805415986137202	221.5164806895597	4	6.0905607647130875
522	0xb5cd2dd46ade9d75aa953544b08e	4139	1	private car	34.387205357696374	2018-01-01 07:58:00.000000	2018-01-01 08:32:23.232321	0	33	0	0	0	0	0	1	1	0	23.161493153020558	13.274317024063272	2	3.619539661951619
523	0xb5cd2dd46ade9d75aa953544b08e	39	2	services	491.9963307571052	2018-01-01 08:32:23.232321	2018-01-01 16:44:23.012166	0	33	0	0	0	0	0	1	1	0	39.70655368962561	325.59131203843	4	9.056869831438595
524	0xb5cd2dd46ade9d75aa953544b08e	3941	3	private car	28.38720535769637	2018-01-01 16:44:23.012166	2018-01-01 17:12:46.244487	0	33	0	0	0	0	0	1	1	0	19.824007928538	9.379136401333486	1	3.5963374198010767
525	0xb5cd2dd46ade9d75aa953544b08e	41	4	stay at home	407.229258527502	2018-01-01 17:12:46.244487	2018-01-01 23:59:59.999999	0	33	0	0	0	0	0	1	1	0	21.44485025279254	145.54950779463368	4	4.827985003385251
526	0x1eb540786175bc7df2959e96b184d	40	0	stay at home	480.0	2018-01-01 00:00:00.000000	2018-01-01 08:00:00.000000	1	43	0	0	0	0	0	0	0	0	27.841112269197765	222.72889815358212	4	3.5156618061248137
527	0x1eb540786175bc7df2959e96b184d	4040	1	private car	22.008474595071444	2018-01-01 08:00:00.000000	2018-01-01 08:22:00.508476	1	43	0	0	0	0	0	0	0	0	11.396398737170244	4.180289201371926	0	0.9661902762526511
528	0x1eb540786175bc7df2959e96b184d	40	2	residence	500.369158827356	2018-01-01 08:22:00.508476	2018-01-01 16:42:22.658006	1	43	0	0	0	0	0	0	0	0	16.90465812680253	140.97615945287015	4	2.168572468302557
529	0x1eb540786175bc7df2959e96b184d	4040	3	private car	22.008474595071444	2018-01-01 16:42:22.658006	2018-01-01 17:04:23.166482	1	43	0	0	0	0	0	0	0	0	9.180844772740278	3.3676064823691476	0	0.9615608343603582
530	0x1eb540786175bc7df2959e96b184d	40	4	stay at home	415.6138919825012	2018-01-01 17:04:23.166482	2018-01-02 00:00:00.000001	1	43	0	0	0	0	0	0	0	0	14.280909121244589	98.92240368214773	4	1.6913574066790704
531	0x154839a81f3bdea9a43cf2b93b55b	31	0	stay at home	476.0	2018-01-01 00:00:00.000000	2018-01-01 07:56:00.000000	0	33	0	0	0	0	0	0	0	0	33.09554835970861	262.55801698702163	4	4.448726522010858
532	0x154839a81f3bdea9a43cf2b93b55b	3139	1	by foot	25.451232397274772	2018-01-01 07:56:00.000000	2018-01-01 08:21:27.073944	0	33	0	0	0	0	0	0	0	0	76.87693001766527	32.61021019781047	4	1.1429656618884543
533	0x154839a81f3bdea9a43cf2b93b55b	39	2	industry	460.549528634225	2018-01-01 08:21:27.073944	2018-01-01 16:02:00.045662	0	33	0	0	0	0	0	0	0	0	39.70655368962561	304.78057642411034	4	5.709624197289093
534	0x154839a81f3bdea9a43cf2b93b55b	3931	3	by foot	27.451232397274772	2018-01-01 16:02:00.045662	2018-01-01 16:29:27.119606	0	33	0	0	0	0	0	0	0	0	62.75057645559227	28.709677622423698	4	1.116919215518269
535	0x154839a81f3bdea9a43cf2b93b55b	31	4	stay at home	450.5480065712254	2018-01-01 16:29:27.119606	2018-01-02 00:00:00.000000	0	33	0	0	0	0	0	0	0	0	26.302469163551745	197.50875082565608	4	3.028830942096282
536	0x137b724d1633d89a549bee44e4747	40	0	stay at home	470.0	2018-01-01 00:00:00.000000	2018-01-01 07:50:00.000000	1	19	0	1	0	0	0	0	1	0	27.841112269197765	218.08871277538248	4	7.194860041533499
537	0x137b724d1633d89a549bee44e4747	4040	1	private car	26.805864764089478	2018-01-01 07:50:00.000000	2018-01-01 08:16:48.351886	1	19	0	1	0	0	0	0	1	0	10.967785319647763	4.900016167334064	0	4.744608803086516
538	0x137b724d1633d89a549bee44e4747	40	2	university	358.74411903556177	2018-01-01 08:16:48.351886	2018-01-01 14:15:32.999028	1	19	0	1	0	0	0	0	1	0	14.815318358321319	88.58180554478945	4	5.365388655239737
539	0x137b724d1633d89a549bee44e4747	4040	3	private car	26.805864764089478	2018-01-01 14:15:32.999028	2018-01-01 14:42:21.350914	1	19	0	1	0	0	0	0	1	0	8.86386234752543	3.960058256254523	0	4.739233534958817
540	0x137b724d1633d89a549bee44e4747	40	4	stay at home	557.6441514362592	2018-01-01 14:42:21.350914	2018-01-02 00:00:00.000000	1	19	0	1	0	0	0	0	1	0	13.148062482162722	122.19900243160912	4	5.715091936309415
541	0x8dce8131cad54a8026ed55380068	31	0	stay at home	486.0	2018-01-01 00:00:00.000000	2018-01-01 08:06:00.000000	1	31	0	0	0	0	0	0	1	0	33.09554835970861	268.0739417136397	4	6.196140803103683
542	0x8dce8131cad54a8026ed55380068	3139	1	by foot	26.22907752692219	2018-01-01 08:06:00.000000	2018-01-01 08:32:13.744652	1	31	0	0	0	0	0	0	1	0	79.60763248914385	34.80057940487473	4	2.7578576270157686
543	0x8dce8131cad54a8026ed55380068	39	2	services	485.5415893094886	2018-01-01 08:32:13.744652	2018-01-01 16:37:46.240011	1	31	0	0	0	0	0	0	1	0	39.70655368962561	321.3197197410559	4	7.8959057656686
544	0x8dce8131cad54a8026ed55380068	3931	3	by foot	27.22907752692219	2018-01-01 16:37:46.240011	2018-01-01 17:04:59.984663	1	31	0	0	0	0	0	0	1	0	65.5246101669597	29.73624483595833	4	2.723716175832756
545	0x8dce8131cad54a8026ed55380068	31	4	stay at home	415.00025563666713	2018-01-01 17:04:59.984663	2018-01-02 00:00:00.000001	1	31	0	0	0	0	0	0	1	0	30.177676154845706	208.72905531302538	4	4.836487759245339
546	0x17ac9b784276602f86277a015e174	30	0	stay at home	478.0	2018-01-01 00:00:00.000000	2018-01-01 07:58:00.000000	0	1	0	0	0	0	0	0	0	0	36.33618478268205	289.47827210203366	4	5.215925742937629
547	0x17ac9b784276602f86277a015e174	3039	1	private car	21.883319134642207	2018-01-01 07:58:00.000000	2018-01-01 08:19:52.999148	0	1	0	0	0	0	0	0	0	0	27.653462051925207	10.085825587666617	2	1.000507357885605
548	0x17ac9b784276602f86277a015e174	39	2	school	372.8326562225035	2018-01-01 08:19:52.999148	2018-01-01 14:32:42.958521	0	1	0	0	0	0	0	0	0	0	39.70655368962561	246.73166469240937	4	4.051487664876559
549	0x17ac9b784276602f86277a015e174	3930	3	private car	21.883319134642207	2018-01-01 14:32:42.958521	2018-01-01 14:54:35.957669	0	1	0	0	0	0	0	0	0	0	25.263587703909213	9.2141858701778	1	0.9953666059357731
550	0x17ac9b784276602f86277a015e174	30	4	stay at home	545.4007055082121	2018-01-01 14:54:35.957669	2018-01-01 23:59:59.999999	0	1	0	0	0	0	0	0	0	0	30.815292686585373	280.1113728617619	4	4.935027343566299
551	0xa6ae35d79d30c376c665ec06b268	40	0	stay at home	470.0	2018-01-01 00:00:00.000000	2018-01-01 07:50:00.000000	1	57	0	0	1	0	0	0	0	0	27.841112269197765	218.08871277538248	4	4.9205600415334985
552	0xa6ae35d79d30c376c665ec06b268	4040	1	private car	18.949382602864763	2018-01-01 07:50:00.000000	2018-01-01 08:08:56.962956	1	57	0	0	1	0	0	0	0	0	10.967785319647763	3.463879338801481	0	2.4621080917830387
553	0xa6ae35d79d30c376c665ec06b268	40	2	residence	470.8645346515852	2018-01-01 08:08:56.962956	2018-01-01 15:59:48.835035	1	57	0	0	1	0	0	0	0	0	16.90465812680253	132.6633997053502	4	3.564608649059569
554	0xa6ae35d79d30c376c665ec06b268	4040	3	private car	19.949382602864763	2018-01-01 15:59:48.835035	2018-01-01 16:19:45.797991	1	57	0	0	1	0	0	0	0	0	8.710296427933063	2.896083933753382	0	2.4588849845787513
555	0xa6ae35d79d30c376c665ec06b268	40	4	stay at home	128.45467447659544	2018-01-01 16:19:45.797991	2018-01-01 18:28:13.078460	1	57	0	0	1	0	0	0	0	0	12.955597037884903	27.73678333585749	4	2.6105155750522577
556	0xa6ae35d79d30c376c665ec06b268	4030	5	private car	27.68253025871887	2018-01-01 18:28:13.078460	2018-01-01 18:55:54.030276	1	57	0	0	1	0	0	0	0	0	15.729173211013714	7.257055222641957	1	2.483919884304589
557	0xa6ae35d79d30c376c665ec06b268	30	6	shopping	245.11189591877417	2018-01-01 18:55:54.030276	2018-01-01 23:01:00.744031	1	57	0	0	1	0	0	0	0	0	28.411523378600506	116.06670602115577	4	3.371713333630856
558	0xa6ae35d79d30c376c665ec06b268	3040	7	private car	22.68253025871887	2018-01-01 23:01:00.744031	2018-01-01 23:23:41.695847	1	57	0	0	1	0	0	0	0	0	1.6570087918025227	0.6264192009837319	0	2.446108651887111
559	0xa6ae35d79d30c376c665ec06b268	40	8	stay at home	36.30506922987797	2018-01-01 23:23:41.695847	2018-01-02 00:00:00.000001	1	57	0	0	1	0	0	0	0	0	1.390186081247524	0.8411800320350687	0	2.4473102499266863
560	0x1a10f9c90f1d2462e4bda7d591c5f	40	0	stay at home	488.0	2018-01-01 00:00:00.000000	2018-01-01 08:08:00.000000	1	37	0	0	0	0	0	0	1	0	27.841112269197765	226.4410464561418	4	5.1936434792071875
561	0x1a10f9c90f1d2462e4bda7d591c5f	4039	1	private car	23.189191122726747	2018-01-01 08:08:00.000000	2018-01-01 08:31:11.351467	1	37	0	0	0	0	0	0	1	0	20.96995078767189	8.104603277491629	1	2.5888607118587847
562	0x1a10f9c90f1d2462e4bda7d591c5f	39	2	services	497.42240043459583	2018-01-01 08:31:11.351467	2018-01-01 16:48:36.695493	1	37	0	0	0	0	0	0	1	0	39.70655368962561	329.18215415464545	4	8.195361052397239
563	0x1a10f9c90f1d2462e4bda7d591c5f	3931	3	private car	30.53020508614003	2018-01-01 16:48:36.695493	2018-01-01 17:19:08.507798	1	37	0	0	0	0	0	0	1	0	22.465580628671898	11.431313066209462	2	2.6084949391672447
564	0x1a10f9c90f1d2462e4bda7d591c5f	31	4	free time	234.16453837700172	2018-01-01 17:19:08.507798	2018-01-01 21:13:18.380101	1	37	0	0	0	0	0	0	1	0	83.41245319204543	325.5373099434764	4	8.054809434864675
565	0x1a10f9c90f1d2462e4bda7d591c5f	3140	5	private car	22.12937494130983	2018-01-01 21:13:18.380101	2018-01-01 21:35:26.142597	1	37	0	0	0	0	0	0	1	0	1.1860553434329875	0.4374443899328763	0	2.5450525886652975
566	0x1a10f9c90f1d2462e4bda7d591c5f	40	6	stay at home	144.56429003822586	2018-01-01 21:35:26.142597	2018-01-01 23:59:59.999999	1	37	0	0	0	0	0	0	1	0	1.1049698230747993	2.662319633107874	0	2.5575611545661032
567	0x1e8e843619f733d5806b16ba8d396	31	0	stay at home	473.0	2018-01-01 00:00:00.000000	2018-01-01 07:53:00.000000	0	73	0	0	0	0	0	0	1	0	33.09554835970861	260.9032395690362	4	6.005431210982229
568	0x1e8e843619f733d5806b16ba8d396	3131	1	private car	19.34881136089166	2018-01-01 07:53:00.000000	2018-01-01 08:12:20.928682	0	73	0	0	0	0	0	0	1	0	22.77359327845954	7.3440326725763985	1	2.5844257852783272
569	0x1e8e843619f733d5806b16ba8d396	31	2	services	464.3687591246274	2018-01-01 08:12:20.928682	2018-01-01 15:56:43.054229	0	73	0	0	0	0	0	0	1	0	31.257964414982627	241.92036913578738	4	5.537907069713512
570	0x1e8e843619f733d5806b16ba8d396	3131	3	private car	17.36843372939188	2018-01-01 15:56:43.054229	2018-01-01 16:14:05.160253	0	73	0	0	0	0	0	0	1	0	17.757186817753816	5.140242041076471	1	2.571687362734516
571	0x1e8e843619f733d5806b16ba8d396	31	4	free time	227.10372573045387	2018-01-01 16:14:05.160253	2018-01-01 20:01:11.383797	0	73	0	0	0	0	0	0	1	0	72.70120690150257	275.17858254053033	4	6.393234396070579
572	0x1e8e843619f733d5806b16ba8d396	3131	5	private car	17.717245090283537	2018-01-01 20:01:11.383797	2018-01-01 20:18:54.418502	0	73	0	0	0	0	0	0	1	0	8.248240830031545	2.4356017391558766	0	2.556278974928531
573	0x1e8e843619f733d5806b16ba8d396	31	6	stay at home	221.0930249643518	2018-01-01 20:18:54.418502	2018-01-02 00:00:00.000000	0	73	0	0	0	0	0	0	1	0	12.234890564546792	45.0841494170576	4	2.830409847281968
574	0x2d9aa0ac1fa179f3903298d06cbc	40	0	stay at home	477.0	2018-01-01 00:00:00.000000	2018-01-01 07:57:00.000000	1	49	0	0	1	0	0	0	0	0	27.841112269197765	221.33684254012223	4	4.986856937317615
575	0x2d9aa0ac1fa179f3903298d06cbc	4039	1	private car	24.52596177529149	2018-01-01 07:57:00.000000	2018-01-01 08:21:31.557707	1	49	0	0	1	0	0	0	0	0	20.454900598079345	8.361268503098017	1	2.4903618444906215
576	0x2d9aa0ac1fa179f3903298d06cbc	39	2	services	492.38113589589886	2018-01-01 08:21:31.557707	2018-01-01 16:33:54.425861	1	49	0	0	1	0	0	0	0	0	39.70655368962561	325.84596680348915	4	7.966594799167519
577	0x2d9aa0ac1fa179f3903298d06cbc	3940	3	private car	27.52596177529149	2018-01-01 16:33:54.425861	2018-01-01 17:01:25.983568	1	49	0	0	1	0	0	0	0	0	17.53687739958179	8.045323615981026	1	2.488514332307983
578	0x2d9aa0ac1fa179f3903298d06cbc	40	4	stay at home	123.0468688675228	2018-01-01 17:01:25.983568	2018-01-01 19:04:28.795700	1	49	0	0	1	0	0	0	0	0	14.280909121244589	29.287019199179888	4	2.6207367521562492
579	0x2d9aa0ac1fa179f3903298d06cbc	4030	5	private car	24.452450331208638	2018-01-01 19:04:28.795700	2018-01-01 19:28:55.942720	1	49	0	0	1	0	0	0	0	0	16.620480185637792	6.773524437002424	1	2.481112182625363
580	0x2d9aa0ac1fa179f3903298d06cbc	30	6	free time	235.6950795675482	2018-01-01 19:28:55.942720	2018-01-01 23:24:37.647494	1	49	0	0	1	0	0	0	0	0	95.04080834893142	373.34418143275815	4	10.062259471444536
581	0x2d9aa0ac1fa179f3903298d06cbc	3040	7	private car	16.452450331208638	2018-01-01 23:24:37.647494	2018-01-01 23:41:04.794514	1	49	0	0	1	0	0	0	0	0	1.6570087918025227	0.4543642474251173	0	2.4451470952071497
582	0x2d9aa0ac1fa179f3903298d06cbc	40	8	stay at home	18.920091456029922	2018-01-01 23:41:04.794514	2018-01-02 00:00:00.000001	1	49	0	0	1	0	0	0	0	0	1.390186081247524	0.4383741299683833	0	2.4450577815201378
583	0x12cbfa3be859940884bb4535f47fc	40	0	stay at home	483.0	2018-01-01 00:00:00.000000	2018-01-01 08:03:00.000000	0	21	0	0	0	0	0	0	1	0	27.841112269197765	224.12095376704204	4	5.144704631487707
584	0x12cbfa3be859940884bb4535f47fc	4040	1	private car	23.29412775774945	2018-01-01 08:03:00.000000	2018-01-01 08:26:17.647665	0	21	0	0	0	0	0	0	1	0	11.396398737170244	4.424486136031636	0	2.567585692504742
585	0x12cbfa3be859940884bb4535f47fc	40	2	university	356.667661358585	2018-01-01 08:26:17.647665	2018-01-01 14:22:57.707347	0	21	0	0	0	0	0	0	1	0	14.815318358321319	88.06908251908959	4	3.1862746467750815
586	0x12cbfa3be859940884bb4535f47fc	4040	3	private car	18.658216822540645	2018-01-01 14:22:57.707347	2018-01-01 14:41:37.200356	0	21	0	0	0	0	0	0	1	0	8.86386234752543	2.756397759421393	0	2.5580937082579505
587	0x12cbfa3be859940884bb4535f47fc	40	4	library	245.2124316210378	2018-01-01 14:41:37.200356	2018-01-01 18:46:49.946253	0	21	0	0	0	0	0	0	1	0	11.52302105178306	47.09313352880221	4	2.8451056915879707
588	0x12cbfa3be859940884bb4535f47fc	4040	5	private car	25.952344580290095	2018-01-01 18:46:49.946253	2018-01-01 19:12:47.086928	0	21	0	0	0	0	0	0	1	0	9.831801923305077	4.252638522646204	0	2.5666034925640866
589	0x12cbfa3be859940884bb4535f47fc	40	6	stay at home	287.2152178597969	2018-01-01 19:12:47.086928	2018-01-02 00:00:00.000000	0	21	0	0	0	0	0	0	1	0	14.92274185538034	71.43397588430958	4	3.0377433947969195
590	0xa23e4861d2b0b44ddcc23353d3c0	40	0	stay at home	477.0	2018-01-01 00:00:00.000000	2018-01-01 07:57:00.000000	1	56	0	0	0	0	0	0	0	0	27.841112269197765	221.33684254012223	4	3.4868569373176155
591	0xa23e4861d2b0b44ddcc23353d3c0	4031	1	private car	30.72055767301765	2018-01-01 07:57:00.000000	2018-01-01 08:27:43.233460	1	56	0	0	0	0	0	0	0	0	16.870689299053655	8.63794972658566	1	0.991982595097423
592	0xa23e4861d2b0b44ddcc23353d3c0	31	2	services	471.4792461916624	2018-01-01 08:27:43.233460	2018-01-01 16:19:11.988231	1	56	0	0	0	0	0	0	0	0	31.257964414982627	245.6246916643636	4	4.025068493467867
593	0xa23e4861d2b0b44ddcc23353d3c0	3140	3	private car	25.72055767301765	2018-01-01 16:19:11.988231	2018-01-01 16:44:55.221691	1	56	0	0	0	0	0	0	0	0	13.233056022956172	5.67269301047863	1	0.9747498701743809
594	0xa23e4861d2b0b44ddcc23353d3c0	40	4	stay at home	435.07963846230234	2018-01-01 16:44:55.221691	2018-01-01 23:59:59.999999	1	56	0	0	0	0	0	0	0	0	12.955597037884903	93.94527458843731	4	1.6423309978120917
595	0x106b49751e7f801e807b3f84011b1	31	0	stay at home	476.0	2018-01-01 00:00:00.000000	2018-01-01 07:56:00.000000	0	49	0	0	0	0	0	0	1	0	33.09554835970861	262.55801698702163	4	6.048726522010858
596	0x106b49751e7f801e807b3f84011b1	3139	1	private car	18.592643637820608	2018-01-01 07:56:00.000000	2018-01-01 08:14:35.558618	0	49	0	0	0	0	0	0	1	0	26.357804577485233	8.167687793074995	1	2.5892294570260623
597	0x106b49751e7f801e807b3f84011b1	39	2	services	483.51551843978746	2018-01-01 08:14:35.558618	2018-01-01 16:18:06.489724	0	49	0	0	0	0	0	0	1	0	39.70655368962561	319.9789148782764	4	7.846213167560991
598	0x106b49751e7f801e807b3f84011b1	3931	3	private car	23.592643637820608	2018-01-01 16:18:06.489724	2018-01-01 16:41:42.048342	0	49	0	0	0	0	0	0	1	0	21.514483356203062	8.459725647912025	1	2.590938285643933
599	0x106b49751e7f801e807b3f84011b1	31	4	stay at home	438.2991942845713	2018-01-01 16:41:42.048342	2018-01-01 23:59:59.999999	0	49	0	0	0	0	0	0	1	0	26.302469163551745	192.1391840346585	4	4.5342226929599985
600	0x296c6f4e40a5a10176aff3f92fac	40	0	stay at home	483.0	2018-01-01 00:00:00.000000	2018-01-01 08:03:00.000000	1	29	0	0	0	1	0	0	1	0	27.841112269197765	224.12095376704204	4	12.399204631487708
601	0x296c6f4e40a5a10176aff3f92fac	4030	1	private car	35.81598250374868	2018-01-01 08:03:00.000000	2018-01-01 08:38:48.958950	1	29	0	0	0	1	0	0	1	0	18.802436729554277	11.223795748892625	2	9.861758851536981
602	0x296c6f4e40a5a10176aff3f92fac	30	2	industry	475.51675612349607	2018-01-01 08:38:48.958950	2018-01-01 16:34:19.964317	1	29	0	0	0	1	0	0	1	0	34.0710171385198	270.0223257922829	4	13.50387101766753
603	0x296c6f4e40a5a10176aff3f92fac	3040	3	private car	30.81598250374868	2018-01-01 16:34:19.964317	2018-01-01 17:05:08.923267	1	29	0	0	0	1	0	0	1	0	15.078920059589855	7.744528945529098	1	9.841258614865643
604	0x296c6f4e40a5a10176aff3f92fac	40	4	stay at home	119.13002119568506	2018-01-01 17:05:08.923267	2018-01-01 19:04:16.724539	1	29	0	0	0	1	0	0	1	0	14.280909121244589	28.354750105125333	4	9.969078797130196
605	0x296c6f4e40a5a10176aff3f92fac	4039	5	private car	24.356714631173226	2018-01-01 19:04:16.724539	2018-01-01 19:28:38.127417	1	29	0	0	0	1	0	0	1	0	19.411792069762004	7.880124665381077	1	9.842049691242217
606	0x296c6f4e40a5a10176aff3f92fac	39	6	shopping	258.9033739102977	2018-01-01 19:28:38.127417	2018-01-01 23:47:32.329852	1	29	0	0	0	1	0	0	1	0	37.39230135082316	161.349882966645	4	11.30055814472314
607	0x296c6f4e40a5a10176aff3f92fac	3940	7	private car	27.356714631173226	2018-01-01 23:47:32.329852	2018-01-02 00:14:53.732730	1	29	0	0	0	1	0	0	1	0	1.3534367605490092	0.6170930538279795	0	9.800556506152486
608	0x296c6f4e40a5a10176aff3f92fac	40	8	stay at home	-14.89554549932268	2018-01-02 00:14:53.732730	2018-01-02 00:00:00.000000	1	29	0	0	0	1	0	0	1	0	27.841112269197765	-6.911809242626437	0	9.759383753572264
609	0x5f3c9b50c6bc865b94ec85b4c00e	31	0	stay at home	487.0	2018-01-01 00:00:00.000000	2018-01-01 08:07:00.000000	0	29	0	0	0	0	0	0	0	0	33.09554835970861	268.62553418630154	4	4.611148263631368
610	0x5f3c9b50c6bc865b94ec85b4c00e	3139	1	private car	31.601447035683698	2018-01-01 08:07:00.000000	2018-01-01 08:38:36.086822	0	29	0	0	0	0	0	0	0	0	27.29404542484932	14.375522181382014	2	1.026196589497943
611	0x5f3c9b50c6bc865b94ec85b4c00e	39	2	services	483.23617443644747	2018-01-01 08:38:36.086822	2018-01-01 16:41:50.257288	0	29	0	0	0	0	0	0	0	0	39.70655368962561	319.79405175050147	4	6.239392649575328
612	0x5f3c9b50c6bc865b94ec85b4c00e	3930	3	private car	20.278401594726315	2018-01-01 16:41:50.257288	2018-01-01 17:02:06.961384	0	29	0	0	0	0	0	0	0	0	23.43495268643137	7.920389698814427	1	0.9877847227989984
613	0x5f3c9b50c6bc865b94ec85b4c00e	30	4	gym	238.3402870585022	2018-01-01 17:02:06.961384	2018-01-01 21:00:27.378608	0	29	0	0	0	0	0	0	0	0	28.480970198351844	113.13604354633043	4	1.8395739894819492
614	0x5f3c9b50c6bc865b94ec85b4c00e	3031	5	private car	30.26698187097675	2018-01-01 21:00:27.378608	2018-01-01 21:30:43.397520	0	29	0	0	0	0	0	0	0	0	1.5958245182540864	0.8050131960542772	0	0.9471077877879001
615	0x5f3c9b50c6bc865b94ec85b4c00e	31	6	stay at home	149.27670800366354	2018-01-01 21:30:43.397520	2018-01-02 00:00:00.000000	0	29	0	0	0	0	0	0	0	0	2.413661029109731	6.005056211037256	1	0.9766664203966465
616	0x1c2045d2b16e0ffd9f5874f04300b	40	0	stay at home	489.0	2018-01-01 00:00:00.000000	2018-01-01 08:09:00.000000	0	43	0	0	1	0	0	0	0	0	27.841112269197765	226.9050649939618	4	5.103512031140686
617	0x1c2045d2b16e0ffd9f5874f04300b	4039	1	private car	23.081513734697673	2018-01-01 08:09:00.000000	2018-01-01 08:32:04.890824	0	43	0	0	1	0	0	0	0	0	20.96995078767189	8.06697011869305	1	2.488640801857503
618	0x1c2045d2b16e0ffd9f5874f04300b	39	2	services	470.1371814325585	2018-01-01 08:32:04.890824	2018-01-01 16:22:13.121710	0	43	0	0	1	0	0	0	0	0	39.70655368962561	311.125453934019	4	7.4277898250410725
619	0x1c2045d2b16e0ffd9f5874f04300b	3940	3	private car	24.081513734697673	2018-01-01 16:22:13.121710	2018-01-01 16:46:18.012534	0	43	0	0	1	0	0	0	0	0	17.015537695865927	6.829331745437688	1	2.481435827585308
620	0x1c2045d2b16e0ffd9f5874f04300b	40	4	stay at home	116.57910903341848	2018-01-01 16:46:18.012534	2018-01-01 18:42:52.759076	0	43	0	0	1	0	0	0	0	0	12.955597037884903	25.172532661210294	4	2.5938129026472367
621	0x1c2045d2b16e0ffd9f5874f04300b	4039	5	private car	24.342800940774893	2018-01-01 18:42:52.759076	2018-01-01 19:07:13.327132	0	43	0	0	1	0	0	0	0	0	19.005686335853223	7.710860653608006	1	2.4865622895589894
622	0x1c2045d2b16e0ffd9f5874f04300b	39	6	gym	244.65340409722307	2018-01-01 19:07:13.327132	2018-01-01 23:11:52.531378	0	43	0	0	1	0	0	0	0	0	37.39230135082316	152.469230208468	4	3.8209884489681936
623	0x1c2045d2b16e0ffd9f5874f04300b	3940	7	private car	21.342800940774893	2018-01-01 23:11:52.531378	2018-01-01 23:33:13.099434	0	43	0	0	1	0	0	0	0	0	1.3534367605490092	0.48143552277207863	0	2.4452983225575458
624	0x1c2045d2b16e0ffd9f5874f04300b	40	8	stay at home	26.78167608585477	2018-01-01 23:33:13.099434	2018-01-01 23:59:59.999999	0	43	0	0	1	0	0	0	0	0	1.390186081247524	0.6205252221172495	0	2.446075696265691
625	0x1ae5abf33406c59d5d6839075b02e	40	0	stay at home	475.0	2018-01-01 00:00:00.000000	2018-01-01 07:55:00.000000	1	17	0	0	1	0	0	0	0	0	27.841112269197765	220.40880546448233	4	4.967784926084089
626	0x1ae5abf33406c59d5d6839075b02e	4030	1	private car	29.54528709881249	2018-01-01 07:55:00.000000	2018-01-01 08:24:32.717226	1	17	0	0	1	0	0	0	0	0	18.166346773493622	8.94549884932425	1	2.493787277467177
627	0x1ae5abf33406c59d5d6839075b02e	30	2	school	352.1055761595245	2018-01-01 08:24:32.717226	2018-01-01 14:16:39.051796	1	17	0	0	1	0	0	0	0	0	34.0710171385198	199.9432519983258	4	4.572724475377564
628	0x1ae5abf33406c59d5d6839075b02e	3040	3	private car	33.545287098812494	2018-01-01 14:16:39.051796	2018-01-01 14:50:11.769022	1	17	0	0	1	0	0	0	0	0	14.819108483847671	8.285187477318635	1	2.4899166394157963
629	0x1ae5abf33406c59d5d6839075b02e	40	4	stay at home	549.8038496428504	2018-01-01 14:50:11.769022	2018-01-02 00:00:00.000001	1	17	0	0	1	0	0	0	0	0	13.148062482162722	120.48092280062993	4	3.4211851356239613
630	0x126f42d5e9a6faacab6a1c07392c2	40	0	stay at home	488.0	2018-01-01 00:00:00.000000	2018-01-01 08:08:00.000000	0	1	0	0	0	0	0	0	0	0	27.841112269197765	226.4410464561418	4	3.593643479207187
631	0x126f42d5e9a6faacab6a1c07392c2	4039	1	private car	20.083117566446603	2018-01-01 08:08:00.000000	2018-01-01 08:28:04.987054	0	1	0	0	0	0	0	0	0	0	20.96995078767189	7.0190331171902365	1	0.9825367667824119
632	0x126f42d5e9a6faacab6a1c07392c2	39	2	school	364.78178982176314	2018-01-01 08:28:04.987054	2018-01-01 14:32:51.894443	0	1	0	0	0	0	0	0	0	0	39.70655368962561	241.40379537592605	4	3.925903165687546
633	0x126f42d5e9a6faacab6a1c07392c2	3940	3	private car	25.083117566446603	2018-01-01 14:32:51.894443	2018-01-01 14:57:56.881497	0	1	0	0	0	0	0	0	0	0	19.308341567586968	8.07189002588153	1	0.9886695486394692
634	0x126f42d5e9a6faacab6a1c07392c2	40	4	stay at home	542.0519750453436	2018-01-01 14:57:56.881497	2018-01-02 00:00:00.000000	0	1	0	0	0	0	0	0	0	0	13.148062482162722	118.78222060793145	4	1.901994217300515
635	0xd691a8a4fb28712ebaf2ddf568b0	31	0	stay at home	480.0	2018-01-01 00:00:00.000000	2018-01-01 08:00:00.000000	0	9	0	0	0	0	0	0	0	1	33.09554835970861	264.76438687766887	4	5.507116204300499
636	0xd691a8a4fb28712ebaf2ddf568b0	3139	1	private car	27.981033761721775	2018-01-01 08:00:00.000000	2018-01-01 08:27:58.862026	0	9	0	0	0	0	0	0	0	1	27.29404542484932	12.728593442111276	2	2.016256712722313
637	0xd691a8a4fb28712ebaf2ddf568b0	39	2	school	357.4489408738051	2018-01-01 08:27:58.862026	2018-01-01 14:25:25.798478	0	9	0	0	0	0	0	0	0	1	39.70655368962561	236.55109270175922	4	4.814909559366712
638	0xd691a8a4fb28712ebaf2ddf568b0	3931	3	private car	18.981033761721775	2018-01-01 14:25:25.798478	2018-01-01 14:44:24.660504	0	9	0	0	0	0	0	0	0	1	22.93837701653772	7.256568476500089	1	1.983917053896143
639	0xd691a8a4fb28712ebaf2ddf568b0	31	4	stay at home	555.5889916027514	2018-01-01 14:44:24.660504	2018-01-02 00:00:00.000000	0	9	0	0	0	0	0	0	0	1	23.917167647383298	221.46858425339394	4	4.48957283870755
640	0x1e59576a1b461c0f679101eb84f06	40	0	stay at home	488.0	2018-01-01 00:00:00.000000	2018-01-01 08:08:00.000000	1	46	0	0	0	0	0	0	0	0	27.841112269197765	226.4410464561418	4	3.593643479207187
641	0x1e59576a1b461c0f679101eb84f06	4039	1	private car	23.497771424445578	2018-01-01 08:08:00.000000	2018-01-01 08:31:29.866285	1	46	0	0	0	0	0	0	0	0	20.96995078767189	8.212451839843109	1	0.9894911977568541
642	0x1e59576a1b461c0f679101eb84f06	39	2	services	450.99582279097615	2018-01-01 08:31:29.866285	2018-01-01 16:02:29.615652	1	46	0	0	0	0	0	0	0	0	39.70655368962561	298.4581641907795	4	5.500218124035116
643	0x1e59576a1b461c0f679101eb84f06	3940	3	private car	18.149587820081628	2018-01-01 16:02:29.615652	2018-01-01 16:20:38.590921	1	46	0	0	0	0	0	0	0	0	17.015537695865927	5.147083261950467	1	0.9717266504184485
644	0x1e59576a1b461c0f679101eb84f06	40	4	gym	230.5596045325175	2018-01-01 16:20:38.590921	2018-01-01 20:11:12.167193	1	46	0	0	0	0	0	0	0	0	11.354343471404746	43.6308823415575	4	1.219887345391571
645	0x1e59576a1b461c0f679101eb84f06	4040	5	private car	17.619067327241968	2018-01-01 20:11:12.167193	2018-01-01 20:28:49.311233	1	46	0	0	0	0	0	0	0	0	3.2846954306249723	0.9645544990277574	0	0.9480012265387115
646	0x1e59576a1b461c0f679101eb84f06	40	6	stay at home	211.17814610473715	2018-01-01 20:28:49.311233	2018-01-01 23:59:59.999999	1	46	0	0	0	0	0	0	0	0	4.8722982220937086	17.148715096852605	3	1.043154093984413
647	0xf69cfe497e6922c07b2c69ba6585	40	0	stay at home	474.0	2018-01-01 00:00:00.000000	2018-01-01 07:54:00.000000	0	21	0	0	0	0	0	0	1	0	27.841112269197765	219.94478692666235	4	5.05828807541687
648	0xf69cfe497e6922c07b2c69ba6585	4040	1	private car	22.79557044455927	2018-01-01 07:54:00.000000	2018-01-01 08:16:47.734227	0	21	0	0	0	0	0	0	1	0	10.967785319647763	4.16694871458056	0	2.566114102614208
649	0xf69cfe497e6922c07b2c69ba6585	40	2	university	357.83130999664354	2018-01-01 08:16:47.734227	2018-01-01 14:14:37.612827	0	21	0	0	0	0	0	0	1	0	14.815318358321319	88.35641293625733	4	3.1889706242675744
650	0xf69cfe497e6922c07b2c69ba6585	4040	3	private car	17.79557044455927	2018-01-01 14:14:37.612827	2018-01-01 14:32:25.347054	0	21	0	0	0	0	0	0	1	0	8.86386234752543	2.6289581136044218	0	2.5573723741190717
651	0xf69cfe497e6922c07b2c69ba6585	40	4	stay at home	121.78976850622523	2018-01-01 14:32:25.347054	2018-01-01 16:34:12.733164	0	21	0	0	0	0	0	0	1	0	13.148062482162722	26.688324766799717	4	2.703655662585198
652	0xf69cfe497e6922c07b2c69ba6585	4040	5	private car	20.950419294630564	2018-01-01 16:34:12.733164	2018-01-01 16:55:09.758322	0	21	0	0	0	0	0	0	1	0	8.734110362619036	3.0497212377074434	0	2.5597560441560656
653	0xf69cfe497e6922c07b2c69ba6585	40	6	library	255.83212570599534	2018-01-01 16:55:09.758322	2018-01-01 21:10:59.685864	0	21	0	0	0	0	0	0	1	0	11.354343471404746	48.41343043809111	4	2.854859198537259
654	0xf69cfe497e6922c07b2c69ba6585	4040	7	private car	22.950419294630564	2018-01-01 21:10:59.685864	2018-01-01 21:33:56.711022	0	21	0	0	0	0	0	0	1	0	0.7449234762302017	0.28493843536494823	0	2.5442011868818226
655	0xf69cfe497e6922c07b2c69ba6585	40	8	stay at home	146.05481631275643	2018-01-01 21:33:56.711022	2018-01-02 00:00:00.000001	0	21	0	0	0	0	0	0	1	0	1.1049698230747993	2.68976940900548	0	2.55771651056641
656	0x1bc86bb9faea145d72c1606197208	31	0	stay at home	489.0	2018-01-01 00:00:00.000000	2018-01-01 08:09:00.000000	1	31	0	0	0	0	1	0	0	0	33.09554835970861	269.72871913162516	4	30.88251035315946
657	0x1bc86bb9faea145d72c1606197208	3139	1	by foot	28.967218682919082	2018-01-01 08:09:00.000000	2018-01-01 08:37:58.033121	1	31	0	0	0	0	1	0	0	0	79.60763248914385	38.4335283190414	4	27.424186475275175
658	0x1bc86bb9faea145d72c1606197208	39	2	services	495.35335990779754	2018-01-01 08:37:58.033121	2018-01-01 16:53:19.234715	1	31	0	0	0	0	1	0	0	0	39.70655368962561	327.81291300859	4	32.783405335436235
659	0x1bc86bb9faea145d72c1606197208	3930	3	by foot	22.67444613994701	2018-01-01 16:53:19.234715	2018-01-01 17:15:59.701483	1	31	0	0	0	0	1	0	0	0	68.35194533542483	25.83070838447821	4	27.33927592214922
660	0x1bc86bb9faea145d72c1606197208	30	4	shopping	240.5862508579984	2018-01-01 17:15:59.701483	2018-01-01 21:16:34.876534	1	31	0	0	0	0	1	0	0	0	28.480970198351844	114.20216401366423	4	28.092401317802143
661	0x1bc86bb9faea145d72c1606197208	3031	5	by foot	26.11068891707184	2018-01-01 21:16:34.876534	2018-01-01 21:42:41.517869	1	31	0	0	0	0	1	0	0	0	4.654488178241086	2.02553154817069	0	27.195164224701106
662	0x1bc86bb9faea145d72c1606197208	31	6	stay at home	137.30803549426582	2018-01-01 21:42:41.517869	2018-01-01 23:59:59.999999	1	31	0	0	0	0	1	0	0	0	2.413661029109731	5.523584237602085	1	27.215091266940743
663	0x6284d6168e59db8ebfc2fd0cce53	31	0	stay at home	487.0	2018-01-01 00:00:00.000000	2018-01-01 08:07:00.000000	0	37	0	0	0	1	0	0	1	1	33.09554835970861	268.62553418630154	4	14.465648263631367
664	0x6284d6168e59db8ebfc2fd0cce53	3131	1	by foot	22.344073557686112	2018-01-01 08:07:00.000000	2018-01-01 08:29:20.644413	0	37	0	0	0	1	0	0	1	1	70.1300483669482	26.116515988586258	4	10.954432274741995
665	0x6284d6168e59db8ebfc2fd0cce53	31	2	services	488.57848066403244	2018-01-01 08:29:20.644413	2018-01-01 16:37:55.353253	0	37	0	0	0	1	0	0	1	1	31.257964414982627	254.53281270871003	4	14.09715360241769
666	0x6284d6168e59db8ebfc2fd0cce53	3131	3	by foot	18.111401794380455	2018-01-01 16:37:55.353253	2018-01-01 16:56:02.037361	0	37	0	0	0	1	0	0	1	1	51.71833824293883	15.611526734258959	3	10.888220182576715
667	0x6284d6168e59db8ebfc2fd0cce53	31	4	free time	251.2484177424212	2018-01-01 16:56:02.037361	2018-01-01 21:07:16.942426	0	37	0	0	0	1	0	0	1	1	72.70120690150257	304.4343866994485	4	15.552454355316925
668	0x6284d6168e59db8ebfc2fd0cce53	3131	5	by foot	26.61545229278354	2018-01-01 21:07:16.942426	2018-01-01 21:33:53.869564	0	37	0	0	0	1	0	0	1	1	4.7459626976876725	2.1052657293939423	0	10.80891386625302
669	0x6284d6168e59db8ebfc2fd0cce53	31	6	stay at home	146.1021739486962	2018-01-01 21:33:53.869564	2018-01-02 00:00:00.000001	0	37	0	0	0	1	0	0	1	1	2.413661029109731	5.877352058802982	1	10.830429577539652
670	0x17ba83401ebab1c5d72dbaaba56c4	40	0	stay at home	486.0	2018-01-01 00:00:00.000000	2018-01-01 08:06:00.000000	0	27	0	0	0	0	0	0	0	1	27.841112269197765	225.5130093805019	4	4.573987379161553
671	0x17ba83401ebab1c5d72dbaaba56c4	4039	1	private car	15.049398324009381	2018-01-01 08:06:00.000000	2018-01-01 08:21:02.963899	0	27	0	0	0	0	0	0	0	1	20.96995078767189	5.259752370642476	1	1.9723739138243752
672	0x17ba83401ebab1c5d72dbaaba56c4	39	2	services	489.1430970364335	2018-01-01 08:21:02.963899	2018-01-01 16:30:11.549721	0	27	0	0	0	0	0	0	0	1	39.70655368962561	323.70311073978155	4	7.385216423163676
673	0x17ba83401ebab1c5d72dbaaba56c4	3940	3	private car	19.04939832400938	2018-01-01 16:30:11.549721	2018-01-01 16:49:14.513620	0	27	0	0	0	0	0	0	0	1	17.015537695865927	5.402262587762447	1	1.9731932265189167
674	0x17ba83401ebab1c5d72dbaaba56c4	40	4	stay at home	118.87321505333206	2018-01-01 16:49:14.513620	2018-01-01 18:48:06.906523	0	27	0	0	0	0	0	0	0	1	12.955597037884903	25.667891213813398	4	2.097019807370075
675	0x17ba83401ebab1c5d72dbaaba56c4	4030	5	private car	26.461426397575547	2018-01-01 18:48:06.906523	2018-01-01 19:14:34.592107	0	27	0	0	0	0	0	0	0	1	16.174826698325752	7.13348310285478	1	1.9832015788908661
676	0x17ba83401ebab1c5d72dbaaba56c4	30	6	gym	221.01098856526264	2018-01-01 19:14:34.592107	2018-01-01 22:55:35.251421	0	27	0	0	0	0	0	0	0	1	30.13489045210021	111.00236548540936	4	2.8165225380722925
677	0x17ba83401ebab1c5d72dbaaba56c4	3040	7	private car	19.461426397575547	2018-01-01 22:55:35.251421	2018-01-01 23:15:02.937005	0	27	0	0	0	0	0	0	0	1	1.8085288367670747	0.5866091807439224	0	1.945886080258083
678	0x17ba83401ebab1c5d72dbaaba56c4	40	8	stay at home	44.95104990180198	2018-01-01 23:15:02.937005	2018-01-01 23:59:59.999999	0	27	0	0	0	0	0	0	0	1	1.390186081247524	1.0415053985157998	0	1.948432456411949
679	0x15bf97edb304fea8a206c308da03c	40	0	stay at home	489.0	2018-01-01 00:00:00.000000	2018-01-01 08:09:00.000000	1	49	0	1	1	0	0	0	0	0	27.841112269197765	226.9050649939618	4	7.2778120311406855
680	0x15bf97edb304fea8a206c308da03c	4031	1	private car	16.227907108726477	2018-01-01 08:09:00.000000	2018-01-01 08:25:13.674427	1	49	0	1	1	0	0	0	0	0	17.72049337434767	4.792775339995283	0	4.6439940227207215
681	0x15bf97edb304fea8a206c308da03c	31	2	services	483.28947322162537	2018-01-01 08:25:13.674427	2018-01-01 16:28:31.042820	1	49	0	1	1	0	0	0	0	0	31.257964414982627	251.77741926828773	4	7.848424133352472
682	0x15bf97edb304fea8a206c308da03c	3140	3	private car	22.227907108726477	2018-01-01 16:28:31.042820	2018-01-01 16:50:44.717247	1	49	0	1	1	0	0	0	0	0	13.233056022956172	4.90238566738072	0	4.644622391138975
683	0x15bf97edb304fea8a206c308da03c	40	4	stay at home	429.2547125609216	2018-01-01 16:50:44.717247	2018-01-02 00:00:00.000001	1	49	0	1	1	0	0	0	0	0	12.955597037884903	92.68751804254018	4	5.304468252087841
684	0x1149d8dde9db3ce89ef6b765641a8	39	0	stay at home	477.0	2018-01-01 00:00:00.000000	2018-01-01 07:57:00.000000	0	4	0	0	0	0	0	0	1	1	43.00945865602414	341.9251963153919	4	9.711249097875744
685	0x1149d8dde9db3ce89ef6b765641a8	3930	1	private car	21.539517018980902	2018-01-01 07:57:00.000000	2018-01-01 08:18:32.371021	0	4	0	0	0	0	0	0	1	1	27.653462051925207	9.92737027501976	1	3.5995708504363946
686	0x1149d8dde9db3ce89ef6b765641a8	30	2	school	355.5239398599546	2018-01-01 08:18:32.371021	2018-01-01 14:14:03.807413	0	4	0	0	0	0	0	0	1	1	34.0710171385198	201.88437080204326	4	5.708177779373316
687	0x1149d8dde9db3ce89ef6b765641a8	3039	3	private car	17.539517018980902	2018-01-01 14:14:03.807413	2018-01-01 14:31:36.178434	0	4	0	0	0	0	0	0	1	1	25.263587703909213	7.385185441553872	1	3.584665239411589
688	0x1149d8dde9db3ce89ef6b765641a8	39	4	stay at home	568.3970261020836	2018-01-01 14:31:36.178434	2018-01-02 00:00:00.000000	0	4	0	0	0	0	0	0	1	1	44.13335083501195	418.08775610901165	4	13.754005137945132
689	0x8177948f058f64100ea89da35f54	40	0	stay at home	484.0	2018-01-01 00:00:00.000000	2018-01-01 08:04:00.000000	1	29	1	0	0	0	0	0	0	0	27.841112269197765	224.58497230486196	4	4.5544387918035945
690	0x8177948f058f64100ea89da35f54	4040	1	private car	16.42368637930408	2018-01-01 08:04:00.000000	2018-01-01 08:20:25.421183	1	29	1	0	0	0	0	0	0	0	11.396398737170244	3.119514645213019	0	1.9601520050633905
691	0x8177948f058f64100ea89da35f54	40	2	residence	480.98740959897026	2018-01-01 08:20:25.421183	2018-01-01 16:21:24.665759	1	29	1	0	0	0	0	0	0	0	16.90465812680253	135.51546204278216	4	3.0997039963447053
692	0x8177948f058f64100ea89da35f54	4040	3	private car	14.42368637930408	2018-01-01 16:21:24.665759	2018-01-01 16:35:50.086942	1	29	1	0	0	0	0	0	0	0	8.734110362619036	2.099634477877447	0	1.9543821032233888
693	0x8177948f058f64100ea89da35f54	40	4	stay at home	444.1652176424217	2018-01-01 16:35:50.086942	2018-01-02 00:00:00.000001	1	29	1	0	0	0	0	0	0	0	12.955597037884903	95.90709296699437	4	2.6614835688804055
694	0x4894251bac33acfd3c9f32d4b707	30	0	stay at home	485.0	2018-01-01 00:00:00.000000	2018-01-01 08:05:00.000000	1	46	0	0	0	0	0	0	0	1	36.33618478268205	293.71749366001325	4	6.348255256991611
695	0x4894251bac33acfd3c9f32d4b707	3030	1	private car	23.470200547279905	2018-01-01 08:05:00.000000	2018-01-01 08:28:28.212033	1	46	0	0	0	0	0	0	0	1	26.208474721938305	10.2519692960368	2	2.0014902478569465
696	0x4894251bac33acfd3c9f32d4b707	30	2	industry	484.7013173021039	2018-01-01 08:28:28.212033	2018-01-01 16:33:10.291071	1	46	0	0	0	0	0	0	0	1	34.0710171385198	275.23778148105174	4	5.7949116779569
697	0x4894251bac33acfd3c9f32d4b707	3030	3	private car	16.470200547279905	2018-01-01 16:33:10.291071	2018-01-01 16:49:38.503104	1	46	0	0	0	0	0	0	0	1	20.04555207876206	5.502571046969245	1	1.9737703288839912
698	0x4894251bac33acfd3c9f32d4b707	30	4	stay at home	430.3582816033363	2018-01-01 16:49:38.503104	2018-01-02 00:00:00.000000	1	46	0	0	0	0	0	0	0	1	29.73423558349706	213.2729088417095	4	4.324578473734446
699	0x8945ced1769541cb99972a1f2688	31	0	stay at home	473.0	2018-01-01 00:00:00.000000	2018-01-01 07:53:00.000000	0	41	0	0	0	0	0	0	1	1	33.09554835970861	260.9032395690362	4	7.005431210982229
700	0x8945ced1769541cb99972a1f2688	3139	1	private car	28.278754008871616	2018-01-01 07:53:00.000000	2018-01-01 08:21:16.725241	0	41	0	0	0	0	0	0	1	1	26.357804577485233	12.422764531010253	2	3.614421539671084
701	0x8945ced1769541cb99972a1f2688	39	2	services	482.7918036418029	2018-01-01 08:21:16.725241	2018-01-01 16:24:04.233460	0	41	0	0	0	0	0	0	1	1	39.70655368962561	319.49997787024057	4	8.828558148732196
702	0x8945ced1769541cb99972a1f2688	3931	3	private car	26.278754008871616	2018-01-01 16:24:04.233460	2018-01-01 16:50:20.958701	0	41	0	0	0	0	0	0	1	1	21.514483356203062	9.422896929093715	1	3.596595130610121
703	0x8945ced1769541cb99972a1f2688	31	4	stay at home	115.82099669922582	2018-01-01 16:50:20.958701	2018-01-01 18:46:10.218503	0	41	0	0	0	0	0	0	1	1	26.302469163551745	50.77296990288692	4	3.872480636112114
704	0x8945ced1769541cb99972a1f2688	3139	5	private car	23.914686568950607	2018-01-01 18:46:10.218503	2018-01-01 19:10:05.099697	0	41	0	0	0	0	0	0	1	1	24.218785434636857	9.65307771250011	1	3.597951789732127
705	0x8945ced1769541cb99972a1f2688	39	6	running	255.5250805154454	2018-01-01 19:10:05.099697	2018-01-01 23:25:36.604528	0	41	0	0	0	0	0	0	1	1	83.89298379992375	357.27935733594126	4	10.38672999248526
706	0x8945ced1769541cb99972a1f2688	3931	7	private car	26.914686568950607	2018-01-01 23:25:36.604528	2018-01-01 23:52:31.485722	0	41	0	0	0	0	0	0	1	1	1.8487602404744603	0.8293133735584642	0	3.547243815539705
707	0x8945ced1769541cb99972a1f2688	31	8	stay at home	7.475237987881428	2018-01-01 23:52:31.485722	2018-01-02 00:00:00.000001	0	41	0	0	0	0	0	0	1	1	2.859645738359695	0.3562755409211605	0	3.5445993481950193
708	0xc6af6c125369b85902fbdeb8e1f8	40	0	stay at home	482.0	2018-01-01 00:00:00.000000	2018-01-01 08:02:00.000000	0	45	0	0	0	0	0	0	1	1	27.841112269197765	223.65693522922206	4	6.134997129072714
709	0xc6af6c125369b85902fbdeb8e1f8	4031	1	by foot	20.066489225516758	2018-01-01 08:02:00.000000	2018-01-01 08:22:03.989354	0	45	0	0	0	0	0	0	1	1	51.68477234184737	17.285532122016114	3	3.6439979176194948
710	0xc6af6c125369b85902fbdeb8e1f8	31	2	services	479.729367476441	2018-01-01 08:22:03.989354	2018-01-01 16:21:47.751403	0	45	0	0	0	0	0	0	1	1	31.257964414982627	249.9227249566786	4	6.728620387240706
711	0xc6af6c125369b85902fbdeb8e1f8	3140	3	by foot	15.066489225516758	2018-01-01 16:21:47.751403	2018-01-01 16:36:51.740757	0	45	0	0	0	0	0	0	1	1	38.59641340028884	9.691874110650707	1	3.598180633052161
712	0xc6af6c125369b85902fbdeb8e1f8	40	4	stay at home	111.59917250643595	2018-01-01 16:36:51.740757	2018-01-01 18:28:27.691107	0	45	0	0	0	0	0	0	1	1	12.955597037884903	24.0972318125798	3	3.686883731864852
713	0xc6af6c125369b85902fbdeb8e1f8	4030	5	by foot	22.915034867001573	2018-01-01 18:28:27.691107	2018-01-01 18:51:22.593199	0	45	0	0	0	0	0	0	1	1	45.87675519879	17.52112408275281	3	3.6454525389764445
714	0xc6af6c125369b85902fbdeb8e1f8	30	6	shopping	223.15299161932532	2018-01-01 18:51:22.593199	2018-01-01 22:34:31.772696	0	45	0	0	0	0	0	0	1	1	28.411523378600506	105.6686073066184	4	4.360154288594796
715	0xc6af6c125369b85902fbdeb8e1f8	3040	7	by foot	24.915034867001573	2018-01-01 22:34:31.772696	2018-01-01 22:59:26.674788	0	45	0	0	0	0	0	0	1	1	5.716809238383911	2.373908358372198	0	3.5559303716339974
716	0xc6af6c125369b85902fbdeb8e1f8	40	8	stay at home	60.555420212760964	2018-01-01 22:59:26.674788	2018-01-02 00:00:00.000001	0	45	0	0	0	0	0	0	1	1	1.5760391820682007	1.5906285823652662	0	3.551515421245045
717	0xedd3c398323ff44c6ce1d48d1107	40	0	stay at home	486.0	2018-01-01 00:00:00.000000	2018-01-01 08:06:00.000000	0	11	0	0	0	0	0	0	0	0	27.841112269197765	225.5130093805019	4	3.5739873791615526
718	0xedd3c398323ff44c6ce1d48d1107	4039	1	by foot	24.941110653638138	2018-01-01 08:06:00.000000	2018-01-01 08:30:56.466639	0	11	0	0	0	0	0	0	0	0	61.16235646404302	25.42428500678261	4	1.0954415504301778
719	0xedd3c398323ff44c6ce1d48d1107	39	2	school	361.45449183142006	2018-01-01 08:30:56.466639	2018-01-01 14:32:23.736149	0	11	0	0	0	0	0	0	0	0	39.70655368962561	239.20186977101037	4	3.8751448794311
720	0xedd3c398323ff44c6ce1d48d1107	3940	3	by foot	28.941110653638138	2018-01-01 14:32:23.736149	2018-01-01 15:01:20.202788	0	11	0	0	0	0	0	0	0	0	52.14064524809466	25.150136394619985	4	1.0936681330355187
721	0xedd3c398323ff44c6ce1d48d1107	40	4	stay at home	538.6632868613037	2018-01-01 15:01:20.202788	2018-01-02 00:00:00.000000	0	11	0	0	0	0	0	0	0	0	12.884949031649851	115.67748327381469	4	1.8674127676078773
722	0x69debd6403d97b144f65e6acad77	40	0	stay at home	473.0	2018-01-01 00:00:00.000000	2018-01-01 07:53:00.000000	0	25	0	0	1	0	0	0	0	0	27.841112269197765	219.4807683888424	4	4.948817232756065
723	0x69debd6403d97b144f65e6acad77	4039	1	private car	22.99632450122165	2018-01-01 07:53:00.000000	2018-01-01 08:15:59.779470	0	25	0	0	1	0	0	0	0	0	20.454900598079345	7.83979219656109	1	2.4873143221209597
724	0x69debd6403d97b144f65e6acad77	39	2	services	486.8206675059396	2018-01-01 08:15:59.779470	2018-01-01 16:22:49.019520	0	25	0	0	1	0	0	0	0	0	39.70655368962561	322.1661828590661	4	7.827480557267134
725	0x69debd6403d97b144f65e6acad77	3940	3	private car	21.99632450122165	2018-01-01 16:22:49.019520	2018-01-01 16:44:48.798990	0	25	0	0	1	0	0	0	0	0	17.015537695865927	6.237988145350604	1	2.478011852342661
726	0x69debd6403d97b144f65e6acad77	40	4	stay at home	435.18668349161715	2018-01-01 16:44:48.798990	2018-01-01 23:59:59.999999	0	25	0	0	1	0	0	0	0	0	12.955597037884903	93.96838845951584	4	3.142555360441329
727	0x11c1ca1ca55649adbf4a2ac2baaf2	39	0	stay at home	472.0	2018-01-01 00:00:00.000000	2018-01-01 07:52:00.000000	1	11	0	0	0	0	0	0	0	0	43.00945865602414	338.3410747607232	4	6.962201639473389
728	0x11c1ca1ca55649adbf4a2ac2baaf2	3930	1	by foot	22.63575707610547	2018-01-01 07:52:00.000000	2018-01-01 08:14:38.145425	1	11	0	0	0	0	0	0	0	0	80.65593098478185	30.428467675310838	4	1.1283227566851994
729	0x11c1ca1ca55649adbf4a2ac2baaf2	30	2	school	359.8878404652244	2018-01-01 08:14:38.145425	2018-01-01 14:14:31.415853	1	11	0	0	0	0	0	0	0	0	34.0710171385198	204.362413007259	4	3.1540327145049614
730	0x11c1ca1ca55649adbf4a2ac2baaf2	3039	3	by foot	22.63575707610547	2018-01-01 14:14:31.415853	2018-01-01 14:37:09.561278	1	11	0	0	0	0	0	0	0	0	73.68546413640186	27.79877110386124	4	1.110922484419485
731	0x11c1ca1ca55649adbf4a2ac2baaf2	39	4	stay at home	562.8406453825647	2018-01-01 14:37:09.561278	2018-01-02 00:00:00.000001	1	11	0	0	0	0	0	0	0	0	44.13335083501195	414.00072778122137	4	10.887815295769228
732	0x1d1d42842ec9914af225a9e66b2b9	31	0	stay at home	483.0	2018-01-01 00:00:00.000000	2018-01-01 08:03:00.000000	0	16	1	0	0	0	0	0	0	1	33.09554835970861	266.4191642956543	4	6.5514108462009135
733	0x1d1d42842ec9914af225a9e66b2b9	3139	1	private car	20.742157961591168	2018-01-01 08:03:00.000000	2018-01-01 08:23:44.529478	0	16	1	0	0	0	0	0	0	1	27.29404542484932	9.435623360217821	1	2.9966700905458685
734	0x1d1d42842ec9914af225a9e66b2b9	39	2	school	359.7452804270742	2018-01-01 08:23:44.529478	2018-01-01 14:23:29.246304	0	16	1	0	0	0	0	0	0	1	39.70655368962561	238.07075486445072	4	5.849326358795425
735	0x1d1d42842ec9914af225a9e66b2b9	3931	3	private car	25.742157961591168	2018-01-01 14:23:29.246304	2018-01-01 14:49:13.775782	0	16	1	0	0	0	0	0	0	1	22.93837701653772	9.841388742370773	1	2.999063046682542
736	0x1d1d42842ec9914af225a9e66b2b9	31	4	stay at home	550.7704036497435	2018-01-01 14:49:13.775782	2018-01-02 00:00:00.000001	0	16	1	0	0	0	0	0	0	1	23.917167647383298	219.54780132179806	4	5.450183802847509
737	0x177aa443af527f577173ea31b74fa	40	0	stay at home	478.0	2018-01-01 00:00:00.000000	2018-01-01 07:58:00.000000	1	41	1	0	0	0	0	0	0	0	27.841112269197765	221.8008610779422	4	4.496432241314714
738	0x177aa443af527f577173ea31b74fa	4039	1	private car	33.235145594901866	2018-01-01 07:58:00.000000	2018-01-01 08:31:14.108736	1	41	1	0	0	0	0	0	0	0	20.454900598079345	11.330359991773538	2	2.007893417600645
739	0x177aa443af527f577173ea31b74fa	39	2	industry	488.3351798886282	2018-01-01 08:31:14.108736	2018-01-01 16:39:34.219529	1	41	1	0	0	0	0	0	0	0	39.70655368962561	323.16845064634657	4	7.365071996898767
740	0x177aa443af527f577173ea31b74fa	3940	3	private car	25.23514559490187	2018-01-01 16:39:34.219529	2018-01-01 17:04:48.328265	1	41	1	0	0	0	0	0	0	0	17.53687739958179	7.375760907639843	1	1.9846103960742907
741	0x177aa443af527f577173ea31b74fa	40	4	stay at home	131.3991149269493	2018-01-01 17:04:48.328265	2018-01-01 19:16:12.275161	1	41	1	0	0	0	0	0	0	0	14.280909121244589	31.27498031472894	4	2.133981774900443
742	0x177aa443af527f577173ea31b74fa	4039	5	private car	25.127450677438773	2018-01-01 19:16:12.275161	2018-01-01 19:41:19.922202	1	41	1	0	0	0	0	0	0	0	19.411792069762004	8.129480796560697	1	1.9890061109184398
743	0x177aa443af527f577173ea31b74fa	39	6	shopping	254.01946248456855	2018-01-01 19:41:19.922202	2018-01-01 23:55:21.089951	1	41	1	0	0	0	0	0	0	0	37.39230135082316	158.30620483661843	4	3.4024514909445873
744	0x177aa443af527f577173ea31b74fa	3940	7	private car	21.127450677438773	2018-01-01 23:55:21.089951	2018-01-02 00:16:28.736992	1	41	1	0	0	0	0	0	0	0	1.3534367605490092	0.47657780672552835	0	1.9452711842812986
745	0x177aa443af527f577173ea31b74fa	40	8	stay at home	-16.478949844827184	2018-01-02 00:16:28.736992	2018-01-02 00:00:00.000001	1	41	1	0	0	0	0	0	0	0	27.841112269197765	-7.646538211805213	0	1.9009630422263686
746	0x520ab59ded94d2b4576ef8a23a07	40	0	stay at home	471.0	2018-01-01 00:00:00.000000	2018-01-01 07:51:00.000000	0	1	0	0	0	0	0	0	0	0	27.841112269197765	218.55273131320246	4	3.4299532867473976
747	0x520ab59ded94d2b4576ef8a23a07	4030	1	private car	33.47226009663653	2018-01-01 07:51:00.000000	2018-01-01 08:24:28.335606	0	1	0	0	0	0	0	0	0	0	18.166346773493622	10.13447807013454	2	1.000795081304197
748	0x520ab59ded94d2b4576ef8a23a07	30	2	school	362.5820041100762	2018-01-01 08:24:28.335606	2018-01-01 14:27:03.255853	0	1	0	0	0	0	0	0	0	0	34.0710171385198	205.8922946025544	4	3.1826795287799765
749	0x520ab59ded94d2b4576ef8a23a07	3040	3	private car	27.472260096636532	2018-01-01 14:27:03.255853	2018-01-01 14:54:31.591459	0	1	0	0	0	0	0	0	0	0	14.819108483847671	6.7852400444756045	1	0.9811801164392217
750	0x520ab59ded94d2b4576ef8a23a07	40	4	stay at home	545.4734756966507	2018-01-01 14:54:31.591459	2018-01-02 00:00:00.000001	0	1	0	0	0	0	0	0	0	0	13.148062482162722	119.53198901370052	4	1.9104409037349466
751	0xa90e55cea5bc4b962ce70aad159e	31	0	stay at home	478.0	2018-01-01 00:00:00.000000	2018-01-01 07:58:00.000000	1	34	0	0	0	0	0	1	1	0	33.09554835970861	263.66120193234525	4	7.077826190894029
752	0xa90e55cea5bc4b962ce70aad159e	3139	1	private car	34.65473229263135	2018-01-01 07:58:00.000000	2018-01-01 08:32:39.283938	1	34	0	0	0	0	0	1	1	0	26.357804577485233	15.2237110242374	3	3.6313536184883106
753	0xa90e55cea5bc4b962ce70aad159e	39	2	agriculture	504.3022457779026	2018-01-01 08:32:39.283938	2018-01-01 16:56:57.418685	1	34	0	0	0	0	0	1	1	0	50.90583806362257	427.8654743115183	4	14.417541000837968
754	0xa90e55cea5bc4b962ce70aad159e	3939	3	private car	29.693950124292527	2018-01-01 16:56:57.418685	2018-01-01 17:26:39.055692	1	34	0	0	0	0	0	1	1	0	25.8929100264233	12.814379648290123	2	3.6167720819310802
755	0xa90e55cea5bc4b962ce70aad159e	39	4	gym	237.2782941888378	2018-01-01 17:26:39.055692	2018-01-01 21:23:55.753343	1	34	0	0	0	0	0	1	1	0	34.43551153085393	136.1799905926846	4	4.707966511995455
756	0xa90e55cea5bc4b962ce70aad159e	3931	5	private car	24.96078216833882	2018-01-01 21:23:55.753343	2018-01-01 21:48:53.400273	1	34	0	0	0	0	0	1	1	0	1.9667970514483926	0.8182132128422401	0	3.547181676536681
757	0xa90e55cea5bc4b962ce70aad159e	31	6	stay at home	131.10999544799688	2018-01-01 21:48:53.400273	2018-01-02 00:00:00.000000	1	34	0	0	0	0	0	1	1	0	2.413661029109731	5.274251442326404	1	3.572457239642162
758	0x1459a3c9b3dac4fa648e5bf0ff3b0	31	0	stay at home	481.0	2018-01-01 00:00:00.000000	2018-01-01 08:01:00.000000	0	81	0	0	0	0	1	0	1	0	33.09554835970861	265.3159793503307	4	32.3630329789659
759	0x1459a3c9b3dac4fa648e5bf0ff3b0	3140	1	private car	24.47761383360259	2018-01-01 08:01:00.000000	2018-01-01 08:25:28.656830	0	81	0	0	0	0	1	0	1	0	17.72049337434767	7.229256562636592	1	28.82495824930534
760	0x1459a3c9b3dac4fa648e5bf0ff3b0	40	2	residence	477.8280614526191	2018-01-01 08:25:28.656830	2018-01-01 16:23:18.340517	0	81	0	0	0	0	1	0	1	0	16.90465812680253	134.62533370415528	4	29.92988717398524
761	0x1459a3c9b3dac4fa648e5bf0ff3b0	4040	3	private car	15.450426197659876	2018-01-01 16:23:18.340517	2018-01-01 16:38:45.366089	0	81	0	0	0	0	1	0	1	0	8.734110362619036	2.2490954593310297	0	28.796425495113905
762	0x1459a3c9b3dac4fa648e5bf0ff3b0	40	4	running	237.54315441978133	2018-01-01 16:38:45.366089	2018-01-01 20:36:17.955354	0	81	0	0	0	0	1	0	1	0	25.474488557638857	100.85483948686932	4	29.55198460970692
763	0x1459a3c9b3dac4fa648e5bf0ff3b0	4031	5	private car	23.911190814120815	2018-01-01 20:36:17.955354	2018-01-01 21:00:12.626803	0	81	0	0	0	0	1	0	1	0	3.4762617368806232	1.3853592951729938	0	28.79156179830713
764	0x1459a3c9b3dac4fa648e5bf0ff3b0	31	6	stay at home	179.78955328221627	2018-01-01 21:00:12.626803	2018-01-02 00:00:00.000000	0	81	0	0	0	0	1	0	1	0	2.413661029109731	7.232517303305549	1	28.824977207470955
765	0x1891478308c14222e38a1f8949c27	40	0	stay at home	480.0	2018-01-01 00:00:00.000000	2018-01-01 08:00:00.000000	0	35	0	0	0	0	1	0	0	0	27.841112269197765	222.72889815358212	4	29.756861806124814
766	0x1891478308c14222e38a1f8949c27	4030	1	private car	31.162958544620132	2018-01-01 08:00:00.000000	2018-01-01 08:31:09.777513	0	35	0	0	0	0	1	0	0	0	18.802436729554277	9.765659272349048	1	27.239816004905364
767	0x1891478308c14222e38a1f8949c27	30	2	industry	492.27486916863404	2018-01-01 08:31:09.777513	2018-01-01 16:43:26.269663	0	35	0	0	0	0	1	0	0	0	34.0710171385198	279.53842507178535	4	31.15954500183459
768	0x1891478308c14222e38a1f8949c27	3040	3	private car	34.16295854462013	2018-01-01 16:43:26.269663	2018-01-01 17:17:36.047176	0	35	0	0	0	0	1	0	0	0	15.078920059589855	8.585675348223486	1	27.232876177765974
769	0x1891478308c14222e38a1f8949c27	40	4	stay at home	113.72038725805955	2018-01-01 17:17:36.047176	2018-01-01 19:11:19.270411	0	35	0	0	0	0	1	0	0	0	14.280909121244589	27.067175261084827	4	27.347329523161918
770	0x1891478308c14222e38a1f8949c27	4040	5	private car	27.69125387122097	2018-01-01 19:11:19.270411	2018-01-01 19:39:00.745643	0	35	0	0	0	0	1	0	0	0	10.060275408121576	4.643027339011596	0	27.21003621279011
771	0x1891478308c14222e38a1f8949c27	40	6	gym	239.97147442860592	2018-01-01 19:39:00.745643	2018-01-01 23:38:59.034109	0	35	0	0	0	0	1	0	0	0	13.07835803055805	52.307214328303566	4	27.525271175906326
772	0x1891478308c14222e38a1f8949c27	4040	7	private car	23.69125387122097	2018-01-01 23:38:59.034109	2018-01-02 00:02:40.509341	0	35	0	0	0	0	1	0	0	0	0.9372040997174318	0.37005900425924615	0	27.185876298645546
773	0x1891478308c14222e38a1f8949c27	40	8	stay at home	-2.675155686981725	2018-01-02 00:02:40.509341	2018-01-02 00:00:00.000000	0	35	0	0	0	0	1	0	0	0	27.841112269197765	-1.241321830314018	0	27.176922601809956
774	0x313226e3d9e84a196ba0328cc72f	40	0	stay at home	476.0	2018-01-01 00:00:00.000000	2018-01-01 07:56:00.000000	0	40	0	1	1	0	0	0	0	0	27.841112269197765	220.87282400230228	4	7.15160785617865
775	0x313226e3d9e84a196ba0328cc72f	4040	1	private car	20.115912760531614	2018-01-01 07:56:00.000000	2018-01-01 08:16:06.954766	0	40	0	1	1	0	0	0	0	0	10.967785319647763	3.6771168777712293	0	4.637621337298738
776	0x313226e3d9e84a196ba0328cc72f	40	2	residence	482.25341786165507	2018-01-01 08:16:06.954766	2018-01-01 16:18:22.159838	0	40	0	1	1	0	0	0	0	0	16.90465812680253	135.87215265722207	4	5.778434928225872
777	0x313226e3d9e84a196ba0328cc72f	4040	3	private car	25.115912760531614	2018-01-01 16:18:22.159838	2018-01-01 16:43:29.114604	0	40	0	1	1	0	0	0	0	0	8.734110362619036	3.656085898473248	0	4.6375016105560825
778	0x313226e3d9e84a196ba0328cc72f	40	4	stay at home	121.81710620414154	2018-01-01 16:43:29.114604	2018-01-01 18:45:18.140976	0	40	0	1	1	0	0	0	0	0	12.955597037884903	26.303555671701446	4	4.775448817119971
779	0x313226e3d9e84a196ba0328cc72f	4030	5	private car	33.827741099540034	2018-01-01 18:45:18.140976	2018-01-01 19:19:07.805442	0	40	0	1	1	0	0	0	0	0	16.174826698325752	9.119297498014857	1	4.66910857050369
780	0x313226e3d9e84a196ba0328cc72f	30	6	shopping	273.31761886816025	2018-01-01 19:19:07.805442	2018-01-01 23:52:26.862574	0	40	0	1	1	0	0	0	0	0	30.13489045210021	137.27327505368143	4	5.795930836742036
781	0x313226e3d9e84a196ba0328cc72f	3040	7	private car	33.827741099540034	2018-01-01 23:52:26.862574	2018-01-02 00:26:16.527040	0	40	0	1	1	0	0	0	0	0	1.6570087918025227	0.9342144068126229	0	4.622131255730112
782	0x313226e3d9e84a196ba0328cc72f	40	8	stay at home	-26.27545065410004	2018-01-02 00:26:16.527040	2018-01-02 00:00:00.000001	0	40	0	1	1	0	0	0	0	0	27.841112269197765	-12.192296193076086	0	4.5513805264242375
783	0x15503a5c38b1a7e2dc31b20cd8d03	40	0	stay at home	482.0	2018-01-01 00:00:00.000000	2018-01-01 08:02:00.000000	1	37	0	1	1	0	0	0	0	0	27.841112269197765	223.65693522922206	4	7.209297129072715
784	0x15503a5c38b1a7e2dc31b20cd8d03	4039	1	private car	33.57293073541118	2018-01-01 08:02:00.000000	2018-01-01 08:35:34.375844	1	37	0	1	1	0	0	0	0	0	20.96995078767189	11.733711755324823	2	4.684598908899241
785	0x15503a5c38b1a7e2dc31b20cd8d03	39	2	industry	451.8784263391452	2018-01-01 08:35:34.375844	2018-01-01 16:07:27.081424	1	37	0	1	1	0	0	0	0	0	39.70655368962561	299.04224994364665	4	9.193537392249619
786	0x15503a5c38b1a7e2dc31b20cd8d03	3940	3	private car	38.57293073541118	2018-01-01 16:07:27.081424	2018-01-01 16:46:01.457268	1	37	0	1	1	0	0	0	0	0	17.015537695865927	10.938985949473572	2	4.679864833442941
787	0x15503a5c38b1a7e2dc31b20cd8d03	40	4	stay at home	131.69905356749416	2018-01-01 16:46:01.457268	2018-01-01 18:57:43.400482	1	37	0	1	1	0	0	0	0	0	12.955597037884903	28.437331138187876	4	4.789422904431057
788	0x15503a5c38b1a7e2dc31b20cd8d03	4031	5	private car	25.271686932911066	2018-01-01 18:57:43.400482	2018-01-01 19:22:59.701698	1	37	0	1	1	0	0	0	0	0	15.044901022088709	6.3368338094476595	1	4.652883352140621
789	0x15503a5c38b1a7e2dc31b20cd8d03	31	6	free time	223.12675111031885	2018-01-01 19:22:59.701698	2018-01-01 23:06:07.306765	1	37	0	1	1	0	0	0	0	0	84.66968490041354	314.86786182272823	4	9.73465914618606
790	0x15503a5c38b1a7e2dc31b20cd8d03	3140	7	private car	16.271686932911066	2018-01-01 23:06:07.306765	2018-01-01 23:22:23.607981	1	37	0	1	1	0	0	0	0	0	1.4325275796428827	0.38849400497849684	0	4.619079227542267
791	0x15503a5c38b1a7e2dc31b20cd8d03	40	8	stay at home	37.60653364639711	2018-01-01 23:22:23.607981	2018-01-02 00:00:00.000000	1	37	0	1	1	0	0	0	0	0	1.390186081247524	0.8713346606531327	0	4.621779088782597
792	0x844a240fe0d82389a0e8f54c55ae	40	0	stay at home	488.0	2018-01-01 00:00:00.000000	2018-01-01 08:08:00.000000	1	16	0	0	0	0	0	0	0	0	27.841112269197765	226.4410464561418	4	3.593643479207187
793	0x844a240fe0d82389a0e8f54c55ae	4039	1	private car	26.697709755646393	2018-01-01 08:08:00.000000	2018-01-01 08:34:41.862585	1	16	0	0	0	0	0	0	0	0	20.96995078767189	9.330827661990877	1	0.9960530014385524
794	0x844a240fe0d82389a0e8f54c55ae	39	2	school	372.2691448555639	2018-01-01 08:34:41.862585	2018-01-01 14:46:58.011276	1	16	0	0	0	0	0	0	0	0	39.70655368962561	246.35874645330767	4	4.04256823421603
795	0x844a240fe0d82389a0e8f54c55ae	3940	3	private car	31.697709755646393	2018-01-01 14:46:58.011276	2018-01-01 15:18:39.873861	1	16	0	0	0	0	0	0	0	0	17.876792656489595	9.444223083121301	1	0.9967207469549821
796	0x844a240fe0d82389a0e8f54c55ae	40	4	stay at home	521.3354356331432	2018-01-01 15:18:39.873861	2018-01-01 23:59:59.999999	1	16	0	0	0	0	0	0	0	0	12.884949031649851	111.95634194210038	4	1.8267930189868464
797	0x14d965ae09178ff0270057b0ca789	30	0	stay at home	488.0	2018-01-01 00:00:00.000000	2018-01-01 08:08:00.000000	1	29	0	0	0	0	0	0	0	0	36.33618478268205	295.5343028991473	4	5.405990714012058
798	0x14d965ae09178ff0270057b0ca789	3039	1	private car	15.418510318590712	2018-01-01 08:08:00.000000	2018-01-01 08:23:25.110619	1	29	0	0	0	0	0	0	0	0	28.375988780055923	7.2919245967584425	1	0.9841226694415787
799	0x14d965ae09178ff0270057b0ca789	39	2	services	481.1260133679698	2018-01-01 08:23:25.110619	2018-01-01 16:24:32.671421	1	29	0	0	0	0	0	0	0	0	39.70655368962561	318.39759802118033	4	6.1881105904140865
800	0x14d965ae09178ff0270057b0ca789	3931	3	private car	27.04683366969562	2018-01-01 16:24:32.671421	2018-01-01 16:51:35.481441	1	29	0	0	0	0	0	0	0	0	21.514483356203062	9.698310880410983	1	0.9982186058726066
801	0x14d965ae09178ff0270057b0ca789	31	4	free time	245.1811820685874	2018-01-01 16:51:35.481441	2018-01-01 20:56:46.352365	1	29	0	0	0	0	0	0	0	0	72.70120690150257	297.0827974320557	4	5.45569126614752
802	0x14d965ae09178ff0270057b0ca789	3130	5	private car	19.628323351104907	2018-01-01 20:56:46.352365	2018-01-01 21:16:24.051766	1	29	0	0	0	0	0	0	0	0	4.65101494381412	1.5215270871334097	0	0.9511269113545755
803	0x14d965ae09178ff0270057b0ca789	30	6	stay at home	163.59913722405167	2018-01-01 21:16:24.051766	2018-01-01 23:59:59.999999	1	29	0	0	0	0	0	0	0	0	2.32061837504406	6.3275193997248165	1	0.9785294844089215
804	0x50097fb04d1de65c0944bd7b3071	30	0	stay at home	482.0	2018-01-01 00:00:00.000000	2018-01-01 08:02:00.000000	1	52	0	0	1	1	0	0	0	0	36.33618478268205	291.9006844208791	4	14.045636409057948
805	0x50097fb04d1de65c0944bd7b3071	3039	1	private car	23.30872421859798	2018-01-01 08:02:00.000000	2018-01-01 08:25:18.523453	1	52	0	0	1	1	0	0	0	0	28.375988780055923	11.023468281739234	2	9.760567027855608
806	0x50097fb04d1de65c0944bd7b3071	39	2	services	455.988082815685	2018-01-01 08:25:18.523453	2018-01-01 16:01:17.808422	1	52	0	0	1	1	0	0	0	0	39.70655368962561	301.7619215358407	4	14.363166306681737
807	0x50097fb04d1de65c0944bd7b3071	3930	3	private car	13.30872421859798	2018-01-01 16:01:17.808422	2018-01-01 16:14:36.331875	1	52	0	0	1	1	0	0	0	0	22.67125855393744	5.028758796381397	1	9.725547361852314
808	0x50097fb04d1de65c0944bd7b3071	30	4	stay at home	465.39446874711905	2018-01-01 16:14:36.331875	2018-01-02 00:00:00.000000	1	52	0	0	1	1	0	0	0	0	29.73423558349706	230.63581288305497	4	12.438347248854384
809	0x170df42c3472c2bfcfdd8f87400f1	40	0	stay at home	483.0	2018-01-01 00:00:00.000000	2018-01-01 08:03:00.000000	1	25	0	0	0	0	0	1	1	0	27.841112269197765	224.12095376704204	4	6.144704631487707
810	0x170df42c3472c2bfcfdd8f87400f1	4039	1	by foot	14.922630889268024	2018-01-01 08:03:00.000000	2018-01-01 08:17:55.357853	1	25	0	0	0	0	0	1	1	0	61.16235646404302	15.211721163845837	3	3.6312805392828706
811	0x170df42c3472c2bfcfdd8f87400f1	39	2	services	472.24962869546124	2018-01-01 08:17:55.357853	2018-01-01 16:10:10.335575	1	25	0	0	0	0	0	1	1	0	39.70655368962561	312.52342061170145	4	8.576967999066518
812	0x170df42c3472c2bfcfdd8f87400f1	3939	3	by foot	20.85918565526163	2018-01-01 16:10:10.335575	2018-01-01 16:31:01.886714	1	25	0	0	0	0	0	1	1	0	73.78281466824572	25.65082382221164	4	3.696909158444767
813	0x170df42c3472c2bfcfdd8f87400f1	39	4	gym	243.92426237794825	2018-01-01 16:31:01.886714	2018-01-01 20:34:57.342457	1	25	0	0	0	0	0	1	1	0	32.88605453784667	133.69510992775378	4	4.6772358666677265
814	0x170df42c3472c2bfcfdd8f87400f1	3940	5	by foot	14.036093817077745	2018-01-01 20:34:57.342457	2018-01-01 20:48:59.508086	1	25	0	0	0	0	0	1	1	0	14.866091973290363	3.477697693840166	0	3.562186666971054
815	0x170df42c3472c2bfcfdd8f87400f1	40	6	stay at home	191.0081985649831	2018-01-01 20:48:59.508086	2018-01-02 00:00:00.000000	1	25	0	0	0	0	0	1	1	0	4.8722982220937086	15.510815104558155	3	3.633105089470876
816	0x1bfde828eb10acedc9b05a2055905	40	0	stay at home	478.0	2018-01-01 00:00:00.000000	2018-01-01 07:58:00.000000	1	21	0	0	0	0	0	0	1	0	27.841112269197765	221.8008610779422	4	5.096432241314714
817	0x1bfde828eb10acedc9b05a2055905	4040	1	private car	12.848620249185341	2018-01-01 07:58:00.000000	2018-01-01 08:10:50.917215	1	21	0	0	0	0	0	0	1	0	10.967785319647763	2.3486818091123998	0	2.5557878636440026
818	0x1bfde828eb10acedc9b05a2055905	40	2	university	364.0642443853769	2018-01-01 08:10:50.917215	2018-01-01 14:14:54.771878	1	21	0	0	0	0	0	0	1	0	14.815318358321319	89.8954613908509	4	3.2034894757330483
819	0x1bfde828eb10acedc9b05a2055905	4040	3	private car	19.84862024918534	2018-01-01 14:14:54.771878	2018-01-01 14:34:45.689093	1	21	0	0	0	0	0	0	1	0	8.86386234752543	2.9322572946180796	0	2.559090001299793
820	0x1bfde828eb10acedc9b05a2055905	40	4	stay at home	115.34645847391286	2018-01-01 14:34:45.689093	2018-01-01 16:30:06.476601	1	21	0	0	0	0	0	0	1	0	13.148062482162722	25.276374051853235	4	2.694484384513974
821	0x1bfde828eb10acedc9b05a2055905	4040	5	private car	21.506837071725986	2018-01-01 16:30:06.476601	2018-01-01 16:51:36.886825	1	21	0	0	0	0	0	0	1	0	8.734110362619036	3.130718142255353	0	2.5602155813936265
822	0x1bfde828eb10acedc9b05a2055905	40	6	library	235.26317393095948	2018-01-01 16:51:36.886825	2018-01-01 20:46:52.677261	1	21	0	0	0	0	0	0	1	0	11.354343471404746	44.520981383082486	4	2.826321453310612
823	0x1bfde828eb10acedc9b05a2055905	4040	7	private car	14.506837071725986	2018-01-01 20:46:52.677261	2018-01-01 21:01:23.087485	1	21	0	0	0	0	0	0	1	0	2.0148094534275867	0.4871418745241214	0	2.5453302028451255
824	0x1bfde828eb10acedc9b05a2055905	40	8	stay at home	178.61520856792822	2018-01-01 21:01:23.087485	2018-01-01 23:59:59.999999	1	21	0	0	0	0	0	0	1	0	1.1049698230747993	3.2894069234962005	0	2.5611165426635747
825	0xb4ebd6c4fa72bffb99ed77c65fbe	30	0	stay at home	475.0	2018-01-01 00:00:00.000000	2018-01-01 07:55:00.000000	1	27	0	0	1	0	0	0	0	1	36.33618478268205	287.66146286289955	4	7.660220161392201
826	0xb4ebd6c4fa72bffb99ed77c65fbe	3031	1	by foot	23.270874418475497	2018-01-01 07:55:00.000000	2018-01-01 08:18:16.252465	1	27	0	0	1	0	0	0	0	1	70.20198136262357	27.22769153696284	4	3.607179352132867
827	0xb4ebd6c4fa72bffb99ed77c65fbe	31	2	services	469.3608188993416	2018-01-01 08:18:16.252465	2018-01-01 16:07:37.901599	1	27	0	0	1	0	0	0	0	1	31.257964414982627	244.5210629157121	4	6.498900633951273
828	0xb4ebd6c4fa72bffb99ed77c65fbe	3139	3	by foot	17.673511330369482	2018-01-01 16:07:37.901599	2018-01-01 16:25:18.312279	1	27	0	0	1	0	0	0	0	1	62.75057645559227	18.483717066252105	3	3.551416989140357
829	0xb4ebd6c4fa72bffb99ed77c65fbe	39	4	gym	239.85452064738104	2018-01-01 16:25:18.312279	2018-01-01 20:25:09.583518	1	27	0	0	1	0	0	0	0	1	32.88605453784667	131.4644807859807	4	4.550031341243976
830	0xb4ebd6c4fa72bffb99ed77c65fbe	3930	5	by foot	20.991807424478292	2018-01-01 20:25:09.583518	2018-01-01 20:46:09.091963	1	27	0	0	1	0	0	0	0	1	20.523658920507554	7.180478261749511	1	3.483474692588854
831	0xb4ebd6c4fa72bffb99ed77c65fbe	30	6	stay at home	193.8484672799541	2018-01-01 20:46:09.091963	2018-01-02 00:00:00.000000	1	27	0	0	1	0	0	0	0	1	10.626852031263198	34.33331630452063	4	3.6546645851828554
832	0xcf6f4513d7905c6c41ea669ffe2b	40	0	stay at home	488.0	2018-01-01 00:00:00.000000	2018-01-01 08:08:00.000000	0	17	0	0	0	0	0	0	0	0	27.841112269197765	226.4410464561418	4	3.593643479207187
833	0xcf6f4513d7905c6c41ea669ffe2b	4039	1	private car	28.66548047558266	2018-01-01 08:08:00.000000	2018-01-01 08:36:39.928829	0	17	0	0	0	0	0	0	0	0	20.96995078767189	10.018561914632297	2	1.0001097069328424
834	0xcf6f4513d7905c6c41ea669ffe2b	39	2	school	340.5177056448437	2018-01-01 08:36:39.928829	2018-01-01 14:17:10.991168	0	17	0	0	0	0	0	0	0	0	39.70655368962561	225.34640935758526	4	3.5704701410912945
835	0xcf6f4513d7905c6c41ea669ffe2b	3940	3	private car	24.66548047558266	2018-01-01 14:17:10.991168	2018-01-01 14:41:50.919997	0	17	0	0	0	0	0	0	0	0	19.308341567586968	7.937492032519958	1	0.9878845679804238
836	0xcf6f4513d7905c6c41ea669ffe2b	40	4	stay at home	558.151333403991	2018-01-01 14:41:50.919997	2018-01-02 00:00:00.000001	0	17	0	0	0	0	0	0	0	0	13.148062482162722	122.31014343496851	4	1.9420671513097993
837	0xbb2e2cbfb9daebd5f7be2f9f4e51	31	0	stay at home	485.0	2018-01-01 00:00:00.000000	2018-01-01 08:05:00.000000	1	25	0	0	0	0	0	0	1	0	33.09554835970861	267.5223492409779	4	6.181182185913622
838	0xbb2e2cbfb9daebd5f7be2f9f4e51	3139	1	private car	31.55575192179186	2018-01-01 08:05:00.000000	2018-01-01 08:36:33.345115	1	25	0	0	0	0	0	0	1	0	27.29404542484932	14.35473543947772	2	2.6260705293549584
839	0xbb2e2cbfb9daebd5f7be2f9f4e51	39	2	services	472.0304803557101	2018-01-01 08:36:33.345115	2018-01-01 16:28:35.173936	1	25	0	0	0	0	0	0	1	0	39.70655368962561	312.3783935230628	4	7.57184727428981
840	0xbb2e2cbfb9daebd5f7be2f9f4e51	3940	3	private car	21.7697727304429	2018-01-01 16:28:35.173936	2018-01-01 16:50:21.360300	1	25	0	0	0	0	0	0	1	0	17.015537695865927	6.173739808754754	1	2.57764056423661
841	0xbb2e2cbfb9daebd5f7be2f9f4e51	40	4	gym	254.94209074428244	2018-01-01 16:50:21.360300	2018-01-01 21:05:17.885745	1	25	0	0	0	0	0	0	1	0	11.354343471404746	48.245001060476994	4	2.8536107110645883
842	0xbb2e2cbfb9daebd5f7be2f9f4e51	4031	5	private car	24.785979191348957	2018-01-01 21:05:17.885745	2018-01-01 21:30:05.044496	1	25	0	0	0	0	0	0	1	0	1.1860553434329875	0.48995905103530446	0	2.5453459422638245
843	0xbb2e2cbfb9daebd5f7be2f9f4e51	31	6	stay at home	149.9159250564237	2018-01-01 21:30:05.044496	2018-01-01 23:59:59.999999	1	25	0	0	0	0	0	0	1	0	2.413661029109731	6.030770432527082	1	2.5768148566958065
844	0x18053fe6fac8b7380dd188a2e87e4	31	0	stay at home	477.0	2018-01-01 00:00:00.000000	2018-01-01 07:57:00.000000	1	17	0	0	0	0	0	0	1	1	33.09554835970861	263.10960945968344	4	7.06325264088704
845	0x18053fe6fac8b7380dd188a2e87e4	3139	1	private car	19.986697716094106	2018-01-01 07:57:00.000000	2018-01-01 08:16:59.201863	1	17	0	0	0	0	0	0	1	1	26.357804577485233	8.780091209167981	1	3.592816266305384
846	0x18053fe6fac8b7380dd188a2e87e4	39	2	school	355.20620842062425	2018-01-01 08:16:59.201863	2018-01-01 14:12:11.574368	1	17	0	0	0	0	0	0	1	1	39.70655368962561	235.06690642569768	4	6.38159325544294
847	0x18053fe6fac8b7380dd188a2e87e4	3931	3	private car	20.986697716094106	2018-01-01 14:12:11.574368	2018-01-01 14:33:10.776231	1	17	0	0	0	0	0	0	1	1	22.93837701653772	8.02334640906463	1	3.58838594717227
848	0x18053fe6fac8b7380dd188a2e87e4	31	4	stay at home	566.8203961471875	2018-01-01 14:33:10.776231	2018-01-02 00:00:00.000000	1	17	0	0	0	0	0	0	1	1	23.917167647383298	225.94564067680827	4	6.183137224638025
849	0x19221d624946a4c675b0335ac5bb9	40	0	stay at home	482.0	2018-01-01 00:00:00.000000	2018-01-01 08:02:00.000000	0	16	0	0	0	0	0	0	0	0	27.841112269197765	223.65693522922206	4	3.534997129072714
850	0x19221d624946a4c675b0335ac5bb9	4030	1	private car	29.396401248501896	2018-01-01 08:02:00.000000	2018-01-01 08:31:23.784075	0	16	0	0	0	0	0	0	0	0	18.802436729554277	9.212066242525786	1	0.9953541370569734
851	0x19221d624946a4c675b0335ac5bb9	30	2	school	347.368579684461	2018-01-01 08:31:23.784075	2018-01-01 14:18:45.898856	0	16	0	0	0	0	0	0	0	0	34.0710171385198	197.25334719687584	4	3.02426256601384
852	0x19221d624946a4c675b0335ac5bb9	3040	3	private car	24.396401248501896	2018-01-01 14:18:45.898856	2018-01-01 14:43:09.682931	0	16	0	0	0	0	0	0	0	0	14.819108483847671	6.025548611950439	1	0.9767847117171233
853	0x19221d624946a4c675b0335ac5bb9	40	4	stay at home	556.8386178185352	2018-01-01 14:43:09.682931	2018-01-02 00:00:00.000000	0	16	0	0	0	0	0	0	0	0	13.148062482162722	122.02248232598717	4	1.9387682922661635
854	0x14d55519f948d63127b56f909b358	39	0	stay at home	472.0	2018-01-01 00:00:00.000000	2018-01-01 07:52:00.000000	1	26	0	0	0	0	0	0	0	0	43.00945865602414	338.3410747607232	4	6.962201639473389
855	0x14d55519f948d63127b56f909b358	3939	1	private car	16.895855091518403	2018-01-01 07:52:00.000000	2018-01-01 08:08:53.751305	1	26	0	0	0	0	0	0	0	0	29.942015876510922	8.431599356624533	1	0.9907735792480645
856	0x14d55519f948d63127b56f909b358	39	2	services	484.357150135752	2018-01-01 08:08:53.751305	2018-01-01 16:13:15.180313	1	26	0	0	0	0	0	0	0	0	39.70655368962561	320.5358864469882	4	6.266807716719833
857	0x14d55519f948d63127b56f909b358	3939	3	private car	13.895855091518404	2018-01-01 16:13:15.180313	2018-01-01 16:27:08.931618	1	26	0	0	0	0	0	0	0	0	25.29696502911282	5.8587160049960065	1	0.9758220954748855
858	0x14d55519f948d63127b56f909b358	39	4	stay at home	126.99868925560756	2018-01-01 16:27:08.931618	2018-01-01 18:34:08.852973	1	26	0	0	0	0	0	0	0	0	37.52383145985068	79.4246235208228	4	1.5072691823210902
859	0x14d55519f948d63127b56f909b358	3939	5	private car	15.986562263002927	2018-01-01 18:34:08.852973	2018-01-01 18:50:08.046709	1	26	0	0	0	0	0	0	0	0	27.59583276540031	7.352708311724806	1	0.9844762610625684
860	0x14d55519f948d63127b56f909b358	39	6	running	231.04322548206923	2018-01-01 18:50:08.046709	2018-01-01 22:41:10.640238	1	26	0	0	0	0	0	0	0	0	80.4878455657509	309.9361908602292	4	5.886272164176496
861	0x14d55519f948d63127b56f909b358	3939	7	private car	13.986562263002927	2018-01-01 22:41:10.640238	2018-01-01 22:55:09.833974	1	26	0	0	0	0	0	0	0	0	1.7848590770909338	0.4160673768736381	0	0.9449332000140869
862	0x14d55519f948d63127b56f909b358	39	8	stay at home	64.83610041752854	2018-01-01 22:55:09.833974	2018-01-01 23:59:59.999999	1	26	0	0	0	0	0	0	0	0	2.647540964351552	2.8609371970702933	0	0.9586858283462075
863	0xdfac9204a749bc36512a9c12e84a	31	0	stay at home	470.0	2018-01-01 00:00:00.000000	2018-01-01 07:50:00.000000	0	40	0	1	1	0	0	0	1	1	33.09554835970861	259.2484621510508	4	10.636857252884104
864	0xdfac9204a749bc36512a9c12e84a	3139	1	private car	33.47500145377722	2018-01-01 07:50:00.000000	2018-01-01 08:23:28.500087	0	40	0	1	1	0	0	0	1	1	26.357804577485233	14.705459109161565	2	7.302499550363999
865	0xdfac9204a749bc36512a9c12e84a	39	2	services	474.37252504565714	2018-01-01 08:23:28.500087	2018-01-01 16:17:50.851590	0	40	0	1	1	0	0	0	1	1	39.70655368962561	313.92830224347756	4	12.301100459928968
866	0xdfac9204a749bc36512a9c12e84a	3931	3	private car	30.475001453777217	2018-01-01 16:17:50.851590	2018-01-01 16:48:19.351677	0	40	0	1	1	0	0	0	1	1	21.514483356203062	10.927565192625902	2	7.279796963452753
867	0xdfac9204a749bc36512a9c12e84a	31	4	stay at home	114.2512267943622	2018-01-01 16:48:19.351677	2018-01-01 18:42:34.425285	0	40	0	1	1	0	0	0	1	1	26.302469163551745	50.08482282761114	4	7.541616031199652
868	0xdfac9204a749bc36512a9c12e84a	3139	5	private car	28.593921490020065	2018-01-01 18:42:34.425285	2018-01-01 19:11:10.060574	0	40	0	1	1	0	0	0	1	1	24.218785434636857	11.541834155027463	2	7.283453882704245
869	0xdfac9204a749bc36512a9c12e84a	39	6	shopping	226.54631524584968	2018-01-01 19:11:10.060574	2018-01-01 22:57:42.839489	0	40	0	1	1	0	0	0	1	1	37.39230135082316	141.18480149318992	4	8.445548128929538
870	0xdfac9204a749bc36512a9c12e84a	3931	7	private car	29.593921490020065	2018-01-01 22:57:42.839489	2018-01-01 23:27:18.474778	0	40	0	1	1	0	0	0	1	1	1.8922253278488679	0.9333061298964479	0	7.22212616786466
871	0xdfac9204a749bc36512a9c12e84a	31	8	stay at home	32.69208702653623	2018-01-01 23:27:18.474778	2018-01-02 00:00:00.000000	0	40	0	1	1	0	0	0	1	1	2.859645738359695	1.5581297890586434	0	7.225632683255906
872	0x8cfca6019c03c13e60efe87b668c	30	0	stay at home	478.0	2018-01-01 00:00:00.000000	2018-01-01 07:58:00.000000	1	33	0	0	0	0	0	0	0	0	36.33618478268205	289.47827210203366	4	5.215925742937629
873	0x8cfca6019c03c13e60efe87b668c	3031	1	by foot	20.827179474467297	2018-01-01 07:58:00.000000	2018-01-01 08:18:49.630768	1	33	0	0	0	0	0	0	0	0	70.20198136262357	24.36848775504282	3	1.0886275371540541
874	0x8cfca6019c03c13e60efe87b668c	31	2	services	501.68936230523957	2018-01-01 08:18:49.630768	2018-01-01 16:40:30.992506	1	33	0	0	0	0	0	0	0	0	31.257964414982627	261.36313723854175	4	4.417421439295756
875	0x8cfca6019c03c13e60efe87b668c	3130	3	by foot	17.827179474467297	2018-01-01 16:40:30.992506	2018-01-01 16:58:20.623274	1	33	0	0	0	0	0	0	0	0	55.092265902997426	16.3689951984635	3	1.0383581477734316
876	0x8cfca6019c03c13e60efe87b668c	30	4	stay at home	421.65627874582594	2018-01-01 16:58:20.623274	2018-01-01 23:59:59.999999	1	33	0	0	0	0	0	0	0	0	29.73423558349706	208.9604521248182	4	3.240916862604607
877	0x17014c57d23bdd1db478bf9a6dd14	31	0	stay at home	477.0	2018-01-01 00:00:00.000000	2018-01-01 07:57:00.000000	1	13	1	0	0	0	0	0	1	1	33.09554835970861	263.10960945968344	4	8.06325264088704
878	0x17014c57d23bdd1db478bf9a6dd14	3139	1	private car	28.721196432038724	2018-01-01 07:57:00.000000	2018-01-01 08:25:43.271786	1	13	1	0	0	0	0	0	1	1	26.357804577485233	12.617128046454047	2	4.61558746341567
879	0x17014c57d23bdd1db478bf9a6dd14	39	2	school	349.60365742336035	2018-01-01 08:25:43.271786	2018-01-01 14:15:19.491231	1	13	1	0	0	0	0	0	1	1	39.70655368962561	231.35927322616894	4	7.29963181325131
880	0x17014c57d23bdd1db478bf9a6dd14	3931	3	private car	25.721196432038724	2018-01-01 14:15:19.491231	2018-01-01 14:41:02.763017	1	13	1	0	0	0	0	0	1	1	22.93837701653772	9.833375017908818	1	4.599015731066591
881	0x17014c57d23bdd1db478bf9a6dd14	31	4	stay at home	558.9539497125622	2018-01-01 14:41:02.763017	2018-01-02 00:00:00.000000	1	13	1	0	0	0	0	0	1	1	23.917167647383298	222.80992204070677	4	7.117345688036458
882	0x1df4a3db0cf2eb3c03b16046fd62a	39	0	stay at home	474.0	2018-01-01 00:00:00.000000	2018-01-01 07:54:00.000000	1	31	0	0	1	0	0	0	0	1	43.00945865602414	339.7747233825907	4	9.521442036106794
883	0x1df4a3db0cf2eb3c03b16046fd62a	3939	1	by foot	13.893965609115229	2018-01-01 07:54:00.000000	2018-01-01 08:07:53.637937	1	31	0	0	1	0	0	0	0	1	87.33087963982352	20.222870638824823	3	3.562279600500136
884	0x1df4a3db0cf2eb3c03b16046fd62a	39	2	services	464.34854855643295	2018-01-01 08:07:53.637937	2018-01-01 15:52:14.550850	1	31	0	0	1	0	0	0	0	1	39.70655368962561	307.29467623259546	4	8.295093066957559
885	0x1df4a3db0cf2eb3c03b16046fd62a	3939	3	by foot	20.893965609115227	2018-01-01 15:52:14.550850	2018-01-01 16:13:08.188787	1	31	0	0	1	0	0	0	0	1	72.18891462219817	25.138544991259398	4	3.593593213654258
886	0x1df4a3db0cf2eb3c03b16046fd62a	39	4	stay at home	466.86352022533663	2018-01-01 16:13:08.188787	2018-01-02 00:00:00.000001	1	31	0	0	1	0	0	0	0	1	37.52383145985068	291.9751341281354	4	7.79346500953003
887	0x16f454cff9fef2427826f5d345562	31	0	stay at home	487.0	2018-01-01 00:00:00.000000	2018-01-01 08:07:00.000000	0	21	0	0	0	0	0	0	0	0	33.09554835970861	268.62553418630154	4	4.611148263631368
888	0x16f454cff9fef2427826f5d345562	3140	1	by foot	29.70911148391542	2018-01-01 08:07:00.000000	2018-01-01 08:36:42.546689	0	21	0	0	0	0	0	0	0	0	51.68477234184737	25.59181105874553	4	1.0965266611529583
889	0x16f454cff9fef2427826f5d345562	40	2	university	371.5849055832825	2018-01-01 08:36:42.546689	2018-01-01 14:48:17.641024	0	21	0	0	0	0	0	0	0	0	14.815318358321319	91.75247788938499	4	1.6211846449648657
890	0x16f454cff9fef2427826f5d345562	4031	3	by foot	27.70911148391542	2018-01-01 14:48:17.641024	2018-01-01 15:16:00.187713	0	21	0	0	0	0	0	0	0	0	37.52047398634339	17.327649943615626	3	1.044257818090531
891	0x16f454cff9fef2427826f5d345562	31	4	stay at home	130.7078484524857	2018-01-01 15:16:00.187713	2018-01-01 17:26:42.658620	0	21	0	0	0	0	0	0	0	0	26.377185062451243	57.46175179576744	4	1.3237901568029504
892	0x16f454cff9fef2427826f5d345562	3140	5	by foot	30.908707329451964	2018-01-01 17:26:42.658620	2018-01-01 17:57:37.181060	0	21	0	0	0	0	0	0	0	0	43.709283277055064	22.516624073176732	3	1.0767779994392692
893	0x16f454cff9fef2427826f5d345562	40	6	library	213.66574425967295	2018-01-01 17:57:37.181060	2018-01-01 21:31:17.125716	0	21	0	0	0	0	0	0	0	0	12.515852937719977	44.57015054970922	4	1.2266778615673068
894	0x16f454cff9fef2427826f5d345562	4031	7	by foot	23.908707329451964	2018-01-01 21:31:17.125716	2018-01-01 21:55:11.648156	0	21	0	0	0	0	0	0	0	0	3.4593280850128805	1.378467712352108	0	0.9503230915678578
895	0x16f454cff9fef2427826f5d345562	31	8	stay at home	124.80586407782403	2018-01-01 21:55:11.648156	2018-01-02 00:00:00.000001	0	21	0	0	0	0	0	0	0	0	2.413661029109731	5.020650838816832	1	0.971000832291278
896	0x17c852afe7058f64ba60372944b98	30	0	stay at home	474.0	2018-01-01 00:00:00.000000	2018-01-01 07:54:00.000000	0	31	0	0	0	0	0	0	0	0	36.33618478268205	287.05585978318817	4	5.1417841560964925
897	0x17c852afe7058f64ba60372944b98	3039	1	private car	23.702975442594585	2018-01-01 07:54:00.000000	2018-01-01 08:17:42.178527	0	31	0	0	0	0	0	0	0	0	27.653462051925207	10.924488865325074	2	1.0054786825837772
898	0x17c852afe7058f64ba60372944b98	39	2	services	484.97897497081135	2018-01-01 08:17:42.178527	2018-01-01 16:22:40.917025	0	31	0	0	0	0	0	0	0	0	39.70655368962561	320.9473951336352	4	6.282067243662647
899	0x17c852afe7058f64ba60372944b98	3939	3	private car	18.376565885716072	2018-01-01 16:22:40.917025	2018-01-01 16:41:03.510978	0	31	0	0	0	0	0	0	0	0	25.29696502911282	7.747855742769118	1	0.9867780160842627
900	0x17c852afe7058f64ba60372944b98	39	4	shopping	219.15967510485473	2018-01-01 16:41:03.510978	2018-01-01 20:20:13.091484	0	31	0	0	0	0	0	0	0	0	32.88605453784667	120.12161713325015	4	1.917109834199246
901	0x17c852afe7058f64ba60372944b98	3930	5	private car	19.7091900863564	2018-01-01 20:20:13.091484	2018-01-01 20:39:55.642889	0	31	0	0	0	0	0	0	0	0	7.036683058459733	2.3114553996104434	0	0.9555776057211541
902	0x17c852afe7058f64ba60372944b98	30	6	stay at home	200.07261850966688	2018-01-01 20:39:55.642889	2018-01-02 00:00:00.000000	0	31	0	0	0	0	0	0	0	0	10.626852031263198	35.435701873493336	4	1.1622118979828457
903	0x129e7551cbd863be9ecb7b0e65135	31	0	stay at home	473.0	2018-01-01 00:00:00.000000	2018-01-01 07:53:00.000000	0	21	0	0	0	0	0	0	0	0	33.09554835970861	260.9032395690362	4	4.405431210982228
904	0x129e7551cbd863be9ecb7b0e65135	3140	1	private car	22.894206948363976	2018-01-01 07:53:00.000000	2018-01-01 08:15:53.652417	0	21	0	0	0	0	0	0	0	0	16.870689299053655	6.437350869568066	1	0.9791648579878797
905	0x129e7551cbd863be9ecb7b0e65135	40	2	university	358.45002302707246	2018-01-01 08:15:53.652417	2018-01-01 14:14:20.653799	0	21	0	0	0	0	0	0	0	0	14.815318358321319	88.50918677822811	4	1.590405943239138
906	0x129e7551cbd863be9ecb7b0e65135	4040	3	private car	14.658216822540645	2018-01-01 14:14:20.653799	2018-01-01 14:29:00.146808	0	21	0	0	0	0	0	0	0	0	8.86386234752543	2.1654736029196977	0	0.9547535343667019
907	0x129e7551cbd863be9ecb7b0e65135	40	4	library	260.0373272936894	2018-01-01 14:29:00.146808	2018-01-01 18:49:02.386446	0	21	0	0	0	0	0	0	0	0	11.52302105178306	49.94025994424307	4	1.2662337410614937
908	0x129e7551cbd863be9ecb7b0e65135	4031	5	private car	21.222695519137737	2018-01-01 18:49:02.386446	2018-01-01 19:10:15.748177	0	21	0	0	0	0	0	0	0	0	15.044901022088709	5.321555891789213	1	0.9727291468350355
909	0x129e7551cbd863be9ecb7b0e65135	31	6	stay at home	289.73753038919585	2018-01-01 19:10:15.748177	2018-01-02 00:00:00.000000	0	21	0	0	0	0	0	0	0	0	30.632528276978885	147.92321820915117	4	2.259460842632394
910	0xebe7c309f4a7cb1d1959a458ac16	39	0	stay at home	477.0	2018-01-01 00:00:00.000000	2018-01-01 07:57:00.000000	1	35	0	0	1	0	0	0	0	0	43.00945865602414	341.9251963153919	4	8.611249097875742
911	0xebe7c309f4a7cb1d1959a458ac16	3940	1	private car	12.542650035361563	2018-01-01 07:57:00.000000	2018-01-01 08:09:32.559002	1	35	0	0	1	0	0	0	0	0	20.454900598079345	4.275977661830286	0	2.46673682954803
912	0xebe7c309f4a7cb1d1959a458ac16	40	2	residence	471.8067940666973	2018-01-01 08:09:32.559002	2018-01-01 16:01:20.966646	1	35	0	0	1	0	0	0	0	0	16.90465812680253	132.9288759266707	4	3.567850489171228
913	0xebe7c309f4a7cb1d1959a458ac16	4039	3	private car	19.54265003536156	2018-01-01 16:01:20.966646	2018-01-01 16:20:53.525648	1	35	0	0	1	0	0	0	0	0	17.015537695865927	5.542144972563504	1	2.473998102773986
914	0xebe7c309f4a7cb1d1959a458ac16	39	4	stay at home	459.1079058625795	2018-01-01 16:20:53.525648	2018-01-02 00:00:00.000000	1	35	0	0	1	0	0	0	0	0	37.52383145985068	287.1247946912071	4	6.643879373018274
915	0x1b87522f5bbe16446f5ef20dd279c	31	0	stay at home	486.0	2018-01-01 00:00:00.000000	2018-01-01 08:06:00.000000	0	5	0	0	0	0	0	0	0	0	33.09554835970861	268.0739417136397	4	4.596140803103682
916	0x1b87522f5bbe16446f5ef20dd279c	3139	1	private car	26.37228714045584	2018-01-01 08:06:00.000000	2018-01-01 08:32:22.337228	0	5	0	0	0	0	0	0	0	0	27.29404542484932	11.996773386146186	2	1.0118708364084181
917	0x1b87522f5bbe16446f5ef20dd279c	39	2	school	361.66519346421194	2018-01-01 08:32:22.337228	2018-01-01 14:34:02.248836	0	5	0	0	0	0	0	0	0	0	39.70655368962561	239.3413070325927	4	3.8783396025730057
918	0x1b87522f5bbe16446f5ef20dd279c	3931	3	private car	26.37228714045584	2018-01-01 14:34:02.248836	2018-01-01 15:00:24.586064	0	5	0	0	0	0	0	0	0	0	21.96578274570678	9.654798830577494	1	0.9979619407575901
919	0x1b87522f5bbe16446f5ef20dd279c	31	4	stay at home	539.5902322548765	2018-01-01 15:00:24.586064	2018-01-01 23:59:59.999999	0	5	0	0	0	0	0	0	0	0	26.377185062451243	237.21452356796541	4	3.829896710483292
920	0x37417bba8ab9b91b23a5bd93bab2	40	0	stay at home	484.0	2018-01-01 00:00:00.000000	2018-01-01 08:04:00.000000	1	76	0	0	1	1	0	0	0	0	27.841112269197765	224.58497230486196	4	12.308938791803595
921	0x37417bba8ab9b91b23a5bd93bab2	4031	1	private car	21.424733459059663	2018-01-01 08:04:00.000000	2018-01-01 08:25:25.484008	1	76	0	0	1	1	0	0	0	0	17.72049337434767	6.327614121807192	1	9.733030032197226
922	0x37417bba8ab9b91b23a5bd93bab2	31	2	services	471.7328216462415	2018-01-01 08:25:25.484008	2018-01-01 16:17:09.453307	1	76	0	0	1	1	0	0	0	0	31.257964414982627	245.75679587329273	4	12.782712235895687
923	0x37417bba8ab9b91b23a5bd93bab2	3140	3	private car	21.424733459059663	2018-01-01 16:17:09.453307	2018-01-01 16:38:34.937315	1	76	0	0	1	1	0	0	0	0	13.233056022956172	4.725244969010668	0	9.723807090698175
924	0x37417bba8ab9b91b23a5bd93bab2	40	4	stay at home	126.86877150188661	2018-01-01 16:38:34.937315	2018-01-01 18:45:27.063605	1	76	0	0	1	1	0	0	0	0	12.955597037884903	27.394344671165644	4	9.862770372441666
925	0x37417bba8ab9b91b23a5bd93bab2	4030	5	private car	23.851087051704067	2018-01-01 18:45:27.063605	2018-01-01 19:09:18.128828	1	76	0	0	1	1	0	0	0	0	16.174826698325752	6.4297866604665765	1	9.733621085914603
926	0x37417bba8ab9b91b23a5bd93bab2	30	6	free time	216.1802295851648	2018-01-01 19:09:18.128828	2018-01-01 22:45:28.942603	1	76	0	0	1	1	0	0	0	0	95.04080834893142	342.432396147194	4	15.887097410104944
927	0x37417bba8ab9b91b23a5bd93bab2	3040	7	private car	22.851087051704067	2018-01-01 22:45:28.942603	2018-01-01 23:08:20.007826	1	76	0	0	1	1	0	0	0	0	1.8085288367670747	0.6887808314080253	0	9.700957411341587
928	0x37417bba8ab9b91b23a5bd93bab2	40	8	stay at home	51.666536245179486	2018-01-01 23:08:20.007826	2018-01-02 00:00:00.000001	1	76	0	0	1	1	0	0	0	0	1.390186081247524	1.1971016592386539	0	9.703805011273458
929	0xcb74d9fcab55d04ca5d9df165766	39	0	stay at home	479.0	2018-01-01 00:00:00.000000	2018-01-01 07:59:00.000000	1	36	0	0	0	0	0	0	0	0	43.00945865602414	343.35884493725933	4	7.171757718414482
930	0xcb74d9fcab55d04ca5d9df165766	3931	1	private car	27.706326806676916	2018-01-01 07:59:00.000000	2018-01-01 08:26:42.379608	1	36	0	0	0	0	0	0	0	0	26.357804577485233	12.171299125505511	2	1.012915066109333
931	0xcb74d9fcab55d04ca5d9df165766	31	2	services	475.60594553877627	2018-01-01 08:26:42.379608	2018-01-01 16:22:18.736340	1	36	0	0	0	0	0	0	0	0	31.257964414982627	247.77456202008722	4	4.076536217490402
932	0xcb74d9fcab55d04ca5d9df165766	3131	3	private car	18.36843372939188	2018-01-01 16:22:18.736340	2018-01-01 16:40:40.842364	1	36	0	0	0	0	0	0	0	0	17.732001683293312	5.4284849634839745	1	0.9733440580872721
933	0xcb74d9fcab55d04ca5d9df165766	31	4	free time	224.6912698494206	2018-01-01 16:40:40.842364	2018-01-01 20:25:22.318555	1	36	0	0	0	0	0	0	0	0	72.70120690150257	272.2554416380679	4	4.7111387898148465
934	0xcb74d9fcab55d04ca5d9df165766	3139	5	private car	21.337893077285038	2018-01-01 20:25:22.318555	2018-01-01 20:46:42.592140	1	36	0	0	0	0	0	0	0	0	7.578718519117125	2.6952314237293535	0	0.9577474266399414
935	0xcb74d9fcab55d04ca5d9df165766	39	6	stay at home	193.29013099844906	2018-01-01 20:46:42.592140	2018-01-02 00:00:00.000000	1	36	0	0	0	0	0	0	0	0	10.248641042167346	33.0160194932768	4	1.1457101638795417
936	0x1c755f239948ddd62d54064964750	30	0	stay at home	478.0	2018-01-01 00:00:00.000000	2018-01-01 07:58:00.000000	1	1	0	0	0	0	0	0	0	0	36.33618478268205	289.47827210203366	4	5.215925742937629
937	0x1c755f239948ddd62d54064964750	3039	1	private car	20.378334466542274	2018-01-01 07:58:00.000000	2018-01-01 08:18:22.700068	1	1	0	0	0	0	0	0	0	0	27.653462051925207	9.392191647532771	1	0.9964142966799645
938	0x1c755f239948ddd62d54064964750	39	2	school	348.9951962208578	2018-01-01 08:18:22.700068	2018-01-01 14:07:22.411841	1	1	0	0	0	0	0	0	0	0	39.70655368962561	230.95660826941523	4	3.6908380824244174
939	0x1c755f239948ddd62d54064964750	3930	3	private car	17.378334466542274	2018-01-01 14:07:22.411841	2018-01-01 14:24:45.111909	1	1	0	0	0	0	0	0	0	0	25.263587703909213	7.317317949055984	1	0.9842703724508112
940	0x1c755f239948ddd62d54064964750	30	4	stay at home	575.2481348460577	2018-01-01 14:24:45.111909	2018-01-02 00:00:00.000000	1	1	0	0	0	0	0	0	0	0	30.815292686585373	295.44066071156	4	5.402999729544148
941	0x147aeba6ad14b8cb63c1341a22394	40	0	stay at home	478.0	2018-01-01 00:00:00.000000	2018-01-01 07:58:00.000000	1	29	0	0	0	0	0	0	1	0	27.841112269197765	221.8008610779422	4	5.096432241314714
942	0x147aeba6ad14b8cb63c1341a22394	4039	1	private car	26.719571777905983	2018-01-01 07:58:00.000000	2018-01-01 08:24:43.174307	1	29	0	0	0	0	0	0	1	0	20.454900598079345	9.109103079005218	1	2.594748636071377
943	0x147aeba6ad14b8cb63c1341a22394	39	2	services	467.2792499349379	2018-01-01 08:24:43.174307	2018-01-01 16:11:59.929303	1	29	0	0	0	0	0	0	1	0	39.70655368962561	309.23414375982657	4	7.461900038111759
944	0x147aeba6ad14b8cb63c1341a22394	3940	3	private car	25.719571777905983	2018-01-01 16:11:59.929303	2018-01-01 16:37:43.103610	1	29	0	0	0	0	0	0	1	0	17.015537695865927	7.293872385141478	1	2.5841339981653584
945	0x147aeba6ad14b8cb63c1341a22394	40	4	stay at home	442.2816065092501	2018-01-01 16:37:43.103610	2018-01-02 00:00:00.000001	1	29	0	0	0	0	0	0	1	0	12.955597037884903	95.50037118670362	4	3.2574946141871544
946	0x165cc257df1d0ff17b704876868ac	31	0	stay at home	477.0	2018-01-01 00:00:00.000000	2018-01-01 07:57:00.000000	0	9	0	0	0	0	0	0	0	0	33.09554835970861	263.10960945968344	4	4.463252640887039
947	0x165cc257df1d0ff17b704876868ac	3139	1	private car	32.85189091269144	2018-01-01 07:57:00.000000	2018-01-01 08:29:51.113455	0	9	0	0	0	0	0	0	0	0	26.357804577485233	14.431728677959732	2	1.0265375285096514
948	0x165cc257df1d0ff17b704876868ac	39	2	school	362.87821665359974	2018-01-01 08:29:51.113455	2018-01-01 14:32:43.806454	0	9	0	0	0	0	0	0	0	0	39.70655368962561	240.14405653919587	4	3.8967831293726456
949	0x165cc257df1d0ff17b704876868ac	3931	3	private car	25.851890912691438	2018-01-01 14:32:43.806454	2018-01-01 14:58:34.919909	0	9	0	0	0	0	0	0	0	0	22.93837701653772	9.88334033909536	1	0.9993107790260181
950	0x165cc257df1d0ff17b704876868ac	31	4	stay at home	541.4180015210173	2018-01-01 14:58:34.919909	2018-01-02 00:00:00.000000	0	9	0	0	0	0	0	0	0	0	23.917167647383298	215.8197518281566	4	3.374998005307794
951	0x1052987943627c56c2efbfc010606	39	0	stay at home	490.0	2018-01-01 00:00:00.000000	2018-01-01 08:10:00.000000	0	7	0	0	0	0	0	0	0	0	43.00945865602414	351.2439123575304	4	7.513876582671121
952	0x1052987943627c56c2efbfc010606	3939	1	private car	21.033859037192325	2018-01-01 08:10:00.000000	2018-01-01 08:31:02.031542	0	7	0	0	0	0	0	0	0	0	30.543502838173538	10.707462220003764	2	1.0041898547208299
953	0x1052987943627c56c2efbfc010606	39	2	school	362.49049475423766	2018-01-01 08:31:02.031542	2018-01-01 14:33:31.461227	0	7	0	0	0	0	0	0	0	0	39.70655368962561	239.88747153230145	4	3.890878457772143
954	0x1052987943627c56c2efbfc010606	3939	3	private car	14.033859037192325	2018-01-01 14:33:31.461227	2018-01-01 14:47:33.492769	0	7	0	0	0	0	0	0	0	0	29.752820787648503	6.9591148815450765	1	0.9821888956306762
955	0x1052987943627c56c2efbfc010606	39	4	stay at home	552.4417871713777	2018-01-01 14:47:33.492769	2018-01-01 23:59:59.999999	0	7	0	0	0	0	0	0	0	0	44.13335083501195	406.3517868192569	4	10.406587926821812
956	0x23fa1b5c625b57f100c4e138b20d	40	0	stay at home	489.0	2018-01-01 00:00:00.000000	2018-01-01 08:09:00.000000	1	69	0	0	0	0	0	0	1	0	27.841112269197765	226.9050649939618	4	5.203512031140686
957	0x23fa1b5c625b57f100c4e138b20d	4039	1	private car	19.887211942298734	2018-01-01 08:09:00.000000	2018-01-01 08:28:53.232717	1	69	0	0	0	0	0	0	1	0	20.96995078767189	6.950564262233419	1	2.582139262793832
958	0x23fa1b5c625b57f100c4e138b20d	39	2	services	474.52669986131053	2018-01-01 08:28:53.232717	2018-01-01 16:23:24.834709	1	69	0	0	0	0	0	0	1	0	39.70655368962561	314.0303314200664	4	7.630435670897571
959	0x23fa1b5c625b57f100c4e138b20d	3930	3	private car	17.389948818881603	2018-01-01 16:23:24.834709	2018-01-01 16:40:48.231638	1	69	0	0	0	0	0	0	1	0	22.67125855393744	6.570867098543397	1	2.579937803206291
960	0x23fa1b5c625b57f100c4e138b20d	30	4	free time	244.4695247996069	2018-01-01 16:40:48.231638	2018-01-01 20:45:16.403126	1	69	0	0	0	0	0	0	1	0	82.18676352292445	334.8693170544501	4	8.420806116643755
961	0x23fa1b5c625b57f100c4e138b20d	3040	5	private car	21.702411138194783	2018-01-01 20:45:16.403126	2018-01-01 21:06:58.547794	1	69	0	0	0	0	0	0	1	0	3.189562660361084	1.1536866701031763	0	2.549061467384857
962	0x23fa1b5c625b57f100c4e138b20d	40	6	stay at home	173.02420343970743	2018-01-01 21:06:58.547794	2018-01-02 00:00:00.000000	1	69	0	0	0	0	0	0	1	0	1.1049698230747993	3.1864420577071932	0	2.5605318596742386
963	0x139a1136a8f8fb77523789b696d8	30	0	stay at home	479.0	2018-01-01 00:00:00.000000	2018-01-01 07:59:00.000000	1	46	0	0	0	0	0	0	0	0	36.33618478268205	290.083875181745	4	5.234627584885779
964	0x139a1136a8f8fb77523789b696d8	3040	1	private car	15.526707866944802	2018-01-01 07:59:00.000000	2018-01-01 08:14:31.602472	1	46	0	0	0	0	0	0	0	0	18.166346773493622	4.701059322694179	0	0.9691685505875323
965	0x139a1136a8f8fb77523789b696d8	40	2	residence	478.84110795859135	2018-01-01 08:14:31.602472	2018-01-01 16:13:22.068950	1	46	0	0	0	0	0	0	0	0	16.90465812680253	134.91075378498883	4	2.0922134130153465
966	0x139a1136a8f8fb77523789b696d8	4030	3	private car	19.526707866944804	2018-01-01 16:13:22.068950	2018-01-01 16:32:53.671422	1	46	0	0	0	0	0	0	0	0	14.38983122069055	4.683100508351102	0	0.9690656917983926
967	0x139a1136a8f8fb77523789b696d8	30	4	stay at home	134.4510416686474	2018-01-01 16:32:53.671422	2018-01-01 18:47:20.733922	1	46	0	0	0	0	0	0	0	0	29.73423558349706	66.6299824570357	4	1.397497582709955
968	0x139a1136a8f8fb77523789b696d8	3039	5	private car	20.321245787756457	2018-01-01 18:47:20.733922	2018-01-01 19:07:40.008669	1	46	0	0	0	0	0	0	0	0	25.3487111108739	8.585289814781692	1	0.9916739182317575
969	0x139a1136a8f8fb77523789b696d8	39	6	gym	247.52188819532273	2018-01-01 19:07:40.008669	2018-01-01 23:15:11.321961	1	46	0	0	0	0	0	0	0	0	37.39230135082316	154.25688390540444	4	2.3456397610030963
970	0x139a1136a8f8fb77523789b696d8	3930	7	private car	16.321245787756457	2018-01-01 23:15:11.321961	2018-01-01 23:31:30.596708	1	46	0	0	0	0	0	0	0	0	2.0732414526341	0.563964722096773	0	0.9457595019758434
971	0x139a1136a8f8fb77523789b696d8	30	8	stay at home	28.490054868036168	2018-01-01 23:31:30.596708	2018-01-02 00:00:00.000000	1	46	0	0	0	0	0	0	0	0	3.5256066677666267	1.6740787901297558	0	0.9519848155691949
972	0xfc61fc21440fc58385863e71b336	39	0	stay at home	486.0	2018-01-01 00:00:00.000000	2018-01-01 08:06:00.000000	1	22	0	0	0	0	0	0	0	1	43.00945865602414	348.3766151137955	4	8.387621249005953
973	0xfc61fc21440fc58385863e71b336	3939	1	by foot	16.05698039928844	2018-01-01 08:06:00.000000	2018-01-01 08:22:03.418824	1	22	0	0	0	0	0	0	0	1	89.08521661133949	23.84065961657739	3	2.085236893662927
974	0xfc61fc21440fc58385863e71b336	39	2	services	478.12351826026924	2018-01-01 08:22:03.418824	2018-01-01 16:20:10.829920	1	22	0	0	0	0	0	0	0	1	39.70655368962561	316.41061913456787	4	7.115868330166389
975	0xfc61fc21440fc58385863e71b336	3939	3	by foot	24.606690063126067	2018-01-01 16:20:10.829920	2018-01-01 16:44:47.231324	1	22	0	0	0	0	0	0	0	1	73.78281466824572	30.259180875443235	4	2.1271944512268526
976	0xfc61fc21440fc58385863e71b336	39	4	shopping	238.34791494638773	2018-01-01 16:44:47.231324	2018-01-01 20:43:08.106221	1	22	0	0	0	0	0	0	0	1	32.88605453784667	130.63870883181576	4	3.0400509217689438
977	0xfc61fc21440fc58385863e71b336	3939	5	by foot	23.663670462414505	2018-01-01 20:43:08.106221	2018-01-01 21:06:47.926449	1	22	0	0	0	0	0	0	0	1	13.439421188176253	5.300433903376567	1	1.9726077277086564
978	0xfc61fc21440fc58385863e71b336	39	6	stay at home	173.20122586851403	2018-01-01 21:06:47.926449	2018-01-02 00:00:00.000001	1	22	0	0	0	0	0	0	0	1	3.4211702235205004	9.87584794364348	1	1.9992665304673132
979	0xf17e1f5d7d8b01eb5bacb126ef64	40	0	stay at home	474.0	2018-01-01 00:00:00.000000	2018-01-01 07:54:00.000000	0	37	0	1	0	0	0	0	0	0	27.841112269197765	219.94478692666235	4	5.63258807541687
980	0xf17e1f5d7d8b01eb5bacb126ef64	4030	1	private car	34.59545966224199	2018-01-01 07:54:00.000000	2018-01-01 08:28:35.727580	0	37	0	1	0	0	0	0	0	0	18.166346773493622	10.474551950211643	2	3.177108538601328
981	0xf17e1f5d7d8b01eb5bacb126ef64	30	2	industry	474.99094346730436	2018-01-01 08:28:35.727580	2018-01-01 16:23:35.184188	0	37	0	1	0	0	0	0	0	0	34.0710171385198	269.72374292527024	4	6.815473857108781
982	0xf17e1f5d7d8b01eb5bacb126ef64	3040	3	private car	34.59545966224199	2018-01-01 16:23:35.184188	2018-01-01 16:58:10.911768	0	37	0	1	0	0	0	0	0	0	14.38983122069055	8.297047092364505	1	3.1642860254263137
983	0xf17e1f5d7d8b01eb5bacb126ef64	40	4	stay at home	421.8181372082116	2018-01-01 16:58:10.911768	2018-01-02 00:00:00.000000	0	37	0	1	0	0	0	0	0	0	12.955597037884903	91.08176348234724	4	3.7890711150131064
984	0x1905635e944807183331fa85e4201	39	0	stay at home	472.0	2018-01-01 00:00:00.000000	2018-01-01 07:52:00.000000	0	40	0	0	0	0	0	0	1	0	43.00945865602414	338.3410747607232	4	8.56220163947339
985	0x1905635e944807183331fa85e4201	3939	1	metro	16.167472408721192	2018-01-01 07:52:00.000000	2018-01-01 08:08:10.048345	0	40	0	0	0	0	0	0	1	0	66.37146852626589	17.88431476874518	3	2.6476989679180507
986	0x1905635e944807183331fa85e4201	39	2	services	461.5582758815452	2018-01-01 08:08:10.048345	2018-01-01 15:49:43.544898	0	40	0	0	0	0	0	0	1	0	39.70655368962561	305.4481410363601	4	7.332194911713801
987	0x1905635e944807183331fa85e4201	3939	3	metro	17.167472408721192	2018-01-01 15:49:43.544898	2018-01-01 16:06:53.593243	0	40	0	0	0	0	0	0	1	0	54.86357511287061	15.69781519990015	3	2.634247477955518
988	0x1905635e944807183331fa85e4201	39	4	stay at home	117.38216692373274	2018-01-01 16:06:53.593243	2018-01-01 18:04:16.523258	0	40	0	0	0	0	0	0	1	0	37.52383145985068	73.41047746730345	4	3.0546363263153355
989	0x1905635e944807183331fa85e4201	3939	5	metro	12.381983507393143	2018-01-01 18:04:16.523258	2018-01-01 18:16:39.442268	0	40	0	0	0	0	0	0	1	0	61.17076262997069	12.623589566982632	2	2.6156262469901193
990	0x1905635e944807183331fa85e4201	39	6	running	237.67044813380824	2018-01-01 18:16:39.442268	2018-01-01 22:14:19.669156	0	40	0	0	0	0	0	0	1	0	80.4878455657509	318.8263720822794	4	7.803811486209172
991	0x1905635e944807183331fa85e4201	3939	7	metro	19.381983507393144	2018-01-01 22:14:19.669156	2018-01-01 22:33:42.588166	0	40	0	0	0	0	0	0	1	0	3.9564376208849037	1.2780601452670162	0	2.549759328844506
992	0x1905635e944807183331fa85e4201	39	8	stay at home	86.29019722868497	2018-01-01 22:33:42.588166	2018-01-02 00:00:00.000000	0	40	0	0	0	0	0	0	1	0	2.647540964351552	3.8076138664153043	0	2.5640645731211147
993	0x1540de6ddce0976e27e160c2667	40	0	stay at home	485.0	2018-01-01 00:00:00.000000	2018-01-01 08:05:00.000000	1	57	0	0	0	0	0	0	0	0	27.841112269197765	225.04899084268195	4	3.5641996832259957
994	0x1540de6ddce0976e27e160c2667	4031	1	by foot	19.098323679972125	2018-01-01 08:05:00.000000	2018-01-01 08:24:05.899421	1	57	0	0	0	0	0	0	0	0	51.68477234184737	16.451541858504534	3	1.0388648351697165
995	0x1540de6ddce0976e27e160c2667	31	2	services	475.4990388712704	2018-01-01 08:24:05.899421	2018-01-01 16:19:35.841753	1	57	0	0	0	0	0	0	0	0	31.257964414982627	247.71886727327683	4	4.07519462213331
996	0x1540de6ddce0976e27e160c2667	3140	3	by foot	23.098323679972125	2018-01-01 16:19:35.841753	2018-01-01 16:42:41.741174	1	57	0	0	0	0	0	0	0	0	38.59641340028884	14.858540826764752	2	1.0291301967338957
997	0x1540de6ddce0976e27e160c2667	40	4	stay at home	108.75961363781936	2018-01-01 16:42:41.741174	2018-01-01 18:31:27.317992	1	57	0	0	0	0	0	0	0	0	12.955597037884903	23.48409547146065	3	1.082952388270133
998	0x1540de6ddce0976e27e160c2667	4039	5	by foot	24.005910087450218	2018-01-01 18:31:27.317992	2018-01-01 18:55:27.672597	1	57	0	0	0	0	0	0	0	0	54.2487767556713	21.704854285846743	3	1.0716244650584053
999	0x1540de6ddce0976e27e160c2667	39	6	shopping	253.97137485478837	2018-01-01 18:55:27.672597	2018-01-01 23:09:25.955088	1	57	0	0	0	0	0	0	0	0	35.87458259502041	151.85195106664992	4	2.312536631213872
1000	0x1540de6ddce0976e27e160c2667	3940	7	by foot	27.005910087450218	2018-01-01 23:09:25.955088	2018-01-01 23:36:26.309693	1	57	0	0	0	0	0	0	0	0	3.9475238849346104	1.776774585076771	0	0.9525627811335008
1001	0x1540de6ddce0976e27e160c2667	40	8	stay at home	23.561505101277135	2018-01-01 23:36:26.309693	2018-01-01 23:59:59.999999	1	57	0	0	0	0	0	0	0	0	1.390186081247524	0.5459146074173	0	0.9456586173481853
1002	0x15517a6507651de0de3d1b650928c	30	0	stay at home	472.0	2018-01-01 00:00:00.000000	2018-01-01 07:52:00.000000	1	16	0	0	0	0	0	0	0	0	36.33618478268205	285.8446536237654	4	5.105109510060168
1003	0x15517a6507651de0de3d1b650928c	3039	1	by foot	16.270483684180583	2018-01-01 07:52:00.000000	2018-01-01 08:08:16.229021	1	16	0	0	0	0	0	0	0	0	80.65593098478185	21.871850152004804	3	1.07268262216166
1004	0x15517a6507651de0de3d1b650928c	39	2	school	365.8309457684119	2018-01-01 08:08:16.229021	2018-01-01 14:14:06.085767	1	16	0	0	0	0	0	0	0	0	39.70655368962561	242.09810149133267	4	3.9420456134740607
1005	0x15517a6507651de0de3d1b650928c	3930	3	by foot	15.270483684180581	2018-01-01 14:14:06.085767	2018-01-01 14:29:22.314788	1	16	0	0	0	0	0	0	0	0	73.68546413640186	18.753544630936634	3	1.0530950013299352
1006	0x15517a6507651de0de3d1b650928c	30	4	stay at home	570.6280868632269	2018-01-01 14:29:22.314788	2018-01-02 00:00:00.000000	1	16	0	0	0	0	0	0	0	0	30.815292686585373	293.06785853127667	4	5.327760835080418
1007	0x371240076feeac0a622c16326fdf	40	0	stay at home	473.0	2018-01-01 00:00:00.000000	2018-01-01 07:53:00.000000	1	86	0	0	1	0	0	1	0	0	27.841112269197765	219.4807683888424	4	5.948817232756065
1008	0x371240076feeac0a622c16326fdf	4031	1	private car	23.128322738146608	2018-01-01 07:53:00.000000	2018-01-01 08:16:07.699364	1	86	0	0	1	0	0	1	0	0	16.870689299053655	6.503179115391822	1	3.4795458712251026
1009	0x371240076feeac0a622c16326fdf	31	2	services	479.47470567499937	2018-01-01 08:16:07.699364	2018-01-01 16:15:36.181704	1	86	0	0	1	0	0	1	0	0	31.257964414982627	249.79005479788998	4	6.6253844847016445
1010	0x371240076feeac0a622c16326fdf	3140	3	private car	29.128322738146608	2018-01-01 16:15:36.181704	2018-01-01 16:44:43.881068	1	86	0	0	1	0	0	1	0	0	13.233056022956172	6.42427877747737	1	3.4790892144866907
1011	0x371240076feeac0a622c16326fdf	40	4	stay at home	435.26864884870747	2018-01-01 16:44:43.881068	2018-01-01 23:59:59.999999	1	86	0	0	1	0	0	1	0	0	12.955597037884903	93.98608696180797	4	4.142727177676642
1012	0xbe75e7043ca6ed5045003e97a22f	39	0	stay at home	478.0	2018-01-01 00:00:00.000000	2018-01-01 07:58:00.000000	1	45	0	0	0	0	0	0	1	1	43.00945865602414	342.64202062632563	4	9.741439323081755
1013	0xbe75e7043ca6ed5045003e97a22f	3940	1	private car	22.551472235935247	2018-01-01 07:58:00.000000	2018-01-01 08:20:33.088334	1	45	0	0	0	0	0	0	1	1	20.454900598079345	7.688135382106694	1	3.586429796871824
1014	0xbe75e7043ca6ed5045003e97a22f	40	2	residence	502.3050291112609	2018-01-01 08:20:33.088334	2018-01-01 16:42:51.390081	1	45	0	0	0	0	0	0	1	1	16.90465812680253	141.52157987499098	4	4.775573998460075
1015	0xbe75e7043ca6ed5045003e97a22f	4039	3	private car	25.551472235935247	2018-01-01 16:42:51.390081	2018-01-01 17:08:24.478415	1	45	0	0	0	0	0	0	1	1	17.53687739958179	7.468217266340241	1	3.585148551026911
1016	0xbe75e7043ca6ed5045003e97a22f	39	4	stay at home	123.39187560203999	2018-01-01 17:08:24.478415	2018-01-01 19:11:47.990951	1	45	0	0	0	0	0	0	1	1	39.29180161853846	80.80481829157884	4	4.119614183665969
1017	0xbe75e7043ca6ed5045003e97a22f	3930	5	private car	27.766507817392622	2018-01-01 19:11:47.990951	2018-01-01 19:39:33.981420	1	45	0	0	0	0	0	0	1	1	25.971996847278216	12.019194224887453	2	3.6120049254198427
1018	0xbe75e7043ca6ed5045003e97a22f	30	6	gym	250.49326096976256	2018-01-01 19:39:33.981420	2018-01-01 23:50:03.577078	1	45	0	0	0	0	0	0	1	1	30.13489045210021	125.80978297188572	4	4.582652941573408
1019	0xbe75e7043ca6ed5045003e97a22f	3039	7	private car	20.766507817392622	2018-01-01 23:50:03.577078	2018-01-02 00:10:49.567547	1	45	0	0	0	0	0	0	1	1	2.0732414526341	0.7175664138911412	0	3.5466184390162137
1020	0xbe75e7043ca6ed5045003e97a22f	39	8	stay at home	-10.826125789719299	2018-01-02 00:10:49.567547	2018-01-02 00:00:00.000000	1	45	0	0	0	0	0	0	1	1	43.00945865602414	-7.7604301592974805	0	3.500356806784431
1021	0x71fd1295d0a545f6e9bc8d7e8ff9	40	0	stay at home	489.0	2018-01-01 00:00:00.000000	2018-01-01 08:09:00.000000	1	5	0	0	0	0	0	0	0	0	27.841112269197765	226.9050649939618	4	3.603512031140686
1022	0x71fd1295d0a545f6e9bc8d7e8ff9	4039	1	by foot	21.26789667499063	2018-01-01 08:09:00.000000	2018-01-01 08:30:16.073800	1	5	0	0	0	0	0	0	0	0	61.16235646404302	21.67991129460354	3	1.0714665052402434
1023	0x71fd1295d0a545f6e9bc8d7e8ff9	39	2	school	363.32242081885124	2018-01-01 08:30:16.073800	2018-01-01 14:33:35.419049	1	5	0	0	0	0	0	0	0	0	39.70655368962561	240.4380201481411	4	3.903558992078989
1024	0x71fd1295d0a545f6e9bc8d7e8ff9	3940	3	by foot	22.26789667499063	2018-01-01 14:33:35.419049	2018-01-01 14:55:51.492849	1	5	0	0	0	0	0	0	0	0	56.31599623879532	20.900646423244254	3	1.066543259644671
1025	0x71fd1295d0a545f6e9bc8d7e8ff9	40	4	stay at home	544.1417858311675	2018-01-01 14:55:51.492849	2018-01-01 23:59:59.999999	1	5	0	0	0	0	0	0	0	0	13.148062482162722	119.24016998772993	4	1.9071489005764026
1026	0x200e64db7ea3ff08c0dcf77434a4	31	0	stay at home	480.0	2018-01-01 00:00:00.000000	2018-01-01 08:00:00.000000	0	37	0	0	0	0	0	0	0	0	33.09554835970861	264.76438687766887	4	4.507116204300499
1027	0x200e64db7ea3ff08c0dcf77434a4	3139	1	private car	26.414212947107686	2018-01-01 08:00:00.000000	2018-01-01 08:26:24.852777	0	37	0	0	0	0	0	0	0	0	27.29404542484932	12.015845467333337	2	1.0119848968695273
1028	0x200e64db7ea3ff08c0dcf77434a4	39	2	services	494.5157767735891	2018-01-01 08:26:24.852777	2018-01-01 16:40:55.799383	0	37	0	0	0	0	0	0	0	0	39.70655368962561	327.25862068045717	4	6.520809001471064
1029	0x200e64db7ea3ff08c0dcf77434a4	3940	3	private car	22.7697727304429	2018-01-01 16:40:55.799383	2018-01-01 17:03:41.985747	0	37	0	0	0	0	0	0	0	0	17.53687739958179	6.655178546501964	1	0.9804262089305753
1030	0x200e64db7ea3ff08c0dcf77434a4	40	4	gym	222.58616410337817	2018-01-01 17:03:41.985747	2018-01-01 20:46:17.155593	0	37	0	0	0	0	0	0	0	0	12.515852937719977	46.430928264818114	4	1.2402423276462995
1031	0x200e64db7ea3ff08c0dcf77434a4	4031	5	private car	23.64444021666479	2018-01-01 20:46:17.155593	2018-01-01 21:09:55.822006	0	37	0	0	0	0	0	0	0	0	3.4762617368806232	1.3699043802525535	0	0.95027499760536
1032	0x200e64db7ea3ff08c0dcf77434a4	31	6	stay at home	170.06963322881734	2018-01-01 21:09:55.822006	2018-01-02 00:00:00.000000	0	37	0	0	0	0	0	0	0	0	2.413661029109731	6.841507432656362	1	0.9815064525912672
1033	0x1d77a0e7008e9fc101ed0b94fdb0d	31	0	stay at home	486.0	2018-01-01 00:00:00.000000	2018-01-01 08:06:00.000000	1	40	0	0	1	0	0	0	0	0	33.09554835970861	268.0739417136397	4	6.096140803103682
1034	0x1d77a0e7008e9fc101ed0b94fdb0d	3139	1	private car	30.341680204474113	2018-01-01 08:06:00.000000	2018-01-01 08:36:20.500812	1	40	0	0	1	0	0	0	0	0	27.29404542484932	13.802453296119465	2	2.522726907744618
1035	0x1d77a0e7008e9fc101ed0b94fdb0d	39	2	services	471.37301909017526	2018-01-01 08:36:20.500812	2018-01-01 16:27:42.881957	1	40	0	0	1	0	0	0	0	0	39.70655368962561	311.94330150574933	4	7.4565110293139965
1036	0x1d77a0e7008e9fc101ed0b94fdb0d	3940	3	private car	14.57358587632884	2018-01-01 16:27:42.881957	2018-01-01 16:42:17.297110	1	40	0	0	1	0	0	0	0	0	17.015537695865927	4.132956664043544	0	2.465920036529664
1037	0x1d77a0e7008e9fc101ed0b94fdb0d	40	4	gym	240.0206018852761	2018-01-01 16:42:17.297110	2018-01-01 20:42:18.533223	1	40	0	0	1	0	0	0	0	0	11.354343471404746	45.42127256697871	4	2.7328637569448824
1038	0x1d77a0e7008e9fc101ed0b94fdb0d	4031	5	private car	28.768094328145274	2018-01-01 20:42:18.533223	2018-01-01 21:11:04.618883	1	40	0	0	1	0	0	0	0	0	3.4762617368806232	1.6667570925983983	0	2.451943622904224
1039	0x1d77a0e7008e9fc101ed0b94fdb0d	31	6	stay at home	168.92301861560054	2018-01-01 21:11:04.618883	2018-01-02 00:00:00.000000	1	40	0	0	1	0	0	0	0	0	2.413661029109731	6.795381782534211	1	2.4812389278536333
1040	0xcb5b1143d2cf6065522b9a324289	30	0	stay at home	475.0	2018-01-01 00:00:00.000000	2018-01-01 07:55:00.000000	0	28	0	0	0	1	1	0	1	0	36.33618478268205	287.66146286289955	4	40.255920161392204
1041	0xcb5b1143d2cf6065522b9a324289	3040	1	private car	21.48600566531204	2018-01-01 07:55:00.000000	2018-01-01 08:16:29.160340	0	28	0	0	0	1	1	0	1	0	18.166346773493622	6.50537049488845	1	36.07525855745758
1042	0xcb5b1143d2cf6065522b9a324289	40	2	residence	479.72244972999533	2018-01-01 08:16:29.160340	2018-01-01 16:16:12.507324	0	28	0	0	0	1	1	0	1	0	16.90465812680253	135.1590668072964	4	37.190986052929624
1043	0xcb5b1143d2cf6065522b9a324289	4030	3	private car	27.48600566531204	2018-01-01 16:16:12.507324	2018-01-01 16:43:41.667664	0	28	0	0	0	1	1	0	1	0	14.38983122069055	6.5919830409130755	1	36.07576010239046
1044	0xcb5b1143d2cf6065522b9a324289	30	4	stay at home	436.30553893938054	2018-01-01 16:43:41.667664	2018-01-02 00:00:00.000000	0	28	0	0	0	1	1	0	1	0	29.73423558349706	216.22019468680318	4	38.47869479289188
1045	0x1caebbd9b7eba529432a6ec0355ba	39	0	stay at home	470.0	2018-01-01 00:00:00.000000	2018-01-01 07:50:00.000000	0	10	0	0	0	0	0	0	0	0	43.00945865602414	336.9074261388557	4	6.903461058202022
1046	0x1caebbd9b7eba529432a6ec0355ba	3939	1	private car	12.528250315429686	2018-01-01 07:50:00.000000	2018-01-01 08:02:31.695019	0	10	0	0	0	0	0	0	0	0	29.942015876510922	6.252017830824977	1	0.9780929479888453
1047	0x1caebbd9b7eba529432a6ec0355ba	39	2	school	376.5076170790515	2018-01-01 08:02:31.695019	2018-01-01 14:19:02.152044	0	10	0	0	0	0	0	0	0	0	39.70655368962561	249.16366520170598	4	4.110140699355745
1048	0x1caebbd9b7eba529432a6ec0355ba	3939	3	private car	15.528250315429686	2018-01-01 14:19:02.152044	2018-01-01 14:34:33.847063	0	10	0	0	0	0	0	0	0	0	29.752820787648503	7.7001541463454295	1	0.9864998663532986
1049	0x1caebbd9b7eba529432a6ec0355ba	39	4	stay at home	565.4358822900892	2018-01-01 14:34:33.847063	2018-01-02 00:00:00.000000	0	10	0	0	0	0	0	0	0	0	44.13335083501195	415.9096694635505	4	11.011345457905868
1050	0x1d1eb3c0a97bb420e2f474dea61a7	40	0	stay at home	487.0	2018-01-01 00:00:00.000000	2018-01-01 08:07:00.000000	0	49	0	0	1	0	0	0	0	0	27.841112269197765	225.97702791832188	4	5.083801953218495
1051	0x1d1eb3c0a97bb420e2f474dea61a7	4030	1	private car	25.239553358026043	2018-01-01 08:07:00.000000	2018-01-01 08:32:14.373201	0	49	0	0	1	0	0	0	0	0	18.802436729554277	7.909418418274897	1	2.487720676649264
1052	0x1d1eb3c0a97bb420e2f474dea61a7	30	2	industry	468.36416228215865	2018-01-01 08:32:14.373201	2018-01-01 16:20:36.222938	0	49	0	0	1	0	0	0	0	0	34.0710171385198	265.96072333639825	4	6.039096007418685
1053	0x1d1eb3c0a97bb420e2f474dea61a7	3040	3	private car	31.239553358026043	2018-01-01 16:20:36.222938	2018-01-01 16:51:50.596139	0	49	0	0	1	0	0	0	0	0	14.38983122069055	7.492198337195858	1	2.4852881841823344
1054	0x1d1eb3c0a97bb420e2f474dea61a7	40	4	stay at home	128.5926032179382	2018-01-01 16:51:50.596139	2018-01-01 19:00:26.152332	0	49	0	0	1	0	0	0	0	0	12.955597037884903	27.766565822403813	4	2.610711059094441
1055	0x1d1eb3c0a97bb420e2f474dea61a7	4040	5	private car	23.896130467772952	2018-01-01 19:00:26.152332	2018-01-01 19:24:19.920160	0	49	0	0	1	0	0	0	0	0	10.060275408121576	4.006694228236682	0	2.465199525237675
1056	0x1d1eb3c0a97bb420e2f474dea61a7	40	6	gym	248.13496177238886	2018-01-01 19:24:19.920160	2018-01-01 23:32:28.017866	0	49	0	0	1	0	0	0	0	0	13.07835803055805	54.086631165968946	4	2.7976461769710936
1057	0x1d1eb3c0a97bb420e2f474dea61a7	4040	7	private car	23.896130467772952	2018-01-01 23:32:28.017866	2018-01-01 23:56:21.785694	0	49	0	0	1	0	0	0	0	0	0.9372040997174318	0.373259190696324	0	2.4446941655735497
1058	0x1d1eb3c0a97bb420e2f474dea61a7	40	8	stay at home	3.6369050759162747	2018-01-01 23:56:21.785694	2018-01-01 23:59:59.999999	0	49	0	0	1	0	0	0	0	0	1.390186081247524	0.08426624692262123	0	2.443082053875213
1059	0x6cb105a4e9722af1e071d98caf48	40	0	stay at home	485.0	2018-01-01 00:00:00.000000	2018-01-01 08:05:00.000000	1	36	0	0	0	0	0	0	1	0	27.841112269197765	225.04899084268195	4	5.164199683225996
1060	0x6cb105a4e9722af1e071d98caf48	4039	1	by foot	15.8365402158946	2018-01-01 08:05:00.000000	2018-01-01 08:20:50.192413	1	36	0	0	0	0	0	0	1	0	61.16235646404302	16.143335297361638	3	2.636974264426687
1061	0x6cb105a4e9722af1e071d98caf48	39	2	services	480.63801024539816	2018-01-01 08:20:50.192413	2018-01-01 16:21:28.473028	1	36	0	0	0	0	0	0	1	0	39.70655368962561	318.0746493180621	4	7.776311060512327
1062	0x6cb105a4e9722af1e071d98caf48	3939	3	by foot	17.43518759901442	2018-01-01 16:21:28.473028	2018-01-01 16:38:54.584284	1	36	0	0	0	0	0	0	1	0	73.78281466824572	21.440286922069614	3	2.669950189701522
1063	0x6cb105a4e9722af1e071d98caf48	39	4	gym	233.15207412375764	2018-01-01 16:38:54.584284	2018-01-01 20:32:03.708731	1	36	0	0	0	0	0	0	1	0	32.88605453784667	127.79086375409938	4	3.606002638387184
1064	0x6cb105a4e9722af1e071d98caf48	3940	5	by foot	22.462401275467048	2018-01-01 20:32:03.708731	2018-01-01 20:54:31.452808	1	36	0	0	0	0	0	0	1	0	14.866091973290363	5.565468721700799	1	2.574132371196368
1065	0x6cb105a4e9722af1e071d98caf48	40	6	stay at home	185.4757865404681	2018-01-01 20:54:31.452808	2018-01-02 00:00:00.000000	1	36	0	0	0	0	0	0	1	0	4.8722982220937086	15.061555750042583	3	2.630365706916162
1066	0x1d4f73f28d43ea89b8f1ea4d4cf51	40	0	stay at home	471.0	2018-01-01 00:00:00.000000	2018-01-01 07:51:00.000000	0	26	0	0	0	0	0	0	0	0	27.841112269197765	218.55273131320246	4	3.4299532867473976
1067	0x1d4f73f28d43ea89b8f1ea4d4cf51	4031	1	private car	23.96074426604073	2018-01-01 07:51:00.000000	2018-01-01 08:14:57.644656	0	26	0	0	0	0	0	0	0	0	16.870689299053655	6.737237864774243	1	0.980901802103958
1068	0x1d4f73f28d43ea89b8f1ea4d4cf51	31	2	services	495.3826461085863	2018-01-01 08:14:57.644656	2018-01-01 16:30:20.603423	0	26	0	0	0	0	0	0	0	0	31.257964414982627	258.07755206436866	4	4.332472229166038
1069	0x1d4f73f28d43ea89b8f1ea4d4cf51	3140	3	private car	27.96074426604073	2018-01-01 16:30:20.603423	2018-01-01 16:58:18.248079	0	26	0	0	0	0	0	0	0	0	13.233056022956172	6.166768255267793	1	0.9776002844361232
1070	0x1d4f73f28d43ea89b8f1ea4d4cf51	40	4	stay at home	421.6958653593323	2018-01-01 16:58:18.248079	2018-01-02 00:00:00.000001	0	26	0	0	0	0	0	0	0	0	12.955597037884903	91.05536173562794	4	1.6145191749513559
1071	0x94ef2488729d7f38ff7e1d7d0aa4	30	0	stay at home	490.0	2018-01-01 00:00:00.000000	2018-01-01 08:10:00.000000	0	51	0	0	0	0	0	0	0	0	36.33618478268205	296.74550905857	4	5.444826863466119
1072	0x94ef2488729d7f38ff7e1d7d0aa4	3039	1	private car	23.082884257384162	2018-01-01 08:10:00.000000	2018-01-01 08:33:04.973055	0	51	0	0	0	0	0	0	0	0	28.375988780055923	10.916661078314375	2	1.005432167982461
1073	0x94ef2488729d7f38ff7e1d7d0aa4	39	2	agriculture	460.75151352407477	2018-01-01 08:33:04.973055	2018-01-01 16:13:50.063866	0	51	0	0	0	0	0	0	0	0	50.90583806362257	390.9156989170926	4	9.499239859351334
1074	0x94ef2488729d7f38ff7e1d7d0aa4	3930	3	private car	29.082884257384162	2018-01-01 16:13:50.063866	2018-01-01 16:42:55.036921	0	51	0	0	0	0	0	0	0	0	22.67125855393744	10.989093141556554	2	1.0058626589776676
1075	0x94ef2488729d7f38ff7e1d7d0aa4	30	4	stay at home	118.9198429176188	2018-01-01 16:42:55.036921	2018-01-01 18:41:50.227496	0	51	0	0	0	0	0	0	0	0	29.73423558349706	58.933177081082356	4	1.3353521990207873
1076	0x94ef2488729d7f38ff7e1d7d0aa4	3030	5	private car	21.03028180637305	2018-01-01 18:41:50.227496	2018-01-01 19:02:52.044404	0	51	0	0	0	0	0	0	0	0	22.51785147334643	7.892612702642133	1	0.9876225793457996
1077	0x94ef2488729d7f38ff7e1d7d0aa4	30	6	gym	243.75194472640317	2018-01-01 19:02:52.044404	2018-01-01 23:06:37.161088	0	51	0	0	0	0	0	0	0	0	30.13489045210021	122.42396919694241	4	1.943374039324215
1078	0x94ef2488729d7f38ff7e1d7d0aa4	3030	7	private car	15.030281806373049	2018-01-01 23:06:37.161088	2018-01-01 23:21:38.977996	0	51	0	0	0	0	0	0	0	0	2.3768134838876134	0.595402941066969	0	0.9459352402978258
1079	0x94ef2488729d7f38ff7e1d7d0aa4	30	8	stay at home	38.35036670438876	2018-01-01 23:21:38.977996	2018-01-01 23:59:59.999998	0	51	0	0	0	0	0	0	0	0	3.5256066677666267	2.2534718094048043	0	0.9552502016043016
1080	0x13dc76e5898e594a0110873898e31	40	0	stay at home	471.0	2018-01-01 00:00:00.000000	2018-01-01 07:51:00.000000	1	13	0	0	0	0	0	0	0	1	27.841112269197765	218.55273131320246	4	4.429953286747398
1081	0x13dc76e5898e594a0110873898e31	4039	1	private car	28.070541048939845	2018-01-01 07:51:00.000000	2018-01-01 08:19:04.232463	1	13	0	0	0	0	0	0	0	1	20.454900598079345	9.569668781506174	1	1.997459973838104
1082	0x13dc76e5898e594a0110873898e31	39	2	school	364.959987110952	2018-01-01 08:19:04.232463	2018-01-01 14:24:01.831690	1	13	0	0	0	0	0	0	0	1	39.70655368962561	241.52172204643477	4	4.928640264334982
1083	0x13dc76e5898e594a0110873898e31	3940	3	private car	18.070541048939845	2018-01-01 14:24:01.831690	2018-01-01 14:42:06.064153	1	13	0	0	0	0	0	0	0	1	19.308341567586968	5.815202981400531	1	1.9755711834068848
1084	0x13dc76e5898e594a0110873898e31	40	4	stay at home	557.8989307911683	2018-01-01 14:42:06.064153	2018-01-02 00:00:00.000000	1	13	0	0	0	0	0	0	0	1	13.148062482162722	122.25483334623426	4	2.9414324270483987
1085	0x8711a9380343258cd6724c9bd230	40	0	stay at home	471.0	2018-01-01 00:00:00.000000	2018-01-01 07:51:00.000000	1	1	0	0	0	0	0	0	1	0	27.841112269197765	218.55273131320246	4	5.029953286747398
1086	0x8711a9380343258cd6724c9bd230	4039	1	private car	24.97311361292258	2018-01-01 07:51:00.000000	2018-01-01 08:15:58.386817	1	1	0	0	0	0	0	0	1	0	20.454900598079345	8.513709276281226	1	2.5912544882473236
1087	0x8711a9380343258cd6724c9bd230	39	2	school	372.1226075450248	2018-01-01 08:15:58.386817	2018-01-01 14:28:05.743270	1	1	0	0	0	0	0	0	1	0	39.70655368962561	246.26177159350007	4	5.640252015563938
1088	0x8711a9380343258cd6724c9bd230	3940	3	private car	22.97311361292258	2018-01-01 14:28:05.743270	2018-01-01 14:51:04.130087	1	1	0	0	0	0	0	0	1	0	19.308341567586968	7.3928787418215185	1	2.5847100106022145
1089	0x8711a9380343258cd6724c9bd230	40	4	stay at home	548.9311652291301	2018-01-01 14:51:04.130087	2018-01-02 00:00:00.000001	1	1	0	0	0	0	0	0	1	0	13.148062482162722	120.28968764731651	4	3.5190150392045103
1090	0x18f41ce0f425da55e1e9a7c752c99	39	0	stay at home	478.0	2018-01-01 00:00:00.000000	2018-01-01 07:58:00.000000	0	61	0	0	0	0	0	0	0	0	43.00945865602414	342.64202062632563	4	7.141439323081754
1091	0x18f41ce0f425da55e1e9a7c752c99	3931	1	private car	22.37724080361741	2018-01-01 07:58:00.000000	2018-01-01 08:20:22.634448	0	61	0	0	0	0	0	0	0	0	26.357804577485233	9.830249001417938	1	0.998997274663749
1092	0x18f41ce0f425da55e1e9a7c752c99	31	2	services	465.1218797785409	2018-01-01 08:20:22.634448	2018-01-01 16:05:29.947235	0	61	0	0	0	0	0	0	0	0	31.257964414982627	242.312719445791	4	3.9470488453899684
1093	0x18f41ce0f425da55e1e9a7c752c99	3130	3	private car	21.2542953909048	2018-01-01 16:05:29.947235	2018-01-01 16:26:45.204958	0	61	0	0	0	0	0	0	0	0	18.888776881027688	6.691127390037599	1	0.9806345301228527
1094	0x18f41ce0f425da55e1e9a7c752c99	30	4	gym	230.4115093831245	2018-01-01 16:26:45.204958	2018-01-01 20:17:09.895521	0	61	0	0	0	0	0	0	0	0	26.059217702390683	100.07239473585457	4	1.7028917798464853
1095	0x18f41ce0f425da55e1e9a7c752c99	3039	5	private car	19.122945412712614	2018-01-01 20:17:09.895521	2018-01-01 20:36:17.272246	0	61	0	0	0	0	0	0	0	0	7.036683058459733	2.2427017668914186	0	0.9551894009553139
1096	0x18f41ce0f425da55e1e9a7c752c99	39	6	stay at home	203.71212923109988	2018-01-01 20:36:17.272246	2018-01-02 00:00:00.000000	0	61	0	0	0	0	0	0	0	0	10.248641042167346	34.79620814041914	4	1.157827715107977
1097	0x56cf83719c84aea203c01c977c22	31	0	stay at home	474.0	2018-01-01 00:00:00.000000	2018-01-01 07:54:00.000000	0	33	0	0	0	0	0	0	1	0	33.09554835970861	261.454832041698	4	6.01981596067519
1098	0x56cf83719c84aea203c01c977c22	3130	1	private car	34.52731291776095	2018-01-01 07:54:00.000000	2018-01-01 08:28:31.638775	0	33	0	0	0	0	0	0	1	0	24.06925075289951	13.85077587402358	2	2.623019026387178
1099	0x56cf83719c84aea203c01c977c22	30	2	industry	497.8944162387223	2018-01-01 08:28:31.638775	2018-01-01 16:46:25.303749	0	33	0	0	0	0	0	0	1	0	34.0710171385198	282.7294864807136	4	6.611981095108439
1100	0x56cf83719c84aea203c01c977c22	3039	3	private car	17.567292157504962	2018-01-01 16:46:25.303749	2018-01-01 17:03:59.341278	0	33	0	0	0	0	0	0	1	0	23.43495268643137	6.861477675664094	1	2.5816223008787977
1101	0x56cf83719c84aea203c01c977c22	39	4	shopping	248.37150993201058	2018-01-01 17:03:59.341278	2018-01-01 21:12:21.631874	0	33	0	0	0	0	0	0	1	0	34.43551153085393	142.54666656998918	4	3.7887942018382677
1102	0x56cf83719c84aea203c01c977c22	3931	5	private car	33.52994456505317	2018-01-01 21:12:21.631874	2018-01-01 21:45:53.428548	0	33	0	0	0	0	0	0	1	0	1.9667970514483926	1.0991099350962439	0	2.548755398392153
1103	0x56cf83719c84aea203c01c977c22	31	6	stay at home	134.10952418894794	2018-01-01 21:45:53.428548	2018-01-01 23:59:59.999999	0	33	0	0	0	0	0	0	1	0	2.413661029109731	5.394915536121874	1	2.573150970340059
1104	0xd8eb21f4fe481fc26674b267b99e	30	0	stay at home	475.0	2018-01-01 00:00:00.000000	2018-01-01 07:55:00.000000	1	33	0	0	0	0	0	0	0	1	36.33618478268205	287.66146286289955	4	6.160220161392201
1105	0xd8eb21f4fe481fc26674b267b99e	3039	1	by foot	26.19343233150558	2018-01-01 07:55:00.000000	2018-01-01 08:21:11.605940	1	33	0	0	0	0	0	0	0	1	80.65593098478185	35.210927839741125	4	2.160669023814743
1106	0xd8eb21f4fe481fc26674b267b99e	39	2	industry	480.98997726205744	2018-01-01 08:21:11.605940	2018-01-01 16:22:11.004576	1	33	0	0	0	0	0	0	0	1	39.70655368962561	318.30757260546136	4	7.184819080596029
1107	0xd8eb21f4fe481fc26674b267b99e	3930	3	by foot	18.19343233150558	2018-01-01 16:22:11.004576	2018-01-01 16:40:22.610516	1	33	0	0	0	0	0	0	0	1	66.12450411565088	20.05052818470761	3	2.061198172923106
1108	0xd8eb21f4fe481fc26674b267b99e	30	4	stay at home	439.6231580749313	2018-01-01 16:40:22.610516	2018-01-02 00:00:00.000000	1	33	0	0	0	0	0	0	0	1	29.73423558349706	217.8643091693496	4	4.416026615063326
1109	0x1787bfc1c2f99d90feadf63d52388	31	0	stay at home	486.0	2018-01-01 00:00:00.000000	2018-01-01 08:06:00.000000	0	41	0	0	0	0	0	0	0	0	33.09554835970861	268.0739417136397	4	4.596140803103682
1110	0x1787bfc1c2f99d90feadf63d52388	3139	1	private car	28.065255064072563	2018-01-01 08:06:00.000000	2018-01-01 08:34:03.915304	0	41	0	0	0	0	0	0	0	0	27.29404542484932	12.766905776312981	2	1.0164868456112146
1111	0x1787bfc1c2f99d90feadf63d52388	39	2	services	488.5019667355632	2018-01-01 08:34:03.915304	2018-01-01 16:42:34.033308	0	41	0	0	0	0	0	0	0	0	39.70655368962561	323.27882616122236	4	6.369225410691837
1112	0x1787bfc1c2f99d90feadf63d52388	3931	3	private car	27.065255064072563	2018-01-01 16:42:34.033308	2018-01-01 17:09:37.948612	0	41	0	0	0	0	0	0	0	0	22.465580628671898	10.13394449795821	2	1.0007919253903923
1113	0x1787bfc1c2f99d90feadf63d52388	31	4	stay at home	130.39838780973366	2018-01-01 17:09:37.948612	2018-01-01 19:20:01.851881	0	41	0	0	0	0	0	0	0	0	30.177676154845706	65.58533864060205	4	1.388896228344284
1114	0x1787bfc1c2f99d90feadf63d52388	3130	5	private car	15.59066661523219	2018-01-01 19:20:01.851881	2018-01-01 19:35:37.291878	0	41	0	0	0	0	0	0	0	0	21.91591381089573	5.694728429897302	1	0.9748768194617676
1115	0x1787bfc1c2f99d90feadf63d52388	30	6	gym	222.86550706403284	2018-01-01 19:35:37.291878	2018-01-01 23:18:29.222302	0	41	0	0	0	0	0	0	0	0	30.13489045210021	111.93379401543991	4	1.8265495999714578
1116	0x1787bfc1c2f99d90feadf63d52388	3031	7	private car	14.59066661523219	2018-01-01 23:18:29.222302	2018-01-01 23:33:04.662299	0	41	0	0	0	0	0	0	0	0	2.1523322717279734	0.5233993770331367	0	0.9455327916450113
1117	0x1787bfc1c2f99d90feadf63d52388	31	8	stay at home	26.9222950320609	2018-01-01 23:33:04.662299	2018-01-02 00:00:00.000001	0	41	0	0	0	0	0	0	0	0	2.859645738359695	1.2831371042549224	0	0.9497878266369807
1118	0xe6b707ffd6d2b0cd5a181cb5ddfc	40	0	stay at home	489.0	2018-01-01 00:00:00.000000	2018-01-01 08:09:00.000000	0	1	0	0	0	0	0	0	0	0	27.841112269197765	226.9050649939618	4	3.603512031140686
1119	0xe6b707ffd6d2b0cd5a181cb5ddfc	4039	1	private car	21.13305158938338	2018-01-01 08:09:00.000000	2018-01-01 08:30:07.983095	0	1	0	0	0	0	0	0	0	0	20.96995078767189	7.385984197045013	1	0.9846698876775528
1120	0xe6b707ffd6d2b0cd5a181cb5ddfc	39	2	school	337.6421197661593	2018-01-01 08:30:07.983095	2018-01-01 14:07:46.510281	0	1	0	0	0	0	0	0	0	0	39.70655368962561	223.44341593956673	4	3.5305391330858638
1121	0xe6b707ffd6d2b0cd5a181cb5ddfc	3940	3	private car	20.13305158938338	2018-01-01 14:07:46.510281	2018-01-01 14:27:54.493376	0	1	0	0	0	0	0	0	0	0	19.308341567586968	6.478930614761067	1	0.9794055038978915
1122	0xe6b707ffd6d2b0cd5a181cb5ddfc	40	4	stay at home	572.091777055074	2018-01-01 14:27:54.493376	2018-01-01 23:59:59.999999	0	1	0	0	0	0	0	0	0	0	13.148062482162722	125.36497383752697	4	1.9774477446994563
1123	0xd4be7a629f9b31190c9d683be19e	40	0	stay at home	474.0	2018-01-01 00:00:00.000000	2018-01-01 07:54:00.000000	1	22	0	0	0	0	0	0	0	0	27.841112269197765	219.94478692666235	4	3.45828807541687
1124	0xd4be7a629f9b31190c9d683be19e	4039	1	by foot	34.12051700728366	2018-01-01 07:54:00.000000	2018-01-01 08:28:07.231020	1	22	0	0	0	0	0	0	0	0	59.660126744398084	33.92723948731555	4	1.151896812028677
1125	0xd4be7a629f9b31190c9d683be19e	39	2	services	485.07436365575	2018-01-01 08:28:07.231020	2018-01-01 16:33:11.692839	1	22	0	0	0	0	0	0	0	0	39.70655368962561	321.01052106596694	4	6.284411358488615
1126	0xd4be7a629f9b31190c9d683be19e	3940	3	by foot	30.12051700728366	2018-01-01 16:33:11.692839	2018-01-01 17:03:18.923859	1	22	0	0	0	0	0	0	0	0	51.149225748780225	25.677352067925433	4	1.0970811474640745
1127	0xd4be7a629f9b31190c9d683be19e	40	4	stay at home	416.68460232968266	2018-01-01 17:03:18.923859	2018-01-01 23:59:59.999999	1	22	0	0	0	0	0	0	0	0	14.280909121244589	99.17724896820233	4	1.6939067396889678
1128	0x9277ebda3a5111f6b6766af39c21	31	0	stay at home	470.0	2018-01-01 00:00:00.000000	2018-01-01 07:50:00.000000	0	13	0	0	0	0	1	0	0	0	33.09554835970861	259.2484621510508	4	30.603757252884105
1129	0x9277ebda3a5111f6b6766af39c21	3139	1	private car	17.602866204682506	2018-01-01 07:50:00.000000	2018-01-01 08:07:36.171972	0	13	0	0	0	0	1	0	0	0	26.357804577485233	7.732881790444011	1	27.22789069398337
1130	0x9277ebda3a5111f6b6766af39c21	39	2	school	361.42399125090014	2018-01-01 08:07:36.171972	2018-01-01 14:09:01.611447	0	13	0	0	0	0	1	0	0	0	39.70655368962561	239.18168522204405	4	30.115882638317395
1131	0x9277ebda3a5111f6b6766af39c21	3931	3	private car	25.602866204682506	2018-01-01 14:09:01.611447	2018-01-01 14:34:37.783419	0	13	0	0	0	0	1	0	0	0	22.93837701653772	9.78813662844966	1	27.239948671039954
1132	0x9277ebda3a5111f6b6766af39c21	31	4	stay at home	565.3702763397348	2018-01-01 14:34:37.783419	2018-01-01 23:59:59.999999	0	13	0	0	0	0	1	0	0	0	23.917167647383298	225.36759470108098	4	29.812117211149506
1133	0x18047f7f20fa7402ee2846bce12b	40	0	stay at home	487.0	2018-01-01 00:00:00.000000	2018-01-01 08:07:00.000000	0	76	0	1	0	0	0	0	0	0	27.841112269197765	225.97702791832188	4	5.758101953218494
1134	0x18047f7f20fa7402ee2846bce12b	4039	1	private car	30.227191511650673	2018-01-01 08:07:00.000000	2018-01-01 08:37:13.631491	0	76	0	1	0	0	0	0	0	0	20.96995078767189	10.564378640814136	2	3.177641046663101
1135	0x18047f7f20fa7402ee2846bce12b	39	2	services	483.5398776292258	2018-01-01 08:37:13.631491	2018-01-01 16:40:46.024149	0	76	0	1	0	0	0	0	0	0	39.70655368962561	319.9950352026642	4	8.421108279615353
1136	0x18047f7f20fa7402ee2846bce12b	3940	3	private car	14.825975886864772	2018-01-01 16:40:46.024149	2018-01-01 16:55:35.582702	0	76	0	1	0	0	0	0	0	0	17.015537695865927	4.204532526349113	0	3.1406287200296963
1137	0x18047f7f20fa7402ee2846bce12b	40	4	running	234.3458621221111	2018-01-01 16:55:35.582702	2018-01-01 20:49:56.334429	0	76	0	1	0	0	0	0	0	0	25.474488557638857	99.49734971932888	4	3.871414297798747
1138	0x18047f7f20fa7402ee2846bce12b	4040	5	private car	25.263201321123372	2018-01-01 20:49:56.334429	2018-01-01 21:15:12.126508	0	76	0	1	0	0	0	0	0	0	2.0148094534275867	0.8483422807607277	0	3.121650349366698
1139	0x18047f7f20fa7402ee2846bce12b	40	6	stay at home	164.79789152902435	2018-01-01 21:15:12.126508	2018-01-02 00:00:00.000000	0	76	0	1	0	0	0	0	0	0	1.1049698230747993	3.034944950765434	0	3.1339722343781298
1140	0x46f4eb18bb0be6ea14f8be7a519e	40	0	stay at home	482.0	2018-01-01 00:00:00.000000	2018-01-01 08:02:00.000000	1	53	0	0	0	0	0	0	0	0	27.841112269197765	223.65693522922206	4	3.534997129072714
1141	0x46f4eb18bb0be6ea14f8be7a519e	4031	1	private car	27.37512631823794	2018-01-01 08:02:00.000000	2018-01-01 08:29:22.507579	1	53	0	0	0	0	0	0	0	0	17.72049337434767	8.085012409071098	1	0.9887462261836593
1142	0x46f4eb18bb0be6ea14f8be7a519e	31	2	services	478.2527802060857	2018-01-01 08:29:22.507579	2018-01-01 16:27:37.674391	1	53	0	0	0	0	0	0	0	0	31.257964414982627	249.15347308413888	4	4.109893130782017
1143	0x46f4eb18bb0be6ea14f8be7a519e	3130	3	private car	23.6524750496526	2018-01-01 16:27:37.674391	2018-01-01 16:51:16.822894	1	53	0	0	0	0	0	0	0	0	18.888776881027688	7.446105398282705	1	0.9850198191025771
1144	0x46f4eb18bb0be6ea14f8be7a519e	30	4	shopping	235.12927385866055	2018-01-01 16:51:16.822894	2018-01-01 20:46:24.579326	1	53	0	0	0	0	0	0	0	0	26.059217702390683	102.1214155947979	4	1.723638676993624
1145	0x46f4eb18bb0be6ea14f8be7a519e	3040	5	private car	33.18757830860751	2018-01-01 20:46:24.579326	2018-01-01 21:19:35.834025	1	53	0	0	0	0	0	0	0	0	3.189562660361084	1.7642310093490663	0	0.9524921678595245
1146	0x46f4eb18bb0be6ea14f8be7a519e	40	6	stay at home	160.40276625875572	2018-01-01 21:19:35.834025	2018-01-02 00:00:00.000001	1	53	0	0	0	0	0	0	0	0	1.1049698230747993	2.9540036042274282	0	0.9592132721295883
1147	0x1b61dd08031156626c4145e6afd3c	31	0	stay at home	471.0	2018-01-01 00:00:00.000000	2018-01-01 07:51:00.000000	0	29	0	0	0	0	0	0	0	0	33.09554835970861	259.8000546237126	4	4.376802009208414
1148	0x1b61dd08031156626c4145e6afd3c	3139	1	private car	27.422434019053014	2018-01-01 07:51:00.000000	2018-01-01 08:18:25.346041	0	29	0	0	0	0	0	0	0	0	26.357804577485233	12.046585948553039	2	1.0121687671865123
1149	0x1b61dd08031156626c4145e6afd3c	39	2	services	486.61649267109084	2018-01-01 08:18:25.346041	2018-01-01 16:25:02.335601	0	29	0	0	0	0	0	0	0	0	39.70655368962561	322.03106487503294	4	6.322429781753148
1150	0x1b61dd08031156626c4145e6afd3c	3931	3	private car	26.422434019053014	2018-01-01 16:25:02.335601	2018-01-01 16:51:27.681642	0	29	0	0	0	0	0	0	0	0	21.514483356203062	9.47441694888816	1	0.9968986234030819
1151	0x1b61dd08031156626c4145e6afd3c	31	4	stay at home	428.5386392908031	2018-01-01 16:51:27.681642	2018-01-01 23:59:59.999999	0	29	0	0	0	0	0	0	0	0	26.302469163551745	187.86040575561287	4	2.8609536062505296
1152	0x156049784bacf47fba6f1e5556fdb	40	0	stay at home	490.0	2018-01-01 00:00:00.000000	2018-01-01 08:10:00.000000	0	7	0	0	0	0	0	0	1	1	27.841112269197765	227.36908353178174	4	6.213407683235297
1153	0x156049784bacf47fba6f1e5556fdb	4030	1	private car	22.24884786022095	2018-01-01 08:10:00.000000	2018-01-01 08:32:14.930872	0	7	0	0	0	0	0	0	1	1	18.802436729554277	6.972209236621391	1	3.5822649078510365
1154	0x156049784bacf47fba6f1e5556fdb	30	2	school	347.6463176682927	2018-01-01 08:32:14.930872	2018-01-01 14:19:53.709932	0	7	0	0	0	0	0	0	1	1	34.0710171385198	197.41106079032832	4	5.627082756984271
1155	0x156049784bacf47fba6f1e5556fdb	3040	3	private car	27.24884786022095	2018-01-01 14:19:53.709932	2018-01-01 14:47:08.640804	0	7	0	0	0	0	0	0	1	1	14.819108483847671	6.730060541674579	1	3.580860195113855
1156	0x156049784bacf47fba6f1e5556fdb	40	4	stay at home	552.8559866112654	2018-01-01 14:47:08.640804	2018-01-02 00:00:00.000001	0	7	0	0	0	0	0	0	1	1	13.148062482162722	121.14975092671058	4	4.528794175210313
1157	0x4c2b1af9b6a8804a2f76084ab9f6	39	0	stay at home	477.0	2018-01-01 00:00:00.000000	2018-01-01 07:57:00.000000	0	33	0	0	0	0	0	0	1	0	43.00945865602414	341.9251963153919	4	8.711249097875744
1158	0x4c2b1af9b6a8804a2f76084ab9f6	3940	1	by foot	26.091304867746963	2018-01-01 07:57:00.000000	2018-01-01 08:23:05.478292	0	33	0	0	0	0	0	0	1	0	59.660126744398084	25.943509255608575	4	2.6988082019810893
1159	0x4c2b1af9b6a8804a2f76084ab9f6	40	2	residence	487.5669466160902	2018-01-01 08:23:05.478292	2018-01-01 16:30:39.495089	0	33	0	0	0	0	0	0	1	0	16.90465812680253	137.36920910789976	4	3.722834079399249
1160	0x4c2b1af9b6a8804a2f76084ab9f6	4039	3	by foot	29.091304867746963	2018-01-01 16:30:39.495089	2018-01-01 16:59:44.973381	0	33	0	0	0	0	0	0	1	0	49.62865161294229	24.062703904121772	3	2.686661965064472
1161	0x4c2b1af9b6a8804a2f76084ab9f6	39	4	stay at home	120.58139872183608	2018-01-01 16:59:44.973381	2018-01-01 19:00:19.857304	0	33	0	0	0	0	0	0	1	0	37.52383145985068	75.41126804718719	4	3.0719390219734777
1162	0x4c2b1af9b6a8804a2f76084ab9f6	3930	5	by foot	24.622577811575308	2018-01-01 19:00:19.857304	2018-01-01 19:24:57.211973	0	33	0	0	0	0	0	0	1	0	75.75165747122814	31.086684674018585	4	2.732720550987845
1163	0x4c2b1af9b6a8804a2f76084ab9f6	30	6	free time	232.28698122965503	2018-01-01 19:24:57.211973	2018-01-01 23:17:14.430847	0	33	0	0	0	0	0	0	1	0	95.04080834893142	367.94570774999124	4	9.893392660731381
1164	0x4c2b1af9b6a8804a2f76084ab9f6	3039	7	by foot	18.622577811575308	2018-01-01 23:17:14.430847	2018-01-01 23:35:51.785516	0	33	0	0	0	0	0	0	1	0	6.046954236849459	1.8768312633127338	0	2.553126231393059
1165	0x4c2b1af9b6a8804a2f76084ab9f6	39	8	stay at home	24.136908073774293	2018-01-01 23:35:51.785516	2018-01-02 00:00:00.000000	0	33	0	0	0	0	0	0	1	0	2.625009641714537	1.0559936069139162	0	2.5485136697134996
1166	0xbe56332571732b018f6ecce2505a	40	0	stay at home	486.0	2018-01-01 00:00:00.000000	2018-01-01 08:06:00.000000	0	15	0	0	1	0	0	0	0	0	27.841112269197765	225.5130093805019	4	5.073987379161553
1167	0xbe56332571732b018f6ecce2505a	4039	1	private car	26.911186935946365	2018-01-01 08:06:00.000000	2018-01-01 08:32:54.671216	0	15	0	0	1	0	0	0	0	0	20.96995078767189	9.405437761410568	1	2.4964923035611983
1168	0xbe56332571732b018f6ecce2505a	39	2	school	379.7923733401391	2018-01-01 08:32:54.671216	2018-01-01 14:52:42.213616	0	15	0	0	1	0	0	0	0	0	39.70655368962561	251.3374377156761	4	5.663284295510152
1169	0xbe56332571732b018f6ecce2505a	3940	3	private car	23.911186935946365	2018-01-01 14:52:42.213616	2018-01-01 15:16:36.884832	0	15	0	0	1	0	0	0	0	0	17.876792656489595	7.124255517074598	1	2.4831479614233656
1170	0xbe56332571732b018f6ecce2505a	40	4	stay at home	523.3852527879682	2018-01-01 15:16:36.884832	2018-01-01 23:59:59.999999	0	15	0	0	1	0	0	0	0	0	12.884949031649851	112.39653843483572	4	3.331551720299688
1171	0x1310095b305bfa630a372ac2b1068	39	0	stay at home	481.0	2018-01-01 00:00:00.000000	2018-01-01 08:01:00.000000	0	41	0	0	0	0	0	1	0	0	43.00945865602414	344.79249355912685	4	8.232781198313248
1172	0x1310095b305bfa630a372ac2b1068	3939	1	by foot	29.864879817874147	2018-01-01 08:01:00.000000	2018-01-01 08:30:51.892789	0	41	0	0	0	0	0	1	0	0	89.08521661133949	44.34198812744899	4	2.225024874902305
1173	0x1310095b305bfa630a372ac2b1068	39	2	industry	465.11816993717827	2018-01-01 08:30:51.892789	2018-01-01 16:15:58.982985	0	41	0	0	0	0	0	1	0	0	39.70655368962561	307.8039931105163	4	6.812562940239515
1174	0x1310095b305bfa630a372ac2b1068	3939	3	by foot	27.864879817874147	2018-01-01 16:15:58.982985	2018-01-01 16:43:50.875774	0	41	0	0	0	0	0	1	0	0	73.78281466824572	34.26582105591915	4	2.1542040848892565
1175	0x1310095b305bfa630a372ac2b1068	39	4	stay at home	117.12343181765499	2018-01-01 16:43:50.875774	2018-01-01 18:40:58.281683	0	41	0	0	0	0	0	1	0	0	37.52383145985068	73.24866525874998	4	2.453245907769861
1176	0x1310095b305bfa630a372ac2b1068	3940	5	by foot	22.288293242442204	2018-01-01 18:40:58.281683	2018-01-01 19:03:15.579278	0	41	0	0	0	0	0	1	0	0	55.43325181290524	20.59187619646955	3	2.0645987720533974
1177	0x1310095b305bfa630a372ac2b1068	40	6	gym	233.31929844179467	2018-01-01 19:03:15.579278	2018-01-01 22:56:34.737185	0	41	0	0	0	0	0	1	0	0	13.07835803055805	50.85722200767359	4	2.273114400089935
1178	0x1310095b305bfa630a372ac2b1068	4039	7	by foot	14.288293242442204	2018-01-01 22:56:34.737185	2018-01-01 23:10:52.034780	0	41	0	0	0	0	0	1	0	0	4.049960048151172	0.964450279802655	0	1.9480006426311678
1179	0x1310095b305bfa630a372ac2b1068	39	8	stay at home	49.13275368273935	2018-01-01 23:10:52.034780	2018-01-02 00:00:00.000001	0	41	0	0	0	0	0	1	0	0	2.625009641714537	2.149565869019604	0	1.9546637777118663
1180	0x1d6dabcd7cc68f949f7714089eebf	40	0	stay at home	471.0	2018-01-01 00:00:00.000000	2018-01-01 07:51:00.000000	1	29	0	0	0	0	0	0	1	0	27.841112269197765	218.55273131320246	4	5.029953286747398
1181	0x1d6dabcd7cc68f949f7714089eebf	4031	1	by foot	16.702234218595205	2018-01-01 07:51:00.000000	2018-01-01 08:07:42.134053	1	29	0	0	0	0	0	0	1	0	49.20617712223982	13.69755158828884	2	2.622093045178855
1182	0x1d6dabcd7cc68f949f7714089eebf	31	2	services	479.3328907179719	2018-01-01 08:07:42.134053	2018-01-01 16:07:02.107496	1	29	0	0	0	0	0	0	1	0	31.257964414982627	249.71617401655203	4	5.723583588920016
1183	0x1d6dabcd7cc68f949f7714089eebf	3140	3	by foot	15.702234218595205	2018-01-01 16:07:02.107496	2018-01-01 16:22:44.241549	1	29	0	0	0	0	0	0	1	0	38.59641340028884	10.100832053484364	2	2.6005960950301636
1184	0x1d6dabcd7cc68f949f7714089eebf	40	4	stay at home	130.17697064655613	2018-01-01 16:22:44.241549	2018-01-01 18:32:54.859788	1	29	0	0	0	0	0	0	1	0	12.955597037884903	28.10867292182254	4	2.7129590252970424
1185	0x1d6dabcd7cc68f949f7714089eebf	4039	5	by foot	21.650733318299935	2018-01-01 18:32:54.859788	2018-01-01 18:54:33.903787	1	29	0	0	0	0	0	0	1	0	54.2487767556713	19.575429973017126	3	2.6582226876836277
1186	0x1d6dabcd7cc68f949f7714089eebf	39	6	gym	237.03091912234993	2018-01-01 18:54:33.903787	2018-01-01 22:51:35.758934	1	29	0	0	0	0	0	0	1	0	35.87458259502041	141.72308809380573	4	3.7781664624582105
1187	0x1d6dabcd7cc68f949f7714089eebf	3940	7	by foot	23.650733318299935	2018-01-01 22:51:35.758934	2018-01-01 23:15:14.802933	1	29	0	0	0	0	0	0	1	0	4.049960048151172	1.5964087508098757	0	2.551547926323969
1188	0x1d6dabcd7cc68f949f7714089eebf	40	8	stay at home	44.753284439331765	2018-01-01 23:15:14.802933	2018-01-01 23:59:59.999999	1	29	0	0	0	0	0	0	1	0	1.390186081247524	1.0369232186278403	0	2.548406772560889
1189	0x1433e23d05f50ceef63fa38ad4673	31	0	stay at home	471.0	2018-01-01 00:00:00.000000	2018-01-01 07:51:00.000000	0	31	0	0	0	0	0	0	0	0	33.09554835970861	259.8000546237126	4	4.376802009208414
1190	0x1433e23d05f50ceef63fa38ad4673	3139	1	by foot	29.561898754199188	2018-01-01 07:51:00.000000	2018-01-01 08:20:33.713925	0	31	0	0	0	0	0	0	0	0	76.87693001766527	37.87713369526462	4	1.1791028587768384
1191	0x1433e23d05f50ceef63fa38ad4673	39	2	services	483.335705527752	2018-01-01 08:20:33.713925	2018-01-01 16:23:53.856257	0	31	0	0	0	0	0	0	0	0	39.70655368962561	319.85991902751266	4	6.241821965743239
1192	0x1433e23d05f50ceef63fa38ad4673	3931	3	by foot	31.561898754199188	2018-01-01 16:23:53.856257	2018-01-01 16:55:27.570182	0	31	0	0	0	0	0	0	0	0	62.75057645559227	33.0087890143173	4	1.1456612062891696
1193	0x1433e23d05f50ceef63fa38ad4673	31	4	stay at home	120.96990715714209	2018-01-01 16:55:27.570182	2018-01-01 18:56:25.764611	0	31	0	0	0	0	0	0	0	0	26.302469163551745	53.03012087864079	4	1.2895689488982596
1194	0x1433e23d05f50ceef63fa38ad4673	3130	5	by foot	24.54641145687262	2018-01-01 18:56:25.764611	2018-01-01 19:20:58.549298	0	31	0	0	0	0	0	0	0	0	62.38145024156904	25.520679081766325	4	1.096065789207241
1195	0x1433e23d05f50ceef63fa38ad4673	30	6	free time	232.13816907792216	2018-01-01 19:20:58.549298	2018-01-01 23:13:06.839443	0	31	0	0	0	0	0	0	0	0	95.04080834893142	367.70998729677734	4	8.28184711403955
1196	0x1433e23d05f50ceef63fa38ad4673	3031	7	by foot	26.54641145687262	2018-01-01 23:13:06.839443	2018-01-01 23:39:39.624130	0	31	0	0	0	0	0	0	0	0	6.2776357925399235	2.7774783787525905	0	0.958213081197619
1197	0x1433e23d05f50ceef63fa38ad4673	31	8	stay at home	20.33959781504018	2018-01-01 23:39:39.624130	2018-01-01 23:59:59.999999	0	31	0	0	0	0	0	0	0	0	2.859645738359695	0.9694007368621635	0	0.9480283788824682
1198	0x13813e463a84b4658f95b1694794c	31	0	stay at home	490.0	2018-01-01 00:00:00.000000	2018-01-01 08:10:00.000000	0	7	0	0	0	0	0	0	0	0	33.09554835970861	270.28031160428696	4	4.656465302693371
1199	0x13813e463a84b4658f95b1694794c	3139	1	by foot	27.491019001218024	2018-01-01 08:10:00.000000	2018-01-01 08:37:29.461140	0	7	0	0	0	0	0	0	0	0	79.60763248914385	36.47491562335058	4	1.1693718816175613
1200	0x13813e463a84b4658f95b1694794c	39	2	school	351.6772901073192	2018-01-01 08:37:29.461140	2018-01-01 14:29:10.098546	0	7	0	0	0	0	0	0	0	0	39.70655368962561	232.7315533511385	4	3.7297584778224206
1201	0x13813e463a84b4658f95b1694794c	3931	3	by foot	25.491019001218024	2018-01-01 14:29:10.098546	2018-01-01 14:54:39.559686	0	7	0	0	0	0	0	0	0	0	66.90359963156835	28.42401549096987	4	1.1150351527572193
1202	0x13813e463a84b4658f95b1694794c	31	4	stay at home	545.3406718902448	2018-01-01 14:54:39.559686	2018-01-01 23:59:59.999999	0	7	0	0	0	0	0	0	0	0	23.917167647383298	217.3834045755939	4	3.4063315520932833
1203	0x18b92ec572a84dd75660161595129	40	0	stay at home	485.0	2018-01-01 00:00:00.000000	2018-01-01 08:05:00.000000	1	41	0	0	0	0	0	0	0	0	27.841112269197765	225.04899084268195	4	3.5641996832259957
1204	0x18b92ec572a84dd75660161595129	4039	1	private car	18.466511017463034	2018-01-01 08:05:00.000000	2018-01-01 08:23:27.990661	1	41	0	0	0	0	0	0	0	0	20.96995078767189	6.4540304542700095	1	0.9792613852388824
1205	0x18b92ec572a84dd75660161595129	39	2	services	486.2580477898095	2018-01-01 08:23:27.990661	2018-01-01 16:29:43.473528	1	41	0	0	0	0	0	0	0	0	39.70655368962561	321.7938546929767	4	6.313572500476383
1206	0x18b92ec572a84dd75660161595129	3940	3	private car	22.466511017463034	2018-01-01 16:29:43.473528	2018-01-01 16:52:11.464189	1	41	0	0	0	0	0	0	0	0	17.015537695865927	6.371329418537157	1	0.9787828753363036
1207	0x18b92ec572a84dd75660161595129	40	4	stay at home	427.8089301752643	2018-01-01 16:52:11.464189	2018-01-02 00:00:00.000000	1	41	0	0	0	0	0	0	0	0	12.955597037884903	92.37533514265607	4	1.6271633629971178
1208	0x4c0a6f840c32c50db0fe7dfe12bf	30	0	stay at home	486.0	2018-01-01 00:00:00.000000	2018-01-01 08:06:00.000000	1	5	0	0	0	0	0	0	0	0	36.33618478268205	294.3230967397246	4	5.367431569969234
1209	0x4c0a6f840c32c50db0fe7dfe12bf	3039	1	by foot	14.711695946591796	2018-01-01 08:06:00.000000	2018-01-01 08:20:42.701757	1	5	0	0	0	0	0	0	0	0	82.76330060849645	20.293141901476258	3	1.0627208601993705
1210	0x4c0a6f840c32c50db0fe7dfe12bf	39	2	school	368.5965623246319	2018-01-01 08:20:42.701757	2018-01-01 14:29:18.495496	1	5	0	0	0	0	0	0	0	0	39.70655368962561	243.9283198625738	4	3.984916547584174
1211	0x4c0a6f840c32c50db0fe7dfe12bf	3930	3	by foot	15.711695946591796	2018-01-01 14:29:18.495496	2018-01-01 14:45:01.197253	1	5	0	0	0	0	0	0	0	0	73.68546413640186	19.295393469910675	3	1.0564727609636724
1212	0x4c0a6f840c32c50db0fe7dfe12bf	30	4	stay at home	554.9800457821844	2018-01-01 14:45:01.197253	2018-01-02 00:00:00.000000	1	5	0	0	0	0	0	0	0	0	30.815292686585373	285.03120909987604	4	5.080625814228993
1213	0x1724fdc4747ecd1b3009cf9023ee0	31	0	stay at home	475.0	2018-01-01 00:00:00.000000	2018-01-01 07:55:00.000000	1	11	0	0	0	0	0	0	1	0	33.09554835970861	262.0064245143598	4	6.03424767989595
1214	0x1724fdc4747ecd1b3009cf9023ee0	3139	1	by foot	27.99020421789357	2018-01-01 07:55:00.000000	2018-01-01 08:22:59.412253	1	11	0	0	0	0	0	0	1	0	76.87693001766527	35.86334951398606	4	2.765152984574519
1215	0x1724fdc4747ecd1b3009cf9023ee0	39	2	school	359.6201007940119	2018-01-01 08:22:59.412253	2018-01-01 14:22:36.618301	1	11	0	0	0	0	0	0	1	0	39.70655368962561	237.98791400076675	4	5.447442230273666
1216	0x1724fdc4747ecd1b3009cf9023ee0	3931	3	by foot	18.99020421789357	2018-01-01 14:22:36.618301	2018-01-01 14:41:36.030554	1	11	0	0	0	0	0	0	1	0	66.90359963156835	21.175216998594532	3	2.6682753572654163
1217	0x1724fdc4747ecd1b3009cf9023ee0	31	4	stay at home	558.3994907702009	2018-01-01 14:41:36.030554	2018-01-02 00:00:00.000000	1	11	0	0	0	0	0	0	1	0	23.917167647383298	222.58890391607267	4	5.11275427024087
1218	0x1bbd8a66b8643b60b480b2964b36f	40	0	stay at home	484.0	2018-01-01 00:00:00.000000	2018-01-01 08:04:00.000000	1	51	0	0	0	0	0	0	1	0	27.841112269197765	224.58497230486196	4	5.154438791803594
1219	0x1bbd8a66b8643b60b480b2964b36f	4039	1	private car	28.022797015385947	2018-01-01 08:04:00.000000	2018-01-01 08:32:01.367821	1	51	0	0	0	0	0	0	1	0	20.96995078767189	9.793944572426035	1	2.598782953625423
1220	0x1bbd8a66b8643b60b480b2964b36f	39	2	services	487.6277660166787	2018-01-01 08:32:01.367821	2018-01-01 16:39:39.033782	1	51	0	0	0	0	0	0	1	0	39.70655368962561	322.7003011982241	4	7.947485689480953
1221	0x1bbd8a66b8643b60b480b2964b36f	3940	3	private car	26.022797015385947	2018-01-01 16:39:39.033782	2018-01-01 17:05:40.401603	1	51	0	0	0	0	0	0	1	0	17.53687739958179	7.605976680883772	1	2.5859509443319895
1222	0x1bbd8a66b8643b60b480b2964b36f	40	4	stay at home	124.06006256202228	2018-01-01 17:05:40.401603	2018-01-01 19:09:44.005357	1	51	0	0	0	0	0	0	1	0	14.280909121244589	29.52817465040264	4	2.722335197163603
1223	0x1bbd8a66b8643b60b480b2964b36f	4040	5	private car	21.623232168353894	2018-01-01 19:09:44.005357	2018-01-01 19:31:21.399287	1	51	0	0	0	0	0	0	1	0	10.060275408121576	3.6255945137899013	0	2.5630280533309766
1224	0x1bbd8a66b8643b60b480b2964b36f	40	6	gym	230.04926865728282	2018-01-01 19:31:21.399287	2018-01-01 23:21:24.355406	1	51	0	0	0	0	0	0	1	0	13.07835803055805	50.144445002799685	4	2.8677626703036143
1225	0x1bbd8a66b8643b60b480b2964b36f	4040	7	private car	22.623232168353894	2018-01-01 23:21:24.355406	2018-01-01 23:44:01.749336	1	51	0	0	0	0	0	0	1	0	0.9372040997174318	0.3533764322840092	0	2.544583163821547
1226	0x1bbd8a66b8643b60b480b2964b36f	40	8	stay at home	15.97084439653645	2018-01-01 23:44:01.749336	2018-01-02 00:00:00.000000	1	51	0	0	0	0	0	0	1	0	1.390186081247524	0.37004075976391637	0	2.54467619678586
1227	0x1a38916eda08f00150b1da2ae1c63	39	0	stay at home	481.0	2018-01-01 00:00:00.000000	2018-01-01 08:01:00.000000	1	19	0	0	0	0	0	0	0	0	43.00945865602414	344.79249355912685	4	7.232781198313248
1228	0x1a38916eda08f00150b1da2ae1c63	3940	1	private car	25.338381080109578	2018-01-01 08:01:00.000000	2018-01-01 08:26:20.302865	1	19	0	0	0	0	0	0	0	0	20.96995078767189	8.855743404819574	1	0.9932602581501675
1229	0x1a38916eda08f00150b1da2ae1c63	40	2	university	351.92869440880946	2018-01-01 08:26:20.302865	2018-01-01 14:18:16.024530	1	19	0	0	0	0	0	0	0	0	14.815318358321319	86.89892745158147	4	1.5753424248323098
1230	0x1a38916eda08f00150b1da2ae1c63	4040	3	private car	14.658216822540645	2018-01-01 14:18:16.024530	2018-01-01 14:32:55.517539	1	19	0	0	0	0	0	0	0	0	8.86386234752543	2.1654736029196977	0	0.9547535343667019
1231	0x1a38916eda08f00150b1da2ae1c63	40	4	library	216.87054637741244	2018-01-01 14:32:55.517539	2018-01-01 18:09:47.750322	1	19	0	0	0	0	0	0	0	0	11.52302105178306	41.65006452364363	4	1.20568983622527
1232	0x1a38916eda08f00150b1da2ae1c63	4039	5	private car	25.138785234573042	2018-01-01 18:09:47.750322	2018-01-01 18:34:56.077436	1	19	0	0	0	0	0	0	0	0	18.599580601944446	7.792847703423537	1	0.9870404377010521
1233	0x1a38916eda08f00150b1da2ae1c63	39	6	stay at home	325.0653760765547	2018-01-01 18:34:56.077436	2018-01-02 00:00:00.000001	1	19	0	0	0	0	0	0	0	0	40.93381860201046	221.7694523018667	4	3.4957832732843803
1234	0x1bda9d422feb3959fc1d16335d13b	39	0	stay at home	477.0	2018-01-01 00:00:00.000000	2018-01-01 07:57:00.000000	1	16	0	0	0	0	0	0	0	0	43.00945865602414	341.9251963153919	4	7.111249097875743
1235	0x1bda9d422feb3959fc1d16335d13b	3939	1	by foot	20.13852341210574	2018-01-01 07:57:00.000000	2018-01-01 08:17:08.311405	1	16	0	0	0	0	0	0	0	0	87.33087963982352	29.311916070439576	4	1.1209016700653338
1236	0x1bda9d422feb3959fc1d16335d13b	39	2	school	360.62458962696246	2018-01-01 08:17:08.311405	2018-01-01 14:17:45.786783	1	16	0	0	0	0	0	0	0	0	39.70655368962561	238.65266049703644	4	3.8625872213086456
1237	0x1bda9d422feb3959fc1d16335d13b	3939	3	by foot	15.13852341210574	2018-01-01 14:17:45.786783	2018-01-01 14:32:54.098188	1	16	0	0	0	0	0	0	0	0	86.77906063064148	21.895114017291828	3	1.0728301148379153
1238	0x1bda9d422feb3959fc1d16335d13b	39	4	stay at home	567.098363548826	2018-01-01 14:32:54.098188	2018-01-02 00:00:00.000001	1	16	0	0	0	0	0	0	0	0	44.13335083501195	417.13251727435824	4	11.091213043174156
1239	0x1d4d308fae3315c9f98721c10d196	30	0	stay at home	473.0	2018-01-01 00:00:00.000000	2018-01-01 07:53:00.000000	1	25	0	0	0	0	0	0	0	0	36.33618478268205	286.45025670347684	4	5.12341401742675
1240	0x1d4d308fae3315c9f98721c10d196	3030	1	private car	26.792533227543043	2018-01-01 07:53:00.000000	2018-01-01 08:19:47.551994	1	25	0	0	0	0	0	0	0	0	25.36490822733948	11.326502441576215	2	1.0078704397858105
1241	0x1d4d308fae3315c9f98721c10d196	30	2	industry	462.2829074857619	2018-01-01 08:19:47.551994	2018-01-01 16:02:04.526443	1	25	0	0	0	0	0	0	0	0	34.0710171385198	262.5074810632026	4	4.447398031226884
1242	0x1d4d308fae3315c9f98721c10d196	3030	3	private car	19.792533227543043	2018-01-01 16:02:04.526443	2018-01-01 16:21:52.078437	1	25	0	0	0	0	0	0	0	0	20.04555207876206	6.61253759305571	1	0.9801791647781933
1243	0x1d4d308fae3315c9f98721c10d196	30	4	stay at home	133.3904881711302	2018-01-01 16:21:52.078437	2018-01-01 18:35:15.507727	1	25	0	0	0	0	0	0	0	0	29.73423558349706	66.10440333130106	4	1.3931634487326583
1244	0x1d4d308fae3315c9f98721c10d196	3039	5	private car	22.222598559274452	2018-01-01 18:35:15.507727	2018-01-01 18:57:28.863641	1	25	0	0	0	0	0	0	0	0	24.72542537446958	9.157720038402262	1	0.9950344945121606
1245	0x1d4d308fae3315c9f98721c10d196	39	6	free time	229.71687082323163	2018-01-01 18:57:28.863641	2018-01-01 22:47:11.875890	1	25	0	0	0	0	0	0	0	0	113.14291433814127	433.18060395964596	4	12.194650468670753
1246	0x1d4d308fae3315c9f98721c10d196	3930	7	private car	23.222598559274452	2018-01-01 22:47:11.875890	2018-01-01 23:10:25.231804	1	25	0	0	0	0	0	0	0	0	2.197235355208147	0.8504252432373933	0	0.94736201161329
1247	0x1d4d308fae3315c9f98721c10d196	30	8	stay at home	49.57946994624126	2018-01-01 23:10:25.231804	2018-01-02 00:00:00.000001	1	25	0	0	0	0	0	0	0	0	3.5256066677666267	2.9132951637800546	0	0.9589825257566605
1248	0x187fd65759f8ad25c50f687da2d8d	32	0	stay at home	481.0	2018-01-01 00:00:00.000000	2018-01-01 08:01:00.000000	0	37	0	0	0	0	0	0	1	0	29.110178519346814	233.36659779676364	4	5.343782982946874
1249	0x187fd65759f8ad25c50f687da2d8d	3231	1	by foot	23.043510007623194	2018-01-01 08:01:00.000000	2018-01-01 08:24:02.610600	0	37	0	0	0	0	0	0	1	0	63.345801941373075	24.32849368294912	3	2.68837025415071
1250	0x187fd65759f8ad25c50f687da2d8d	31	2	services	494.6153781158586	2018-01-01 08:24:02.610600	2018-01-01 16:38:39.533287	0	37	0	0	0	0	0	0	1	0	31.257964414982627	257.67783147081144	4	5.922249498574715
1251	0x187fd65759f8ad25c50f687da2d8d	3132	3	by foot	27.043510007623194	2018-01-01 16:38:39.533287	2018-01-01 17:05:42.143887	0	37	0	0	0	0	0	0	1	0	50.350825254349296	22.69438411096803	3	2.677909815715088
1252	0x187fd65759f8ad25c50f687da2d8d	32	4	stay at home	414.2976018688951	2018-01-01 17:05:42.143887	2018-01-01 23:59:59.999999	0	37	0	0	0	0	0	0	1	0	24.30394168347863	167.8177459237779	4	4.141368914093415
1253	0x14a190fd77a236de3fbd7a7a4d73d	31	0	stay at home	479.0	2018-01-01 00:00:00.000000	2018-01-01 07:59:00.000000	0	15	0	0	0	0	0	0	0	0	33.09554835970861	264.21279440500706	4	4.492447326905421
1254	0x14a190fd77a236de3fbd7a7a4d73d	3139	1	private car	28.046086787891106	2018-01-01 07:59:00.000000	2018-01-01 08:27:02.765207	0	15	0	0	0	0	0	0	0	0	26.357804577485233	12.320554578640404	2	1.0138089524041303
1255	0x14a190fd77a236de3fbd7a7a4d73d	39	2	school	371.6705900297176	2018-01-01 08:27:02.765207	2018-01-01 14:38:43.000609	0	15	0	0	0	0	0	0	0	0	39.70655368962561	245.96263729783016	4	4.033115629941145
1256	0x14a190fd77a236de3fbd7a7a4d73d	3931	3	private car	31.046086787891106	2018-01-01 14:38:43.000609	2018-01-01 15:09:45.765816	0	15	0	0	0	0	0	0	0	0	21.96578274570678	11.365859958119561	2	1.0081049006629648
1257	0x14a190fd77a236de3fbd7a7a4d73d	31	4	stay at home	530.2372363945002	2018-01-01 15:09:45.765816	2018-01-02 00:00:00.000000	0	15	0	0	0	0	0	0	0	0	26.377185062451243	233.10276185634063	4	3.7379499617384746
1258	0x18cc8fb7d9d0f1b2fa9cf8fbe2529	30	0	stay at home	476.0	2018-01-01 00:00:00.000000	2018-01-01 07:56:00.000000	0	33	0	0	1	0	1	0	0	0	36.33618478268205	288.2670659426109	4	32.91992226948043
1259	0x18cc8fb7d9d0f1b2fa9cf8fbe2529	3031	1	private car	14.38817901976657	2018-01-01 07:56:00.000000	2018-01-01 08:10:23.290741	0	33	0	0	1	0	1	0	0	0	24.06925075289951	5.771878145072824	1	28.71652142059459
1260	0x18cc8fb7d9d0f1b2fa9cf8fbe2529	31	2	services	479.1813087741292	2018-01-01 08:10:23.290741	2018-01-01 16:09:34.169267	0	33	0	0	1	0	1	0	0	0	31.257964414982627	249.63720496644223	4	31.8628595322591
1261	0x18cc8fb7d9d0f1b2fa9cf8fbe2529	3130	3	private car	13.38817901976657	2018-01-01 16:09:34.169267	2018-01-01 16:22:57.460008	0	33	0	0	1	0	1	0	0	0	18.888776881027688	4.214772105793779	0	28.707587200065383
1262	0x18cc8fb7d9d0f1b2fa9cf8fbe2529	30	4	stay at home	457.0423331863376	2018-01-01 16:22:57.460008	2018-01-01 23:59:59.999999	0	33	0	0	1	0	1	0	0	0	29.73423558349706	226.4967401098953	4	31.336026519826774
1263	0x440ae8272699596975803066d605	31	0	stay at home	484.0	2018-01-01 00:00:00.000000	2018-01-01 08:04:00.000000	0	71	0	0	1	0	0	0	0	0	33.09554835970861	266.9707567683161	4	6.06627225309548
1264	0x440ae8272699596975803066d605	3130	1	private car	29.062440307412185	2018-01-01 08:04:00.000000	2018-01-01 08:33:03.746418	0	71	0	0	1	0	0	0	0	0	25.1265313667317	12.170638632965998	2	2.51291111219204
1265	0x440ae8272699596975803066d605	30	2	industry	485.6647346437743	2018-01-01 08:33:03.746418	2018-01-01 16:38:43.630497	0	71	0	0	1	0	0	0	0	0	34.0710171385198	275.78485829371175	4	6.310439790699555
1266	0x440ae8272699596975803066d605	3031	3	private car	31.062440307412185	2018-01-01 16:38:43.630497	2018-01-01 17:09:47.376915	0	71	0	0	1	0	0	0	0	0	20.007623288679962	10.358093401630187	2	2.5021185730148385
1267	0x440ae8272699596975803066d605	31	4	stay at home	104.75031743783654	2018-01-01 17:09:47.376915	2018-01-01 18:54:32.395961	0	71	0	0	1	0	0	0	0	0	30.177676154845706	52.6853526126053	4	2.7869440235725627
1268	0x440ae8272699596975803066d605	3139	5	private car	27.797640405223667	2018-01-01 18:54:32.395961	2018-01-01 19:22:20.254385	0	71	0	0	1	0	0	0	0	0	24.218785434636857	11.220418142721732	2	2.507238745186519
1269	0x440ae8272699596975803066d605	39	6	gym	251.84963672773688	2018-01-01 19:22:20.254385	2018-01-01 23:34:11.232589	0	71	0	0	1	0	0	0	0	0	37.39230135082316	156.9539585269813	4	3.883328154013984
1270	0x440ae8272699596975803066d605	3931	7	private car	23.797640405223667	2018-01-01 23:34:11.232589	2018-01-01 23:57:59.091013	0	71	0	0	1	0	0	0	0	0	1.8487602404744603	0.7332688566381007	0	2.4467062906436143
1271	0x440ae8272699596975803066d605	31	8	stay at home	2.0151497653805563	2018-01-01 23:57:59.091013	2018-01-01 23:59:59.999999	0	71	0	0	1	0	0	0	0	0	2.859645738359695	0.09604357397878412	0	2.443147698445764
1272	0x1bfe5a42d9dafe5f8af1231f54cad	31	0	stay at home	478.0	2018-01-01 00:00:00.000000	2018-01-01 07:58:00.000000	1	3	0	0	0	0	0	0	0	0	33.09554835970861	263.66120193234525	4	4.47782619089403
1273	0x1bfe5a42d9dafe5f8af1231f54cad	3139	1	private car	25.40833297388385	2018-01-01 07:58:00.000000	2018-01-01 08:23:24.499978	1	3	0	0	0	0	0	0	0	0	26.357804577485233	11.161797919421746	2	1.00688985227566
1274	0x1bfe5a42d9dafe5f8af1231f54cad	39	2	school	353.1527235324424	2018-01-01 08:23:24.499978	2018-01-01 14:16:33.663390	1	3	0	0	0	0	0	0	0	0	39.70655368962561	233.7079596263072	4	3.751343495891031
1275	0x1bfe5a42d9dafe5f8af1231f54cad	3931	3	private car	21.40833297388385	2018-01-01 14:16:33.663390	2018-01-01 14:37:58.163368	1	3	0	0	0	0	0	0	0	0	22.93837701653772	8.184540217508733	1	0.989327987038381
1276	0x1bfe5a42d9dafe5f8af1231f54cad	31	4	stay at home	562.03061051979	2018-01-01 14:37:58.163368	2018-01-01 23:59:59.999999	1	3	0	0	0	0	0	0	0	0	23.917167647383298	224.03633891271673	4	3.5429324607565285
1277	0x1a5d0a021cbbc051c7864a9285f55	40	0	stay at home	472.0	2018-01-01 00:00:00.000000	2018-01-01 07:52:00.000000	0	25	1	0	0	0	0	0	0	0	27.841112269197765	219.0167498510224	4	4.4393723268763345
1278	0x1a5d0a021cbbc051c7864a9285f55	4039	1	by foot	20.229100656444757	2018-01-01 07:52:00.000000	2018-01-01 08:12:13.746039	0	25	1	0	0	0	0	0	0	0	59.660126744398084	20.114511818144678	3	2.0615995337553343
1279	0x1a5d0a021cbbc051c7864a9285f55	39	2	services	464.98611133139536	2018-01-01 08:12:13.746039	2018-01-01 15:57:12.912719	0	25	1	0	0	0	0	0	0	0	39.70655368962561	307.7165999085047	4	6.809561562543161
1280	0x1a5d0a021cbbc051c7864a9285f55	3940	3	by foot	27.229100656444757	2018-01-01 15:57:12.912719	2018-01-01 16:24:26.658758	0	25	1	0	0	0	0	0	0	0	48.79697293516813	22.14496146302506	3	2.0744154242181594
1281	0x1a5d0a021cbbc051c7864a9285f55	40	4	stay at home	109.34658009086544	2018-01-01 16:24:26.658758	2018-01-01 18:13:47.453563	0	25	1	0	0	0	0	0	0	0	12.955597037884903	23.610837152134348	3	2.083763870415991
1282	0x1a5d0a021cbbc051c7864a9285f55	4030	5	by foot	24.19913743764269	2018-01-01 18:13:47.453563	2018-01-01 18:37:59.401809	0	25	1	0	0	0	0	0	0	0	45.87675519879	18.502965070810134	3	2.051536600626359
1283	0x1a5d0a021cbbc051c7864a9285f55	30	6	free time	238.29210636025553	2018-01-01 18:37:59.401809	2018-01-01 22:36:16.928191	0	25	1	0	0	0	0	0	0	0	89.60557373250928	355.8716817723137	4	8.722218083419929
1284	0x1a5d0a021cbbc051c7864a9285f55	3040	7	by foot	24.19913743764269	2018-01-01 22:36:16.928191	2018-01-01 23:00:28.876437	0	25	1	0	0	0	0	0	0	0	5.274875773903968	2.127457396986566	0	1.9545390484702576
1285	0x1a5d0a021cbbc051c7864a9285f55	40	8	stay at home	59.51872602930871	2018-01-01 23:00:28.876437	2018-01-01 23:59:59.999999	0	25	1	0	0	0	0	0	0	0	1.390186081247524	1.3790350749921612	0	1.9503262781141053
1286	0x1e6417bc460e3073d36a32571d3a8	40	0	stay at home	470.0	2018-01-01 00:00:00.000000	2018-01-01 07:50:00.000000	0	13	0	0	1	0	0	0	0	0	27.841112269197765	218.08871277538248	4	4.9205600415334985
1287	0x1e6417bc460e3073d36a32571d3a8	4030	1	private car	21.89685430512081	2018-01-01 07:50:00.000000	2018-01-01 08:11:53.811258	0	13	0	0	1	0	0	0	0	0	18.166346773493622	6.629764142591523	1	2.4802789608283424
1288	0x1e6417bc460e3073d36a32571d3a8	30	2	school	348.124425225688	2018-01-01 08:11:53.811258	2018-01-01 14:00:01.276772	0	13	0	0	1	0	0	0	0	0	34.0710171385198	197.68255430336285	4	4.531943690682022
1289	0x1e6417bc460e3073d36a32571d3a8	3040	3	private car	24.89685430512081	2018-01-01 14:00:01.276772	2018-01-01 14:24:55.088030	0	13	0	0	1	0	0	0	0	0	14.819108483847671	6.149153080902254	1	2.4774985159906833
1290	0x1e6417bc460e3073d36a32571d3a8	40	4	stay at home	575.0818661640703	2018-01-01 14:24:55.088030	2018-01-02 00:00:00.000000	0	13	0	0	1	0	0	0	0	0	13.148062482162722	126.02020514473227	4	3.485120092691098
1291	0x16acac29b796e1975c59c441c9122	31	0	stay at home	481.0	2018-01-01 00:00:00.000000	2018-01-01 08:01:00.000000	0	56	0	1	0	0	0	0	0	0	33.09554835970861	265.3159793503307	4	6.696132978965901
1292	0x16acac29b796e1975c59c441c9122	3140	1	private car	19.049419843648664	2018-01-01 08:01:00.000000	2018-01-01 08:20:02.965191	0	56	0	1	0	0	0	0	0	0	17.72049337434767	5.626085302075719	1	3.1487814107807623
1293	0x16acac29b796e1975c59c441c9122	40	2	residence	464.21008210143765	2018-01-01 08:20:02.965191	2018-01-01 16:04:15.570117	0	56	0	1	0	0	0	0	0	0	16.90465812680253	130.7885456156623	4	4.216158259175254
1294	0x16acac29b796e1975c59c441c9122	4031	3	private car	17.049419843648664	2018-01-01 16:04:15.570117	2018-01-01 16:21:18.535308	0	56	0	1	0	0	0	0	0	0	13.233056022956172	3.760265465831724	0	3.138094837591617
1295	0x16acac29b796e1975c59c441c9122	31	4	stay at home	458.691078211265	2018-01-01 16:21:18.535308	2018-01-02 00:00:00.000001	0	56	0	1	0	0	0	0	0	0	26.302469163551745	201.07846567080165	4	5.267709040451619
1296	0x19b39217e0cafa853533f3bccdf68	40	0	stay at home	470.0	2018-01-01 00:00:00.000000	2018-01-01 07:50:00.000000	1	41	0	0	0	0	0	0	0	0	27.841112269197765	218.08871277538248	4	3.420560041533498
1297	0x19b39217e0cafa853533f3bccdf68	4030	1	by foot	31.393098307675913	2018-01-01 07:50:00.000000	2018-01-01 08:21:23.585898	1	41	0	0	0	0	0	0	0	0	52.985178089356396	27.722815076814687	4	1.1104239030980703
1298	0x19b39217e0cafa853533f3bccdf68	30	2	industry	468.2873717762218	2018-01-01 08:21:23.585898	2018-01-01 16:09:40.828205	1	41	0	0	0	0	0	0	0	0	34.0710171385198	265.91711782566745	4	4.537926394200844
1299	0x19b39217e0cafa853533f3bccdf68	3030	3	by foot	19.586850784633608	2018-01-01 16:09:40.828205	2018-01-01 16:29:16.039252	1	41	0	0	0	0	0	0	0	0	58.46619356305602	19.086143487751404	3	1.0551670630703578
1300	0x19b39217e0cafa853533f3bccdf68	30	4	shopping	241.86203164552748	2018-01-01 16:29:16.039252	2018-01-01 20:31:07.761151	1	41	0	0	0	0	0	0	0	0	26.059217702390683	105.04558894322174	4	1.7536852496235187
1301	0x19b39217e0cafa853533f3bccdf68	3040	5	by foot	20.806247523042302	2018-01-01 20:31:07.761151	2018-01-01 20:51:56.136002	1	41	0	0	0	0	0	0	0	0	15.237928619873362	5.284068576725592	1	0.9725136625325601
1302	0x19b39217e0cafa853533f3bccdf68	40	6	stay at home	188.06439996289896	2018-01-01 20:51:56.136002	2018-01-02 00:00:00.000000	1	41	0	0	0	0	0	0	0	0	4.8722982220937086	15.271764026305878	3	1.031646557540692
1303	0x19041c408624f1e483311c8919e2e	40	0	stay at home	475.0	2018-01-01 00:00:00.000000	2018-01-01 07:55:00.000000	0	15	0	0	0	0	0	0	1	0	27.841112269197765	220.40880546448233	4	5.067784926084089
1304	0x19041c408624f1e483311c8919e2e	4030	1	by foot	26.329199414523707	2018-01-01 07:55:00.000000	2018-01-01 08:21:19.751965	0	15	0	0	0	0	0	0	1	0	52.985178089356396	23.25095533214528	3	2.681461260933394
1305	0x19041c408624f1e483311c8919e2e	30	2	school	383.21837360718916	2018-01-01 08:21:19.751965	2018-01-01 14:44:32.854381	0	15	0	0	0	0	0	0	1	0	34.0710171385198	217.61066291610376	4	5.01090965880681
1306	0x19041c408624f1e483311c8919e2e	3040	3	by foot	22.329199414523707	2018-01-01 14:44:32.854381	2018-01-01 15:06:52.606346	0	15	0	0	0	0	0	0	1	0	42.5909568383398	15.850366141644358	3	2.635180351192564
1307	0x19041c408624f1e483311c8919e2e	40	4	stay at home	533.1232275637634	2018-01-01 15:06:52.606346	2018-01-02 00:00:00.000000	0	15	0	0	0	0	0	0	1	0	12.884949031649851	114.48776024579594	4	3.4543285503232957
1308	0xd0e9e81f6dfa779e4f51ff8bf2f7	31	0	stay at home	474.0	2018-01-01 00:00:00.000000	2018-01-01 07:54:00.000000	1	27	0	0	1	0	0	0	0	0	33.09554835970861	261.454832041698	4	5.91981596067519
1309	0xd0e9e81f6dfa779e4f51ff8bf2f7	3130	1	by foot	28.953674808472663	2018-01-01 07:54:00.000000	2018-01-01 08:22:57.220489	1	27	0	0	1	0	0	0	0	0	70.20198136262357	33.87675565473102	4	2.6515531839936064
1310	0xd0e9e81f6dfa779e4f51ff8bf2f7	30	2	industry	473.4424885775754	2018-01-01 08:22:57.220489	2018-01-01 16:16:23.769804	1	27	0	0	1	0	0	0	0	0	34.0710171385198	268.8444523738339	4	6.117118058220176
1311	0xd0e9e81f6dfa779e4f51ff8bf2f7	3031	3	by foot	24.953674808472663	2018-01-01 16:16:23.769804	2018-01-01 16:41:20.990293	1	27	0	0	1	0	0	0	0	0	55.092265902997426	22.912574796755074	3	2.579300684491909
1312	0xd0e9e81f6dfa779e4f51ff8bf2f7	31	4	stay at home	438.65016180547923	2018-01-01 16:41:20.990293	2018-01-02 00:00:00.000001	1	27	0	0	1	0	0	0	0	0	26.302469163551745	192.29303924126	4	4.43689194887466
1313	0x722595fdc5a65dc3a95d9cbbd805	39	0	stay at home	476.0	2018-01-01 00:00:00.000000	2018-01-01 07:56:00.000000	1	76	0	1	0	0	0	1	0	1	43.00945865602414	341.20837200445817	4	11.255486500961
1314	0x722595fdc5a65dc3a95d9cbbd805	3931	1	by foot	25.33400225880185	2018-01-01 07:56:00.000000	2018-01-01 08:21:20.040136	1	76	0	1	0	0	0	1	0	1	76.87693001766527	32.46000531195473	4	5.316251489052906
1315	0x722595fdc5a65dc3a95d9cbbd805	31	2	services	499.26973027881814	2018-01-01 08:21:20.040136	2018-01-01 16:40:36.223953	1	76	0	1	0	0	0	1	0	1	31.257964414982627	260.1025910422212	4	8.558934688744902
1316	0x722595fdc5a65dc3a95d9cbbd805	3139	3	by foot	24.33400225880185	2018-01-01 16:40:36.223953	2018-01-01 17:04:56.264089	1	76	0	1	0	0	0	1	0	1	65.5246101669597	26.574600196831803	4	5.277214131364391
1317	0x722595fdc5a65dc3a95d9cbbd805	39	4	stay at home	415.06226520357814	2018-01-01 17:04:56.264089	2018-01-02 00:00:00.000001	1	76	0	1	0	0	0	1	0	1	39.29180161853846	271.80906972866984	4	8.873026911339862
1318	0x45730f818f3cca5b38cd8549a405	30	0	stay at home	485.0	2018-01-01 00:00:00.000000	2018-01-01 08:05:00.000000	0	25	0	0	0	0	0	0	0	0	36.33618478268205	293.71749366001325	4	5.348255256991611
1319	0x45730f818f3cca5b38cd8549a405	3031	1	private car	26.478739673279478	2018-01-01 08:05:00.000000	2018-01-01 08:31:28.724380	0	25	0	0	0	0	0	0	0	0	25.1265313667317	11.088648049202998	2	1.0064546520298652
1320	0x45730f818f3cca5b38cd8549a405	31	2	services	483.6603112053032	2018-01-01 08:31:28.724380	2018-01-01 16:35:08.343052	0	25	0	0	0	0	0	0	0	0	31.257964414982627	251.9706132765798	4	4.178892772409703
1321	0x45730f818f3cca5b38cd8549a405	3130	3	private car	23.478739673279478	2018-01-01 16:35:08.343052	2018-01-01 16:58:37.067432	0	25	0	0	0	0	0	0	0	0	18.888776881027688	7.3914112522718165	1	0.9847014703839965
1322	0x45730f818f3cca5b38cd8549a405	30	4	stay at home	421.3822094481378	2018-01-01 16:58:37.067432	2018-01-01 23:59:59.999999	0	25	0	0	0	0	0	0	0	0	29.73423558349706	208.82463144042384	4	3.238316421672627
1323	0xe081c5cd804249bd655fb61b78d1	40	0	stay at home	478.0	2018-01-01 00:00:00.000000	2018-01-01 07:58:00.000000	0	45	0	0	0	0	0	0	0	0	27.841112269197765	221.8008610779422	4	3.4964322413147144
1324	0xe081c5cd804249bd655fb61b78d1	4039	1	private car	26.719571777905983	2018-01-01 07:58:00.000000	2018-01-01 08:24:43.174307	0	45	0	0	0	0	0	0	0	0	20.454900598079345	9.109103079005218	1	0.9947486360713769
1325	0xe081c5cd804249bd655fb61b78d1	39	2	services	475.9780894001269	2018-01-01 08:24:43.174307	2018-01-01 16:20:41.859671	0	45	0	0	0	0	0	0	0	0	39.70655368962561	314.9908260308593	4	6.0647649217981145
1326	0xe081c5cd804249bd655fb61b78d1	3940	3	private car	18.719571777905983	2018-01-01 16:20:41.859671	2018-01-01 16:39:25.033978	0	45	0	0	0	0	0	0	0	0	17.015537695865927	5.308726320623786	1	0.9726553946170386
1327	0xe081c5cd804249bd655fb61b78d1	40	4	stay at home	147.62490294304132	2018-01-01 16:39:25.033978	2018-01-01 19:07:02.528155	0	45	0	0	0	0	0	0	0	0	12.955597037884903	31.87614592144854	4	1.1380178515950814
1328	0xe081c5cd804249bd655fb61b78d1	4040	5	private car	21.614321575340426	2018-01-01 19:07:02.528155	2018-01-01 19:28:39.387450	0	45	0	0	0	0	0	0	0	0	10.060275408121576	3.624100463460482	0	0.9630195499873503
1329	0xe081c5cd804249bd655fb61b78d1	40	6	gym	245.54186036228168	2018-01-01 19:28:39.387450	2018-01-01 23:34:11.899072	0	45	0	0	0	0	0	0	0	0	13.07835803055805	53.52140602178683	4	1.2933186471274334
1330	0xe081c5cd804249bd655fb61b78d1	4040	7	private car	18.614321575340426	2018-01-01 23:34:11.899072	2018-01-01 23:52:48.758367	0	45	0	0	0	0	0	0	0	0	0.9372040997174318	0.2907569748977949	0	0.9442336562232132
1331	0xe081c5cd804249bd655fb61b78d1	40	8	stay at home	7.187360588057345	2018-01-01 23:52:48.758367	2018-01-02 00:00:00.000002	0	45	0	0	0	0	0	0	0	0	1.390186081247524	0.16652947750707234	0	0.9435406689207904
1332	0x13849e739778354efcf6f44142c6e	31	0	stay at home	486.0	2018-01-01 00:00:00.000000	2018-01-01 08:06:00.000000	0	46	0	1	1	0	0	0	0	1	33.09554835970861	268.0739417136397	4	9.270440803103682
1333	0x13849e739778354efcf6f44142c6e	3130	1	private car	21.89562778852416	2018-01-01 08:06:00.000000	2018-01-01 08:27:53.737667	0	46	0	1	1	0	0	0	0	1	25.1265313667317	9.169352973710575	1	5.6694029061297595
1334	0x13849e739778354efcf6f44142c6e	30	2	industry	480.8760919642373	2018-01-01 08:27:53.737667	2018-01-01 16:28:46.303185	0	46	0	1	1	0	0	0	0	1	34.0710171385198	273.0656261802992	4	9.408050712390143
1335	0x13849e739778354efcf6f44142c6e	3030	3	private car	21.812275548581603	2018-01-01 16:28:46.303185	2018-01-01 16:50:35.039718	0	46	0	1	1	0	0	0	0	1	20.04555207876206	7.287318424423347	1	5.658395879548014
1336	0x13849e739778354efcf6f44142c6e	30	4	shopping	237.90867848982555	2018-01-01 16:50:35.039718	2018-01-01 20:48:29.560427	0	46	0	1	1	0	0	0	0	1	26.059217702390683	103.32856743424058	4	6.410279545350187
1337	0x13849e739778354efcf6f44142c6e	3031	5	private car	21.083352239942553	2018-01-01 20:48:29.560427	2018-01-01 21:09:34.561561	0	46	0	1	1	0	0	0	0	1	4.65101494381412	1.6343164388944953	0	5.62606112970908
1338	0x13849e739778354efcf6f44142c6e	31	6	stay at home	170.42397396888873	2018-01-01 21:09:34.561561	2018-01-01 23:59:59.999999	0	46	0	1	1	0	0	0	0	1	2.413661029109731	6.855761739911966	1	5.655889141078962
1339	0x19500522746ea2dbf0f7b1b342b05	31	0	stay at home	470.0	2018-01-01 00:00:00.000000	2018-01-01 07:50:00.000000	1	66	0	0	0	0	0	0	0	0	33.09554835970861	259.2484621510508	4	4.362557252884105
1340	0x19500522746ea2dbf0f7b1b342b05	3140	1	private car	26.94545303285329	2018-01-01 07:50:00.000000	2018-01-01 08:16:56.727182	1	66	0	0	0	0	0	0	0	0	16.870689299053655	7.576472768991848	1	0.9857790409077967
1341	0x19500522746ea2dbf0f7b1b342b05	40	2	residence	492.6994213240842	2018-01-01 08:16:56.727182	2018-01-01 16:29:38.692461	1	66	0	0	0	0	0	0	0	0	16.90465812680253	138.81525461261808	4	2.141053836449491
1342	0x19500522746ea2dbf0f7b1b342b05	4030	3	private car	16.95717533595007	2018-01-01 16:29:38.692461	2018-01-01 16:46:36.122981	1	66	0	0	0	0	0	0	0	0	14.38983122069055	4.0668481843996345	0	0.9655427242076572
1343	0x19500522746ea2dbf0f7b1b342b05	30	4	gym	227.7267026718495	2018-01-01 16:46:36.122981	2018-01-01 20:34:19.725141	1	66	0	0	0	0	0	0	0	0	26.059217702390683	98.90632869288866	4	1.6911967299684105
1344	0x19500522746ea2dbf0f7b1b342b05	3031	5	private car	24.73041745139591	2018-01-01 20:34:19.725141	2018-01-01 20:59:03.550188	1	66	0	0	0	0	0	0	0	0	7.706205369374153	3.1762945958468567	0	0.9604742568654863
1345	0x19500522746ea2dbf0f7b1b342b05	31	6	stay at home	180.9408301838671	2018-01-01 20:59:03.550188	2018-01-01 23:59:59.999999	1	66	0	0	0	0	0	0	0	0	12.234890564546792	36.89652093263098	4	1.172289223818005
1346	0x1bf0816a62e7d852a3d16689f82cd	31	0	stay at home	485.0	2018-01-01 00:00:00.000000	2018-01-01 08:05:00.000000	1	19	0	0	0	0	0	0	0	0	33.09554835970861	267.5223492409779	4	4.581182185913622
1347	0x1bf0816a62e7d852a3d16689f82cd	3140	1	private car	24.235654072600454	2018-01-01 08:05:00.000000	2018-01-01 08:29:14.139244	1	19	0	0	0	0	0	0	0	0	17.72049337434767	7.157795790274974	1	0.9833428632924707
1348	0x1bf0816a62e7d852a3d16689f82cd	40	2	university	362.45675197766167	2018-01-01 08:29:14.139244	2018-01-01 14:31:41.544363	1	19	0	0	0	0	0	0	0	0	14.815318358321319	89.49853619453613	4	1.5997323738472773
1349	0x1bf0816a62e7d852a3d16689f82cd	4031	3	private car	26.235654072600454	2018-01-01 14:31:41.544363	2018-01-01 14:57:55.683607	1	19	0	0	0	0	0	0	0	0	12.493897796476187	5.463093010112905	1	0.9735431599690861
1350	0x1bf0816a62e7d852a3d16689f82cd	31	4	stay at home	98.37296442548264	2018-01-01 14:57:55.683607	2018-01-01 16:36:18.061473	1	19	0	0	0	0	0	0	0	0	23.917167647383298	39.213378035572354	4	1.1884513394944416
1351	0x1bf0816a62e7d852a3d16689f82cd	3140	5	private car	29.589207548829116	2018-01-01 16:36:18.061473	2018-01-01 17:05:53.413926	1	19	0	0	0	0	0	0	0	0	14.109548001830381	6.958172404105438	1	0.9821834248128378
1352	0x1bf0816a62e7d852a3d16689f82cd	40	6	library	262.1271940899181	2018-01-01 17:05:53.413926	2018-01-01 21:28:01.045571	1	19	0	0	0	0	0	0	0	0	12.515852937719977	54.679090203443266	4	1.3021977618869858
1353	0x1bf0816a62e7d852a3d16689f82cd	4031	7	private car	24.589207548829116	2018-01-01 21:28:01.045571	2018-01-01 21:52:36.398024	1	19	0	0	0	0	0	0	0	0	1.1860553434329875	0.48606935006785873	0	0.9453242107756237
1354	0x1bf0816a62e7d852a3d16689f82cd	31	8	stay at home	127.3933662640784	2018-01-01 21:52:36.398024	2018-01-02 00:00:00.000000	1	19	0	0	0	0	0	0	0	0	2.413661029109731	5.124740058645139	1	0.9715983440070634
1355	0x416080b5c7c096e8626487110981	40	0	stay at home	472.0	2018-01-01 00:00:00.000000	2018-01-01 07:52:00.000000	1	9	0	0	0	0	0	0	0	0	27.841112269197765	219.0167498510224	4	3.439372326876334
1356	0x416080b5c7c096e8626487110981	4039	1	by foot	27.89517231139427	2018-01-01 07:52:00.000000	2018-01-01 08:19:53.710339	1	9	0	0	0	0	0	0	0	0	59.660126744398084	27.737158594243436	4	1.1105180379309572
1357	0x416080b5c7c096e8626487110981	39	2	school	345.32122946122684	2018-01-01 08:19:53.710339	2018-01-01 14:05:12.984107	1	9	0	0	0	0	0	0	0	0	39.70655368962561	228.52526562949544	4	3.6381827768905186
1358	0x416080b5c7c096e8626487110981	3940	3	by foot	29.89517231139427	2018-01-01 14:05:12.984107	2018-01-01 14:35:06.694446	1	9	0	0	0	0	0	0	0	0	56.31599623879532	28.059606857443626	4	1.1126363357377427
1359	0x416080b5c7c096e8626487110981	40	4	stay at home	564.8884259159846	2018-01-01 14:35:06.694446	2018-01-02 00:00:00.000001	1	9	0	0	0	0	0	0	0	0	13.148062482162722	123.78647198989854	4	1.9590860225540125
1360	0x8e54a98423aa7f2fb143814fea6d	40	0	stay at home	477.0	2018-01-01 00:00:00.000000	2018-01-01 07:57:00.000000	1	31	0	0	0	0	1	0	0	0	27.841112269197765	221.33684254012223	4	29.728056937317614
1361	0x8e54a98423aa7f2fb143814fea6d	4039	1	private car	23.625027813547145	2018-01-01 07:57:00.000000	2018-01-01 08:20:37.501669	1	31	0	0	0	0	1	0	0	0	20.454900598079345	8.054126592549444	1	27.229765761688657
1362	0x8e54a98423aa7f2fb143814fea6d	39	2	services	487.6838395403913	2018-01-01 08:20:37.501669	2018-01-01 16:28:18.532041	1	31	0	0	0	0	1	0	0	0	39.70655368962561	322.7374093045551	4	32.590077902295455
1363	0x8e54a98423aa7f2fb143814fea6d	3940	3	private car	25.625027813547145	2018-01-01 16:28:18.532041	2018-01-01 16:53:56.033710	1	31	0	0	0	0	1	0	0	0	17.015537695865927	7.267060445317071	1	27.225178066059584
1364	0x8e54a98423aa7f2fb143814fea6d	40	4	stay at home	426.0661048325144	2018-01-01 16:53:56.033710	2018-01-02 00:00:00.000000	1	31	0	0	0	0	1	0	0	0	12.955597037884903	91.9990127618547	4	27.86474846684456
1365	0x1655b695528c685244c56aaeffccb	40	0	stay at home	486.0	2018-01-01 00:00:00.000000	2018-01-01 08:06:00.000000	1	43	0	0	1	0	0	0	1	0	27.841112269197765	225.5130093805019	4	6.673987379161552
1366	0x1655b695528c685244c56aaeffccb	4040	1	private car	22.05982515484871	2018-01-01 08:06:00.000000	2018-01-01 08:28:03.589509	1	43	0	0	1	0	0	0	1	0	11.396398737170244	4.190042725615237	0	4.066245972281161
1367	0x1655b695528c685244c56aaeffccb	40	2	residence	463.3440968002996	2018-01-01 08:28:03.589509	2018-01-01 16:11:24.235317	1	43	0	0	1	0	0	0	1	0	16.90465812680253	130.5445591913527	4	5.138916103459115
1368	0x1655b695528c685244c56aaeffccb	4040	3	private car	19.05982515484871	2018-01-01 16:11:24.235317	2018-01-01 16:30:27.824826	1	43	0	0	1	0	0	0	1	0	8.734110362619036	2.774510273244518	0	4.058196272846873
1369	0x1655b695528c685244c56aaeffccb	40	4	stay at home	134.6335771147877	2018-01-01 16:30:27.824826	2018-01-01 18:45:05.839453	1	43	0	0	1	0	0	0	1	0	12.955597037884903	29.070972881136534	4	4.219306670840172
1370	0x1655b695528c685244c56aaeffccb	4039	5	private car	19.239701251470116	2018-01-01 18:45:05.839453	2018-01-01 19:04:20.221528	1	43	0	0	1	0	0	0	1	0	19.005686335853223	6.0943954530160624	1	4.077182231466072
1371	0x1655b695528c685244c56aaeffccb	39	6	running	241.95347416882842	2018-01-01 19:04:20.221528	2018-01-01 23:06:17.429978	1	43	0	0	1	0	0	0	1	0	83.89298379992375	338.3033148130133	4	10.060648118916836
1372	0x1655b695528c685244c56aaeffccb	3940	7	private car	18.239701251470116	2018-01-01 23:06:17.429978	2018-01-01 23:24:31.812053	1	43	0	0	1	0	0	0	1	0	1.3534367605490092	0.411438036252857	0	4.04490734755945
1373	0x1655b695528c685244c56aaeffccb	40	8	stay at home	35.469799103446576	2018-01-01 23:24:31.812053	2018-01-01 23:59:59.999999	1	43	0	0	1	0	0	0	1	0	1.390186081247524	0.8218270169709556	0	4.047201906263414
1374	0xa12e5e628416a9e802fef14951cf	40	0	stay at home	470.0	2018-01-01 00:00:00.000000	2018-01-01 07:50:00.000000	0	61	0	1	1	0	1	0	0	1	27.841112269197765	218.08871277538248	4	34.3360600415335
1375	0xa12e5e628416a9e802fef14951cf	4040	1	private car	19.459797253476076	2018-01-01 07:50:00.000000	2018-01-01 08:09:27.587835	0	61	0	1	1	0	1	0	0	1	10.967785319647763	3.557181310666613	0	31.87813875857859
1376	0xa12e5e628416a9e802fef14951cf	40	2	residence	477.6123993811479	2018-01-01 08:09:27.587835	2018-01-01 16:07:04.331798	0	61	0	1	1	0	1	0	0	1	16.90465812680253	134.5645721443363	4	33.00343725936694
1377	0xa12e5e628416a9e802fef14951cf	4040	3	private car	29.459797253476076	2018-01-01 16:07:04.331798	2018-01-01 16:36:31.919633	0	61	0	1	1	0	1	0	0	1	8.734110362619036	4.288418674537354	0	31.882307912825663
1378	0xa12e5e628416a9e802fef14951cf	40	4	stay at home	443.46800611189997	2018-01-01 16:36:31.919633	2018-01-02 00:00:00.000000	0	61	0	1	1	0	1	0	0	1	12.955597037884903	95.75654643966759	4	32.57550595458005
1379	0x890ed232a6f2708c0b35117a94d1	40	0	stay at home	485.0	2018-01-01 00:00:00.000000	2018-01-01 08:05:00.000000	1	9	0	0	0	0	0	0	1	0	27.841112269197765	225.04899084268195	4	5.164199683225996
1380	0x890ed232a6f2708c0b35117a94d1	4039	1	private car	26.107927614400754	2018-01-01 08:05:00.000000	2018-01-01 08:31:06.475657	1	9	0	0	0	0	0	0	1	0	20.96995078767189	9.124699287368063	1	2.594840329851536
1381	0x890ed232a6f2708c0b35117a94d1	39	2	school	369.95272359580275	2018-01-01 08:31:06.475657	2018-01-01 14:41:03.639073	1	9	0	0	0	0	0	0	1	0	39.70655368962561	244.82579470133274	4	5.6061090025045885
1382	0x890ed232a6f2708c0b35117a94d1	3940	3	private car	25.107927614400754	2018-01-01 14:41:03.639073	2018-01-01 15:06:10.114730	1	9	0	0	0	0	0	0	1	0	17.876792656489595	7.480820266613195	1	2.585221931299969
1383	0x890ed232a6f2708c0b35117a94d1	40	4	stay at home	533.8314211753957	2018-01-01 15:06:10.114730	2018-01-02 00:00:00.000001	1	9	0	0	0	0	0	0	1	0	12.884949031649851	114.63984422230298	4	3.4559960003053822
1384	0x1c5410bbd4264c5fa0d911c896902	40	0	stay at home	481.0	2018-01-01 00:00:00.000000	2018-01-01 08:01:00.000000	0	53	0	0	0	0	0	1	1	0	27.841112269197765	223.1929166914021	4	6.125316211553484
1385	0x1c5410bbd4264c5fa0d911c896902	4039	1	private car	25.04939832400938	2018-01-01 08:01:00.000000	2018-01-01 08:26:02.963899	0	53	0	0	0	0	0	1	1	0	20.96995078767189	8.754744168587791	1	3.592667552565129
1386	0x1c5410bbd4264c5fa0d911c896902	39	2	services	471.7112640986281	2018-01-01 08:26:02.963899	2018-01-01 16:17:45.639745	0	53	0	0	0	0	0	1	1	0	39.70655368962561	312.167143898889	4	8.564396163149347
1387	0x1c5410bbd4264c5fa0d911c896902	3940	3	private car	24.04939832400938	2018-01-01 16:17:45.639745	2018-01-01 16:41:48.603644	0	53	0	0	0	0	0	1	1	0	17.015537695865927	6.8202240624179415	1	3.5813830018430775
1388	0x1c5410bbd4264c5fa0d911c896902	40	4	stay at home	438.18993925335315	2018-01-01 16:41:48.603644	2018-01-01 23:59:59.999999	0	53	0	0	0	0	0	1	1	0	12.955597037884903	94.61687131702847	4	4.2488625878049255
1389	0xd5f22f1a4a7eedb1e07b4285ade	39	0	stay at home	480.0	2018-01-01 00:00:00.000000	2018-01-01 08:00:00.000000	0	43	0	0	0	0	0	0	0	0	43.00945865602414	344.0756692481931	4	7.2022048280096955
1390	0xd5f22f1a4a7eedb1e07b4285ade	3940	1	private car	19.710956551505813	2018-01-01 08:00:00.000000	2018-01-01 08:19:42.657393	0	43	0	0	0	0	0	0	0	0	20.96995078767189	6.888963147716929	1	0.9817817677124696
1391	0xd5f22f1a4a7eedb1e07b4285ade	40	2	residence	471.2189914355416	2018-01-01 08:19:42.657393	2018-01-01 16:10:55.796879	0	43	0	0	0	0	0	0	0	0	16.90465812680253	132.76326588457536	4	2.0658275595825355
1392	0xd5f22f1a4a7eedb1e07b4285ade	4039	3	private car	17.710956551505813	2018-01-01 16:10:55.796879	2018-01-01 16:28:38.454272	0	43	0	0	0	0	0	0	0	0	17.015537695865927	5.022690813866513	1	0.9710125389931015
1393	0xd5f22f1a4a7eedb1e07b4285ade	39	4	stay at home	120.62733155024102	2018-01-01 16:28:38.454272	2018-01-01 18:29:16.094165	0	43	0	0	0	0	0	0	0	0	37.52383145985068	75.43999430904621	4	1.4721889375244281
1394	0xd5f22f1a4a7eedb1e07b4285ade	3930	5	private car	19.925992132963188	2018-01-01 18:29:16.094165	2018-01-01 18:49:11.653693	0	43	0	0	0	0	0	0	0	0	24.72542537446958	8.211310524930822	1	0.9894845234919015
1395	0xd5f22f1a4a7eedb1e07b4285ade	30	6	gym	216.853159536349	2018-01-01 18:49:11.653693	2018-01-01 22:26:02.843265	0	43	0	0	0	0	0	0	0	0	28.411523378600506	102.68547686483942	4	1.7293941904830459
1396	0xd5f22f1a4a7eedb1e07b4285ade	3039	7	private car	22.925992132963188	2018-01-01 22:26:02.843265	2018-01-01 22:48:58.402793	0	43	0	0	0	0	0	0	0	0	2.3212292577821945	0.8869413950453094	0	0.9475664843050147
1397	0xd5f22f1a4a7eedb1e07b4285ade	39	8	stay at home	71.02662010893027	2018-01-01 22:48:58.402793	2018-01-02 00:00:00.000000	0	43	0	0	0	0	0	0	0	0	2.647540964351552	3.13409810496381	0	0.9602347624479882
1398	0x1cd61670c5aaceb23e33ab2fafa66	40	0	stay at home	471.0	2018-01-01 00:00:00.000000	2018-01-01 07:51:00.000000	0	28	0	0	1	0	0	0	0	1	27.841112269197765	218.55273131320246	4	5.929953286747398
1399	0x1cd61670c5aaceb23e33ab2fafa66	4031	1	private car	19.869458983427876	2018-01-01 07:51:00.000000	2018-01-01 08:10:52.167539	0	28	0	0	1	0	0	0	0	1	16.870689299053655	5.586857817495036	1	3.4742555186203776
1400	0x1cd61670c5aaceb23e33ab2fafa66	31	2	services	478.0516496652115	2018-01-01 08:10:52.167539	2018-01-01 16:08:55.266519	0	28	0	0	1	0	0	0	0	1	31.257964414982627	249.04869089598208	4	6.607348815014869
1401	0x1cd61670c5aaceb23e33ab2fafa66	3131	3	private car	16.36843372939188	2018-01-01 16:08:55.266519	2018-01-01 16:25:17.372543	0	28	0	0	1	0	0	0	0	1	17.732001683293312	4.837418240707531	0	3.46994990010253
1402	0x1cd61670c5aaceb23e33ab2fafa66	31	4	free time	256.6210522056675	2018-01-01 16:25:17.372543	2018-01-01 20:41:54.635675	0	28	0	0	1	0	0	0	0	1	72.70120690150257	310.9443368614254	4	8.421448102256873
1403	0x1cd61670c5aaceb23e33ab2fafa66	3140	5	private car	24.047232963788367	2018-01-01 20:41:54.635675	2018-01-01 21:05:57.469653	0	28	0	0	1	0	0	0	0	1	3.4762617368806232	1.3932412638311986	0	3.450406069504727
1404	0x1cd61670c5aaceb23e33ab2fafa66	40	6	stay at home	174.0421724525129	2018-01-01 21:05:57.469653	2018-01-02 00:00:00.000000	0	28	0	0	1	0	0	0	0	1	1.1049698230747993	3.2051891417067813	0	3.460638287953319
1405	0xdebaacb83664d6ba324360894e56	40	0	stay at home	478.0	2018-01-01 00:00:00.000000	2018-01-01 07:58:00.000000	0	17	0	0	0	0	0	0	0	1	27.841112269197765	221.8008610779422	4	4.496432241314714
1406	0xdebaacb83664d6ba324360894e56	4039	1	private car	30.58850650704766	2018-01-01 07:58:00.000000	2018-01-01 08:28:35.310390	0	17	0	0	0	0	0	0	0	1	20.454900598079345	10.428081000756052	2	2.0025331617606383
1407	0xdebaacb83664d6ba324360894e56	39	2	school	353.04007914771546	2018-01-01 08:28:35.310390	2018-01-01 14:21:37.715139	0	17	0	0	0	0	0	0	0	1	39.70655368962561	233.63341428780728	4	4.749691156938401
1408	0xdebaacb83664d6ba324360894e56	3940	3	private car	28.58850650704766	2018-01-01 14:21:37.715139	2018-01-01 14:50:13.025529	0	17	0	0	0	0	0	0	0	1	19.308341567586968	9.199944142420982	1	1.9952828308367394
1409	0xdebaacb83664d6ba324360894e56	40	4	stay at home	549.7829078381892	2018-01-01 14:50:13.025529	2018-01-01 23:59:59.999999	0	17	0	0	0	0	0	0	0	1	13.148062482162722	120.47633373136036	4	2.921133031101186
1410	0x9e4430c6cb6b102c49bc892c4c0f	40	0	stay at home	477.0	2018-01-01 00:00:00.000000	2018-01-01 07:57:00.000000	1	16	0	0	0	0	0	0	0	0	27.841112269197765	221.33684254012223	4	3.4868569373176155
1411	0x9e4430c6cb6b102c49bc892c4c0f	4039	1	by foot	28.802327784231736	2018-01-01 07:57:00.000000	2018-01-01 08:25:48.139667	1	16	0	0	0	0	0	0	0	0	59.660126744398084	28.63917543568273	4	1.1164539280497796
1412	0x9e4430c6cb6b102c49bc892c4c0f	39	2	school	357.6029015109168	2018-01-01 08:25:48.139667	2018-01-01 14:23:24.313758	1	16	0	0	0	0	0	0	0	0	39.70655368962561	236.65298014015195	4	3.817207417083843
1413	0x9e4430c6cb6b102c49bc892c4c0f	3940	3	by foot	23.802327784231736	2018-01-01 14:23:24.313758	2018-01-01 14:47:12.453425	1	16	0	0	0	0	0	0	0	0	56.31599623879532	22.340863366189463	3	1.0756600815549513
1414	0x9e4430c6cb6b102c49bc892c4c0f	40	4	stay at home	552.7924429206198	2018-01-01 14:47:12.453425	2018-01-02 00:00:00.000000	1	16	0	0	0	0	0	0	0	0	13.148062482162722	121.13582631979465	4	1.928635452730185
1415	0x1945f9fb6d7042ea05de53a54bdd3	31	0	stay at home	471.0	2018-01-01 00:00:00.000000	2018-01-01 07:51:00.000000	0	29	0	0	0	0	0	0	1	0	33.09554835970861	259.8000546237126	4	5.976802009208415
1416	0x1945f9fb6d7042ea05de53a54bdd3	3139	1	by foot	26.181882714045603	2018-01-01 07:51:00.000000	2018-01-01 08:17:10.912963	0	29	0	0	0	0	0	0	1	0	76.87693001766527	33.5463794189734	4	2.74930694291188
1417	0x1945f9fb6d7042ea05de53a54bdd3	39	2	services	495.303239920843	2018-01-01 08:17:10.912963	2018-01-01 16:32:29.107358	0	29	0	0	0	0	0	0	1	0	39.70655368962561	327.77974480937445	4	8.140923031487597
1418	0x1945f9fb6d7042ea05de53a54bdd3	3931	3	by foot	26.181882714045603	2018-01-01 16:32:29.107358	2018-01-01 16:58:40.020321	0	29	0	0	0	0	0	0	1	0	62.75057645559227	27.382137216651135	4	2.7081904179893455
1419	0x1945f9fb6d7042ea05de53a54bdd3	31	4	stay at home	421.33299465106575	2018-01-01 16:58:40.020321	2018-01-02 00:00:00.000000	0	29	0	0	0	0	0	0	1	0	26.302469163551745	184.70163498994282	4	4.4080398082507815
1420	0xb1f74341cc664b3fc647911b0c5f	31	0	stay at home	476.0	2018-01-01 00:00:00.000000	2018-01-01 07:56:00.000000	1	7	0	0	0	0	0	0	0	1	33.09554835970861	262.55801698702163	4	5.448726522010858
1421	0xb1f74341cc664b3fc647911b0c5f	3139	1	by foot	26.180520617193814	2018-01-01 07:56:00.000000	2018-01-01 08:22:10.831237	1	7	0	0	0	0	0	0	0	1	76.87693001766527	33.54463418856753	4	2.1492950886629676
1422	0xb1f74341cc664b3fc647911b0c5f	39	2	school	352.8502911935508	2018-01-01 08:22:10.831237	2018-01-01 14:15:01.848709	1	7	0	0	0	0	0	0	0	1	39.70655368962561	233.50781719461256	4	4.746908873350975
1423	0xb1f74341cc664b3fc647911b0c5f	3931	3	by foot	29.180520617193814	2018-01-01 14:15:01.848709	2018-01-01 14:44:12.679946	1	7	0	0	0	0	0	0	0	1	66.90359963156835	32.53803114022435	4	2.1424782015964396
1424	0xb1f74341cc664b3fc647911b0c5f	31	4	stay at home	555.7886675720616	2018-01-01 14:44:12.679946	2018-01-02 00:00:00.000000	1	7	0	0	0	0	0	0	0	1	23.917167647383298	221.54817898061307	4	4.491214736801088
1425	0x17df97642274b0403f7aa2d32eb4e	40	0	stay at home	485.0	2018-01-01 00:00:00.000000	2018-01-01 08:05:00.000000	1	1	0	0	0	0	0	0	0	0	27.841112269197765	225.04899084268195	4	3.5641996832259957
1426	0x17df97642274b0403f7aa2d32eb4e	4039	1	private car	30.717448480648002	2018-01-01 08:05:00.000000	2018-01-01 08:35:43.046909	1	1	0	0	0	0	0	0	0	0	20.96995078767189	10.735723049367254	2	1.0043575900255062
1427	0x17df97642274b0403f7aa2d32eb4e	39	2	school	371.4470681075447	2018-01-01 08:35:43.046909	2018-01-01 14:47:09.870995	1	1	0	0	0	0	0	0	0	0	39.70655368962561	245.81471587777068	4	4.029591358082046
1428	0x17df97642274b0403f7aa2d32eb4e	3940	3	private car	30.717448480648002	2018-01-01 14:47:09.870995	2018-01-01 15:17:52.917904	1	1	0	0	0	0	0	0	0	0	17.876792656489595	9.152157623749094	1	0.995001784414602
1429	0x17df97642274b0403f7aa2d32eb4e	40	4	stay at home	522.1180349311592	2018-01-01 15:17:52.917904	2018-01-02 00:00:00.000000	1	1	0	0	0	0	0	0	0	0	12.884949031649851	112.1244044765527	4	1.8286083817880925
1430	0x74dba21f274afc0bf44ce177f9ac	30	0	stay at home	489.0	2018-01-01 00:00:00.000000	2018-01-01 08:09:00.000000	0	15	0	0	0	0	0	0	0	0	36.33618478268205	296.1399059788587	4	5.425374039022679
1431	0x74dba21f274afc0bf44ce177f9ac	3039	1	by foot	23.273191237760212	2018-01-01 08:09:00.000000	2018-01-01 08:32:16.391474	0	15	0	0	0	0	0	0	0	0	82.76330060849645	32.102768708829565	4	1.1395430663538855
1432	0x74dba21f274afc0bf44ce177f9ac	39	2	school	359.9664248446452	2018-01-01 08:32:16.391474	2018-01-01 14:32:14.376965	0	15	0	0	0	0	0	0	0	0	39.70655368962561	238.2171029092748	4	3.8526571466094053
1433	0x74dba21f274afc0bf44ce177f9ac	3930	3	by foot	22.273191237760212	2018-01-01 14:32:14.376965	2018-01-01 14:54:30.768439	0	15	0	0	0	0	0	0	0	0	73.68546413640186	27.35350723588667	4	1.1080029245022696
1434	0x74dba21f274afc0bf44ce177f9ac	30	4	stay at home	545.4871926798344	2018-01-01 14:54:30.768439	2018-01-02 00:00:00.000000	0	15	0	0	0	0	0	0	0	0	30.815292686585373	280.1557916535481	4	4.936323032624318
1435	0x1848336a5c71ed8b1e22d9eef0940	39	0	stay at home	489.0	2018-01-01 00:00:00.000000	2018-01-01 08:09:00.000000	0	31	0	1	1	0	0	0	0	0	43.00945865602414	350.5270880465967	4	11.156411889877635
1436	0x1848336a5c71ed8b1e22d9eef0940	3931	1	private car	28.014021876603806	2018-01-01 08:09:00.000000	2018-01-01 08:37:00.841313	0	31	0	1	1	0	0	0	0	0	27.29404542484932	12.74359976054578	2	4.6906468458256745
1437	0x1848336a5c71ed8b1e22d9eef0940	31	2	services	489.38979458420994	2018-01-01 08:37:00.841313	2018-01-01 16:46:24.228988	0	31	0	1	1	0	0	0	0	0	31.257964414982627	254.95547973614822	4	7.927564838171266
1438	0x1848336a5c71ed8b1e22d9eef0940	3139	3	private car	26.014021876603806	2018-01-01 16:46:24.228988	2018-01-01 17:12:25.070301	0	31	0	1	1	0	0	0	0	0	22.465580628671898	9.74033509908129	1	4.672766557362053
1439	0x1848336a5c71ed8b1e22d9eef0940	39	4	stay at home	407.5821616625826	2018-01-01 17:12:25.070301	2018-01-02 00:00:00.000001	0	31	0	1	1	0	0	0	0	0	39.29180161853846	266.9106239883544	4	8.238949757987724
1440	0xfb9ddd4216ff12ad539bbee7e729	39	0	stay at home	471.0	2018-01-01 00:00:00.000000	2018-01-01 07:51:00.000000	1	5	0	0	0	0	0	0	0	0	43.00945865602414	337.6242504497895	4	6.932769136315937
1441	0xfb9ddd4216ff12ad539bbee7e729	3939	1	private car	13.38964667692128	2018-01-01 07:51:00.000000	2018-01-01 08:04:23.378801	1	5	0	0	0	0	0	0	0	0	29.942015876510922	6.681883556354145	1	0.9805809584852245
1442	0xfb9ddd4216ff12ad539bbee7e729	39	2	school	358.1007895469975	2018-01-01 08:04:23.378801	2018-01-01 14:02:29.426174	1	5	0	0	0	0	0	0	0	0	39.70655368962561	236.9824704407529	4	3.8246478600362703
1443	0xfb9ddd4216ff12ad539bbee7e729	3939	3	private car	15.38964667692128	2018-01-01 14:02:29.426174	2018-01-01 14:17:52.804975	1	5	0	0	0	0	0	0	0	0	29.752820787648503	7.631423326061152	1	0.9860992323223117
1444	0xfb9ddd4216ff12ad539bbee7e729	39	4	stay at home	582.1199170991599	2018-01-01 14:17:52.804975	2018-01-02 00:00:00.000001	1	5	0	0	0	0	0	0	0	0	44.13335083501195	428.1817088230883	4	11.839647998345521
1445	0x11ce306176144a3ab060852df1b6b	31	0	stay at home	480.0	2018-01-01 00:00:00.000000	2018-01-01 08:00:00.000000	1	19	0	0	0	0	0	0	0	0	33.09554835970861	264.76438687766887	4	4.507116204300499
1446	0x11ce306176144a3ab060852df1b6b	3140	1	private car	20.041611376504406	2018-01-01 08:00:00.000000	2018-01-01 08:20:02.496683	1	19	0	0	0	0	0	0	0	0	17.72049337434767	5.91912069347662	1	0.9761705180606381
1447	0x11ce306176144a3ab060852df1b6b	40	2	university	377.9599596334539	2018-01-01 08:20:02.496683	2018-01-01 14:38:00.094261	1	19	0	0	0	0	0	0	0	0	14.815318358321319	93.32661881113157	4	1.6363371799745896
1448	0x11ce306176144a3ab060852df1b6b	4031	3	private car	21.041611376504406	2018-01-01 14:38:00.094261	2018-01-01 14:59:02.590944	1	19	0	0	0	0	0	0	0	0	12.493897796476187	4.381529033520278	0	0.967340076438443
1449	0x11ce306176144a3ab060852df1b6b	31	4	stay at home	540.9568176135373	2018-01-01 14:59:02.590944	2018-01-02 00:00:00.000001	1	19	0	0	0	0	0	0	0	0	23.917167647383298	215.63591494763202	4	3.371333142350082
1450	0x7b1e8df4fb44b0459d89d61e3cc4	30	0	stay at home	475.0	2018-01-01 00:00:00.000000	2018-01-01 07:55:00.000000	1	36	0	0	0	0	0	0	1	1	36.33618478268205	287.66146286289955	4	7.760220161392201
1451	0x7b1e8df4fb44b0459d89d61e3cc4	3039	1	private car	15.283076102391554	2018-01-01 07:55:00.000000	2018-01-01 08:10:16.984566	1	36	0	0	0	0	0	0	1	1	27.653462051925207	7.043832750569497	1	3.582680783656074
1452	0x7b1e8df4fb44b0459d89d61e3cc4	39	2	services	483.94695547429006	2018-01-01 08:10:16.984566	2018-01-01 16:14:13.801894	1	36	0	0	0	0	0	0	1	1	39.70655368962561	320.2644295078459	4	8.856761871715715
1453	0x7b1e8df4fb44b0459d89d61e3cc4	3930	3	private car	14.624909605254832	2018-01-01 16:14:13.801894	2018-01-01 16:28:51.296470	1	36	0	0	0	0	0	0	1	1	22.67125855393744	5.526085116478257	1	3.573905661349132
1454	0x7b1e8df4fb44b0459d89d61e3cc4	30	4	shopping	253.26610157943983	2018-01-01 16:28:51.296470	2018-01-01 20:42:07.262565	1	36	0	0	0	0	0	0	1	1	26.059217702390683	109.9986079615736	4	4.40577845000331
1455	0x7b1e8df4fb44b0459d89d61e3cc4	3030	5	private car	19.658166497136722	2018-01-01 20:42:07.262565	2018-01-01 21:01:46.752555	1	36	0	0	0	0	0	0	1	1	4.3643158672945805	1.429907466089542	0	3.5506120422075074
1456	0x7b1e8df4fb44b0459d89d61e3cc4	30	6	stay at home	178.220790741487	2018-01-01 21:01:46.752555	2018-01-01 23:59:59.999999	1	36	0	0	0	0	0	0	1	1	2.32061837504406	6.893040696826284	1	3.581805427284078
1457	0x144cb920bc65cb2bfdcaeeacf297b	40	0	stay at home	470.0	2018-01-01 00:00:00.000000	2018-01-01 07:50:00.000000	0	31	0	0	0	0	0	1	1	0	27.841112269197765	218.08871277538248	4	6.020560041533498
1458	0x144cb920bc65cb2bfdcaeeacf297b	4039	1	private car	25.98522145425102	2018-01-01 07:50:00.000000	2018-01-01 08:15:59.113287	0	31	0	0	0	0	0	1	1	0	20.454900598079345	8.85875203109639	1	3.593277919449257
1459	0x144cb920bc65cb2bfdcaeeacf297b	39	2	services	474.3839365541248	2018-01-01 08:15:59.113287	2018-01-01 16:10:22.149480	0	31	0	0	0	0	0	1	1	0	39.70655368962561	313.9358541047051	4	8.627069451075513
1460	0x144cb920bc65cb2bfdcaeeacf297b	3940	3	private car	23.98522145425102	2018-01-01 16:10:22.149480	2018-01-01 16:34:21.262767	0	31	0	0	0	0	0	1	1	0	17.015537695865927	6.8020239966416725	1	3.5812774476200664
1461	0x144cb920bc65cb2bfdcaeeacf297b	40	4	stay at home	120.83349228533386	2018-01-01 16:34:21.262767	2018-01-01 18:35:11.272304	0	31	0	0	0	0	0	1	1	0	12.955597037884903	26.09116724548599	4	3.699767505051565
1462	0x144cb920bc65cb2bfdcaeeacf297b	4031	5	private car	14.244504486051877	2018-01-01 18:35:11.272304	2018-01-01 18:49:25.942573	0	31	0	0	0	0	0	1	1	0	14.734093010797906	3.497997566503606	0	3.562302109592765
1463	0x144cb920bc65cb2bfdcaeeacf297b	31	6	free time	239.18716361894974	2018-01-01 18:49:25.942573	2018-01-01 22:48:37.172390	0	31	0	0	0	0	0	1	1	0	81.44591609073964	324.6802943015166	4	9.0221987232247
1464	0x144cb920bc65cb2bfdcaeeacf297b	3140	7	private car	22.244504486051877	2018-01-01 22:48:37.172390	2018-01-01 23:10:51.842659	0	31	0	0	0	0	0	1	1	0	1.5035188094077956	0.5574171816789182	0	3.545722905608396
1465	0x144cb920bc65cb2bfdcaeeacf297b	40	8	stay at home	49.13595566098593	2018-01-01 23:10:51.842659	2018-01-01 23:59:59.999999	0	31	0	0	0	0	0	1	1	0	1.390186081247524	1.1384686941449687	0	3.5489761143071195
1466	0x10b5f8d4c2341dea54b548cbfcfd5	39	0	stay at home	473.0	2018-01-01 00:00:00.000000	2018-01-01 07:53:00.000000	1	37	0	0	0	0	0	0	1	0	43.00945865602414	339.05789907165695	4	8.591759095910707
1467	0x10b5f8d4c2341dea54b548cbfcfd5	3939	1	private car	21.167472408721192	2018-01-01 07:53:00.000000	2018-01-01 08:14:10.048345	1	37	0	0	0	0	0	0	1	0	29.942015876510922	10.563279915458947	2	2.603334531522429
1468	0x10b5f8d4c2341dea54b548cbfcfd5	39	2	services	494.2065086546472	2018-01-01 08:14:10.048345	2018-01-01 16:28:22.438864	1	37	0	0	0	0	0	0	1	0	39.70655368962561	327.0539544943029	4	8.112926348136837
1469	0x10b5f8d4c2341dea54b548cbfcfd5	3939	3	private car	21.167472408721192	2018-01-01 16:28:22.438864	2018-01-01 16:49:32.487209	1	37	0	0	0	0	0	0	1	0	25.29696502911282	8.924546821302174	1	2.593664227899719
1470	0x10b5f8d4c2341dea54b548cbfcfd5	39	4	stay at home	430.45854652791036	2018-01-01 16:49:32.487209	2018-01-02 00:00:00.000001	1	37	0	0	0	0	0	0	1	0	37.52383145985068	269.2075658394267	4	6.227037035517533
1471	0x10ea22631c3a8d61378e83f75902e	40	0	stay at home	476.0	2018-01-01 00:00:00.000000	2018-01-01 07:56:00.000000	1	37	0	0	0	0	0	1	1	0	27.841112269197765	220.87282400230228	4	6.077307856178651
1472	0x10ea22631c3a8d61378e83f75902e	4039	1	metro	34.88748633229706	2018-01-01 07:56:00.000000	2018-01-01 08:30:53.249180	1	37	0	0	0	0	0	1	1	0	45.34169632574255	26.364296847458444	4	3.7015441788656402
1473	0x10ea22631c3a8d61378e83f75902e	39	2	industry	479.1062563076405	2018-01-01 08:30:53.249180	2018-01-01 16:29:59.624558	1	37	0	0	0	0	0	1	1	0	39.70655368962561	317.0609714852476	4	8.73942040717461
1474	0x10ea22631c3a8d61378e83f75902e	3940	3	metro	36.88748633229706	2018-01-01 16:29:59.624558	2018-01-01 17:06:52.873738	1	37	0	0	0	0	0	1	1	0	38.87341156907297	23.89904063239896	3	3.6856113995100768
1475	0x10ea22631c3a8d61378e83f75902e	40	4	stay at home	413.11877102776543	2018-01-01 17:06:52.873738	2018-01-02 00:00:00.000000	1	37	0	0	0	0	0	1	1	0	14.280909121244589	98.32852708879616	4	4.285431467956718
1476	0x43ceb650472fda82b8dc6daf930b	40	0	stay at home	486.0	2018-01-01 00:00:00.000000	2018-01-01 08:06:00.000000	1	17	0	0	0	0	0	0	0	0	27.841112269197765	225.5130093805019	4	3.5739873791615526
1477	0x43ceb650472fda82b8dc6daf930b	4039	1	private car	29.092551447621922	2018-01-01 08:06:00.000000	2018-01-01 08:35:05.553087	1	17	0	0	0	0	0	0	0	0	20.96995078767189	10.167822869074072	2	1.0009923251853894
1478	0x43ceb650472fda82b8dc6daf930b	39	2	school	359.1738149057931	2018-01-01 08:35:05.553087	2018-01-01 14:34:15.981981	1	17	0	0	0	0	0	0	0	0	39.70655368962561	237.69257275774208	4	3.8407325053069252
1479	0x43ceb650472fda82b8dc6daf930b	3940	3	private car	29.092551447621922	2018-01-01 14:34:15.981981	2018-01-01 15:03:21.535068	1	17	0	0	0	0	0	0	0	0	17.876792656489595	8.668025167956555	1	0.9921589315664819
1480	0x43ceb650472fda82b8dc6daf930b	40	4	stay at home	536.6410821989632	2018-01-01 15:03:21.535068	2018-01-02 00:00:00.000000	1	17	0	0	0	0	0	0	0	0	12.884949031649851	115.24321654038432	4	1.8626261671960387
1481	0x15e2ba776955a00d27039c56cfaf4	40	0	stay at home	487.0	2018-01-01 00:00:00.000000	2018-01-01 08:07:00.000000	1	41	0	0	0	0	0	0	0	1	27.841112269197765	225.97702791832188	4	4.583801953218495
1482	0x15e2ba776955a00d27039c56cfaf4	4031	1	by foot	26.722630040889864	2018-01-01 08:07:00.000000	2018-01-01 08:33:43.357802	1	41	0	0	0	0	0	0	0	1	51.68477234184737	23.019217500646736	3	2.0799811372008357
1483	0x15e2ba776955a00d27039c56cfaf4	31	2	services	482.4476971520171	2018-01-01 08:33:43.357802	2018-01-01 16:36:10.219631	1	41	0	0	0	0	0	0	0	1	31.257964414982627	251.33888249446775	4	5.163319844458808
1484	0x15e2ba776955a00d27039c56cfaf4	3140	3	by foot	14.097070428882029	2018-01-01 16:36:10.219631	2018-01-01 16:50:16.043857	1	41	0	0	0	0	0	0	0	1	38.59641340028884	9.068272633435297	1	1.9945086242933732
1485	0x15e2ba776955a00d27039c56cfaf4	40	4	running	246.18270040307775	2018-01-01 16:50:16.043857	2018-01-01 20:56:27.005881	1	41	0	0	0	0	0	0	0	1	25.474488557638857	104.52297307511397	4	2.748277068839978
1486	0x15e2ba776955a00d27039c56cfaf4	4040	5	by foot	22.838141110203857	2018-01-01 20:56:27.005881	2018-01-01 21:19:17.294348	1	41	0	0	0	0	0	0	0	1	5.876527572497128	2.236816098978219	0	1.955156175941007
1487	0x15e2ba776955a00d27039c56cfaf4	40	6	stay at home	160.71176086492937	2018-01-01 21:19:17.294348	2018-01-02 00:00:00.000000	1	41	0	0	0	0	0	0	0	1	1.1049698230747993	2.9596940994826744	0	1.9592455318076163
1488	0x1bd1e06dae3f326f6d0fde61d76e9	39	0	stay at home	474.0	2018-01-01 00:00:00.000000	2018-01-01 07:54:00.000000	0	46	0	0	0	0	0	0	0	0	43.00945865602414	339.7747233825907	4	7.0214420361067935
1489	0x1bd1e06dae3f326f6d0fde61d76e9	3939	1	private car	14.505390397912093	2018-01-01 07:54:00.000000	2018-01-01 08:08:30.323424	0	46	0	0	0	0	0	0	0	0	29.942015876510922	7.238677159821216	1	0.9838130222881323
1490	0x1bd1e06dae3f326f6d0fde61d76e9	39	2	services	481.4746368494108	2018-01-01 08:08:30.323424	2018-01-01 16:09:58.801635	0	46	0	0	0	0	0	0	0	0	39.70655368962561	318.6283086375687	4	6.19655383248398
1491	0x1bd1e06dae3f326f6d0fde61d76e9	3939	3	private car	11.505390397912093	2018-01-01 16:09:58.801635	2018-01-01 16:21:29.125059	0	46	0	0	0	0	0	0	0	0	25.29696502911282	4.850857642371211	0	0.9700269432407768
1492	0x1bd1e06dae3f326f6d0fde61d76e9	39	4	stay at home	458.51458235476514	2018-01-01 16:21:29.125059	2018-01-02 00:00:00.000000	0	46	0	0	0	0	0	0	0	0	37.52383145985068	286.75373183606723	4	5.132611300702143
1493	0x5c2cdad6f34ac8f94f43c7ea4002	40	0	stay at home	484.0	2018-01-01 00:00:00.000000	2018-01-01 08:04:00.000000	1	13	0	0	0	0	0	0	0	0	27.841112269197765	224.58497230486196	4	3.5544387918035945
1494	0x5c2cdad6f34ac8f94f43c7ea4002	4039	1	by foot	16.210381156399215	2018-01-01 08:04:00.000000	2018-01-01 08:20:12.622869	1	13	0	0	0	0	0	0	0	0	61.16235646404302	16.52441851176158	3	1.039312371684943
1495	0x5c2cdad6f34ac8f94f43c7ea4002	39	2	school	356.94982004175426	2018-01-01 08:20:12.622869	2018-01-01 14:17:09.612072	1	13	0	0	0	0	0	0	0	0	39.70655368962561	236.2207865665019	4	3.807469703160912
1496	0x5c2cdad6f34ac8f94f43c7ea4002	3940	3	by foot	24.210381156399215	2018-01-01 14:17:09.612072	2018-01-01 14:41:22.234941	1	13	0	0	0	0	0	0	0	0	56.31599623879532	22.723862235726322	3	1.0780976209056736
1497	0x5c2cdad6f34ac8f94f43c7ea4002	40	4	stay at home	558.6294176454473	2018-01-01 14:41:22.234941	2018-01-02 00:00:00.000000	1	13	0	0	0	0	0	0	0	0	13.148062482162722	122.41490812627526	4	1.9432699726281109
1498	0x16333ffee1c8730454c8bff12e65a	40	0	stay at home	473.0	2018-01-01 00:00:00.000000	2018-01-01 07:53:00.000000	1	13	0	0	0	0	0	0	0	0	27.841112269197765	219.4807683888424	4	3.448817232756065
1499	0x16333ffee1c8730454c8bff12e65a	4039	1	private car	26.326088013046572	2018-01-01 07:53:00.000000	2018-01-01 08:19:19.565281	1	13	0	0	0	0	0	0	0	0	20.454900598079345	8.97495855738593	1	0.9939603177274307
1500	0x16333ffee1c8730454c8bff12e65a	39	2	school	377.77177176647484	2018-01-01 08:19:19.565281	2018-01-01 14:37:05.871587	1	13	0	0	0	0	0	0	0	0	39.70655368962561	250.0002523011754	4	4.1305124992403845
1501	0x16333ffee1c8730454c8bff12e65a	3940	3	private car	18.326088013046572	2018-01-01 14:37:05.871587	2018-01-01 14:55:25.436868	1	13	0	0	0	0	0	0	0	0	19.308341567586968	5.897439449226073	1	0.9760454433387415
1502	0x16333ffee1c8730454c8bff12e65a	40	4	stay at home	544.576052207432	2018-01-01 14:55:25.436868	2018-01-02 00:00:00.000000	1	13	0	0	0	0	0	0	0	0	13.148062482162722	119.33533267854708	4	1.9082218047340436
1503	0x1237758592f3fb6f44be739d394ef	40	0	stay at home	485.0	2018-01-01 00:00:00.000000	2018-01-01 08:05:00.000000	0	22	0	0	0	0	0	0	0	0	27.841112269197765	225.04899084268195	4	3.5641996832259957
1504	0x1237758592f3fb6f44be739d394ef	4039	1	private car	28.744255023800747	2018-01-01 08:05:00.000000	2018-01-01 08:33:44.655301	0	22	0	0	0	0	0	0	0	0	20.96995078767189	10.046093554623203	2	1.0002724500155888
1505	0x1237758592f3fb6f44be739d394ef	39	2	services	478.66164857699715	2018-01-01 08:33:44.655301	2018-01-01 16:32:24.354216	0	22	0	0	0	0	0	0	0	0	39.70655368962561	316.76674080645404	4	6.128753825461759
1506	0x1237758592f3fb6f44be739d394ef	3940	3	private car	28.744255023800747	2018-01-01 16:32:24.354216	2018-01-01 17:01:09.009517	0	22	0	0	0	0	0	0	0	0	17.53687739958179	8.40140793824511	1	0.9905968100185801
1507	0x1237758592f3fb6f44be739d394ef	40	4	stay at home	109.29217170741182	2018-01-01 17:01:09.009517	2018-01-01 18:50:26.539819	0	22	0	0	0	0	0	0	0	0	14.280909121244589	26.01319286361679	4	1.0992608174923792
1508	0x1237758592f3fb6f44be739d394ef	4039	5	private car	26.835420960323923	2018-01-01 18:50:26.539819	2018-01-01 19:17:16.665077	0	22	0	0	0	0	0	0	0	0	19.005686335853223	8.500426557708293	1	0.9911766769649767
1509	0x1237758592f3fb6f44be739d394ef	39	6	shopping	251.72681885584916	2018-01-01 19:17:16.665077	2018-01-01 23:29:00.274208	0	22	0	0	0	0	0	0	0	0	37.39230135082316	156.87741781236645	4	2.3822502859293953
1510	0x1237758592f3fb6f44be739d394ef	3940	7	private car	24.835420960323923	2018-01-01 23:29:00.274208	2018-01-01 23:53:50.399466	0	22	0	0	0	0	0	0	0	0	1.3534367605490092	0.5602195281901962	0	0.9457385686759158
1511	0x1237758592f3fb6f44be739d394ef	40	8	stay at home	6.160008891492453	2018-01-01 23:53:50.399466	2018-01-01 23:59:59.999999	0	22	0	0	0	0	0	0	0	0	1.390186081247524	0.1427259770218966	0	0.9434079421936669
1512	0xf096d2fe7d60ecbf477fa20939f5	31	0	stay at home	485.0	2018-01-01 00:00:00.000000	2018-01-01 08:05:00.000000	0	26	0	0	0	0	1	0	0	1	33.09554835970861	267.5223492409779	4	31.82238218591362
1513	0xf096d2fe7d60ecbf477fa20939f5	3139	1	private car	33.17163998959272	2018-01-01 08:05:00.000000	2018-01-01 08:38:10.298399	0	26	0	0	0	0	1	0	0	1	27.29404542484932	15.089804144878197	3	28.271737738783877
1514	0xf096d2fe7d60ecbf477fa20939f5	39	2	industry	475.9639598938511	2018-01-01 08:38:10.298399	2018-01-01 16:34:08.135993	0	26	0	0	0	0	1	0	0	1	39.70655368962561	314.9814754642001	4	33.30562978093539
1515	0xf096d2fe7d60ecbf477fa20939f5	3931	3	private car	32.17163998959272	2018-01-01 16:34:08.135993	2018-01-01 17:06:18.434392	0	26	0	0	0	0	1	0	0	1	22.465580628671898	12.04590953571334	2	28.253364720948856
1516	0xf096d2fe7d60ecbf477fa20939f5	31	4	stay at home	413.69276012696355	2018-01-01 17:06:18.434392	2018-01-02 00:00:00.000000	0	26	0	0	0	0	1	0	0	1	30.177676154845706	208.07143571192952	4	30.4651334586586
1517	0x15b63edc6fa147f4ec7749f6379ee	39	0	stay at home	474.0	2018-01-01 00:00:00.000000	2018-01-01 07:54:00.000000	1	37	0	0	0	0	0	0	1	0	43.00945865602414	339.7747233825907	4	8.621442036106794
1518	0x15b63edc6fa147f4ec7749f6379ee	3939	1	private car	24.486804494838065	2018-01-01 07:54:00.000000	2018-01-01 08:18:29.208270	1	37	0	0	0	0	0	0	1	0	29.942015876510922	12.219738149157672	2	2.6132050795046444
1519	0x15b63edc6fa147f4ec7749f6379ee	39	2	services	483.5284944681551	2018-01-01 08:18:29.208270	2018-01-01 16:22:00.917938	1	37	0	0	0	0	0	0	1	0	39.70655368962561	319.9875021010606	4	7.846530173963041
1520	0x15b63edc6fa147f4ec7749f6379ee	3939	3	private car	21.450300939617062	2018-01-01 16:22:00.917938	2018-01-01 16:43:27.935994	1	37	0	0	0	0	0	0	1	0	25.29696502911282	9.043791878890644	1	2.594364747941524
1521	0x15b63edc6fa147f4ec7749f6379ee	39	4	shopping	236.51234257641283	2018-01-01 16:43:27.935994	2018-01-01 20:39:58.676549	1	37	0	0	0	0	0	0	1	0	32.88605453784667	129.6326299473631	4	3.6279569201808064
1522	0x15b63edc6fa147f4ec7749f6379ee	3939	5	private car	19.036503555221003	2018-01-01 20:39:58.676549	2018-01-01 20:59:00.866762	1	37	0	0	0	0	0	0	1	0	6.909196208202705	2.192115636352838	0	2.5549038763640928
1523	0x15b63edc6fa147f4ec7749f6379ee	39	6	stay at home	180.9855539657558	2018-01-01 20:59:00.866762	2018-01-02 00:00:00.000000	1	37	0	0	0	0	0	0	1	0	10.248641042167346	30.9142662735473	4	2.731566904840606
1524	0x1baff6dd0dbae43869cedd6363f24	40	0	stay at home	487.0	2018-01-01 00:00:00.000000	2018-01-01 08:07:00.000000	0	36	0	0	0	0	0	0	0	0	27.841112269197765	225.97702791832188	4	3.5838019532184946
1525	0x1baff6dd0dbae43869cedd6363f24	4039	1	by foot	31.405272425536452	2018-01-01 08:07:00.000000	2018-01-01 08:38:24.316346	0	36	0	0	0	0	0	0	0	0	61.16235646404302	32.01367444901736	4	1.1389432012273752
1526	0x1baff6dd0dbae43869cedd6363f24	39	2	services	474.132539960078	2018-01-01 08:38:24.316346	2018-01-01 16:32:32.268744	0	36	0	0	0	0	0	0	0	0	39.70655368962561	313.7694858987233	4	6.021146331219776
1527	0x1baff6dd0dbae43869cedd6363f24	3931	3	by foot	23.57974162083221	2018-01-01 16:32:32.268744	2018-01-01 16:56:07.053241	0	36	0	0	0	0	0	0	0	0	62.75057645559227	24.660706323019046	3	1.090509234076301
1528	0x1baff6dd0dbae43869cedd6363f24	31	4	free time	236.9826484713393	2018-01-01 16:56:07.053241	2018-01-01 20:53:06.012149	0	36	0	0	0	0	0	0	0	0	72.70120690150257	287.1487426430148	4	5.144607450108504
1529	0x1baff6dd0dbae43869cedd6363f24	3140	5	by foot	29.024892628005937	2018-01-01 20:53:06.012149	2018-01-01 21:22:07.505707	0	36	0	0	0	0	0	0	0	0	10.139096732568484	4.904769900129434	0	0.9703360638691368
1530	0x1baff6dd0dbae43869cedd6363f24	40	6	stay at home	157.87490489420816	2018-01-01 21:22:07.505707	2018-01-02 00:00:00.000001	0	36	0	0	0	0	0	0	0	0	1.1049698230747993	2.9074500954817326	0	0.9589493988973296
1531	0xf42292faf1c3a65780ce0750c532	31	0	stay at home	471.0	2018-01-01 00:00:00.000000	2018-01-01 07:51:00.000000	1	1	0	0	0	0	0	0	0	0	33.09554835970861	259.8000546237126	4	4.376802009208414
1532	0xf42292faf1c3a65780ce0750c532	3139	1	private car	23.604510995950452	2018-01-01 07:51:00.000000	2018-01-01 08:14:36.270660	1	1	0	0	0	0	0	0	0	0	26.357804577485233	10.36938479963939	2	1.0021854487853883
1533	0xf42292faf1c3a65780ce0750c532	39	2	school	344.78290609084576	2018-01-01 08:14:36.270660	2018-01-01 13:59:23.245025	1	1	0	0	0	0	0	0	0	0	39.70655368962561	228.16901619935518	4	3.6305308808013743
1534	0xf42292faf1c3a65780ce0750c532	3931	3	private car	25.604510995950452	2018-01-01 13:59:23.245025	2018-01-01 14:24:59.515685	1	1	0	0	0	0	0	0	0	0	24.219068229386128	10.335289979849856	2	1.001983528375864
1535	0xf42292faf1c3a65780ce0750c532	31	4	stay at home	575.0080719172533	2018-01-01 14:24:59.515685	2018-01-02 00:00:00.000000	1	1	0	0	0	0	0	0	0	0	23.917167647383298	229.20940757739302	4	3.652922743407615
1536	0x3c96a1aedb58c31b5a4fbda32ab8	39	0	stay at home	483.0	2018-01-01 00:00:00.000000	2018-01-01 08:03:00.000000	1	57	0	0	0	0	0	0	0	1	43.00945865602414	346.2261421809943	4	8.29432391843807
1537	0x3c96a1aedb58c31b5a4fbda32ab8	3931	1	private car	28.05640498633728	2018-01-01 08:03:00.000000	2018-01-01 08:31:03.384299	1	57	0	0	0	0	0	0	0	1	27.29404542484932	12.762879869250977	2	2.016462660514855
1538	0x3c96a1aedb58c31b5a4fbda32ab8	31	2	services	464.91709302728935	2018-01-01 08:31:03.384299	2018-01-01 16:15:58.409881	1	57	0	0	0	0	0	0	0	1	31.257964414982627	242.20603249606964	4	4.944560937074068
1539	0x3c96a1aedb58c31b5a4fbda32ab8	3139	3	private car	25.05640498633728	2018-01-01 16:15:58.409881	2018-01-01 16:41:01.794180	1	57	0	0	0	0	0	0	0	1	21.514483356203062	8.984593467413948	1	1.9940169177436387
1540	0x3c96a1aedb58c31b5a4fbda32ab8	39	4	stay at home	117.59471183573697	2018-01-01 16:41:01.794180	2018-01-01 18:38:37.476890	1	57	0	0	0	0	0	0	0	1	37.52383145985068	73.54340245823171	4	2.4557795182407594
1541	0x3c96a1aedb58c31b5a4fbda32ab8	3939	5	private car	23.487689063257573	2018-01-01 18:38:37.476890	2018-01-01 19:02:06.738234	1	57	0	0	0	0	0	0	0	1	28.17957074840137	11.031216594575332	2	2.006113099263871
1542	0x3c96a1aedb58c31b5a4fbda32ab8	39	6	shopping	225.57743483605097	2018-01-01 19:02:06.738234	2018-01-01 22:47:41.384324	1	57	0	0	0	0	0	0	0	1	37.39230135082316	140.5809903555882	4	3.163513786555485
1543	0x3c96a1aedb58c31b5a4fbda32ab8	3939	7	private car	17.487689063257573	2018-01-01 22:47:41.384324	2018-01-01 23:05:10.645668	1	57	0	0	0	0	0	0	0	1	1.7772642492357602	0.5180040762313147	0	1.9455026426517539
1544	0x3c96a1aedb58c31b5a4fbda32ab8	39	8	stay at home	54.82257220173301	2018-01-01 23:05:10.645668	2018-01-02 00:00:00.000000	1	57	0	0	0	0	0	0	0	1	2.625009641714537	2.398496343552342	0	1.9560692927421155
1545	0x108a3b939f7009df0abcb29fbaef2	41	0	stay at home	483.0	2018-01-01 00:00:00.000000	2018-01-01 08:03:00.000000	1	15	0	0	0	0	0	0	0	0	27.805415986137202	223.8335986884045	4	3.538689879995115
1546	0x108a3b939f7009df0abcb29fbaef2	4139	1	by foot	34.565706015333646	2018-01-01 08:03:00.000000	2018-01-01 08:37:33.942361	1	15	0	0	0	0	0	0	0	0	69.47433770546667	40.0238255456195	4	1.1941573724111583
1547	0x108a3b939f7009df0abcb29fbaef2	39	2	school	365.19124906494096	2018-01-01 08:37:33.942361	2018-01-01 14:42:45.417305	1	15	0	0	0	0	0	0	0	0	39.70655368962561	241.67476563297527	4	3.9321952782156218
1548	0x108a3b939f7009df0abcb29fbaef2	3941	3	by foot	35.565706015333646	2018-01-01 14:42:45.417305	2018-01-01 15:18:19.359666	1	15	0	0	0	0	0	0	0	0	58.160158198384	34.47511813815038	4	1.1556326560839942
1549	0x108a3b939f7009df0abcb29fbaef2	41	4	stay at home	521.6773389043918	2018-01-01 15:18:19.359666	2018-01-02 00:00:00.000000	1	15	0	0	0	0	0	0	0	0	19.261314543136145	167.4698552443954	4	2.5361491412688926
1550	0xb56b030c52defe45b5b20f858ea8	40	0	stay at home	472.0	2018-01-01 00:00:00.000000	2018-01-01 07:52:00.000000	1	21	0	0	0	0	0	0	0	0	27.841112269197765	219.0167498510224	4	3.439372326876334
1551	0xb56b030c52defe45b5b20f858ea8	4040	1	private car	23.95308865378245	2018-01-01 07:52:00.000000	2018-01-01 08:15:57.185319	1	21	0	0	0	0	0	0	0	0	10.967785319647763	4.37853890161961	0	0.9673229820656564
1552	0xb56b030c52defe45b5b20f858ea8	40	2	university	356.1741692336073	2018-01-01 08:15:57.185319	2018-01-01 14:12:07.635473	1	21	0	0	0	0	0	0	0	0	14.815318358321319	87.94722847010844	4	1.5851326905464984
1553	0xb56b030c52defe45b5b20f858ea8	4040	3	private car	24.95308865378245	2018-01-01 14:12:07.635473	2018-01-01 14:37:04.820792	1	21	0	0	0	0	0	0	0	0	8.86386234752543	3.686345716212105	0	0.9633738806232472
1554	0xb56b030c52defe45b5b20f858ea8	40	4	stay at home	562.9196534588278	2018-01-01 14:37:04.820792	2018-01-02 00:00:00.000000	1	21	0	0	0	0	0	0	0	0	13.148062482162722	123.35504626856758	4	1.9540972526613651
1555	0x1522ac2fdc6fee32f0d45ceb8cc5	30	0	stay at home	482.0	2018-01-01 00:00:00.000000	2018-01-01 08:02:00.000000	1	25	0	0	0	0	0	1	0	0	36.33618478268205	291.9006844208791	4	6.291136409057949
1556	0x1522ac2fdc6fee32f0d45ceb8cc5	3030	1	private car	26.325358538914617	2018-01-01 08:02:00.000000	2018-01-01 08:28:19.521512	1	25	0	0	0	0	0	1	0	0	26.208474721938305	11.499124896885107	2	2.008899192586122
1557	0x1522ac2fdc6fee32f0d45ceb8cc5	30	2	industry	474.02326674102284	2018-01-01 08:28:19.521512	2018-01-01 16:22:20.917516	1	25	0	0	0	0	0	1	0	0	34.0710171385198	269.1742474198422	4	5.62612600674889
1558	0x1522ac2fdc6fee32f0d45ceb8cc5	3030	3	private car	23.325358538914617	2018-01-01 16:22:20.917516	2018-01-01 16:45:40.439028	1	25	0	0	0	0	0	1	0	0	20.04555207876206	7.792828155793504	1	1.987040323671738
1559	0x1522ac2fdc6fee32f0d45ceb8cc5	30	4	stay at home	123.08973359326383	2018-01-01 16:45:40.439028	2018-01-01 18:48:45.823044	1	25	0	0	0	0	0	1	0	0	29.73423558349706	60.99965227619998	4	2.351760673017254
1560	0x1522ac2fdc6fee32f0d45ceb8cc5	3030	5	private car	13.10492913495017	2018-01-01 18:48:45.823044	2018-01-01 19:01:52.118792	1	25	0	0	0	0	0	1	0	0	22.51785147334643	4.9182474638256375	0	1.970413356545065
1561	0x1522ac2fdc6fee32f0d45ceb8cc5	30	6	gym	254.00167953800147	2018-01-01 19:01:52.118792	2018-01-01 23:15:52.219564	1	25	0	0	0	0	0	1	0	0	30.13489045210021	127.57187979211896	4	3.003408158614483
1562	0x1522ac2fdc6fee32f0d45ceb8cc5	3030	7	private car	14.10492913495017	2018-01-01 23:15:52.219564	2018-01-01 23:29:58.515312	1	25	0	0	0	0	0	1	0	0	2.3768134838876134	0.5587464292871469	0	1.9457303350980486
1563	0x1522ac2fdc6fee32f0d45ceb8cc5	30	8	stay at home	30.024744779982257	2018-01-01 23:29:58.515312	2018-01-01 23:59:59.999999	1	25	0	0	0	0	0	1	0	0	3.5256066677666267	1.7642573399049444	0	1.9524923160802572
1564	0x7f9e84f38e48472d51877736abc3	40	0	stay at home	483.0	2018-01-01 00:00:00.000000	2018-01-01 08:03:00.000000	0	61	1	1	1	0	0	0	0	0	27.841112269197765	224.12095376704204	4	8.219004631487707
1565	0x7f9e84f38e48472d51877736abc3	4039	1	private car	27.137591902884076	2018-01-01 08:03:00.000000	2018-01-01 08:30:08.255514	0	61	1	1	1	0	0	0	0	0	20.96995078767189	9.484566111656704	1	5.671258420723013
1566	0x7f9e84f38e48472d51877736abc3	39	2	services	475.97962154286284	2018-01-01 08:30:08.255514	2018-01-01 16:26:07.032807	0	61	1	1	1	0	0	0	0	0	39.70655368962561	314.99183996598936	4	10.739101264141222
1567	0x7f9e84f38e48472d51877736abc3	3940	3	private car	27.137591902884076	2018-01-01 16:26:07.032807	2018-01-01 16:53:15.288321	0	61	1	1	1	0	0	0	0	0	17.015537695865927	7.696011966642499	1	5.660775716853928
1568	0x7f9e84f38e48472d51877736abc3	40	4	stay at home	116.8121524262178	2018-01-01 16:53:15.288321	2018-01-01 18:50:04.017467	0	61	1	1	1	0	0	0	0	0	12.955597037884903	25.222852932701123	4	5.768438243108523
1569	0x7f9e84f38e48472d51877736abc3	4039	5	private car	33.05621480541208	2018-01-01 18:50:04.017467	2018-01-01 19:23:07.390355	0	61	1	1	1	0	0	0	0	0	19.005686335853223	10.470934167370823	2	5.6770870976843195
1570	0x7f9e84f38e48472d51877736abc3	39	6	shopping	235.26640680070503	2018-01-01 19:23:07.390355	2018-01-01 23:18:23.374763	0	61	1	1	1	0	0	0	0	0	37.39230135082316	146.61920634695522	4	6.9164147593942715
1571	0x7f9e84f38e48472d51877736abc3	3940	7	private car	30.056214805412086	2018-01-01 23:18:23.374763	2018-01-01 23:48:26.747651	0	61	1	1	1	0	0	0	0	0	1.3534367605490092	0.6779864333433684	0	5.620697034118615
1572	0x7f9e84f38e48472d51877736abc3	40	8	stay at home	11.554205813622048	2018-01-01 23:48:26.747651	2018-01-02 00:00:00.000000	0	61	1	1	1	0	0	0	0	0	1.390186081247524	0.2677082683661099	0	5.618405043499249
1573	0x42607dba18f4e5221f39c8153139	31	0	stay at home	482.0	2018-01-01 00:00:00.000000	2018-01-01 08:02:00.000000	1	76	0	0	1	0	0	0	0	0	33.09554835970861	265.8675718229925	4	6.036597807297269
1574	0x42607dba18f4e5221f39c8153139	3139	1	private car	33.89598996846122	2018-01-01 08:02:00.000000	2018-01-01 08:35:53.759398	1	76	0	0	1	0	0	0	0	0	27.29404542484932	15.419311498656958	3	2.532546551419272
1575	0x42607dba18f4e5221f39c8153139	39	2	services	468.37966953125624	2018-01-01 08:35:53.759398	2018-01-01 16:24:16.539570	1	76	0	0	1	0	0	0	0	0	39.70655368962561	309.9623749228654	4	7.387183122386602
1576	0x42607dba18f4e5221f39c8153139	3931	3	private car	29.895989968461222	2018-01-01 16:24:16.539570	2018-01-01 16:54:10.298968	1	76	0	0	1	0	0	0	0	0	21.514483356203062	10.719946309894544	2	2.5042639475569226
1577	0x42607dba18f4e5221f39c8153139	31	4	stay at home	117.52412729583905	2018-01-01 16:54:10.298968	2018-01-01 18:51:41.746606	1	76	0	0	1	0	0	0	0	0	26.302469163551745	51.51957890286894	4	2.778107810698004
1578	0x42607dba18f4e5221f39c8153139	3131	5	private car	21.525896924827553	2018-01-01 18:51:41.746606	2018-01-01 19:13:13.300421	1	76	0	0	1	0	0	0	0	0	20.258000120872342	7.267860375084036	1	2.4839827179104494
1579	0x42607dba18f4e5221f39c8153139	31	6	free time	242.3607499052537	2018-01-01 19:13:13.300421	2018-01-01 23:15:34.945415	1	76	0	0	1	0	0	0	0	0	84.66968490041354	342.01013877842934	4	8.61481991194351
1580	0x42607dba18f4e5221f39c8153139	3131	7	private car	25.525896924827553	2018-01-01 23:15:34.945415	2018-01-01 23:41:06.499230	1	76	0	0	1	0	0	0	0	0	1.9278510595683336	0.8201687905493478	0	2.447192623618305
1581	0x42607dba18f4e5221f39c8153139	31	8	stay at home	18.891679481073425	2018-01-01 23:41:06.499230	2018-01-01 23:59:59.999999	1	76	0	0	1	0	0	0	0	0	2.859645738359695	0.9003918453084819	0	2.447641811406513
1582	0xaf0f27923bf20a08396f1df9f2eb	40	0	stay at home	480.0	2018-01-01 00:00:00.000000	2018-01-01 08:00:00.000000	1	43	0	1	0	0	0	0	0	0	27.841112269197765	222.72889815358212	4	5.689961806124813
1583	0xaf0f27923bf20a08396f1df9f2eb	4031	1	by foot	21.29721110167994	2018-01-01 08:00:00.000000	2018-01-01 08:21:17.832666	1	43	0	1	0	0	0	0	0	0	51.68477234184737	18.345691788443204	3	3.2248596671181495
1584	0xaf0f27923bf20a08396f1df9f2eb	31	2	services	466.83014259546894	2018-01-01 08:21:17.832666	2018-01-01 16:08:07.641222	1	43	0	1	0	0	0	0	0	0	31.257964414982627	243.2026664181739	4	6.142163380575623
1585	0xaf0f27923bf20a08396f1df9f2eb	3140	3	by foot	23.29721110167994	2018-01-01 16:08:07.641222	2018-01-01 16:31:25.473888	1	43	0	1	0	0	0	0	0	0	38.59641340028884	14.98647984590396	2	3.2042086365095015
1586	0xaf0f27923bf20a08396f1df9f2eb	40	4	stay at home	118.52938894182591	2018-01-01 16:31:25.473888	2018-01-01 18:29:57.237225	1	43	0	1	0	0	0	0	0	0	12.955597037884903	25.593650004617125	4	3.270838578455992
1587	0xaf0f27923bf20a08396f1df9f2eb	4030	5	by foot	23.197857396537987	2018-01-01 18:29:57.237225	2018-01-01 18:53:09.108669	1	43	0	1	0	0	0	0	0	0	45.87675519879	17.737373748623554	3	3.2210895186330335
1588	0xaf0f27923bf20a08396f1df9f2eb	30	6	gym	237.04576565308992	2018-01-01 18:53:09.108669	2018-01-01 22:50:11.854608	1	43	0	1	0	0	0	0	0	0	28.411523378600506	112.24718854418369	4	4.004235800046473
1589	0xaf0f27923bf20a08396f1df9f2eb	3040	7	by foot	31.197857396537987	2018-01-01 22:50:11.854608	2018-01-01 23:21:23.726052	1	43	0	1	0	0	0	0	0	0	5.274875773903968	2.7427470363118163	0	3.132316416424708
1590	0xaf0f27923bf20a08396f1df9f2eb	40	8	stay at home	38.604565813179306	2018-01-01 23:21:23.726052	2018-01-02 00:00:00.000001	1	43	0	1	0	0	0	0	0	0	1.390186081247524	0.8944588344347646	0	3.1219085837872615
1591	0xccd66e0890dd1498f5ff864a30a8	40	0	stay at home	472.0	2018-01-01 00:00:00.000000	2018-01-01 07:52:00.000000	0	31	0	0	0	0	0	0	1	0	27.841112269197765	219.0167498510224	4	5.039372326876334
1592	0xccd66e0890dd1498f5ff864a30a8	4039	1	private car	21.40462637934577	2018-01-01 07:52:00.000000	2018-01-01 08:13:24.277583	0	31	0	0	0	0	0	0	1	0	20.454900598079345	7.297158415475746	1	2.5841531106654947
1593	0xccd66e0890dd1498f5ff864a30a8	39	2	services	473.7995240032931	2018-01-01 08:13:24.277583	2018-01-01 16:07:12.249023	0	31	0	0	0	0	0	0	1	0	39.70655368962561	313.5491039659302	4	7.613309150595269
1594	0xccd66e0890dd1498f5ff864a30a8	3940	3	private car	20.40462637934577	2018-01-01 16:07:12.249023	2018-01-01 16:27:36.526606	0	31	0	0	0	0	0	0	1	0	17.015537695865927	5.786594822130304	1	2.5754062534118383
1595	0xccd66e0890dd1498f5ff864a30a8	40	4	stay at home	452.3912232380154	2018-01-01 16:27:36.526606	2018-01-02 00:00:00.000000	0	31	0	0	0	0	0	0	1	0	12.955597037884903	97.683306529126	4	3.2790167287859546
1596	0x193c8127f79175be1e3a149b13d2a	31	0	stay at home	477.0	2018-01-01 00:00:00.000000	2018-01-01 07:57:00.000000	0	41	0	0	1	0	0	0	1	0	33.09554835970861	263.10960945968344	4	7.56325264088704
1597	0x193c8127f79175be1e3a149b13d2a	3130	1	private car	25.84888356700167	2018-01-01 07:57:00.000000	2018-01-01 08:22:50.933014	0	41	0	0	1	0	0	0	1	0	24.06925075289951	10.369387670944446	2	4.102185465791887
1598	0x193c8127f79175be1e3a149b13d2a	30	2	industry	481.63236563515574	2018-01-01 08:22:50.933014	2018-01-01 16:24:28.874952	0	41	0	0	1	0	0	0	1	0	34.0710171385198	273.4950764003538	4	7.845780471787759
1599	0x193c8127f79175be1e3a149b13d2a	3030	3	private car	24.401099095458147	2018-01-01 16:24:28.874952	2018-01-01 16:48:52.940898	0	41	0	0	1	0	0	0	1	0	20.04555207876206	8.152225044950669	1	4.089139060579505
1600	0x193c8127f79175be1e3a149b13d2a	30	4	gym	242.84906446630467	2018-01-01 16:48:52.940898	2018-01-01 20:51:43.884766	0	41	0	0	1	0	0	0	1	0	26.059217702390683	105.47427732915571	4	4.858133929105866
1601	0x193c8127f79175be1e3a149b13d2a	3031	5	private car	18.370712121691703	2018-01-01 20:51:43.884766	2018-01-01 21:10:06.127493	0	41	0	0	1	0	0	0	1	0	4.65101494381412	1.4240409434415886	0	4.050579083967247
1602	0x193c8127f79175be1e3a149b13d2a	31	6	stay at home	169.89787511438817	2018-01-01 21:10:06.127493	2018-01-02 00:00:00.000000	0	41	0	0	1	0	0	0	1	0	2.413661029109731	6.834598001535845	1	4.081466373850814
1603	0x32239f959ba283242bed465ef0b6	40	0	stay at home	483.0	2018-01-01 00:00:00.000000	2018-01-01 08:03:00.000000	1	16	0	0	0	0	0	0	0	0	27.841112269197765	224.12095376704204	4	3.544704631487707
1604	0x32239f959ba283242bed465ef0b6	4039	1	private car	31.74209304691835	2018-01-01 08:03:00.000000	2018-01-01 08:34:44.525583	1	16	0	0	0	0	0	0	0	0	20.96995078767189	11.093835484859666	2	1.0064855081326574
1605	0x32239f959ba283242bed465ef0b6	39	2	school	365.61789393655226	2018-01-01 08:34:44.525583	2018-01-01 14:40:21.599219	1	16	0	0	0	0	0	0	0	0	39.70655368962561	241.95710892465922	4	3.9387622087865837
1606	0x32239f959ba283242bed465ef0b6	3940	3	private car	28.74209304691835	2018-01-01 14:40:21.599219	2018-01-01 15:09:06.124802	1	16	0	0	0	0	0	0	0	0	17.876792656489595	8.563607298554842	1	0.9915468496372308
1607	0x32239f959ba283242bed465ef0b6	40	4	stay at home	530.8979199696109	2018-01-01 15:09:06.124802	2018-01-02 00:00:00.000000	1	16	0	0	0	0	0	0	0	0	12.884949031649851	114.00987733028931	4	1.8490987810574215
1608	0x139d9814aa84e08b8ab2e71ff5c01	31	0	stay at home	471.0	2018-01-01 00:00:00.000000	2018-01-01 07:51:00.000000	0	11	0	0	0	0	0	0	0	0	33.09554835970861	259.8000546237126	4	4.376802009208414
1609	0x139d9814aa84e08b8ab2e71ff5c01	3130	1	by foot	13.617531523656796	2018-01-01 07:51:00.000000	2018-01-01 08:04:37.051891	0	11	0	0	0	0	0	0	0	0	70.20198136262357	15.932961570478222	3	1.0356857864291593
1610	0x139d9814aa84e08b8ab2e71ff5c01	30	2	school	353.99142408136504	2018-01-01 08:04:37.051891	2018-01-01 13:58:36.537336	0	11	0	0	0	0	0	0	0	0	34.0710171385198	201.01413127942033	4	3.0922330996271397
1611	0x139d9814aa84e08b8ab2e71ff5c01	3031	3	by foot	16.617531523656794	2018-01-01 13:58:36.537336	2018-01-01 14:15:13.589227	0	11	0	0	0	0	0	0	0	0	59.79225278195963	16.559994091244498	3	1.0395309118250822
1612	0x139d9814aa84e08b8ab2e71ff5c01	31	4	stay at home	584.7735128713214	2018-01-01 14:15:13.589227	2018-01-01 23:59:59.999999	0	11	0	0	0	0	0	0	0	0	23.917167647383298	233.10210238487747	4	3.7379353931953023
1613	0x1538103b3b5b10041cf739be70b3	31	0	stay at home	478.0	2018-01-01 00:00:00.000000	2018-01-01 07:58:00.000000	1	53	0	0	0	0	0	0	0	0	33.09554835970861	263.66120193234525	4	4.47782619089403
1614	0x1538103b3b5b10041cf739be70b3	3140	1	private car	22.115511401309554	2018-01-01 07:58:00.000000	2018-01-01 08:20:06.930684	1	53	0	0	0	0	0	0	0	0	16.870689299053655	6.218398692352871	1	0.9778986308780923
1615	0x1538103b3b5b10041cf739be70b3	40	2	residence	470.6782984991813	2018-01-01 08:20:06.930684	2018-01-01 16:10:47.628594	1	53	0	0	0	0	0	0	0	0	16.90465812680253	132.61092873056288	4	2.0639685060323134
1616	0x1538103b3b5b10041cf739be70b3	4031	3	private car	18.115511401309554	2018-01-01 16:10:47.628594	2018-01-01 16:28:54.559278	1	53	0	0	0	0	0	0	0	0	13.233056022956172	3.9953929543005096	0	0.9651350612036472
1617	0x1538103b3b5b10041cf739be70b3	31	4	stay at home	124.06990328820255	2018-01-01 16:28:54.559278	2018-01-01 18:32:58.753475	1	53	0	0	0	0	0	0	0	0	26.302469163551745	54.38908008937991	4	1.2999677589187768
1618	0x1538103b3b5b10041cf739be70b3	3139	5	private car	29.862328954338984	2018-01-01 18:32:58.753475	2018-01-01 19:02:50.493212	1	53	0	0	0	0	0	0	0	0	24.218785434636857	12.053822292061325	2	1.0122120553213994
1619	0x1538103b3b5b10041cf739be70b3	39	6	shopping	249.00058365866383	2018-01-01 19:02:50.493212	2018-01-01 23:11:50.528232	1	53	0	0	0	0	0	0	0	0	37.39230135082316	155.17841434492684	4	2.3584495405179955
1620	0x1538103b3b5b10041cf739be70b3	3931	7	private car	34.862328954338984	2018-01-01 23:11:50.528232	2018-01-01 23:46:42.267969	1	53	0	0	0	0	0	0	0	0	1.8487602404744603	1.0742014610187247	0	0.9486157432606085
1621	0x1538103b3b5b10041cf739be70b3	31	8	stay at home	13.295533842655232	2018-01-01 23:46:42.267969	2018-01-02 00:00:00.000000	1	53	0	0	0	0	0	0	0	0	2.859645738359695	0.6336752782061023	0	0.946149225128328
1622	0xbc25ade9e5c4082e80c2b040bf8d	31	0	stay at home	490.0	2018-01-01 00:00:00.000000	2018-01-01 08:10:00.000000	0	36	0	0	0	0	0	0	0	0	33.09554835970861	270.28031160428696	4	4.656465302693371
1623	0xbc25ade9e5c4082e80c2b040bf8d	3139	1	private car	27.808741236300957	2018-01-01 08:10:00.000000	2018-01-01 08:37:48.524474	0	36	0	0	0	0	0	0	0	0	27.29404542484932	12.65021744185798	2	1.0157860894216237
1624	0xbc25ade9e5c4082e80c2b040bf8d	39	2	services	462.8862000996017	2018-01-01 08:37:48.524474	2018-01-01 16:20:41.696480	0	36	0	0	0	0	0	0	0	0	39.70655368962561	306.32692927402695	4	5.762043303593071
1625	0xbc25ade9e5c4082e80c2b040bf8d	3931	3	private car	24.808741236300957	2018-01-01 16:20:41.696480	2018-01-01 16:45:30.220954	0	36	0	0	0	0	0	0	0	0	21.514483356203062	8.895787506945759	1	0.9934953515796735
1626	0xbc25ade9e5c4082e80c2b040bf8d	31	4	stay at home	116.0376054849191	2018-01-01 16:45:30.220954	2018-01-01 18:41:32.477283	0	36	0	0	0	0	0	0	0	0	26.302469163551745	50.86792566799112	4	1.2731949381132068
1627	0xbc25ade9e5c4082e80c2b040bf8d	3130	5	private car	26.05300840725843	2018-01-01 18:41:32.477283	2018-01-01 19:07:35.657787	0	36	0	0	0	0	0	0	0	0	21.387925797109386	9.286996843431838	1	0.995795017147505
1628	0xbc25ade9e5c4082e80c2b040bf8d	30	6	free time	241.73183278967713	2018-01-01 19:07:35.657787	2018-01-01 23:09:19.567754	0	36	0	0	0	0	0	0	0	0	95.04080834893142	382.9064798666607	4	9.06007407447393
1629	0xbc25ade9e5c4082e80c2b040bf8d	3031	7	private car	26.05300840725843	2018-01-01 23:09:19.567754	2018-01-01 23:35:22.748258	0	36	0	0	0	0	0	0	0	0	2.1523322717279734	0.9345788461757089	0	0.9478332972059943
1630	0xbc25ade9e5c4082e80c2b040bf8d	31	8	stay at home	24.62086233868331	2018-01-01 23:35:22.748258	2018-01-01 23:59:59.999998	0	36	0	0	0	0	0	0	0	0	2.859645738359695	1.1734490676926075	0	0.9491723202229289
1631	0x1649fc267cc2f5d9ee906b258e3d0	31	0	stay at home	475.0	2018-01-01 00:00:00.000000	2018-01-01 07:55:00.000000	1	11	0	0	0	0	0	0	1	0	33.09554835970861	262.0064245143598	4	6.03424767989595
1632	0x1649fc267cc2f5d9ee906b258e3d0	3139	1	by foot	24.22029684173551	2018-01-01 07:55:00.000000	2018-01-01 08:19:13.217811	1	11	0	0	0	0	0	0	1	0	76.87693001766527	31.03303442181967	4	2.73236145282852
1633	0x1649fc267cc2f5d9ee906b258e3d0	39	2	school	356.6902949717806	2018-01-01 08:19:13.217811	2018-01-01 14:15:54.635509	1	11	0	0	0	0	0	0	1	0	39.70655368962561	236.04903913109	4	5.403606978020937
1634	0x1649fc267cc2f5d9ee906b258e3d0	3931	3	by foot	28.22029684173551	2018-01-01 14:15:54.635509	2018-01-01 14:44:07.853320	1	11	0	0	0	0	0	0	1	0	66.90359963156835	31.467324023058094	4	2.7352715631209765
1635	0x1649fc267cc2f5d9ee906b258e3d0	31	4	stay at home	555.8691113447485	2018-01-01 14:44:07.853320	2018-01-02 00:00:00.000001	1	11	0	0	0	0	0	0	1	0	23.917167647383298	221.5802454339054	4	5.091876429165733
1636	0x1a40be9d52c98e49a3a7af8ca93e0	40	0	stay at home	487.0	2018-01-01 00:00:00.000000	2018-01-01 08:07:00.000000	1	37	0	0	0	0	0	0	1	0	27.841112269197765	225.97702791832188	4	5.183801953218495
1637	0x1a40be9d52c98e49a3a7af8ca93e0	4030	1	private car	30.11834293452226	2018-01-01 08:07:00.000000	2018-01-01 08:37:07.100576	1	37	0	0	0	0	0	0	1	0	18.802436729554277	9.438303957089548	1	2.5966858802449364
1638	0x1a40be9d52c98e49a3a7af8ca93e0	30	2	industry	483.7858129625658	2018-01-01 08:37:07.100576	2018-01-01 16:40:54.249354	1	37	0	0	0	0	0	0	1	0	34.0710171385198	274.7179120803385	4	6.380202264680337
1639	0x1a40be9d52c98e49a3a7af8ca93e0	3040	3	private car	27.11834293452226	2018-01-01 16:40:54.249354	2018-01-01 17:08:01.349930	1	37	0	0	0	0	0	0	1	0	15.078920059589855	6.815255420970075	1	2.5813541842772567
1640	0x1a40be9d52c98e49a3a7af8ca93e0	40	4	stay at home	411.97750116838984	2018-01-01 17:08:01.349930	2018-01-02 00:00:00.000000	1	37	0	0	0	0	0	0	1	0	14.280909121244589	98.05688756972019	4	3.2827278646267133
1641	0x1454af1314676407536fcd4b7bf47	40	0	stay at home	479.0	2018-01-01 00:00:00.000000	2018-01-01 07:59:00.000000	1	41	0	0	1	0	0	0	1	0	27.841112269197765	222.26487961576217	4	6.606033840180885
1642	0x1454af1314676407536fcd4b7bf47	4039	1	by foot	31.511445703508148	2018-01-01 07:59:00.000000	2018-01-01 08:30:30.686742	1	41	0	0	1	0	0	0	1	0	59.660126744398084	31.332947409508577	4	4.234370327200374
1643	0x1454af1314676407536fcd4b7bf47	39	2	services	480.5702641074698	2018-01-01 08:30:30.686742	2018-01-01 16:31:04.902588	1	41	0	0	1	0	0	0	1	0	39.70655368962561	318.0298165570135	4	9.274674791925474
1644	0x1454af1314676407536fcd4b7bf47	3940	3	by foot	23.511445703508148	2018-01-01 16:31:04.902588	2018-01-01 16:54:35.589330	1	41	0	0	1	0	0	0	1	0	49.62865161294229	19.44735579560025	3	4.157422002537039
1645	0x1454af1314676407536fcd4b7bf47	40	4	stay at home	425.40684448551383	2018-01-01 16:54:35.589330	2018-01-01 23:59:59.999999	1	41	0	0	1	0	0	0	1	0	12.955597037884903	91.8566609052081	4	4.722183150775745
1646	0x11e681d8419da5eb471fe013e3eca	31	0	stay at home	478.0	2018-01-01 00:00:00.000000	2018-01-01 07:58:00.000000	1	21	0	0	0	0	0	0	0	0	33.09554835970861	263.66120193234525	4	4.47782619089403
1647	0x11e681d8419da5eb471fe013e3eca	3140	1	private car	15.862046063137061	2018-01-01 07:58:00.000000	2018-01-01 08:13:51.722764	1	21	0	0	0	0	0	0	0	0	16.870689299053655	4.46006084630771	0	0.9677891454334367
1648	0x11e681d8419da5eb471fe013e3eca	40	2	university	359.20766510709757	2018-01-01 08:13:51.722764	2018-01-01 14:13:04.182670	1	21	0	0	0	0	0	0	0	0	14.815318358321319	88.69626525518198	4	1.5921653222390089
1649	0x11e681d8419da5eb471fe013e3eca	4031	3	private car	15.862046063137061	2018-01-01 14:13:04.182670	2018-01-01 14:28:55.905434	1	21	0	0	0	0	0	0	0	0	12.493897796476187	3.3029797059305315	0	0.961193641857845
1650	0x11e681d8419da5eb471fe013e3eca	31	4	stay at home	109.84576190036519	2018-01-01 14:28:55.905434	2018-01-01 16:18:46.651148	1	21	0	0	0	0	0	0	0	0	23.917167647383298	43.78665837875972	4	1.2210109351905378
1651	0x11e681d8419da5eb471fe013e3eca	3140	5	private car	19.680360971581006	2018-01-01 16:18:46.651148	2018-01-01 16:38:27.472806	1	21	0	0	0	0	0	0	0	0	13.233056022956172	4.34052198814886	0	0.9671056683920091
1652	0x11e681d8419da5eb471fe013e3eca	40	6	library	221.8866167965667	2018-01-01 16:38:27.472806	2018-01-01 20:20:20.669814	1	21	0	0	0	0	0	0	0	0	11.354343471404746	41.98961431360306	4	1.2081117706360616
1653	0x11e681d8419da5eb471fe013e3eca	4031	7	private car	15.680360971581006	2018-01-01 20:20:20.669814	2018-01-01 20:36:01.491472	1	21	0	0	0	0	0	0	0	0	5.766468130328258	1.5070050302444153	0	0.9510452840515
1654	0x11e681d8419da5eb471fe013e3eca	31	8	stay at home	203.97514212653437	2018-01-01 20:36:01.491472	2018-01-02 00:00:00.000000	1	21	0	0	0	0	0	0	0	0	12.234890564546792	41.59355903010044	4	1.2052872663809986
1655	0xbafc86b163cc69ce54bfef63aa09	30	0	stay at home	479.0	2018-01-01 00:00:00.000000	2018-01-01 07:59:00.000000	1	5	0	0	0	0	0	0	1	0	36.33618478268205	290.083875181745	4	6.834627584885778
1656	0xbafc86b163cc69ce54bfef63aa09	3039	1	by foot	15.228520707130734	2018-01-01 07:59:00.000000	2018-01-01 08:14:13.711242	1	5	0	0	0	0	0	0	1	0	80.65593098478185	20.47117525257763	3	2.6638396192205893
1657	0xbafc86b163cc69ce54bfef63aa09	39	2	school	369.5599077514277	2018-01-01 08:14:13.711242	2018-01-01 14:23:47.305707	1	5	0	0	0	0	0	0	1	0	39.70655368962561	244.5658386444192	4	5.599958981284825
1658	0xbafc86b163cc69ce54bfef63aa09	3930	3	by foot	15.228520707130734	2018-01-01 14:23:47.305707	2018-01-01 14:39:01.016949	1	5	0	0	0	0	0	0	1	0	73.68546413640186	18.702010273595583	3	2.6527743110754116
1659	0xbafc86b163cc69ce54bfef63aa09	30	4	stay at home	560.9830508343108	2018-01-01 14:39:01.016949	2018-01-01 23:59:59.999999	1	5	0	0	0	0	0	0	1	0	30.815292686585373	288.11428172788146	4	6.774048228361627
1660	0x1d700d739f992249d645f63b2f4b0	31	0	stay at home	481.0	2018-01-01 00:00:00.000000	2018-01-01 08:01:00.000000	1	11	0	0	0	0	0	0	1	0	33.09554835970861	265.3159793503307	4	6.121832978965902
1661	0x1d700d739f992249d645f63b2f4b0	3139	1	by foot	28.421872903139715	2018-01-01 08:01:00.000000	2018-01-01 08:29:25.312374	1	11	0	0	0	0	0	0	1	0	79.60763248914385	37.70996687877171	4	2.7779385324141774
1662	0x1d700d739f992249d645f63b2f4b0	39	2	school	366.61923925842007	2018-01-01 08:29:25.312374	2018-01-01 14:36:02.466730	1	11	0	0	0	0	0	0	1	0	39.70655368962561	242.6197751210692	4	5.554218054154766
1663	0x1d700d739f992249d645f63b2f4b0	3931	3	by foot	24.421872903139715	2018-01-01 14:36:02.466730	2018-01-01 15:00:27.779104	1	11	0	0	0	0	0	0	1	0	64.06686634164477	26.077214451634802	4	2.699676820849514
1664	0x1d700d739f992249d645f63b2f4b0	31	4	stay at home	539.5370149353005	2018-01-01 15:00:27.779104	2018-01-02 00:00:00.000000	1	11	0	0	0	0	0	0	1	0	26.377185062451243	237.19112818318234	4	5.429367199819311
1665	0x1e4614d6c74a69ddc8152a5de659b	40	0	stay at home	485.0	2018-01-01 00:00:00.000000	2018-01-01 08:05:00.000000	0	29	0	0	0	0	0	0	1	0	27.841112269197765	225.04899084268195	4	5.164199683225996
1666	0x1e4614d6c74a69ddc8152a5de659b	4039	1	private car	36.60212285602222	2018-01-01 08:05:00.000000	2018-01-01 08:41:36.127371	0	29	0	0	0	0	0	0	1	0	20.96995078767189	12.792411916918441	2	2.6166400836999477
1667	0x1e4614d6c74a69ddc8152a5de659b	39	2	industry	476.4211269934051	2018-01-01 08:41:36.127371	2018-01-01 16:38:01.394991	0	29	0	0	0	0	0	0	1	0	39.70655368962561	315.284017630593	4	7.6752828280273935
1668	0x1e4614d6c74a69ddc8152a5de659b	3940	3	private car	35.60212285602222	2018-01-01 16:38:01.394991	2018-01-01 17:13:37.522362	0	29	0	0	0	0	0	0	1	0	17.53687739958179	10.405834394848506	2	2.6024013599307727
1669	0x1e4614d6c74a69ddc8152a5de659b	40	4	stay at home	121.61943823174397	2018-01-01 17:13:37.522362	2018-01-01 19:15:14.688656	0	29	0	0	0	0	0	0	1	0	14.280909121244589	28.94726907940592	4	2.7184886565786446
1670	0x1e4614d6c74a69ddc8152a5de659b	4030	5	private car	31.42431493253036	2018-01-01 19:15:14.688656	2018-01-01 19:46:40.147552	0	29	0	0	0	0	0	0	1	0	16.620480185637792	8.704786728056044	1	2.592374512247481
1671	0x1e4614d6c74a69ddc8152a5de659b	30	6	gym	241.49965159168198	2018-01-01 19:46:40.147552	2018-01-01 23:48:10.126648	0	29	0	0	0	0	0	0	1	0	30.13489045210021	121.29275908226174	4	3.530425039086368
1672	0x1e4614d6c74a69ddc8152a5de659b	3040	7	private car	31.42431493253036	2018-01-01 23:48:10.126648	2018-01-02 00:19:35.585544	0	29	0	0	0	0	0	0	1	0	1.6570087918025227	0.8678394353262352	0	2.5474595171160566
1673	0x1e4614d6c74a69ddc8152a5de659b	40	8	stay at home	-19.59309239393633	2018-01-02 00:19:35.585544	2018-01-02 00:00:00.000000	0	29	0	0	0	0	0	0	1	0	27.841112269197765	-9.09155808400577	0	2.4933015186093876
1674	0x4fd17e2c207dc1463cb42ffe826e	30	0	stay at home	490.0	2018-01-01 00:00:00.000000	2018-01-01 08:10:00.000000	1	17	0	0	0	0	0	0	0	0	36.33618478268205	296.74550905857	4	5.444826863466119
1675	0x4fd17e2c207dc1463cb42ffe826e	3039	1	private car	17.352372216370114	2018-01-01 08:10:00.000000	2018-01-01 08:27:21.142333	1	17	0	0	0	0	0	0	0	0	28.375988780055923	8.206511988651208	1	0.9894564627524556
1676	0x4fd17e2c207dc1463cb42ffe826e	39	2	school	346.4138554884557	2018-01-01 08:27:21.142333	2018-01-01 14:13:45.973662	1	17	0	0	0	0	0	0	0	0	39.70655368962561	229.24833919637618	4	3.653763326007845
1677	0x4fd17e2c207dc1463cb42ffe826e	3930	3	private car	20.352372216370114	2018-01-01 14:13:45.973662	2018-01-01 14:34:07.115995	1	17	0	0	0	0	0	0	0	0	25.263587703909213	8.569565674514525	1	0.9915817665846786
1678	0x4fd17e2c207dc1463cb42ffe826e	30	4	stay at home	565.8814000788042	2018-01-01 14:34:07.115995	2018-01-02 00:00:00.000000	1	17	0	0	0	0	0	0	0	0	30.815292686585373	290.63001615538445	4	5.251550653049934
1679	0x14f9aafb93b69241f0c1997f6123a	40	0	stay at home	482.0	2018-01-01 00:00:00.000000	2018-01-01 08:02:00.000000	0	21	0	0	0	0	0	0	0	0	27.841112269197765	223.65693522922206	4	3.534997129072714
1680	0x14f9aafb93b69241f0c1997f6123a	4040	1	by foot	15.180154689328308	2018-01-01 08:02:00.000000	2018-01-01 08:17:10.809281	0	21	0	0	0	0	0	0	0	0	33.239496316746546	8.409678264726184	1	0.9906452292257456
1681	0x14f9aafb93b69241f0c1997f6123a	40	2	university	363.8517467434915	2018-01-01 08:17:10.809281	2018-01-01 14:21:01.914086	0	21	0	0	0	0	0	0	0	0	14.815318358321319	89.84299105393548	4	1.6029923112310922
1682	0x14f9aafb93b69241f0c1997f6123a	4040	3	by foot	18.180154689328308	2018-01-01 14:21:01.914086	2018-01-01 14:39:12.723367	0	21	0	0	0	0	0	0	0	0	25.852931846949172	7.833505002503303	1	0.9872776368513982
1683	0x14f9aafb93b69241f0c1997f6123a	40	4	stay at home	560.7879438778518	2018-01-01 14:39:12.723367	2018-01-02 00:00:00.000000	0	21	0	0	0	0	0	0	0	0	13.148062482162722	122.88791542249264	4	1.9487099316897927
1684	0x939887c3596eedd1bdea8d631e7e	31	0	stay at home	471.0	2018-01-01 00:00:00.000000	2018-01-01 07:51:00.000000	1	1	0	0	0	0	0	0	0	1	33.09554835970861	259.8000546237126	4	5.376802009208414
1685	0x939887c3596eedd1bdea8d631e7e	3130	1	private car	30.1077233370578	2018-01-01 07:51:00.000000	2018-01-01 08:21:06.463400	1	1	0	0	0	0	0	0	0	1	24.06925075289951	12.077839043309476	2	2.0123557378850334
1686	0x939887c3596eedd1bdea8d631e7e	30	2	school	366.3834996473745	2018-01-01 08:21:06.463400	2018-01-01 14:27:29.473379	1	1	0	0	0	0	0	0	0	1	34.0710171385198	208.05097492927598	4	4.223543633795952
1687	0x939887c3596eedd1bdea8d631e7e	3031	3	private car	21.1077233370578	2018-01-01 14:27:29.473379	2018-01-01 14:48:35.936779	1	1	0	0	0	0	0	0	0	1	18.449143932798428	6.4903237656511275	1	1.979471452939966
1688	0x939887c3596eedd1bdea8d631e7e	31	4	stay at home	551.4010536785099	2018-01-01 14:48:35.936779	2018-01-02 00:00:00.000000	1	1	0	0	0	0	0	0	0	1	23.917167647383298	219.799190696212	4	4.455313589322091
1689	0x7581eb1e3cdbe0c5b336ac58098c	39	0	stay at home	481.0	2018-01-01 00:00:00.000000	2018-01-01 08:01:00.000000	1	7	0	0	0	0	0	0	0	0	43.00945865602414	344.79249355912685	4	7.232781198313248
1690	0x7581eb1e3cdbe0c5b336ac58098c	3939	1	by foot	10.96906971277468	2018-01-01 08:01:00.000000	2018-01-01 08:11:58.144183	1	7	0	0	0	0	0	0	0	0	89.08521661133949	16.28636585645693	3	1.0378512003581477
1691	0x7581eb1e3cdbe0c5b336ac58098c	39	2	school	371.10520202052936	2018-01-01 08:11:58.144183	2018-01-01 14:23:04.456304	1	7	0	0	0	0	0	0	0	0	39.70655368962561	245.5884771421251	4	4.024207108990391
1692	0x7581eb1e3cdbe0c5b336ac58098c	3939	3	by foot	15.96906971277468	2018-01-01 14:23:04.456304	2018-01-01 14:39:02.600487	1	7	0	0	0	0	0	0	0	0	86.77906063064148	23.096347813663574	3	1.0804735481861607
1693	0x7581eb1e3cdbe0c5b336ac58098c	39	4	stay at home	560.9566585539213	2018-01-01 14:39:02.600487	2018-01-02 00:00:00.000000	1	7	0	0	0	0	0	0	0	0	44.13335083501195	412.61495025327037	4	10.799008841643891
1694	0x3e44a526d8f048d27a641426a59	40	0	stay at home	475.0	2018-01-01 00:00:00.000000	2018-01-01 07:55:00.000000	0	13	0	0	0	0	0	1	0	0	27.841112269197765	220.40880546448233	4	4.467784926084089
1695	0x3e44a526d8f048d27a641426a59	4039	1	private car	28.48431840330253	2018-01-01 07:55:00.000000	2018-01-01 08:23:29.059104	0	13	0	0	0	0	0	1	0	0	20.454900598079345	9.710731692393257	1	1.998291884794185
1696	0x3e44a526d8f048d27a641426a59	39	2	school	374.3631890918955	2018-01-01 08:23:29.059104	2018-01-01 14:37:50.850450	0	13	0	0	0	0	0	1	0	0	39.70655368962561	247.74453445161353	4	5.075812847617869
1697	0x3e44a526d8f048d27a641426a59	3940	3	private car	24.48431840330253	2018-01-01 14:37:50.850450	2018-01-01 15:02:19.909554	0	13	0	0	0	0	0	1	0	0	17.876792656489595	7.295018057188529	1	1.984140661682258
1698	0x3e44a526d8f048d27a641426a59	40	4	stay at home	537.6681741014995	2018-01-01 15:02:19.909554	2018-01-02 00:00:00.000000	0	13	0	0	0	0	0	1	0	0	12.884949031649851	115.46378365396765	4	2.8650557798120877
1699	0xa169459acf2413905ffb11101efe	40	0	stay at home	484.0	2018-01-01 00:00:00.000000	2018-01-01 08:04:00.000000	1	10	0	0	0	0	0	0	0	0	27.841112269197765	224.58497230486196	4	3.5544387918035945
1700	0xa169459acf2413905ffb11101efe	4039	1	by foot	27.50868120687919	2018-01-01 08:04:00.000000	2018-01-01 08:31:30.520872	1	10	0	0	0	0	0	0	0	0	61.16235646404302	28.041596097181102	4	1.1125179090312896
1701	0xa169459acf2413905ffb11101efe	39	2	school	358.2051057663584	2018-01-01 08:31:30.520872	2018-01-01 14:29:42.827218	1	10	0	0	0	0	0	0	0	0	39.70655368962561	237.05150440016547	4	3.826208599156304
1702	0xa169459acf2413905ffb11101efe	3940	3	by foot	21.50868120687919	2018-01-01 14:29:42.827218	2018-01-01 14:51:13.348090	1	10	0	0	0	0	0	0	0	0	56.31599623879532	20.1880468324676	3	1.0620609966172867
1703	0xa169459acf2413905ffb11101efe	40	4	stay at home	548.7775318198833	2018-01-01 14:51:13.348090	2018-01-01 23:59:59.999999	1	10	0	0	0	0	0	0	0	0	13.148062482162722	120.25602128624777	4	1.9186332542308544
1704	0x28e892fc01a8d34ed0e02f439810	40	0	stay at home	474.0	2018-01-01 00:00:00.000000	2018-01-01 07:54:00.000000	1	41	0	0	0	0	0	0	0	0	27.841112269197765	219.94478692666235	4	3.45828807541687
1705	0x28e892fc01a8d34ed0e02f439810	4039	1	private car	31.664198202734585	2018-01-01 07:54:00.000000	2018-01-01 08:25:39.851892	1	41	0	0	0	0	0	0	0	0	20.454900598079345	10.794800445913644	2	1.0047083201050695
1706	0x28e892fc01a8d34ed0e02f439810	39	2	services	478.91766237991266	2018-01-01 08:25:39.851892	2018-01-01 16:24:34.911635	1	41	0	0	0	0	0	0	0	0	39.70655368962561	316.93616456996654	4	6.134893585946833
1707	0x28e892fc01a8d34ed0e02f439810	3940	3	private car	29.664198202734585	2018-01-01 16:24:34.911635	2018-01-01 16:54:14.763527	1	41	0	0	0	0	0	0	0	0	17.015537695865927	8.412538045604476	1	0.9906619725643941
1708	0x28e892fc01a8d34ed0e02f439810	40	4	stay at home	130.28231560279497	2018-01-01 16:54:14.763527	2018-01-01 19:04:31.702463	1	41	0	0	0	0	0	0	0	0	12.955597037884903	28.13141970187261	4	1.1131086542982351
1709	0x28e892fc01a8d34ed0e02f439810	4030	5	private car	35.20695715049747	2018-01-01 19:04:31.702463	2018-01-01 19:39:44.119892	1	41	0	0	0	0	0	0	0	0	16.620480185637792	9.752608895274033	1	0.9985389868914014
1710	0x28e892fc01a8d34ed0e02f439810	30	6	gym	228.4570003750749	2018-01-01 19:39:44.119892	2018-01-01 23:28:11.539915	1	41	0	0	0	0	0	0	0	0	30.13489045210021	114.74211132197163	4	1.8571181006773192
1711	0x28e892fc01a8d34ed0e02f439810	3040	7	private car	31.20695715049747	2018-01-01 23:28:11.539915	2018-01-01 23:59:23.957344	1	41	0	0	0	0	0	0	0	0	1.6570087918025227	0.8618367060629818	0	0.9474259055153172
1712	0x28e892fc01a8d34ed0e02f439810	40	8	stay at home	0.6007109357533409	2018-01-01 23:59:23.957344	2018-01-02 00:00:00.000000	1	41	0	0	0	0	0	0	0	0	1.390186081247524	0.013918333028957836	0	0.9426900431875281
1713	0xd21365421ae7e49864c9981dd05f	40	0	stay at home	477.0	2018-01-01 00:00:00.000000	2018-01-01 07:57:00.000000	0	13	0	0	0	0	0	0	0	0	27.841112269197765	221.33684254012223	4	3.4868569373176155
1714	0xd21365421ae7e49864c9981dd05f	4039	1	by foot	24.36647679691376	2018-01-01 07:57:00.000000	2018-01-01 08:21:21.988608	0	13	0	0	0	0	0	0	0	0	59.660126744398084	24.22845156697183	3	1.0877269466254207
1715	0xd21365421ae7e49864c9981dd05f	39	2	school	369.3357197695442	2018-01-01 08:21:21.988608	2018-01-01 14:30:42.131794	0	13	0	0	0	0	0	0	0	0	39.70655368962561	244.41747644209875	4	3.996453271951737
1716	0xd21365421ae7e49864c9981dd05f	3940	3	by foot	26.36647679691376	2018-01-01 14:30:42.131794	2018-01-01 14:57:04.120402	0	13	0	0	0	0	0	0	0	0	56.31599623879532	24.747573468754656	3	1.0910692287095412
1717	0xd21365421ae7e49864c9981dd05f	40	4	stay at home	542.9313266366283	2018-01-01 14:57:04.120402	2018-01-02 00:00:00.000000	0	13	0	0	0	0	0	0	0	0	13.148062482162722	118.97491676903145	4	1.9041615074345413
1718	0x3af5267a499ad150995efd38fc85	31	0	stay at home	474.0	2018-01-01 00:00:00.000000	2018-01-01 07:54:00.000000	1	34	0	0	0	0	0	0	0	0	33.09554835970861	261.454832041698	4	4.41981596067519
1719	0x3af5267a499ad150995efd38fc85	3139	1	private car	37.5376524587836	2018-01-01 07:54:00.000000	2018-01-01 08:31:32.259148	1	34	0	0	0	0	0	0	0	0	26.357804577485233	16.49016846343627	3	1.0391020176665329
1720	0x3af5267a499ad150995efd38fc85	39	2	services	493.42462808735274	2018-01-01 08:31:32.259148	2018-01-01 16:44:57.736833	1	34	0	0	0	0	0	0	0	0	39.70655368962561	326.53652478223364	4	6.493040178396987
1721	0x3af5267a499ad150995efd38fc85	3931	3	private car	33.5376524587836	2018-01-01 16:44:57.736833	2018-01-01 17:18:29.995981	1	34	0	0	0	0	0	0	0	0	22.465580628671898	12.557380590152988	2	1.0152289152059613
1722	0x3af5267a499ad150995efd38fc85	31	4	stay at home	401.50006699508003	2018-01-01 17:18:29.995981	2018-01-02 00:00:00.000001	1	34	0	0	0	0	0	0	0	0	30.177676154845706	201.938983298773	4	3.109181136297749
1723	0x153bc995a9ab161598b27318736de	31	0	stay at home	482.0	2018-01-01 00:00:00.000000	2018-01-01 08:02:00.000000	0	4	0	0	0	0	0	0	0	0	33.09554835970861	265.8675718229925	4	4.536597807297269
1724	0x153bc995a9ab161598b27318736de	3139	1	private car	31.655255814875616	2018-01-01 08:02:00.000000	2018-01-01 08:33:39.315349	0	4	0	0	0	0	0	0	0	0	27.29404542484932	14.39999983577401	2	1.0263450528493012
1725	0x153bc995a9ab161598b27318736de	39	2	school	368.7043745713914	2018-01-01 08:33:39.315349	2018-01-01 14:42:21.577823	0	4	0	0	0	0	0	0	0	0	39.70655368962561	243.9996674086464	4	3.9865971977344206
1726	0x153bc995a9ab161598b27318736de	3931	3	private car	21.655255814875616	2018-01-01 14:42:21.577823	2018-01-01 15:04:00.893172	0	4	0	0	0	0	0	0	0	0	21.96578274570678	7.927910742204353	1	0.9878286301799208
1727	0x153bc995a9ab161598b27318736de	31	4	stay at home	535.9851137988572	2018-01-01 15:04:00.893172	2018-01-02 00:00:00.000000	0	4	0	0	0	0	0	0	0	0	26.377185062451243	235.62964228985743	4	3.7941908977127854
1728	0x71a7a97cba6cf0cfe36e2d3afa52	39	0	stay at home	484.0	2018-01-01 00:00:00.000000	2018-01-01 08:04:00.000000	1	25	0	0	0	0	0	0	0	0	43.00945865602414	346.942966491928	4	7.3252913727899385
1729	0x71a7a97cba6cf0cfe36e2d3afa52	3940	1	private car	19.710956551505813	2018-01-01 08:04:00.000000	2018-01-01 08:23:42.657393	1	25	0	0	0	0	0	0	0	0	20.96995078767189	6.888963147716929	1	0.9817817677124696
1730	0x71a7a97cba6cf0cfe36e2d3afa52	40	2	residence	475.5430538637701	2018-01-01 08:23:42.657393	2018-01-01 16:19:15.240625	1	25	0	0	0	0	0	0	0	0	16.90465812680253	133.98154583571124	4	2.080755264813915
1731	0x71a7a97cba6cf0cfe36e2d3afa52	4039	3	private car	25.710956551505813	2018-01-01 16:19:15.240625	2018-01-01 16:44:57.898018	1	25	0	0	0	0	0	0	0	0	17.015537695865927	7.291429173315303	1	0.9841197879813186
1732	0x71a7a97cba6cf0cfe36e2d3afa52	39	4	stay at home	435.03503303321827	2018-01-01 16:44:57.898018	2018-01-02 00:00:00.000000	1	25	0	0	0	0	0	0	0	0	37.52383145985068	272.0696876444843	4	4.705969710746056
1733	0xc79947817d183616d746a543291c	30	0	stay at home	487.0	2018-01-01 00:00:00.000000	2018-01-01 08:07:00.000000	0	53	0	1	1	0	0	0	0	0	36.33618478268205	294.92869981943596	4	9.060976640132472
1734	0xc79947817d183616d746a543291c	3039	1	by foot	13.046781626212494	2018-01-01 08:07:00.000000	2018-01-01 08:20:02.806898	0	53	0	1	1	0	0	0	0	0	82.76330060849645	17.996578495060547	3	4.722694324437689
1735	0xc79947817d183616d746a543291c	39	2	services	474.92515821293733	2018-01-01 08:20:02.806898	2018-01-01 16:14:58.316391	0	53	0	1	1	0	0	0	0	0	39.70655368962561	314.2940215522655	4	9.714140880876053
1736	0xc79947817d183616d746a543291c	3930	3	by foot	14.046781626212494	2018-01-01 16:14:58.316391	2018-01-01 16:29:01.123289	0	53	0	1	1	0	0	0	0	0	66.12450411565088	15.48060782423562	3	4.70722067081935
1737	0xc79947817d183616d746a543291c	30	4	stay at home	129.6459631242453	2018-01-01 16:29:01.123289	2018-01-01 18:38:39.881076	0	53	0	1	1	0	0	0	0	0	29.73423558349706	64.24872683309471	4	5.052268034893895
1738	0xc79947817d183616d746a543291c	3030	5	by foot	21.42780682262788	2018-01-01 18:38:39.881076	2018-01-01 19:00:05.549485	0	53	0	1	1	0	0	0	0	0	65.67706679726041	23.455258333475392	3	4.75706783914426
1739	0xc79947817d183616d746a543291c	30	6	gym	231.40691795253758	2018-01-01 19:00:05.549485	2018-01-01 22:51:29.964562	0	53	0	1	1	0	0	0	0	0	30.13489045210021	116.22370203929769	4	5.547750802162483
1740	0xc79947817d183616d746a543291c	3030	7	by foot	11.427806822627879	2018-01-01 22:51:29.964562	2018-01-01 23:02:55.632971	0	53	0	1	1	0	0	0	0	0	7.633518845109891	1.4539063123134215	0	4.625046880099542
1741	0xc79947817d183616d746a543291c	30	8	stay at home	57.07278381259903	2018-01-01 23:02:55.632971	2018-01-02 00:00:00.000000	0	53	0	1	1	0	0	0	0	0	3.5256066677666267	3.353603119295039	0	4.6357812589980325
1742	0x1552d30eebb5465670b4d295d5133	31	0	stay at home	488.0	2018-01-01 00:00:00.000000	2018-01-01 08:08:00.000000	0	6	0	0	0	0	0	0	0	0	33.09554835970861	269.17712665896335	4	4.626204726981452
1743	0x1552d30eebb5465670b4d295d5133	3139	1	private car	25.921446629312438	2018-01-01 08:08:00.000000	2018-01-01 08:33:55.286798	0	6	0	0	0	0	0	0	0	0	27.29404542484932	11.791685696304349	2	1.010645122871865
1744	0x1552d30eebb5465670b4d295d5133	39	2	school	362.9978012371607	2018-01-01 08:33:55.286798	2018-01-01 14:36:55.154872	0	6	0	0	0	0	0	0	0	0	39.70655368962561	240.2231947339894	4	3.8986061073486993
1745	0x1552d30eebb5465670b4d295d5133	3931	3	private car	27.921446629312438	2018-01-01 14:36:55.154872	2018-01-01 15:04:50.441670	0	6	0	0	0	0	0	0	0	0	21.96578274570678	10.221940510088732	2	1.001312529027878
1746	0x1552d30eebb5465670b4d295d5133	31	4	stay at home	535.1593055042144	2018-01-01 15:04:50.441670	2018-01-02 00:00:00.000000	0	6	0	0	0	0	0	0	0	0	26.377185062451243	235.2666006529591	4	3.786058899532203
1747	0x8437356df71457ab77e511fd9a0a	40	0	stay at home	483.0	2018-01-01 00:00:00.000000	2018-01-01 08:03:00.000000	0	16	0	0	0	0	0	0	0	0	27.841112269197765	224.12095376704204	4	3.544704631487707
1748	0x8437356df71457ab77e511fd9a0a	4039	1	metro	25.54229926234362	2018-01-01 08:03:00.000000	2018-01-01 08:28:32.537956	0	16	0	0	0	0	0	0	0	0	46.4833909126727	19.78821135699983	3	1.0595542799924553
1749	0x8437356df71457ab77e511fd9a0a	39	2	school	365.95027103761066	2018-01-01 08:28:32.537956	2018-01-01 14:34:29.554218	0	16	0	0	0	0	0	0	0	0	39.70655368962561	242.17706807813218	4	3.943885766066179
1750	0x8437356df71457ab77e511fd9a0a	3940	3	metro	21.54229926234362	2018-01-01 14:34:29.554218	2018-01-01 14:56:02.092174	0	16	0	0	0	0	0	0	0	0	42.80015714148445	15.366896560286524	3	1.0322267466497603
1751	0x8437356df71457ab77e511fd9a0a	40	4	stay at home	543.9651304377022	2018-01-01 14:56:02.092174	2018-01-02 00:00:00.000000	0	16	0	0	0	0	0	0	0	0	13.148062482162722	119.20145871854507	4	1.9067126260916365
1752	0x1a34428a980721faa96c7cbec6085	40	0	stay at home	470.0	2018-01-01 00:00:00.000000	2018-01-01 07:50:00.000000	1	57	0	0	1	0	0	0	0	0	27.841112269197765	218.08871277538248	4	4.9205600415334985
1753	0x1a34428a980721faa96c7cbec6085	4039	1	metro	35.65786109144016	2018-01-01 07:50:00.000000	2018-01-01 08:25:39.471665	1	57	0	0	1	0	0	0	0	0	45.34169632574255	26.946465153893175	4	2.6053406953803018
1754	0x1a34428a980721faa96c7cbec6085	39	2	industry	473.83944904887016	2018-01-01 08:25:39.471665	2018-01-01 16:19:29.838608	1	57	0	0	1	0	0	0	0	0	39.70655368962561	313.575525398693	4	7.514248206148955
1755	0x1a34428a980721faa96c7cbec6085	3940	3	metro	28.65786109144016	2018-01-01 16:19:29.838608	2018-01-01 16:48:09.310273	1	57	0	0	1	0	0	0	0	0	37.71777522583614	18.01517938500292	3	2.5485095820813823
1756	0x1a34428a980721faa96c7cbec6085	40	4	stay at home	121.91046297251141	2018-01-01 16:48:09.310273	2018-01-01 18:50:03.938051	1	57	0	0	1	0	0	0	0	0	12.955597037884903	26.323713882897433	4	2.601280010330014
1757	0x1a34428a980721faa96c7cbec6085	4039	5	metro	26.313860105901483	2018-01-01 18:50:03.938051	2018-01-01 19:16:22.769657	1	57	0	0	1	0	0	0	0	0	42.12927137780798	18.476395889986645	3	2.5513714972547223
1758	0x1a34428a980721faa96c7cbec6085	39	6	shopping	239.6490510192643	2018-01-01 19:16:22.769657	2018-01-01 23:16:01.712718	1	57	0	0	1	0	0	0	0	0	37.39230135082316	149.35049223585207	4	3.778600432551253
1759	0x1a34428a980721faa96c7cbec6085	3940	7	metro	23.313860105901483	2018-01-01 23:16:01.712718	2018-01-01 23:39:20.544324	1	57	0	0	1	0	0	0	0	0	3.000118152550304	1.165738915162223	0	2.4491290702718254
1760	0x1a34428a980721faa96c7cbec6085	40	8	stay at home	20.657594564670944	2018-01-01 23:39:20.544324	2018-01-01 23:59:59.999998	1	57	0	0	1	0	0	0	0	0	1.390186081247524	0.4786316739310008	0	2.4452826583883174
1761	0x1b64ef76b89008fafc5810cfd18e5	40	0	stay at home	483.0	2018-01-01 00:00:00.000000	2018-01-01 08:03:00.000000	1	49	0	0	0	0	0	0	0	0	27.841112269197765	224.12095376704204	4	3.544704631487707
1762	0x1b64ef76b89008fafc5810cfd18e5	4030	1	private car	31.366348621719396	2018-01-01 08:03:00.000000	2018-01-01 08:34:21.980917	1	49	0	0	0	0	0	0	0	0	18.802436729554277	9.829396423283683	1	0.9989922409921262
1763	0x1b64ef76b89008fafc5810cfd18e5	30	2	industry	485.33255221341614	2018-01-01 08:34:21.980917	2018-01-01 16:39:41.934050	1	49	0	0	0	0	0	0	0	0	34.0710171385198	275.5962284057476	4	4.805080087792127
1764	0x1b64ef76b89008fafc5810cfd18e5	3040	3	private car	22.366348621719396	2018-01-01 16:39:41.934050	2018-01-01 17:02:03.914967	1	49	0	0	0	0	0	0	0	0	15.078920059589855	5.6210063815304085	1	0.9744521607760346
1765	0x1b64ef76b89008fafc5810cfd18e5	40	4	stay at home	417.9347505431449	2018-01-01 17:02:03.914967	2018-01-02 00:00:00.000000	1	49	0	0	0	0	0	0	0	0	14.280909121244589	99.474803185278	4	1.6968881723569469
1766	0x1be11a32e26f695d83689231d6cd2	40	0	stay at home	487.0	2018-01-01 00:00:00.000000	2018-01-01 08:07:00.000000	1	21	0	0	0	0	0	0	0	0	27.841112269197765	225.97702791832188	4	3.5838019532184946
1767	0x1be11a32e26f695d83689231d6cd2	4040	1	private car	18.30702587917245	2018-01-01 08:07:00.000000	2018-01-01 08:25:18.421553	1	21	0	0	0	0	0	0	0	0	11.396398737170244	3.477236110179065	0	0.9621840421684354
1768	0x1be11a32e26f695d83689231d6cd2	40	2	university	357.9254786903127	2018-01-01 08:25:18.421553	2018-01-01 14:23:13.950274	1	21	0	0	0	0	0	0	0	0	14.815318358321319	88.37966525585892	4	1.5891889975357967
1769	0x1be11a32e26f695d83689231d6cd2	4040	3	private car	16.30702587917245	2018-01-01 14:23:13.950274	2018-01-01 14:39:32.371827	1	21	0	0	0	0	0	0	0	0	8.86386234752543	2.409053878175324	0	0.956128948575051
1770	0x1be11a32e26f695d83689231d6cd2	40	4	stay at home	560.4604695513424	2018-01-01 14:39:32.371827	2018-01-02 00:00:00.000000	1	21	0	0	0	0	0	0	0	0	13.148062482162722	122.8161545407218	4	1.9478836457637116
1771	0x198b42b2c434a6e3373ae7f0a5ed7	40	0	stay at home	481.0	2018-01-01 00:00:00.000000	2018-01-01 08:01:00.000000	1	61	0	0	0	0	0	0	0	0	27.841112269197765	223.1929166914021	4	3.525316211553484
1772	0x198b42b2c434a6e3373ae7f0a5ed7	4039	1	by foot	26.50773235599798	2018-01-01 08:01:00.000000	2018-01-01 08:27:30.463941	1	61	0	0	0	0	0	0	0	0	61.16235646404302	27.021256256849924	4	1.1058293810056612
1773	0x198b42b2c434a6e3373ae7f0a5ed7	39	2	services	482.90016760743396	2018-01-01 08:27:30.463941	2018-01-01 16:30:24.473997	1	61	0	0	0	0	0	0	0	0	39.70655368962561	319.57169053056305	4	6.231198507079595
1774	0x198b42b2c434a6e3373ae7f0a5ed7	3940	3	by foot	32.50773235599798	2018-01-01 16:30:24.473997	2018-01-01 17:02:54.937938	1	61	0	0	0	0	0	0	0	0	51.149225748780225	27.712422347631133	4	1.1103557018133066
1775	0x198b42b2c434a6e3373ae7f0a5ed7	40	4	stay at home	124.29383382972993	2018-01-01 17:02:54.937938	2018-01-01 19:07:12.567968	1	61	0	0	0	0	0	0	0	0	14.280909121244589	29.583815754224158	4	1.1227043253502713
1776	0x198b42b2c434a6e3373ae7f0a5ed7	4030	5	by foot	23.250788437475705	2018-01-01 19:07:12.567968	2018-01-01 19:30:27.615274	1	61	0	0	0	0	0	0	0	0	48.47640054144356	18.785242219990614	3	1.0532922989935043
1777	0x198b42b2c434a6e3373ae7f0a5ed7	30	6	gym	253.9254123174583	2018-01-01 19:30:27.615274	2018-01-01 23:44:23.140013	1	61	0	0	0	0	0	0	0	0	30.13489045210021	127.5335747198497	4	2.0029546724438783
1778	0x198b42b2c434a6e3373ae7f0a5ed7	3040	7	by foot	26.250788437475705	2018-01-01 23:44:23.140013	2018-01-02 00:10:38.187319	1	61	0	0	0	0	0	0	0	0	4.832942309424025	2.114475768253589	0	0.9544658176826869
1779	0x198b42b2c434a6e3373ae7f0a5ed7	40	8	stay at home	-10.636455341569672	2018-01-02 00:10:38.187319	2018-01-01 23:59:59.999999	1	61	0	0	0	0	0	0	0	0	27.841112269197765	-4.935512455182492	0	0.9155146813114056
1780	0x1184c23cf03188ef4df441853efe7	40	0	stay at home	484.0	2018-01-01 00:00:00.000000	2018-01-01 08:04:00.000000	0	29	0	0	0	0	0	0	0	0	27.841112269197765	224.58497230486196	4	3.5544387918035945
1781	0x1184c23cf03188ef4df441853efe7	4031	1	private car	21.1193768492913	2018-01-01 08:04:00.000000	2018-01-01 08:25:07.162611	0	29	0	0	0	0	0	0	0	0	17.72049337434767	6.2374296254703	1	0.9780086240751281
1782	0x1184c23cf03188ef4df441853efe7	31	2	services	484.70266245660446	2018-01-01 08:25:07.162611	2018-01-01 16:29:49.322358	0	29	0	0	0	0	0	0	0	0	31.257964414982627	252.51364291526465	4	4.192325658151928
1783	0x1184c23cf03188ef4df441853efe7	3139	3	private car	30.440679816310357	2018-01-01 16:29:49.322358	2018-01-01 17:00:15.763147	0	29	0	0	0	0	0	0	0	0	22.465580628671898	11.397792446748426	2	1.0082951691890518
1784	0x1184c23cf03188ef4df441853efe7	39	4	running	229.82292812172392	2018-01-01 17:00:15.763147	2018-01-01 20:50:05.138834	0	29	0	0	0	0	0	0	0	0	77.25916048589022	295.9321081182247	4	5.418715306195677
1785	0x1184c23cf03188ef4df441853efe7	3940	5	private car	29.354613734518942	2018-01-01 20:50:05.138834	2018-01-01 21:19:26.415658	0	29	0	0	0	0	0	0	0	0	3.311305501829723	1.6200348993866487	0	0.9516808007493863
1786	0x1184c23cf03188ef4df441853efe7	40	6	stay at home	160.55973902155097	2018-01-01 21:19:26.415658	2018-01-01 23:59:59.999999	0	29	0	0	0	0	0	0	0	0	1.1049698230747993	2.9568944403263187	0	0.9592296602761522
1787	0x171e4cb91e3ca71005db2f4135c63	31	0	stay at home	476.0	2018-01-01 00:00:00.000000	2018-01-01 07:56:00.000000	1	11	0	0	0	0	0	0	0	0	33.09554835970861	262.55801698702163	4	4.448726522010858
1788	0x171e4cb91e3ca71005db2f4135c63	3139	1	private car	28.74685160060642	2018-01-01 07:56:00.000000	2018-01-01 08:24:44.811096	1	11	0	0	0	0	0	0	0	0	26.357804577485233	12.628398278445875	2	1.0156551109749028
1789	0x171e4cb91e3ca71005db2f4135c63	39	2	school	361.03647987290157	2018-01-01 08:24:44.811096	2018-01-01 14:25:46.999888	1	11	0	0	0	0	0	0	0	0	39.70655368962561	238.92523953311334	4	3.8688146403498043
1790	0x171e4cb91e3ca71005db2f4135c63	3931	3	private car	29.74685160060642	2018-01-01 14:25:46.999888	2018-01-01 14:55:31.810984	1	11	0	0	0	0	0	0	0	0	22.93837701653772	11.372408284495142	2	1.008143915691383
1791	0x171e4cb91e3ca71005db2f4135c63	31	4	stay at home	544.4698169258855	2018-01-01 14:55:31.810984	2018-01-02 00:00:00.000000	1	11	0	0	0	0	0	0	0	0	23.917167647383298	217.03626483927496	4	3.3993503002480727
1792	0xdec55f319ccb280c595ffbb7511a	31	0	stay at home	476.0	2018-01-01 00:00:00.000000	2018-01-01 07:56:00.000000	1	13	0	0	0	0	0	0	0	0	33.09554835970861	262.55801698702163	4	4.448726522010858
1793	0xdec55f319ccb280c595ffbb7511a	3139	1	by foot	26.451661409406263	2018-01-01 07:56:00.000000	2018-01-01 08:22:27.099685	1	13	0	0	0	0	0	0	0	0	76.87693001766527	33.89204205036504	4	1.1516572229997168
1794	0xdec55f319ccb280c595ffbb7511a	39	2	school	359.5733928291796	2018-01-01 08:22:27.099685	2018-01-01 14:22:01.503255	1	13	0	0	0	0	0	0	0	0	39.70655368962561	237.95700379554435	4	3.846739446364748
1795	0xdec55f319ccb280c595ffbb7511a	3931	3	by foot	26.451661409406263	2018-01-01 14:22:01.503255	2018-01-01 14:48:28.602940	1	13	0	0	0	0	0	0	0	0	66.90359963156835	29.495189408745393	4	1.1221164273466933
1796	0xdec55f319ccb280c595ffbb7511a	31	4	stay at home	551.5232843520079	2018-01-01 14:48:28.602940	2018-01-02 00:00:00.000001	1	13	0	0	0	0	0	0	0	0	23.917167647383298	219.84791422137368	4	3.4563087109872486
1797	0xbb9eeb1978019ceb4a753bbd2e80	39	0	stay at home	478.0	2018-01-01 00:00:00.000000	2018-01-01 07:58:00.000000	0	5	0	0	0	0	0	0	0	1	43.00945865602414	342.64202062632563	4	8.141439323081755
1798	0xbb9eeb1978019ceb4a753bbd2e80	3939	1	by foot	21.916246403096384	2018-01-01 07:58:00.000000	2018-01-01 08:19:54.974784	0	5	0	0	0	0	0	0	0	1	87.33087963982352	31.899417946425427	4	2.1381743826803055
1799	0xbb9eeb1978019ceb4a753bbd2e80	39	2	school	354.1373265536963	2018-01-01 08:19:54.974784	2018-01-01 14:14:03.214377	0	5	0	0	0	0	0	0	0	1	39.70655368962561	234.359546171747	4	4.765817306883955
1800	0xbb9eeb1978019ceb4a753bbd2e80	3939	3	by foot	19.916246403096384	2018-01-01 14:14:03.214377	2018-01-01 14:33:58.189161	0	5	0	0	0	0	0	0	0	1	86.77906063064148	28.805219235818274	4	2.117550063085385
1801	0xbb9eeb1978019ceb4a753bbd2e80	39	4	stay at home	566.0301806401109	2018-01-01 14:33:58.189161	2018-01-01 23:59:59.999999	0	5	0	0	0	0	0	0	0	1	44.13335083501195	416.3468090899201	4	12.039829994941133
1802	0x833655c0c45a2d997fa4eff3e8fd	39	0	stay at home	484.0	2018-01-01 00:00:00.000000	2018-01-01 08:04:00.000000	0	17	1	0	0	0	0	0	0	1	43.00945865602414	346.942966491928	4	9.325291372789938
1803	0x833655c0c45a2d997fa4eff3e8fd	3939	1	by foot	18.51441905729214	2018-01-01 08:04:00.000000	2018-01-01 08:22:30.865143	0	17	1	0	0	0	0	0	0	1	89.08521661133949	27.489350535866368	4	3.1088928239874907
1804	0x833655c0c45a2d997fa4eff3e8fd	39	2	school	364.73276039192604	2018-01-01 08:22:30.865143	2018-01-01 14:27:14.830767	0	17	1	0	0	0	0	0	0	1	39.70655368962561	241.37134888112274	4	5.925150411445189
1805	0x833655c0c45a2d997fa4eff3e8fd	3939	3	by foot	15.514419057292141	2018-01-01 14:27:14.830767	2018-01-01 14:42:45.695910	0	17	1	0	0	0	0	0	0	1	86.77906063064148	22.438778533698905	3	3.0762827232053636
1806	0x833655c0c45a2d997fa4eff3e8fd	39	4	stay at home	557.2384014934897	2018-01-01 14:42:45.695910	2018-01-02 00:00:00.000000	0	17	1	0	0	0	0	0	0	1	44.13335083501195	409.87996453089056	4	12.625859337649496
1807	0x128ea542ad642f4de2c885ab1a884	31	0	stay at home	480.0	2018-01-01 00:00:00.000000	2018-01-01 08:00:00.000000	1	41	0	0	0	0	0	0	0	0	33.09554835970861	264.76438687766887	4	4.507116204300499
1808	0x128ea542ad642f4de2c885ab1a884	3139	1	by foot	25.96933016048773	2018-01-01 08:00:00.000000	2018-01-01 08:25:58.159810	1	41	0	0	0	0	0	0	0	0	79.60763248914385	34.4559481900891	4	1.155501736799994
1809	0x128ea542ad642f4de2c885ab1a884	39	2	services	475.31041451851814	2018-01-01 08:25:58.159810	2018-01-01 16:21:16.784681	1	41	0	0	0	0	0	0	0	0	39.70655368962561	314.54897488862906	4	6.048948417172945
1810	0x128ea542ad642f4de2c885ab1a884	3931	3	by foot	28.96933016048773	2018-01-01 16:21:16.784681	2018-01-01 16:50:14.944491	1	41	0	0	0	0	0	0	0	0	62.75057645559227	30.29736945171634	4	1.1274488815095658
1811	0x128ea542ad642f4de2c885ab1a884	31	4	stay at home	109.46958147010102	2018-01-01 16:50:14.944491	2018-01-01 18:39:43.119379	1	41	0	0	0	0	0	0	0	0	26.302469163551745	47.988671516070795	4	1.2517130444193658
1812	0x128ea542ad642f4de2c885ab1a884	3131	5	by foot	23.428910326003418	2018-01-01 18:39:43.119379	2018-01-01 19:03:08.853999	1	41	0	0	0	0	0	0	0	0	59.08583368587766	23.07194498272633	3	1.0803177327375681
1813	0x128ea542ad642f4de2c885ab1a884	31	6	free time	244.20618323838116	2018-01-01 19:03:08.853999	2018-01-01 23:07:21.224993	1	41	0	0	0	0	0	0	0	0	84.66968490041354	344.6143430921064	4	7.22517003280878
1814	0x128ea542ad642f4de2c885ab1a884	3131	7	by foot	24.428910326003418	2018-01-01 23:07:21.224993	2018-01-01 23:31:46.959613	1	41	0	0	0	0	0	0	0	0	5.622898923740974	2.2893548930041563	0	0.9554528020641821
1815	0x128ea542ad642f4de2c885ab1a884	31	8	stay at home	28.21733980001727	2018-01-01 23:31:46.959613	2018-01-02 00:00:00.000001	1	41	0	0	0	0	0	0	0	0	2.859645738359695	1.3448599251161133	0	0.9501343552175389
1816	0x3163d9e490a8b17f3672e3cac138	40	0	stay at home	484.0	2018-01-01 00:00:00.000000	2018-01-01 08:04:00.000000	0	5	0	0	0	0	0	0	0	1	27.841112269197765	224.58497230486196	4	4.5544387918035945
1817	0x3163d9e490a8b17f3672e3cac138	4039	1	by foot	23.403348368785206	2018-01-01 08:04:00.000000	2018-01-01 08:27:24.200902	0	5	0	0	0	0	0	0	0	1	61.16235646404302	23.85673225639701	3	2.0853399844534213
1818	0x3163d9e490a8b17f3672e3cac138	39	2	school	381.3808001072583	2018-01-01 08:27:24.200902	2018-01-01 14:48:47.048908	0	5	0	0	0	0	0	0	0	1	39.70655368962561	252.38862026085374	4	5.189229160388709
1819	0x3163d9e490a8b17f3672e3cac138	3940	3	by foot	22.403348368785206	2018-01-01 14:48:47.048908	2018-01-01 15:11:11.249810	0	5	0	0	0	0	0	0	0	1	52.14064524809466	19.468750661105158	3	2.057555715293446
1820	0x3163d9e490a8b17f3672e3cac138	40	4	stay at home	528.8125031551712	2018-01-01 15:11:11.249810	2018-01-01 23:59:59.999999	0	5	0	0	0	0	0	0	0	1	12.884949031649851	113.5620358408926	4	2.8442111624171673
1821	0x1a2a1007141ab47fc4ce92ba6a340	40	0	stay at home	471.0	2018-01-01 00:00:00.000000	2018-01-01 07:51:00.000000	0	21	0	0	0	0	0	0	0	0	27.841112269197765	218.55273131320246	4	3.4299532867473976
1822	0x1a2a1007141ab47fc4ce92ba6a340	4040	1	by foot	27.239981234705315	2018-01-01 07:51:00.000000	2018-01-01 08:18:14.398874	0	21	0	0	0	0	0	0	0	0	31.989373848972647	14.523165722599797	2	1.0270924120504308
1823	0x1a2a1007141ab47fc4ce92ba6a340	40	2	university	369.3527936887099	2018-01-01 08:18:14.398874	2018-01-01 14:27:35.566495	0	21	0	0	0	0	0	0	0	0	14.815318358321319	91.20132041722684	4	1.6159124855738778
1824	0x1a2a1007141ab47fc4ce92ba6a340	4040	3	by foot	28.239981234705315	2018-01-01 14:27:35.566495	2018-01-01 14:55:49.965369	0	21	0	0	0	0	0	0	0	0	25.852931846949172	12.168105170332668	2	1.0128959462263776
1825	0x1a2a1007141ab47fc4ce92ba6a340	40	4	stay at home	129.92381742870526	2018-01-01 14:55:49.965369	2018-01-01 17:05:45.394415	0	21	0	0	0	0	0	0	0	0	13.148062482162722	28.470774491228642	4	1.1153433304974216
1826	0x1a2a1007141ab47fc4ce92ba6a340	4040	5	by foot	20.898198057245963	2018-01-01 17:05:45.394415	2018-01-01 17:26:39.286298	0	21	0	0	0	0	0	0	0	0	28.080439283346102	9.780509694630613	1	0.9987036532795601
1827	0x1a2a1007141ab47fc4ce92ba6a340	40	6	library	255.23455135486032	2018-01-01 17:26:39.286298	2018-01-01 21:41:53.359379	0	21	0	0	0	0	0	0	0	0	12.515852937719977	53.24130182303948	4	1.2911794381144055
1828	0x1a2a1007141ab47fc4ce92ba6a340	4040	7	by foot	19.898198057245963	2018-01-01 21:41:53.359379	2018-01-01 22:01:47.251262	0	21	0	0	0	0	0	0	0	0	2.6358234601125	0.8741356208875647	0	0.9474947731733053
1829	0x1a2a1007141ab47fc4ce92ba6a340	40	8	stay at home	118.2124789438219	2018-01-01 22:01:47.251262	2018-01-01 23:59:59.999999	0	21	0	0	0	0	0	0	0	0	1.5760391820682007	3.105124977081258	0	0.9600703543872767
1830	0x1b1e07007f702b850f30aea3878ee	30	0	stay at home	490.0	2018-01-01 00:00:00.000000	2018-01-01 08:10:00.000000	0	29	0	0	0	0	0	0	0	0	36.33618478268205	296.74550905857	4	5.444826863466119
1831	0x1b1e07007f702b850f30aea3878ee	3039	1	by foot	19.989158694259807	2018-01-01 08:10:00.000000	2018-01-01 08:29:59.349522	0	29	0	0	0	0	0	0	0	0	82.76330060849645	27.572812498732745	4	1.1094399316063421
1832	0x1b1e07007f702b850f30aea3878ee	39	2	services	474.4138810227893	2018-01-01 08:29:59.349522	2018-01-01 16:24:24.182383	0	29	0	0	0	0	0	0	0	0	39.70655368962561	313.95567063225064	4	6.027775356734893
1833	0x1b1e07007f702b850f30aea3878ee	3930	3	by foot	24.989158694259807	2018-01-01 16:24:24.182383	2018-01-01 16:49:23.531905	0	29	0	0	0	0	0	0	0	0	66.12450411565088	27.53992878208726	4	1.1092243409319391
1834	0x1b1e07007f702b850f30aea3878ee	30	4	stay at home	430.60780158869113	2018-01-01 16:49:23.531905	2018-01-02 00:00:00.000000	0	29	0	0	0	0	0	0	0	0	29.73423558349706	213.39656360883168	4	3.3270089625902757
1835	0x90dd3f54afeba8f1c141af17e04f	40	0	stay at home	483.0	2018-01-01 00:00:00.000000	2018-01-01 08:03:00.000000	1	25	0	0	0	0	0	0	0	0	27.841112269197765	224.12095376704204	4	3.544704631487707
1836	0x90dd3f54afeba8f1c141af17e04f	4039	1	by foot	33.06952363114727	2018-01-01 08:03:00.000000	2018-01-01 08:36:04.171418	1	25	0	0	0	0	0	0	0	0	61.16235646404302	33.710166540405396	4	1.1504199898337049
1837	0x90dd3f54afeba8f1c141af17e04f	39	2	services	481.26281347823334	2018-01-01 08:36:04.171418	2018-01-01 16:37:19.940227	1	25	0	0	0	0	0	0	0	0	39.70655368962561	318.48812903656244	4	6.1914223524709815
1838	0x90dd3f54afeba8f1c141af17e04f	3939	3	by foot	16.43518759901442	2018-01-01 16:37:19.940227	2018-01-01 16:53:46.051483	1	25	0	0	0	0	0	0	0	0	73.78281466824572	20.21057334426552	3	1.0622023999994743
1839	0x90dd3f54afeba8f1c141af17e04f	39	4	gym	221.2125868772678	2018-01-01 16:53:46.051483	2018-01-01 20:34:58.806696	1	25	0	0	0	0	0	0	0	0	32.88605453784667	121.24681994173288	4	1.9299009992112215
1840	0x90dd3f54afeba8f1c141af17e04f	3940	5	by foot	25.695384690719717	2018-01-01 20:34:58.806696	2018-01-01 21:00:40.529777	1	25	0	0	0	0	0	0	0	0	9.657974380336691	4.136089450597778	0	0.9659379204811223
1841	0x90dd3f54afeba8f1c141af17e04f	40	6	stay at home	179.32450372361745	2018-01-01 21:00:40.529777	2018-01-02 00:00:00.000000	1	25	0	0	0	0	0	0	0	0	1.1049698230747993	3.302469419207696	0	0.9611907430996868
1842	0xfdc874bd71ad79824cf11e25a70e	31	0	stay at home	484.0	2018-01-01 00:00:00.000000	2018-01-01 08:04:00.000000	0	31	0	0	1	0	0	0	1	0	33.09554835970861	266.9707567683161	4	7.66627225309548
1843	0xfdc874bd71ad79824cf11e25a70e	3140	1	by foot	24.805702196689566	2018-01-01 08:04:00.000000	2018-01-01 08:28:48.342132	0	31	0	0	1	0	0	0	1	0	51.68477234184737	21.367951180259393	3	4.169492879223198
1844	0xfdc874bd71ad79824cf11e25a70e	40	2	residence	472.9555487894271	2018-01-01 08:28:48.342132	2018-01-01 16:21:45.675059	0	31	0	0	1	0	0	0	1	0	16.90465812680253	133.25253102432566	4	5.171809662300846
1845	0xfdc874bd71ad79824cf11e25a70e	4031	3	by foot	23.805702196689566	2018-01-01 16:21:45.675059	2018-01-01 16:45:34.017191	0	31	0	0	1	0	0	0	1	0	38.59641340028884	15.313578721126579	3	4.131901534542031
1846	0xfdc874bd71ad79824cf11e25a70e	31	4	stay at home	110.27538022110969	2018-01-01 16:45:34.017191	2018-01-01 18:35:50.540004	0	31	0	0	1	0	0	0	1	0	26.302469163551745	48.34191312941136	4	4.354328922668117
1847	0xfdc874bd71ad79824cf11e25a70e	3139	5	by foot	22.92437707859522	2018-01-01 18:35:50.540004	2018-01-01 18:58:46.002629	0	31	0	0	1	0	0	0	1	0	69.21350675824017	26.44460879762994	4	4.2020671438895505
1848	0xfdc874bd71ad79824cf11e25a70e	39	6	shopping	259.9742726525366	2018-01-01 18:58:46.002629	2018-01-01 23:18:44.458988	0	31	0	0	1	0	0	0	1	0	35.87458259502041	155.441141947563	4	5.4621143971108665
1849	0xfdc874bd71ad79824cf11e25a70e	3931	7	by foot	26.92437707859522	2018-01-01 23:18:44.458988	2018-01-01 23:45:39.921613	0	31	0	0	1	0	0	0	1	0	5.39221736805051	2.419701561785703	0	4.056189117569126
1850	0xfdc874bd71ad79824cf11e25a70e	31	8	stay at home	14.334639786357002	2018-01-01 23:45:39.921613	2018-01-02 00:00:00.000000	0	31	0	0	1	0	0	0	1	0	2.859645738359695	0.6831998595996188	0	4.046426194337322
1851	0x7f0be49644c35e64493c1bdabf20	31	0	stay at home	483.0	2018-01-01 00:00:00.000000	2018-01-01 08:03:00.000000	0	45	0	0	0	0	0	0	1	0	33.09554835970861	266.4191642956543	4	6.151410846200914
1852	0x7f0be49644c35e64493c1bdabf20	3131	1	private car	16.017724855890297	2018-01-01 08:03:00.000000	2018-01-01 08:19:01.063491	0	45	0	0	0	0	0	0	1	0	24.044588011525097	6.418993250697456	1	2.579058630700999
1853	0x7f0be49644c35e64493c1bdabf20	31	2	services	488.34132503548165	2018-01-01 08:19:01.063491	2018-01-01 16:27:21.542993	0	45	0	0	0	0	0	0	1	0	31.257964414982627	254.4092626720758	4	5.8395568293099736
1854	0x7f0be49644c35e64493c1bdabf20	3131	3	private car	17.017724855890297	2018-01-01 16:27:21.542993	2018-01-01 16:44:22.606484	0	45	0	0	0	0	0	0	1	0	17.732001683293312	5.029305429841154	1	2.571050498926626
1855	0x7f0be49644c35e64493c1bdabf20	31	4	stay at home	119.30574766402025	2018-01-01 16:44:22.606484	2018-01-01 18:43:40.951344	0	45	0	0	0	0	0	0	1	0	26.302469163551745	52.30059581612297	4	2.884020949921993
1856	0x7f0be49644c35e64493c1bdabf20	3130	5	private car	21.272020246795094	2018-01-01 18:43:40.951344	2018-01-01 19:04:57.272559	0	45	0	0	0	0	0	0	1	0	21.387925797109386	7.5827398432176984	1	2.585815553270953
1857	0x7f0be49644c35e64493c1bdabf20	30	6	gym	213.2992172210523	2018-01-01 19:04:57.272559	2018-01-01 22:38:15.225592	0	45	0	0	0	0	0	0	1	0	30.13489045210021	107.12914240791895	4	3.3754132835547113
1858	0x7f0be49644c35e64493c1bdabf20	3031	7	private car	26.272020246795094	2018-01-01 22:38:15.225592	2018-01-01 23:04:31.546807	0	45	0	0	0	0	0	0	1	0	2.312196433821255	1.012434525398657	0	2.5482695213099578
1859	0x7f0be49644c35e64493c1bdabf20	31	8	stay at home	55.47421987407506	2018-01-01 23:04:31.546807	2018-01-01 23:59:59.999999	0	45	0	0	0	0	0	0	1	0	2.859645738359695	2.643943607528791	0	2.5574571668583834
1860	0x11e2f745c31146635575146253509	31	0	stay at home	474.0	2018-01-01 00:00:00.000000	2018-01-01 07:54:00.000000	1	11	0	0	0	0	0	0	0	0	33.09554835970861	261.454832041698	4	4.41981596067519
1861	0x11e2f745c31146635575146253509	3139	1	private car	20.710021549737554	2018-01-01 07:54:00.000000	2018-01-01 08:14:42.601293	1	11	0	0	0	0	0	0	0	0	26.357804577485233	9.097845013391506	1	0.9946824525057716
1862	0x11e2f745c31146635575146253509	39	2	school	380.3265058460461	2018-01-01 08:14:42.601293	2018-01-01 14:35:02.191644	1	11	0	0	0	0	0	0	0	0	39.70655368962561	251.69091373272892	4	4.171990667337813
1863	0x11e2f745c31146635575146253509	3931	3	private car	19.710021549737554	2018-01-01 14:35:02.191644	2018-01-01 14:54:44.792937	1	11	0	0	0	0	0	0	0	0	22.93837701653772	7.535265088532719	1	0.9855389960826971
1864	0x11e2f745c31146635575146253509	31	4	stay at home	545.2534510544788	2018-01-01 14:54:44.792937	2018-01-02 00:00:00.000000	1	11	0	0	0	0	0	0	0	0	23.917167647383298	217.34863665307122	4	3.4056316963658664
1865	0xd9d7ef7cf5a03c2fccfb5f795e17	40	0	stay at home	488.0	2018-01-01 00:00:00.000000	2018-01-01 08:08:00.000000	1	66	0	0	1	0	0	0	1	0	27.841112269197765	226.4410464561418	4	6.6936434792071875
1866	0xd9d7ef7cf5a03c2fccfb5f795e17	4030	1	private car	38.671243275562475	2018-01-01 08:08:00.000000	2018-01-01 08:46:40.274597	1	66	0	0	1	0	0	0	1	0	18.802436729554277	12.118560082366077	2	4.112599402093405
1867	0xd9d7ef7cf5a03c2fccfb5f795e17	30	2	industry	491.67298449258493	2018-01-01 08:46:40.274597	2018-01-01 16:58:20.653667	1	66	0	0	1	0	0	0	1	0	34.0710171385198	279.1966446865673	4	8.008420355065866
1868	0xd9d7ef7cf5a03c2fccfb5f795e17	3030	3	private car	19.280413622553233	2018-01-01 16:58:20.653667	2018-01-01 17:17:37.478484	1	66	0	0	1	0	0	0	1	0	20.976995346439434	6.740752447295444	1	4.080922176806103
1869	0xd9d7ef7cf5a03c2fccfb5f795e17	30	4	shopping	227.7002212898748	2018-01-01 17:17:37.478484	2018-01-01 21:05:19.491761	1	66	0	0	1	0	0	0	1	0	28.480970198351844	108.08538694525073	4	4.8854752688430825
1870	0xd9d7ef7cf5a03c2fccfb5f795e17	3040	5	private car	30.39082965300924	2018-01-01 21:05:19.491761	2018-01-01 21:35:42.941540	1	66	0	0	1	0	0	0	1	0	1.154692651051301	0.5848677943280288	0	4.045876345632934
1871	0xd9d7ef7cf5a03c2fccfb5f795e17	40	6	stay at home	144.28430766641532	2018-01-01 21:35:42.941540	2018-01-02 00:00:00.000000	1	66	0	0	1	0	0	0	1	0	1.1049698230747993	2.657163431910481	0	4.057531975106887
1872	0xa685055cc6003c06b7f7fc9e883b	31	0	stay at home	472.0	2018-01-01 00:00:00.000000	2018-01-01 07:52:00.000000	1	5	0	0	0	0	0	0	1	0	33.09554835970861	260.3516470963744	4	5.991093277949863
1873	0xa685055cc6003c06b7f7fc9e883b	3139	1	private car	35.768575422620074	2018-01-01 07:52:00.000000	2018-01-01 08:27:46.114525	1	5	0	0	0	0	0	0	1	0	26.357804577485233	15.713018683407688	3	2.6343404119426754
1874	0xa685055cc6003c06b7f7fc9e883b	39	2	school	346.8056021187448	2018-01-01 08:27:46.114525	2018-01-01 14:14:34.450652	1	5	0	0	0	0	0	0	1	0	39.70655368962561	229.5075876731813	4	5.259365761350649
1875	0xa685055cc6003c06b7f7fc9e883b	3931	3	private car	30.76857542262007	2018-01-01 14:14:34.450652	2018-01-01 14:45:20.565177	1	5	0	0	0	0	0	0	1	0	22.93837701653772	11.763019721763927	2	2.610473918011981
1876	0xa685055cc6003c06b7f7fc9e883b	31	4	stay at home	554.6572470360151	2018-01-01 14:45:20.565177	2018-01-01 23:59:59.999999	1	5	0	0	0	0	0	0	1	0	23.917167647383298	221.09717273660775	4	5.081921480139583
1877	0x1a2275e2be9c58298ac58e8abe929	40	0	stay at home	489.0	2018-01-01 00:00:00.000000	2018-01-01 08:09:00.000000	0	51	0	0	0	0	0	0	0	1	27.841112269197765	226.9050649939618	4	4.603512031140686
1878	0x1a2275e2be9c58298ac58e8abe929	4030	1	private car	32.23900778239562	2018-01-01 08:09:00.000000	2018-01-01 08:41:14.340467	0	51	0	0	0	0	0	0	0	1	18.802436729554277	10.102865067535024	2	2.0006081173775767
1879	0x1a2275e2be9c58298ac58e8abe929	30	2	industry	465.9922732297157	2018-01-01 08:41:14.340467	2018-01-01 16:27:13.876861	0	51	0	0	0	0	0	0	0	1	34.0710171385198	264.6138454604574	4	5.503108007334757
1880	0x1a2275e2be9c58298ac58e8abe929	3040	3	private car	35.23900778239562	2018-01-01 16:27:13.876861	2018-01-01 17:02:28.217328	0	51	0	0	0	0	0	0	0	1	15.078920059589855	8.856103022166804	1	1.9932623691667
1881	0x1a2275e2be9c58298ac58e8abe929	40	4	stay at home	417.52971120549296	2018-01-01 17:02:28.217328	2018-01-02 00:00:00.000000	0	51	0	0	0	0	0	0	0	1	14.280909121244589	99.37839768575239	4	2.695921634658962
1882	0xf2faa6b01dbbd881c15d2438cfa0	39	0	stay at home	485.0	2018-01-01 00:00:00.000000	2018-01-01 08:05:00.000000	0	1	0	0	0	0	0	0	1	0	43.00945865602414	347.6597908028618	4	8.956390296931161
1883	0xf2faa6b01dbbd881c15d2438cfa0	3939	1	by foot	21.71749751756785	2018-01-01 08:05:00.000000	2018-01-01 08:26:43.049851	0	1	0	0	0	0	0	0	1	0	89.08521661133949	32.245132843479325	4	2.740502249481829
1884	0xf2faa6b01dbbd881c15d2438cfa0	39	2	school	357.5903995612503	2018-01-01 08:26:43.049851	2018-01-01 14:24:18.473825	0	1	0	0	0	0	0	0	1	0	39.70655368962561	236.6447066512243	4	5.417020774253253
1885	0xf2faa6b01dbbd881c15d2438cfa0	3939	3	by foot	21.71749751756785	2018-01-01 14:24:18.473825	2018-01-01 14:46:01.523676	0	1	0	0	0	0	0	0	1	0	86.77906063064148	31.41040056371377	4	2.7348897019716034
1886	0xf2faa6b01dbbd881c15d2438cfa0	39	4	stay at home	553.9746054036141	2018-01-01 14:46:01.523676	2018-01-02 00:00:00.000000	0	1	0	0	0	0	0	0	1	0	44.13335083501195	407.47926023275016	4	12.076162393192654
1887	0x11b42ae9c40ecf645e5c17c3a5ef0	40	0	stay at home	489.0	2018-01-01 00:00:00.000000	2018-01-01 08:09:00.000000	1	91	0	0	0	1	1	0	0	0	27.841112269197765	226.9050649939618	4	37.09921203114068
1888	0x11b42ae9c40ecf645e5c17c3a5ef0	4039	1	private car	21.384697174108126	2018-01-01 08:09:00.000000	2018-01-01 08:30:23.081830	1	91	0	0	0	1	1	0	0	0	20.96995078767189	7.473934122505226	1	34.48088183642888
1889	0x11b42ae9c40ecf645e5c17c3a5ef0	39	2	services	483.3847415938085	2018-01-01 08:30:23.081830	2018-01-01 16:33:46.166326	1	91	0	0	0	1	1	0	0	0	39.70655368962561	319.89236991400594	4	39.738719166739685
1890	0x11b42ae9c40ecf645e5c17c3a5ef0	3940	3	private car	21.384697174108126	2018-01-01 16:33:46.166326	2018-01-01 16:55:09.248156	1	91	0	0	0	1	1	0	0	0	17.015537695865927	6.064535348011907	1	34.4727098001858
1891	0x11b42ae9c40ecf645e5c17c3a5ef0	40	4	stay at home	115.47106494106053	2018-01-01 16:55:09.248156	2018-01-01 18:50:37.512052	1	91	0	0	0	1	1	0	0	0	12.955597037884903	24.933276448530318	3	34.58796733956423
1892	0x11b42ae9c40ecf645e5c17c3a5ef0	4039	5	private car	28.996723860459735	2018-01-01 18:50:37.512052	2018-01-01 19:19:37.315484	1	91	0	0	0	1	1	0	0	0	19.005686335853223	9.185043974320811	1	34.49089519009603
1893	0x11b42ae9c40ecf645e5c17c3a5ef0	39	6	shopping	234.5357961965145	2018-01-01 19:19:37.315484	2018-01-01 23:14:09.463256	1	91	0	0	0	1	1	0	0	0	37.39230135082316	146.1638861489219	4	35.73178946828039
1894	0x11b42ae9c40ecf645e5c17c3a5ef0	3940	7	private car	30.996723860459735	2018-01-01 23:14:09.463256	2018-01-01 23:45:09.266688	1	91	0	0	0	1	1	0	0	0	1.3534367605490092	0.6992017588222134	0	34.442215703253744
1895	0x11b42ae9c40ecf645e5c17c3a5ef0	40	8	stay at home	14.845555199480714	2018-01-01 23:45:09.266688	2018-01-02 00:00:00.000000	1	91	0	0	0	1	1	0	0	0	1.390186081247524	0.3439680701118316	0	34.440230643226926
1896	0x12ff01adab885bcaf26e18b651681	39	0	stay at home	489.0	2018-01-01 00:00:00.000000	2018-01-01 08:09:00.000000	0	57	0	1	0	0	0	0	1	1	43.00945865602414	350.5270880465967	4	12.256411889877635
1897	0x12ff01adab885bcaf26e18b651681	3940	1	private car	20.54395786310618	2018-01-01 08:09:00.000000	2018-01-01 08:29:32.637472	0	57	0	1	0	0	0	0	1	1	20.96995078767189	7.180096422889026	1	5.7577724732158195
1898	0x12ff01adab885bcaf26e18b651681	40	2	residence	484.99968677874057	2018-01-01 08:29:32.637472	2018-01-01 16:34:32.618679	0	57	0	1	0	0	0	0	1	1	16.90465812680253	136.64589827668198	4	6.888078826640879
1899	0x12ff01adab885bcaf26e18b651681	4039	3	private car	22.54395786310618	2018-01-01 16:34:32.618679	2018-01-01 16:57:05.256151	0	57	0	1	0	0	0	0	1	1	17.015537695865927	6.39329274722827	1	5.7532099328027115
1900	0x12ff01adab885bcaf26e18b651681	39	4	stay at home	422.9123974950471	2018-01-01 16:57:05.256151	2018-01-02 00:00:00.000001	0	57	0	1	0	0	0	0	1	1	37.52383145985068	264.48822543142546	4	9.274066075935789
1901	0x1039e9d4975af0962e7f519deed64	40	0	stay at home	480.0	2018-01-01 00:00:00.000000	2018-01-01 08:00:00.000000	1	10	0	0	0	0	0	0	0	0	27.841112269197765	222.72889815358212	4	3.5156618061248137
1902	0x1039e9d4975af0962e7f519deed64	4039	1	by foot	24.157710105860463	2018-01-01 08:00:00.000000	2018-01-01 08:24:09.462606	1	10	0	0	0	0	0	0	0	0	61.16235646404302	24.625707947494202	3	1.090283696036821
1903	0x1039e9d4975af0962e7f519deed64	39	2	school	359.0418106356864	2018-01-01 08:24:09.462606	2018-01-01 14:23:11.971244	1	10	0	0	0	0	0	0	0	0	39.70655368962561	237.6052155137712	4	3.8387501186691724
1904	0x1039e9d4975af0962e7f519deed64	3940	3	by foot	18.157710105860463	2018-01-01 14:23:11.971244	2018-01-01 14:41:21.433850	1	10	0	0	0	0	0	0	0	0	56.31599623879532	17.042825567112892	3	1.042501484949335
1905	0x1039e9d4975af0962e7f519deed64	40	4	stay at home	558.6427691525927	2018-01-01 14:41:21.433850	2018-01-01 23:59:59.999999	1	10	0	0	0	0	0	0	0	0	13.148062482162722	122.41783390044489	4	1.9433035746319467
1906	0x83a1f8b9e9e22a8d55442cde938	40	0	stay at home	471.0	2018-01-01 00:00:00.000000	2018-01-01 07:51:00.000000	0	5	0	0	0	0	0	0	0	0	27.841112269197765	218.55273131320246	4	3.4299532867473976
1907	0x83a1f8b9e9e22a8d55442cde938	4039	1	private car	26.509949925301406	2018-01-01 07:51:00.000000	2018-01-01 08:17:30.596996	0	5	0	0	0	0	0	0	0	0	20.454900598079345	9.03763984303502	1	0.9943285949563476
1908	0x83a1f8b9e9e22a8d55442cde938	39	2	school	364.148071153498	2018-01-01 08:17:30.596996	2018-01-01 14:21:39.481265	0	5	0	0	0	0	0	0	0	0	39.70655368962561	240.98441563716622	4	3.9161847289197325
1909	0x83a1f8b9e9e22a8d55442cde938	3940	3	private car	27.509949925301406	2018-01-01 14:21:39.481265	2018-01-01 14:49:10.078261	0	5	0	0	0	0	0	0	0	0	19.308341567586968	8.852858494415553	1	0.9932433233854362
1910	0x83a1f8b9e9e22a8d55442cde938	40	4	stay at home	550.8320289958992	2018-01-01 14:49:10.078261	2018-01-02 00:00:00.000001	0	5	0	0	0	0	0	0	0	0	13.148062482162722	120.70623224024251	4	1.9237450489835066
1911	0x4a570a7ce0d389ece19b07e02a27	31	0	stay at home	474.0	2018-01-01 00:00:00.000000	2018-01-01 07:54:00.000000	1	7	1	0	0	0	0	0	1	0	33.09554835970861	261.454832041698	4	7.01981596067519
1912	0x4a570a7ce0d389ece19b07e02a27	3139	1	private car	19.149152542418783	2018-01-01 07:54:00.000000	2018-01-01 08:13:08.949153	1	7	1	0	0	0	0	0	1	0	26.357804577485233	8.412160342292147	1	3.5906597611848796
1913	0x4a570a7ce0d389ece19b07e02a27	39	2	school	363.725824167523	2018-01-01 08:13:08.949153	2018-01-01 14:16:52.498603	1	7	1	0	0	0	0	0	1	0	39.70655368962561	240.70498276018458	4	6.509722689625637
1914	0x4a570a7ce0d389ece19b07e02a27	3931	3	private car	25.149152542418783	2018-01-01 14:16:52.498603	2018-01-01 14:42:01.447756	1	7	1	0	0	0	0	0	1	0	22.93837701653772	9.614679044407003	1	3.5977253441119235
1915	0x4a570a7ce0d389ece19b07e02a27	31	4	stay at home	557.9758707476394	2018-01-01 14:42:01.447756	2018-01-02 00:00:00.000001	1	7	1	0	0	0	0	0	1	0	23.917167647383298	222.42004073109942	4	6.109250355446683
1916	0x2a8ab0ab695fb4e2068aca033285	39	0	stay at home	486.0	2018-01-01 00:00:00.000000	2018-01-01 08:06:00.000000	1	1	0	0	0	0	0	0	0	0	43.00945865602414	348.3766151137955	4	7.387621249005954
1917	0x2a8ab0ab695fb4e2068aca033285	3930	1	private car	13.524009823945196	2018-01-01 08:06:00.000000	2018-01-01 08:19:31.440589	1	1	0	0	0	0	0	0	0	0	28.375988780055923	6.395952517093916	1	0.9789253206437337
1918	0x2a8ab0ab695fb4e2068aca033285	30	2	school	360.3850375013763	2018-01-01 08:19:31.440589	2018-01-01 14:19:54.542839	1	1	0	0	0	0	0	0	0	0	34.0710171385198	204.6447464862582	4	3.1592998978322266
1919	0x2a8ab0ab695fb4e2068aca033285	3039	3	private car	21.524009823945196	2018-01-01 14:19:54.542839	2018-01-01 14:41:25.983428	1	1	0	0	0	0	0	0	0	0	25.263587703909213	9.062895165450715	1	0.994477018480326
1920	0x2a8ab0ab695fb4e2068aca033285	39	4	stay at home	558.5669428507332	2018-01-01 14:41:25.983428	2018-01-01 23:59:59.999999	1	1	0	0	0	0	0	0	0	0	44.13335083501195	410.8571808945247	4	10.687404933226778
1921	0xa80b3aad969ed4dd587d7fa1ced0	40	0	stay at home	480.0	2018-01-01 00:00:00.000000	2018-01-01 08:00:00.000000	1	36	0	0	0	0	0	0	0	0	27.841112269197765	222.72889815358212	4	3.5156618061248137
1922	0xa80b3aad969ed4dd587d7fa1ced0	4039	1	private car	30.694472643116413	2018-01-01 08:00:00.000000	2018-01-01 08:30:41.668359	1	36	0	0	0	0	0	0	0	0	20.96995078767189	10.727693012994873	2	1.0043099268411486
1923	0xa80b3aad969ed4dd587d7fa1ced0	39	2	services	469.0912716109304	2018-01-01 08:30:41.668359	2018-01-01 16:19:47.144656	1	36	0	0	0	0	0	0	0	0	39.70655368962561	310.4332960259026	4	5.903590821016656
1924	0xa80b3aad969ed4dd587d7fa1ced0	3940	3	private car	30.694472643116413	2018-01-01 16:19:47.144656	2018-01-01 16:50:28.813015	1	36	0	0	0	0	0	0	0	0	17.015537695865927	8.704715938561213	1	0.9923740970718973
1925	0xa80b3aad969ed4dd587d7fa1ced0	40	4	stay at home	122.39991519423153	2018-01-01 16:50:28.813015	2018-01-01 18:52:52.807927	1	36	0	0	0	0	0	0	0	0	12.955597037884903	26.429399645462485	4	1.1019680878357763
1926	0xa80b3aad969ed4dd587d7fa1ced0	4031	5	private car	26.953588209723858	2018-01-01 18:52:52.807927	2018-01-01 19:19:50.023220	1	36	0	0	0	0	0	0	0	0	15.044901022088709	6.758567780090544	1	0.981025462182598
1927	0xa80b3aad969ed4dd587d7fa1ced0	31	6	free time	212.65881480235362	2018-01-01 19:19:50.023220	2018-01-01 22:52:29.552108	1	36	0	0	0	0	0	0	0	0	84.66968490041354	300.09591401017803	4	5.5537137704087165
1928	0xa80b3aad969ed4dd587d7fa1ced0	3140	7	private car	25.953588209723858	2018-01-01 22:52:29.552108	2018-01-01 23:18:26.767401	1	36	0	0	0	0	0	0	0	0	1.5035188094077956	0.6503618007490702	0	0.9462425364569214
1929	0xa80b3aad969ed4dd587d7fa1ced0	40	8	stay at home	41.55387668680396	2018-01-01 23:18:26.767401	2018-01-02 00:00:00.000002	1	36	0	0	0	0	0	0	0	0	1.390186081247524	0.9627936831978473	0	0.9479913612896448
1930	0x84d63d951d015207597cfd13a987	31	0	stay at home	485.0	2018-01-01 00:00:00.000000	2018-01-01 08:05:00.000000	0	34	0	0	0	0	0	0	0	0	33.09554835970861	267.5223492409779	4	4.581182185913622
1931	0x84d63d951d015207597cfd13a987	3139	1	by foot	28.584820989875013	2018-01-01 08:05:00.000000	2018-01-01 08:33:35.089259	0	34	0	0	0	0	0	0	0	0	79.60763248914385	37.92616540216559	4	1.1794445856331508
1932	0x84d63d951d015207597cfd13a987	39	2	services	481.05379589767375	2018-01-01 08:33:35.089259	2018-01-01 16:34:38.317013	0	34	0	0	0	0	0	0	0	0	39.70655368962561	318.34980624015304	4	6.186363008943905
1933	0x84d63d951d015207597cfd13a987	3931	3	by foot	31.584820989875013	2018-01-01 16:34:38.317013	2018-01-01 17:06:13.406272	0	34	0	0	0	0	0	0	0	0	65.5246101669597	34.49305137591278	4	1.1557551428047421
1934	0x84d63d951d015207597cfd13a987	31	4	stay at home	134.98327604399591	2018-01-01 17:06:13.406272	2018-01-01 19:21:12.402835	0	34	0	0	0	0	0	0	0	0	30.177676154845706	67.8913598462642	4	1.4079544927048693
1935	0x84d63d951d015207597cfd13a987	3130	5	by foot	31.89801389711773	2018-01-01 19:21:12.402835	2018-01-01 19:53:06.283669	0	34	0	0	0	0	0	0	0	0	63.92141528177922	33.98276988302712	4	1.152274908907101
1936	0x84d63d951d015207597cfd13a987	30	6	shopping	245.3070670510919	2018-01-01 19:53:06.283669	2018-01-01 23:58:24.707692	0	34	0	0	0	0	0	0	0	0	30.13489045210021	123.20502654517759	4	1.9523654854872512
1937	0x84d63d951d015207597cfd13a987	3031	7	by foot	24.89801389711773	2018-01-01 23:58:24.707692	2018-01-02 00:23:18.588526	0	34	0	0	0	0	0	0	0	0	6.2776357925399235	2.6050110533950446	0	0.9572368895462036
1938	0x84d63d951d015207597cfd13a987	31	8	stay at home	-23.309808766746983	2018-01-02 00:23:18.588526	2018-01-02 00:00:00.000000	0	34	0	0	0	0	0	0	0	0	33.09554835970861	-12.857515054923907	0	0.8736391032258845
1939	0x4cc0718c99f84f37c6e91a8b3107	40	0	stay at home	472.0	2018-01-01 00:00:00.000000	2018-01-01 07:52:00.000000	1	31	0	0	0	0	0	0	0	0	27.841112269197765	219.0167498510224	4	3.439372326876334
1940	0x4cc0718c99f84f37c6e91a8b3107	4039	1	private car	25.81358928865764	2018-01-01 07:52:00.000000	2018-01-01 08:17:48.815357	1	31	0	0	0	0	0	0	0	0	20.454900598079345	8.800240049652295	1	0.9929344975554997
1941	0x4cc0718c99f84f37c6e91a8b3107	39	2	services	481.1289443253206	2018-01-01 08:17:48.815357	2018-01-01 16:18:56.552017	1	31	0	0	0	0	0	0	0	0	39.70655368962561	318.39953765810384	4	6.188181526705492
1942	0x4cc0718c99f84f37c6e91a8b3107	3940	3	private car	28.81358928865764	2018-01-01 16:18:56.552017	2018-01-01 16:47:45.367374	1	31	0	0	0	0	0	0	0	0	17.015537695865927	8.171311911572547	1	0.989250645103982
1943	0x4cc0718c99f84f37c6e91a8b3107	40	4	stay at home	130.65682942875617	2018-01-01 16:47:45.367374	2018-01-01 18:58:24.777140	1	31	0	0	0	0	0	0	0	0	12.955597037884903	28.212287205443772	4	1.1136407660632144
1944	0x4cc0718c99f84f37c6e91a8b3107	4039	5	private car	22.618959018271276	2018-01-01 18:58:24.777140	2018-01-01 19:21:01.914681	1	31	0	0	0	0	0	0	0	0	19.005686335853223	7.164814005746374	1	0.9833836508928442
1945	0x4cc0718c99f84f37c6e91a8b3107	39	6	free time	243.47378305977912	2018-01-01 19:21:01.914681	2018-01-01 23:24:30.341665	1	31	0	0	0	0	0	0	0	0	117.92956579874996	478.54595866031326	4	15.944383183120555
1946	0x4cc0718c99f84f37c6e91a8b3107	3940	7	private car	20.618959018271276	2018-01-01 23:24:30.341665	2018-01-01 23:45:07.479206	1	31	0	0	0	0	0	0	0	0	1.3534367605490092	0.46510761832636427	0	0.9452071076412023
1947	0x4cc0718c99f84f37c6e91a8b3107	40	8	stay at home	14.875346572286162	2018-01-01 23:45:07.479206	2018-01-02 00:00:00.000000	1	31	0	0	0	0	0	0	0	0	1.390186081247524	0.3446583293087548	0	0.9445344963831787
1948	0xcb924b5a8bee070afb4f8c37f57d	40	0	stay at home	481.0	2018-01-01 00:00:00.000000	2018-01-01 08:01:00.000000	0	29	1	1	0	0	0	0	0	0	27.841112269197765	223.1929166914021	4	6.699616211553485
1949	0xcb924b5a8bee070afb4f8c37f57d	4039	1	by foot	24.151253151801882	2018-01-01 08:01:00.000000	2018-01-01 08:25:09.075189	0	29	1	1	0	0	0	0	0	0	61.16235646404302	24.61912590539749	3	4.264541284968997
1950	0xcb924b5a8bee070afb4f8c37f57d	39	2	services	481.1414051332539	2018-01-01 08:25:09.075189	2018-01-01 16:26:17.559497	0	29	1	1	0	0	0	0	0	0	39.70655368962561	318.4077839204242	4	9.362783117620308
1951	0xcb924b5a8bee070afb4f8c37f57d	3930	3	by foot	23.90394007317128	2018-01-01 16:26:17.559497	2018-01-01 16:50:11.795901	0	29	1	1	0	0	0	0	0	0	66.12450411565088	26.34393639581144	4	4.27571163773254
1952	0xcb924b5a8bee070afb4f8c37f57d	30	4	gym	252.05437804925347	2018-01-01 16:50:11.795901	2018-01-01 21:02:15.058584	0	29	1	1	0	0	0	0	0	0	26.059217702390683	109.47233184043634	4	4.974470677386117
1953	0xcb924b5a8bee070afb4f8c37f57d	3040	5	by foot	23.89430923327961	2018-01-01 21:02:15.058584	2018-01-01 21:26:08.717138	0	29	1	1	0	0	0	0	0	0	3.3678535655662944	1.3412089091340726	0	4.124413853910442
1954	0xcb924b5a8bee070afb4f8c37f57d	40	6	stay at home	153.85471435924	2018-01-01 21:26:08.717138	2018-01-02 00:00:00.000000	0	29	1	1	0	0	0	0	0	0	1.1049698230747993	2.833413608412554	0	4.132829896965141
1955	0x9b68e3fc710d895182cd6bc3fe5f	31	0	stay at home	480.0	2018-01-01 00:00:00.000000	2018-01-01 08:00:00.000000	1	71	0	0	0	0	0	0	1	0	33.09554835970861	264.76438687766887	4	6.1071162043005
1956	0x9b68e3fc710d895182cd6bc3fe5f	3131	1	private car	19.793173774888935	2018-01-01 08:00:00.000000	2018-01-01 08:19:47.590426	1	71	0	0	0	0	0	0	1	0	24.044588011525097	7.931978480962123	1	2.5878523781976126
1957	0x9b68e3fc710d895182cd6bc3fe5f	31	2	services	472.43440422546786	2018-01-01 08:19:47.590426	2018-01-01 16:12:13.654680	1	71	0	0	0	0	0	0	1	0	31.257964414982627	246.12229659488654	4	5.636923019201063
1958	0x9b68e3fc710d895182cd6bc3fe5f	3139	3	private car	22.782168330269457	2018-01-01 16:12:13.654680	2018-01-01 16:35:00.584780	1	71	0	0	0	0	0	0	1	0	21.514483356203062	8.169109689329979	1	2.5892377699586033
1959	0x9b68e3fc710d895182cd6bc3fe5f	39	4	shopping	243.80654257279352	2018-01-01 16:35:00.584780	2018-01-01 20:38:48.977334	1	71	0	0	0	0	0	0	1	0	32.88605453784667	133.6305875955454	4	3.676443911587498
1960	0x9b68e3fc710d895182cd6bc3fe5f	3931	5	private car	25.37299419364821	2018-01-01 20:38:48.977334	2018-01-01 21:04:11.356986	1	71	0	0	0	0	0	0	1	0	4.772757785282759	2.018319259561146	0	2.55392356319971
1961	0x9b68e3fc710d895182cd6bc3fe5f	31	6	stay at home	175.81071690293197	2018-01-01 21:04:11.356986	2018-01-02 00:00:00.000000	1	71	0	0	0	0	0	0	1	0	2.413661029109731	7.0724579314741725	1	2.5828470425629417
1962	0x1987bf4be1039309e638ed8be102c	30	0	stay at home	484.0	2018-01-01 00:00:00.000000	2018-01-01 08:04:00.000000	0	57	0	1	0	0	0	0	0	0	36.33618478268205	293.11189058030186	4	7.503447455549649
1963	0x1987bf4be1039309e638ed8be102c	3039	1	private car	21.13883919311635	2018-01-01 08:04:00.000000	2018-01-01 08:25:08.330352	0	57	0	1	0	0	0	0	0	0	28.375988780055923	9.9972577294546	1	3.174283793312407
[truncated: 98,651 more rows]
