# Supplementary material for: Sequence-oriented sensitive analysis for PM2.5 exposure and risk assessment using interactive process mining
Source: PLoS One. 2023 Aug 24;18(8):e0290372. doi: 10.1371/journal.pone.0290372 (PMC10449204; doi:10.1371/journal.pone.0290372)
Supplement: S5 Data — Data with the activities performed by citizens in a day, with the corresponding locations, exposure and risk for the second scenario population. It is composed of the following variables: id (citizen identifier), cell_id (the identifier for each cell in the grid, activities related to two or more cells are coding as the concatenation of the cell_id of all the included cells), order, Activity, Duration, DateStart, DateEnd, Sex, Age, Asthma, Diabetes, High Blood Pressure, Pulmonar Disease, Heart Disease, Anxiety, Smoke, Alcohol (binary epidemiological variables, if the value is 1 the citizen suffer the affection), concentration (PM2.5 concentration in μg/m3), exposure (PM2.5 expsure in μg * min/m3), level, mortality relative risk. File: ./data/sequence_data/sintetic_data_v6_residence.csv. (CSV) [file pone.0290372.s005.csv]

	id	cell_id	order	Activity	Duration	DateStart	DateEnd	Sex	Age	Asthma	Diabetes	High Blood Pressure	Pulmonar Disease	Heart Disease	Anxiety	Smoke	Alcohol	concentration	exposure	level	mortality relative risk
0	0x19cbff2b5e2e794b496bb151d9fd5	40	0	stay at home	476.0	2018-01-01 00:00:00.000000	2018-01-01 07:56:00.000000	1	37	0	0	0	0	0	0	0	0	18.45646768407492	146.42131029366104	4	2.239493991810989
1	0x19cbff2b5e2e794b496bb151d9fd5	4031	1	by foot	28.04459560846187	2018-01-01 07:56:00.000000	2018-01-01 08:24:02.675737	1	37	0	0	0	0	0	0	0	0	49.20617712223982	22.99945564719273	3	1.0798550108110991
2	0x19cbff2b5e2e794b496bb151d9fd5	31	2	services	471.4227724254472	2018-01-01 08:24:02.675737	2018-01-01 16:15:28.042083	1	37	0	0	0	0	0	0	0	0	31.257964414982627	245.59527074811803	4	4.024368685000241
3	0x19cbff2b5e2e794b496bb151d9fd5	3140	3	by foot	22.04459560846187	2018-01-01 16:15:28.042083	2018-01-01 16:37:30.717820	1	37	0	0	0	0	0	0	0	0	38.59641340028884	14.180705422439768	2	1.0250157404885125
4	0x19cbff2b5e2e794b496bb151d9fd5	40	4	stay at home	135.37112753154886	2018-01-01 16:37:30.717820	2018-01-01 18:52:52.985472	1	37	0	0	0	0	0	0	0	0	8.588541856575384	19.377343249608533	3	1.056984559157742
5	0x19cbff2b5e2e794b496bb151d9fd5	4039	5	by foot	23.007555551455834	2018-01-01 18:52:52.985472	2018-01-01 19:15:53.438805	1	37	0	0	0	0	0	0	0	0	55.43325181290524	21.25639367472095	3	1.0687879897666714
6	0x19cbff2b5e2e794b496bb151d9fd5	39	6	free time	250.9614106089363	2018-01-01 19:15:53.438805	2018-01-01 23:26:51.123442	1	37	0	0	0	0	0	0	0	0	117.92956579874996	493.262836422561	4	17.393270234206426
7	0x19cbff2b5e2e794b496bb151d9fd5	3940	7	by foot	26.007555551455834	2018-01-01 23:26:51.123442	2018-01-01 23:52:51.576775	1	37	0	0	0	0	0	0	0	0	3.9475238849346104	1.7110907788022605	0	0.9521930763165838
8	0x19cbff2b5e2e794b496bb151d9fd5	40	8	stay at home	7.140387114232226	2018-01-01 23:52:51.576775	2018-01-02 00:00:00.000002	1	37	0	0	0	0	0	0	0	0	0.921584031388808	0.1096744457068472	0	0.943223680024714
9	0x171422258fa669cf77eeecb0c830e	39	0	stay at home	490.0	2018-01-01 00:00:00.000000	2018-01-01 08:10:00.000000	0	19	0	0	0	0	0	0	0	0	28.51188832253285	232.8470879673516	4	3.7323060623075186
10	0x171422258fa669cf77eeecb0c830e	3940	1	by foot	22.96776443449944	2018-01-01 08:10:00.000000	2018-01-01 08:32:58.065866	0	19	0	0	0	0	0	0	0	0	61.16235646404302	23.41270992541707	3	1.08249559939174
11	0x171422258fa669cf77eeecb0c830e	40	2	university	367.39983323402527	2018-01-01 08:32:58.065866	2018-01-01 14:40:22.055860	0	19	0	0	0	0	0	0	0	0	14.815318358321319	90.71909156927076	4	1.6113137357094718
12	0x171422258fa669cf77eeecb0c830e	4039	3	by foot	18.96776443449944	2018-01-01 14:40:22.055860	2018-01-01 14:59:20.121726	0	19	0	0	0	0	0	0	0	0	56.31599623879532	17.80314250919377	3	1.04719647786997
13	0x171422258fa669cf77eeecb0c830e	39	4	stay at home	119.4452152349129	2018-01-01 14:59:20.121726	2018-01-01 16:58:46.834640	0	19	0	0	0	0	0	0	0	0	29.256940441187695	58.24335913521153	4	1.3299192850890407
14	0x171422258fa669cf77eeecb0c830e	3940	5	by foot	12.767666858682073	2018-01-01 16:58:46.834640	2018-01-01 17:11:32.894652	0	19	0	0	0	0	0	0	0	0	51.149225748780225	10.884271240665816	2	1.0052397226148702
15	0x171422258fa669cf77eeecb0c830e	40	6	library	246.360072772933	2018-01-01 17:11:32.894652	2018-01-01 21:17:54.499018	0	19	0	0	0	0	0	0	0	0	12.515852937719977	51.39010734253368	4	1.2771302061658767
16	0x171422258fa669cf77eeecb0c830e	4039	7	by foot	19.767666858682073	2018-01-01 21:17:54.499018	2018-01-01 21:37:40.559030	0	19	0	0	0	0	0	0	0	0	4.44985678738302	1.4660547756972133	0	0.9508151437218201
17	0x171422258fa669cf77eeecb0c830e	39	8	stay at home	142.32401617176583	2018-01-01 21:37:40.559030	2018-01-02 00:00:00.000000	0	19	0	0	0	0	0	0	0	0	2.2679667773899945	5.37976900503802	1	0.9730638616579261
18	0x1796d8c2c83fc813de9df47665b3b	39	0	stay at home	473.0	2018-01-01 00:00:00.000000	2018-01-01 07:53:00.000000	1	33	0	0	1	0	0	0	0	0	28.51188832253285	224.76871960930066	4	5.058300819013167
19	0x1796d8c2c83fc813de9df47665b3b	3931	1	by foot	22.441933902153963	2018-01-01 07:53:00.000000	2018-01-01 08:15:26.516034	1	33	0	0	1	0	0	0	0	0	76.87693001766527	28.754449700949333	4	2.6172147947795317
20	0x1796d8c2c83fc813de9df47665b3b	31	2	services	480.1292406639413	2018-01-01 08:15:26.516034	2018-01-01 16:15:34.270474	1	33	0	0	1	0	0	0	0	0	31.257964414982627	250.13104532110177	4	5.633706564989983
21	0x1796d8c2c83fc813de9df47665b3b	3139	3	by foot	18.441933902153963	2018-01-01 16:15:34.270474	2018-01-01 16:34:00.786508	1	33	0	0	1	0	0	0	0	0	62.75057645559227	19.287366388601523	3	2.5564226430313095
22	0x1796d8c2c83fc813de9df47665b3b	39	4	stay at home	445.98689153175076	2018-01-01 16:34:00.786508	2018-01-02 00:00:00.000000	1	33	0	0	1	0	0	0	0	0	24.87534894529427	184.90132586465677	4	4.311355737511065
23	0x1db8d488bd56a55a676e94855b97f	40	0	stay at home	472.0	2018-01-01 00:00:00.000000	2018-01-01 07:52:00.000000	0	34	0	0	0	0	0	0	1	0	18.45646768407492	145.1908791147227	4	3.82326780001192
24	0x1db8d488bd56a55a676e94855b97f	4040	1	private car	18.285987426271422	2018-01-01 07:52:00.000000	2018-01-01 08:10:17.159246	0	34	0	0	0	0	0	0	1	0	10.967785319647763	3.342613074152055	0	2.561418811696443
25	0x1db8d488bd56a55a676e94855b97f	40	2	residence	488.61632540032446	2018-01-01 08:10:17.159246	2018-01-01 16:18:54.138770	0	34	0	0	0	0	0	0	1	0	11.206458758217407	91.2609783198412	4	3.21648232154656
26	0x1db8d488bd56a55a676e94855b97f	4040	3	private car	16.741638965901338	2018-01-01 16:18:54.138770	2018-01-01 16:35:38.637108	0	34	0	0	0	0	0	0	1	0	8.734110362619036	2.4370553729884255	0	2.556287190333496
27	0x1db8d488bd56a55a676e94855b97f	40	4	gym	214.03516265232543	2018-01-01 16:35:38.637108	2018-01-01 20:09:40.746867	0	34	0	0	0	0	0	0	1	0	11.354343471404746	40.5038125285414	4	2.797549675414848
28	0x1db8d488bd56a55a676e94855b97f	4040	5	private car	18.76735461401026	2018-01-01 20:09:40.746867	2018-01-01 20:28:26.788144	0	34	0	0	0	0	0	0	1	0	3.2846954306249723	1.027417399092633	0	2.5483534931402767
29	0x1db8d488bd56a55a676e94855b97f	40	6	stay at home	211.5535309411673	2018-01-01 20:28:26.788144	2018-01-02 00:00:00.000000	0	34	0	0	0	0	0	0	1	0	3.2299505067812224	11.38845724124634	2	2.60823954200574
30	0x85d90311a07ac306d97f3f46ed82	40	0	stay at home	479.0	2018-01-01 00:00:00.000000	2018-01-01 07:59:00.000000	0	15	0	0	0	0	0	0	0	0	18.45646768407492	147.34413367786476	4	2.2517413045564574
31	0x85d90311a07ac306d97f3f46ed82	4039	1	private car	32.09825891508852	2018-01-01 07:59:00.000000	2018-01-01 08:31:05.895535	0	15	0	0	0	0	0	0	0	0	20.454900598079345	10.942778257992499	2	1.0055873709609187
32	0x85d90311a07ac306d97f3f46ed82	39	2	school	361.73585629084863	2018-01-01 08:31:05.895535	2018-01-01 14:32:50.046912	0	15	0	0	0	0	0	0	0	0	39.70655368962561	239.38806998792123	4	3.8794116037937325
33	0x85d90311a07ac306d97f3f46ed82	3940	3	private car	28.098258915088522	2018-01-01 14:32:50.046912	2018-01-01 15:00:55.942447	0	15	0	0	0	0	0	0	0	0	17.876792656489595	8.371779143889963	1	0.9904233655866069
34	0x85d90311a07ac306d97f3f46ed82	40	4	stay at home	539.0676258789742	2018-01-01 15:00:55.942447	2018-01-02 00:00:00.000000	0	15	0	0	0	0	0	0	0	0	8.541707785026304	76.7426356104347	4	1.4835664855939856
35	0x1dba2743b03a8c18b7539b43dcae3	31	0	stay at home	479.0	2018-01-01 00:00:00.000000	2018-01-01 07:59:00.000000	1	16	0	0	0	0	0	0	0	0	21.9397455418293	175.15230190893723	4	2.653952675280706
36	0x1dba2743b03a8c18b7539b43dcae3	3139	1	private car	23.101131621308	2018-01-01 07:59:00.000000	2018-01-01 08:22:06.067897	1	16	0	0	0	0	0	0	0	0	26.357804577485233	10.148251879886681	2	1.000876552557973
37	0x1dba2743b03a8c18b7539b43dcae3	39	2	school	366.119678715039	2018-01-01 08:22:06.067897	2018-01-01 14:28:13.248620	1	16	0	0	0	0	0	0	0	0	39.70655368962561	242.28917799545292	4	3.946499730796642
38	0x1dba2743b03a8c18b7539b43dcae3	3931	3	private car	24.101131621308	2018-01-01 14:28:13.248620	2018-01-01 14:52:19.316517	1	16	0	0	0	0	0	0	0	0	22.93837701653772	9.2140140609127	1	0.9953655952482442
39	0x1dba2743b03a8c18b7539b43dcae3	31	4	stay at home	547.6780580423449	2018-01-01 14:52:19.316517	2018-01-02 00:00:00.000000	1	16	0	0	0	0	0	0	0	0	15.855201024669826	144.72576178436947	4	2.2171647769140415
40	0x148c6966c3181b7a088b5c4c61e0d	31	0	stay at home	483.0	2018-01-01 00:00:00.000000	2018-01-01 08:03:00.000000	0	33	0	0	1	0	0	0	0	0	21.9397455418293	176.61495161172587	4	4.176993573834638
41	0x148c6966c3181b7a088b5c4c61e0d	3139	1	private car	28.532023432165282	2018-01-01 08:03:00.000000	2018-01-01 08:31:31.921406	0	33	0	0	1	0	0	0	0	0	27.29404542484932	12.97923906033974	2	2.5177632251829936
42	0x148c6966c3181b7a088b5c4c61e0d	39	2	industry	481.06508818530267	2018-01-01 08:31:31.921406	2018-01-01 16:32:35.826697	0	33	0	0	1	0	0	0	0	0	39.70655368962561	318.3572792039033	4	7.686636237034535
43	0x148c6966c3181b7a088b5c4c61e0d	3939	3	private car	21.5060557725828	2018-01-01 16:32:35.826697	2018-01-01 16:54:06.190043	0	33	0	0	1	0	0	0	0	0	25.29696502911282	9.067299013219616	1	2.4945029018122624
44	0x148c6966c3181b7a088b5c4c61e0d	39	4	running	237.70264552064012	2018-01-01 16:54:06.190043	2018-01-01 20:51:48.348774	0	33	0	0	1	0	0	0	0	0	73.78281466824572	292.306170676685	4	6.803831419365304
45	0x148c6966c3181b7a088b5c4c61e0d	3931	5	private car	34.333360744862226	2018-01-01 20:51:48.348774	2018-01-01 21:26:08.350419	0	33	0	0	1	0	0	0	0	0	4.772757785282759	2.7310802464993778	0	2.457950362772809
46	0x148c6966c3181b7a088b5c4c61e0d	31	6	stay at home	153.86082634444688	2018-01-01 21:26:08.350419	2018-01-02 00:00:00.000000	0	33	0	0	1	0	0	0	0	0	1.600067423791844	4.103128267190723	0	2.465749773526672
47	0x98daebfcd7189d0a4ca7e8ce9ad8	39	0	stay at home	489.0	2018-01-01 00:00:00.000000	2018-01-01 08:09:00.000000	0	29	0	0	0	0	0	0	1	0	28.51188832253285	232.37188982864274	4	5.321838880590793
48	0x98daebfcd7189d0a4ca7e8ce9ad8	3930	1	private car	25.17707503600304	2018-01-01 08:09:00.000000	2018-01-01 08:34:10.624502	0	29	0	0	0	0	0	0	1	0	28.375988780055923	11.907073312270805	2	2.6113345580762273
49	0x98daebfcd7189d0a4ca7e8ce9ad8	30	2	industry	449.2398944003598	2018-01-01 08:34:10.624502	2018-01-01 16:03:25.018166	0	29	0	0	0	0	0	0	1	0	34.0710171385198	255.10100235702473	4	5.856924383938175
50	0x98daebfcd7189d0a4ca7e8ce9ad8	3039	3	private car	29.17707503600304	2018-01-01 16:03:25.018166	2018-01-01 16:32:35.642668	0	29	0	0	0	0	0	0	1	0	22.67125855393744	11.024683533147641	2	2.606074253591596
51	0x98daebfcd7189d0a4ca7e8ce9ad8	39	4	stay at home	447.405955527634	2018-01-01 16:32:35.642668	2018-01-02 00:00:00.000000	0	29	0	0	0	0	0	0	1	0	24.87534894529427	185.48965439921176	4	4.4211478961543484
52	0x308f39228188fb494feeaf877e91	30	0	stay at home	470.0	2018-01-01 00:00:00.000000	2018-01-01 07:50:00.000000	0	21	0	0	0	0	0	0	1	0	24.088032608744278	188.68958876849683	4	4.475008036707178
53	0x308f39228188fb494feeaf877e91	3040	1	private car	21.633624262041145	2018-01-01 07:50:00.000000	2018-01-01 08:11:38.017456	0	21	0	0	0	0	0	0	1	0	18.166346773493622	6.550065338528408	1	2.5798173386240237
54	0x308f39228188fb494feeaf877e91	40	2	university	369.7778438531471	2018-01-01 08:11:38.017456	2018-01-01 14:21:24.688087	0	21	0	0	0	0	0	0	1	0	14.815318358321319	91.30627464230008	4	3.216915113837009
55	0x308f39228188fb494feeaf877e91	4030	3	private car	24.633624262041145	2018-01-01 14:21:24.688087	2018-01-01 14:46:02.705543	0	21	0	0	0	0	0	0	1	0	14.819108483847671	6.084139171492163	1	2.577123001727834
56	0x308f39228188fb494feeaf877e91	30	4	stay at home	123.20661316928333	2018-01-01 14:46:02.705543	2018-01-01 16:49:15.102333	0	21	0	0	0	0	0	0	1	0	20.428115376500415	41.947981816166255	4	2.8078145536451444
57	0x308f39228188fb494feeaf877e91	3040	5	private car	21.163859201401745	2018-01-01 16:49:15.102333	2018-01-01 17:10:24.933885	0	21	0	0	0	0	0	0	1	0	15.078920059589855	5.318802350839202	1	2.57271331732706
58	0x308f39228188fb494feeaf877e91	40	6	library	258.3452586463234	2018-01-01 17:10:24.933885	2018-01-01 21:28:45.649404	0	21	0	0	0	0	0	0	1	0	12.515852937719977	53.890187739576895	4	2.896140509063888
59	0x308f39228188fb494feeaf877e91	4030	7	private car	15.163859201401744	2018-01-01 21:28:45.649404	2018-01-01 21:43:55.480956	0	21	0	0	0	0	0	0	1	0	1.154692651051301	0.2918266130239207	0	2.5442396252730433
60	0x308f39228188fb494feeaf877e91	30	8	stay at home	136.07531740436048	2018-01-01 21:43:55.480956	2018-01-02 00:00:00.000000	0	21	0	0	0	0	0	0	1	0	1.53838746210786	3.488942703286927	0	2.562250614103053
61	0x139effa48483fba134ddb37ce70b6	40	0	stay at home	489.0	2018-01-01 00:00:00.000000	2018-01-01 08:09:00.000000	0	36	0	0	0	0	0	0	0	0	18.45646768407492	150.4202116252106	4	2.2930514711570984
62	0x139effa48483fba134ddb37ce70b6	4039	1	private car	21.481735862765618	2018-01-01 08:09:00.000000	2018-01-01 08:30:28.904152	0	36	0	0	0	0	0	0	0	0	20.96995078767189	7.507849064599356	1	0.9853793234150641
63	0x139effa48483fba134ddb37ce70b6	39	2	services	481.8971516430894	2018-01-01 08:30:28.904152	2018-01-01 16:32:22.733251	0	36	0	0	0	0	0	0	0	0	39.70655368962561	318.90791874323304	4	6.206802076456211
64	0x139effa48483fba134ddb37ce70b6	3940	3	private car	23.481735862765618	2018-01-01 16:32:22.733251	2018-01-01 16:55:51.637403	0	36	0	0	0	0	0	0	0	0	17.015537695865927	6.659239362287586	1	0.9804497388745615
65	0x139effa48483fba134ddb37ce70b6	40	4	stay at home	123.90630418034459	2018-01-01 16:55:51.637403	2018-01-01 18:59:46.015654	0	36	0	0	0	0	0	0	0	0	8.588541856575384	17.736241329107518	3	1.0467825129136354
66	0x139effa48483fba134ddb37ce70b6	4039	5	private car	25.26099128359524	2018-01-01 18:59:46.015654	2018-01-01 19:25:01.675131	0	36	0	0	0	0	0	0	0	0	19.005686335853223	8.001707947812223	1	0.9882595571914964
67	0x139effa48483fba134ddb37ce70b6	39	6	shopping	247.51832180540367	2018-01-01 19:25:01.675131	2018-01-01 23:32:32.774439	0	36	0	0	0	0	0	0	0	0	37.39230135082316	154.25466131329463	4	2.3456089500089425
68	0x139effa48483fba134ddb37ce70b6	3940	7	private car	27.26099128359524	2018-01-01 23:32:32.774439	2018-01-01 23:59:48.433916	0	36	0	0	0	0	0	0	0	0	1.3534367605490092	0.6149337955370652	0	0.9460444333976216
69	0x139effa48483fba134ddb37ce70b6	40	8	stay at home	0.19276807844062205	2018-01-01 23:59:48.433916	2018-01-02 00:00:00.000001	0	36	0	0	0	0	0	0	0	0	0.921584031388808	0.0029608663808730405	0	0.9426289978504331
70	0xfd9c9c54f72933e9b0ab83c4e934	30	0	stay at home	475.0	2018-01-01 00:00:00.000000	2018-01-01 07:55:00.000000	0	15	0	0	0	0	0	0	0	0	24.088032608744278	190.69692481922553	4	2.909318396327648
71	0xfd9c9c54f72933e9b0ab83c4e934	3039	1	private car	19.245679319722818	2018-01-01 07:55:00.000000	2018-01-01 08:14:14.740759	0	15	0	0	0	0	0	0	0	0	27.653462051925207	8.870161045524611	1	0.9933448957309406
72	0xfd9c9c54f72933e9b0ab83c4e934	39	2	school	345.13740289231913	2018-01-01 08:14:14.740759	2018-01-01 13:59:22.984933	0	15	0	0	0	0	0	0	0	0	39.70655368962561	228.40361363736358	4	3.6355679971695842
73	0xfd9c9c54f72933e9b0ab83c4e934	3930	3	private car	17.245679319722818	2018-01-01 13:59:22.984933	2018-01-01 14:16:37.725692	0	15	0	0	0	0	0	0	0	0	26.670775727630257	7.665927423449307	1	0.9863003374081339
74	0xfd9c9c54f72933e9b0ab83c4e934	30	4	stay at home	583.3712384682352	2018-01-01 14:16:37.725692	2018-01-02 00:00:00.000000	0	15	0	0	0	0	0	0	0	0	20.428115376500415	198.61958277935076	4	3.048780681792597
75	0x1bf60f2b7fe59194c4741f1f2a882	40	0	stay at home	480.0	2018-01-01 00:00:00.000000	2018-01-01 08:00:00.000000	1	11	0	0	0	0	0	0	0	1	18.45646768407492	147.65174147259935	4	3.255838608075297
76	0x1bf60f2b7fe59194c4741f1f2a882	4039	1	private car	23.066605521840167	2018-01-01 08:00:00.000000	2018-01-01 08:23:03.996331	1	11	0	0	0	0	0	0	0	1	20.96995078767189	8.06175971052715	1	1.9886103586035793
77	0x1bf60f2b7fe59194c4741f1f2a882	39	2	school	375.06838201035384	2018-01-01 08:23:03.996331	2018-01-01 14:38:08.099252	1	11	0	0	0	0	0	0	0	1	39.70655368962561	248.21121412625203	4	5.087069769380197
78	0x1bf60f2b7fe59194c4741f1f2a882	3940	3	private car	23.066605521840167	2018-01-01 14:38:08.099252	2018-01-01 15:01:12.095583	1	11	0	0	0	0	0	0	0	1	17.876792656489595	6.872615403382911	1	1.981686917283116
79	0x1bf60f2b7fe59194c4741f1f2a882	40	4	stay at home	538.7984069459658	2018-01-01 15:01:12.095583	2018-01-02 00:00:00.000000	1	11	0	0	0	0	0	0	0	1	8.541707785026304	76.7043091195021	4	2.4832304816554975
80	0x30c5516dcc5722b3eaedec1a0edd	40	0	stay at home	489.0	2018-01-01 00:00:00.000000	2018-01-01 08:09:00.000000	0	5	0	0	0	0	0	0	0	0	18.45646768407492	150.4202116252106	4	2.2930514711570984
81	0x30c5516dcc5722b3eaedec1a0edd	4039	1	by foot	16.348949143767808	2018-01-01 08:09:00.000000	2018-01-01 08:25:20.936949	0	5	0	0	0	0	0	0	0	0	61.16235646404302	16.66567092239396	3	1.040180353714385
82	0x30c5516dcc5722b3eaedec1a0edd	39	2	school	363.6933184737127	2018-01-01 08:25:20.936949	2018-01-01 14:29:02.536057	0	5	0	0	0	0	0	0	0	0	39.70655368962561	240.68347127557627	4	3.9092256669380547
83	0x30c5516dcc5722b3eaedec1a0edd	3940	3	by foot	18.348949143767808	2018-01-01 14:29:02.536057	2018-01-01 14:47:23.473006	0	5	0	0	0	0	0	0	0	0	56.31599623879532	17.222322516104576	3	1.0436079854383258
84	0x30c5516dcc5722b3eaedec1a0edd	40	4	stay at home	552.6087832387517	2018-01-01 14:47:23.473006	2018-01-02 00:00:00.000000	0	5	0	0	0	0	0	0	0	0	8.716131308400007	80.27684528140195	4	1.5148798904888108
85	0xaa0dcf8064e84a3116d8e3581b58	30	0	stay at home	486.0	2018-01-01 00:00:00.000000	2018-01-01 08:06:00.000000	1	22	0	0	0	0	0	0	0	0	24.088032608744278	195.11306413082863	4	2.986249370962376
86	0xaa0dcf8064e84a3116d8e3581b58	3040	1	private car	26.55099576068953	2018-01-01 08:06:00.000000	2018-01-01 08:32:33.059746	1	22	0	0	0	0	0	0	0	0	18.802436729554277	8.320390298283812	1	0.9901226116833082
87	0xaa0dcf8064e84a3116d8e3581b58	40	2	residence	485.1653407241121	2018-01-01 08:32:33.059746	2018-01-01 16:37:42.980189	1	22	0	0	0	0	0	0	0	0	11.206458758217407	90.61642302902098	4	1.6103363337049343
88	0xaa0dcf8064e84a3116d8e3581b58	4040	3	private car	21.450426197659876	2018-01-01 16:37:42.980189	2018-01-01 16:59:10.005761	1	22	0	0	0	0	0	0	0	0	8.734110362619036	3.122506495592933	0	0.9601689824635298
89	0xaa0dcf8064e84a3116d8e3581b58	40	4	running	239.0396575046912	2018-01-01 16:59:10.005761	2018-01-01 20:58:12.385211	1	22	0	0	0	0	0	0	0	0	25.474488557638857	101.4902169987528	4	1.717220821338266
90	0xaa0dcf8064e84a3116d8e3581b58	4030	5	private car	16.169710398583014	2018-01-01 20:58:12.385211	2018-01-01 21:14:22.567835	1	22	0	0	0	0	0	0	0	0	3.189562660361084	0.859571741936212	0	0.9474132234157778
91	0xaa0dcf8064e84a3116d8e3581b58	30	6	stay at home	165.6238694142644	2018-01-01 21:14:22.567835	2018-01-02 00:00:00.000000	1	22	0	0	0	0	0	0	0	0	1.53838746210786	4.246561402211563	0	0.966568776867415
92	0x1762a20d145cc698a4f0fb05f1e38	30	0	stay at home	472.0	2018-01-01 00:00:00.000000	2018-01-01 07:52:00.000000	1	25	0	0	0	0	0	0	0	0	24.088032608744278	189.4925231887883	4	2.8886833556865
93	0x1762a20d145cc698a4f0fb05f1e38	3039	1	private car	17.38030662968349	2018-01-01 07:52:00.000000	2018-01-01 08:09:22.818398	1	25	0	0	0	0	0	0	0	0	27.653462051925207	8.010427497246274	1	0.9883104860260811
94	0x1762a20d145cc698a4f0fb05f1e38	39	2	services	477.13474590385437	2018-01-01 08:09:22.818398	2018-01-01 16:06:30.903152	1	25	0	0	0	0	0	0	0	0	39.70655368962561	315.75627342362105	4	6.09226282003608
95	0x1762a20d145cc698a4f0fb05f1e38	3939	3	private car	15.222973716737663	2018-01-01 16:06:30.903152	2018-01-01 16:21:44.281575	1	25	0	0	0	0	0	0	0	0	25.29696502911282	6.418250562523604	1	0.9790543333410044
96	0x1762a20d145cc698a4f0fb05f1e38	39	4	running	239.15320265128565	2018-01-01 16:21:44.281575	2018-01-01 20:20:53.473734	1	25	0	0	0	0	0	0	0	0	73.78281466824572	294.0899404756204	4	5.360040592120888
97	0x1762a20d145cc698a4f0fb05f1e38	3930	5	private car	22.56768541251064	2018-01-01 20:20:53.473734	2018-01-01 20:43:27.534859	1	25	0	0	0	0	0	0	0	0	7.036683058459733	2.6466941601810414	0	0.9574727311847149
98	0x1762a20d145cc698a4f0fb05f1e38	30	6	stay at home	196.54108568592824	2018-01-01 20:43:27.534859	2018-01-02 00:00:00.000000	1	25	0	0	0	0	0	0	0	0	7.044767076904815	23.076436161655927	3	1.080346407848536
99	0x1960db54ebe19c6db50ba8b153ebd	40	0	stay at home	481.0	2018-01-01 00:00:00.000000	2018-01-01 08:01:00.000000	0	37	0	0	1	0	0	0	0	0	18.45646768407492	147.95934926733395	4	3.759943367111381
100	0x1960db54ebe19c6db50ba8b153ebd	4040	1	private car	21.348892276531164	2018-01-01 08:01:00.000000	2018-01-01 08:22:20.933537	0	37	0	0	1	0	0	0	0	0	11.396398737170244	4.055008149670723	0	2.465475163100489
101	0x1960db54ebe19c6db50ba8b153ebd	40	2	residence	490.0859274261808	2018-01-01 08:22:20.933537	2018-01-01 16:32:26.089183	0	37	0	0	1	0	0	0	0	0	11.206458758217407	91.5354622280704	4	3.119106707066549
102	0x1960db54ebe19c6db50ba8b153ebd	4040	3	private car	13.348892276531165	2018-01-01 16:32:26.089183	2018-01-01 16:45:47.022720	0	37	0	0	1	0	0	0	0	0	8.734110362619036	1.9431783060322678	0	2.453500035975855
103	0x1960db54ebe19c6db50ba8b153ebd	40	4	stay at home	131.88506596483793	2018-01-01 16:45:47.022720	2018-01-01 18:57:40.126678	0	37	0	0	1	0	0	0	0	0	8.588541856575384	18.87834015493694	3	2.5538719891413626
104	0x1960db54ebe19c6db50ba8b153ebd	4040	5	private car	23.79931847419104	2018-01-01 18:57:40.126678	2018-01-01 19:21:28.085786	0	37	0	0	1	0	0	0	0	0	9.831801923305077	3.899836419131692	0	2.4645901655521816
105	0x1960db54ebe19c6db50ba8b153ebd	40	6	running	219.4981371946777	2018-01-01 19:21:28.085786	2018-01-01 23:00:57.974018	0	37	0	0	1	0	0	0	0	0	29.3424699403546	107.34362487664434	4	3.2776652091061234
106	0x1960db54ebe19c6db50ba8b153ebd	4040	7	private car	17.79931847419104	2018-01-01 23:00:57.974018	2018-01-01 23:18:45.933126	0	37	0	0	1	0	0	0	0	0	0.9372040997174318	0.2780265707698011	0	2.444162617882225
107	0x1960db54ebe19c6db50ba8b153ebd	40	8	stay at home	41.234447912859196	2018-01-01 23:18:45.933126	2018-01-02 00:00:00.000001	0	37	0	0	1	0	0	0	0	0	0.921584031388808	0.6333501456604099	0	2.4461474070727895
108	0x8f5c85ce799ce9eb0cf69708fb27	39	0	stay at home	486.0	2018-01-01 00:00:00.000000	2018-01-01 08:06:00.000000	0	34	0	0	0	0	0	0	0	0	28.51188832253285	230.9462954125161	4	3.690613136447358
109	0x8f5c85ce799ce9eb0cf69708fb27	3931	1	by foot	26.244741034410453	2018-01-01 08:06:00.000000	2018-01-01 08:32:14.684462	0	34	0	0	0	0	0	0	0	0	79.60763248914385	34.82136165066834	4	1.1579998473809905
110	0x8f5c85ce799ce9eb0cf69708fb27	31	2	services	480.03927022575186	2018-01-01 08:32:14.684462	2018-01-01 16:32:17.040676	0	34	0	0	0	0	0	0	0	0	31.257964414982627	250.0841737751797	4	4.132561642062335
111	0x8f5c85ce799ce9eb0cf69708fb27	3139	3	by foot	27.906723353424933	2018-01-01 16:32:17.040676	2018-01-01 17:00:11.444077	0	34	0	0	0	0	0	0	0	0	65.5246101669597	30.47628614617265	4	1.128641673840195
112	0x8f5c85ce799ce9eb0cf69708fb27	39	4	shopping	249.71258889425988	2018-01-01 17:00:11.444077	2018-01-01 21:09:54.199411	0	34	0	0	0	0	0	0	0	0	34.43551153085393	143.31634557112787	4	2.1987732744542297
113	0x8f5c85ce799ce9eb0cf69708fb27	3939	5	by foot	24.81097344080826	2018-01-01 21:09:54.199411	2018-01-01 21:34:42.857817	0	34	0	0	0	0	0	0	0	0	6.72702010242795	2.781731951618719	0	0.9582371696507412
114	0x8f5c85ce799ce9eb0cf69708fb27	39	6	stay at home	145.28570305134463	2018-01-01 21:34:42.857817	2018-01-02 00:00:00.000000	0	34	0	0	0	0	0	0	0	0	2.2679667773899945	5.4917191291699625	1	0.9737078782880562
115	0x9bffe328ae810551821ff2a429af	40	0	stay at home	485.0	2018-01-01 00:00:00.000000	2018-01-01 08:05:00.000000	0	25	0	0	0	0	0	0	0	0	18.45646768407492	149.18978044627227	4	2.2764372301222098
116	0x9bffe328ae810551821ff2a429af	4031	1	private car	25.86598477843432	2018-01-01 08:05:00.000000	2018-01-01 08:30:51.959087	0	25	0	0	0	0	0	0	0	0	17.72049337434767	7.639300198120384	1	0.9861451385917951
117	0x9bffe328ae810551821ff2a429af	31	2	services	485.2189711606881	2018-01-01 08:30:51.959087	2018-01-01 16:36:05.097357	0	25	0	0	0	0	0	0	0	0	31.257964414982627	252.78262223358783	4	4.198995363040343
118	0x9bffe328ae810551821ff2a429af	3140	3	private car	19.95911110930227	2018-01-01 16:36:05.097357	2018-01-01 16:56:02.644024	0	25	0	0	0	0	0	0	0	0	13.233056022956172	4.402000591296731	0	0.967457119001951
119	0x9bffe328ae810551821ff2a429af	40	4	gym	247.66982054786345	2018-01-01 16:56:02.644024	2018-01-01 21:03:42.833257	0	25	0	0	0	0	0	0	0	0	11.354343471404746	46.86880350002697	4	1.2434560361182303
120	0x9bffe328ae810551821ff2a429af	4040	5	private car	19.55020096315164	2018-01-01 21:03:42.833257	2018-01-01 21:23:15.845315	0	25	0	0	0	0	0	0	0	0	0.7449234762302017	0.24272339437449927	0	0.9439656466690312
121	0x9bffe328ae810551821ff2a429af	40	6	stay at home	156.73591144056013	2018-01-01 21:23:15.845315	2018-01-02 00:00:00.000001	0	25	0	0	0	0	0	0	0	0	0.7325080849596983	1.9135053722289597	0	0.9533328381589932
122	0x51e4ff0a8c49451357741897aa31	31	0	stay at home	483.0	2018-01-01 00:00:00.000000	2018-01-01 08:03:00.000000	0	5	0	0	0	0	0	0	0	0	21.9397455418293	176.61495161172587	4	2.6769935738346384
123	0x51e4ff0a8c49451357741897aa31	3130	1	private car	28.306598827414852	2018-01-01 08:03:00.000000	2018-01-01 08:31:18.395930	0	5	0	0	0	0	0	0	0	0	25.1265313667317	11.854110722042167	2	1.0110180508876958
124	0x51e4ff0a8c49451357741897aa31	30	2	school	376.61812185715524	2018-01-01 08:31:18.395930	2018-01-01 14:47:55.483241	0	5	0	0	0	0	0	0	0	0	34.0710171385198	213.86270807453792	4	3.336187222320757
125	0x51e4ff0a8c49451357741897aa31	3031	3	private car	21.306598827414852	2018-01-01 14:47:55.483241	2018-01-01 15:09:13.879171	0	5	0	0	0	0	0	0	0	0	18.69160386236226	6.6375750822718445	1	0.9803242141508537
126	0x51e4ff0a8c49451357741897aa31	31	4	stay at home	530.7686804880151	2018-01-01 15:09:13.879171	2018-01-02 00:00:00.000000	0	5	0	0	0	0	0	0	0	0	17.485999086344084	154.68367770122478	4	2.351563756640015
127	0x19c38042ca339c3801af71221e764	31	0	stay at home	482.0	2018-01-01 00:00:00.000000	2018-01-01 08:02:00.000000	1	28	0	0	0	0	0	0	0	0	21.9397455418293	176.2492891860287	4	2.671214663438043
128	0x19c38042ca339c3801af71221e764	3139	1	by foot	26.37311347360685	2018-01-01 08:02:00.000000	2018-01-01 08:28:22.386808	1	28	0	0	0	0	0	0	0	0	79.60763248914385	34.991685416689705	4	1.1591660924913183
129	0x19c38042ca339c3801af71221e764	39	2	services	478.51664174486353	2018-01-01 08:28:22.386808	2018-01-01 16:26:53.385313	1	28	0	0	0	0	0	0	0	0	39.70655368962561	316.67077878036275	4	6.125278976590172
130	0x19c38042ca339c3801af71221e764	3931	3	by foot	22.37311347360685	2018-01-01 16:26:53.385313	2018-01-01 16:49:15.772121	1	28	0	0	0	0	0	0	0	0	62.75057645559227	23.398762792920135	3	1.082406375605587
131	0x19c38042ca339c3801af71221e764	31	4	stay at home	430.7371313079228	2018-01-01 16:49:15.772121	2018-01-01 23:59:59.999999	1	28	0	0	0	0	0	0	0	0	17.43646832190509	125.1755724186478	4	1.975235502455965
132	0x1dc3db57a1582a810de98a1affb2c	31	0	stay at home	488.0	2018-01-01 00:00:00.000000	2018-01-01 08:08:00.000000	0	9	0	0	0	0	0	0	0	0	21.9397455418293	178.44326374021162	4	2.7060761992079234
133	0x1dc3db57a1582a810de98a1affb2c	3130	1	private car	21.027539612679075	2018-01-01 08:08:00.000000	2018-01-01 08:29:01.652377	0	9	0	0	0	0	0	0	0	0	25.1265313667317	8.805818894052903	1	0.9929672361091432
134	0x1dc3db57a1582a810de98a1affb2c	30	2	school	367.43497620005286	2018-01-01 08:29:01.652377	2018-01-01 14:36:27.750949	0	9	0	0	0	0	0	0	0	0	34.0710171385198	208.64805619006026	4	3.234938807740573
135	0x1dc3db57a1582a810de98a1affb2c	3031	3	private car	17.027539612679075	2018-01-01 14:36:27.750949	2018-01-01 14:53:29.403326	0	9	0	0	0	0	0	0	0	0	18.449143932798428	5.235725485595717	1	0.9722358476101948
136	0x1dc3db57a1582a810de98a1affb2c	31	4	stay at home	546.509944574589	2018-01-01 14:53:29.403326	2018-01-02 00:00:00.000000	0	9	0	0	0	0	0	0	0	0	15.855201024669826	144.41708388685456	4	2.213123720564655
137	0x1d02f21a299d450dfc0bd7e9726e2	40	0	stay at home	487.0	2018-01-01 00:00:00.000000	2018-01-01 08:07:00.000000	0	81	0	0	1	0	1	0	0	0	18.45646768407492	149.80499603574142	4	30.025929248626305
138	0x1d02f21a299d450dfc0bd7e9726e2	4039	1	by foot	24.05433706872784	2018-01-01 08:07:00.000000	2018-01-01 08:31:03.260224	0	81	0	0	1	0	1	0	0	0	61.16235646404302	24.520332305062933	3	28.83080491139376
139	0x1d02f21a299d450dfc0bd7e9726e2	39	2	agriculture	495.1226575917186	2018-01-01 08:31:03.260224	2018-01-01 16:46:10.619680	0	81	0	0	1	0	1	0	0	0	50.90583806362257	420.0772304832412	4	39.027125654950126
140	0x1d02f21a299d450dfc0bd7e9726e2	3930	3	by foot	28.714986405009405	2018-01-01 16:46:10.619680	2018-01-01 17:14:53.518864	0	81	0	0	1	0	1	0	0	0	68.35194533542483	32.7120863510445	4	28.88485403508273
141	0x1d02f21a299d450dfc0bd7e9726e2	30	4	shopping	246.58994581347056	2018-01-01 17:14:53.518864	2018-01-01 21:21:28.915613	0	81	0	0	1	0	1	0	0	0	28.480970198351844	117.05201496544419	4	29.62384444553807
142	0x1d02f21a299d450dfc0bd7e9726e2	3040	5	by foot	14.89729841698323	2018-01-01 21:21:28.915613	2018-01-01 21:36:22.753518	0	81	0	0	1	0	1	0	0	0	3.3678535655662944	0.8361986598490347	0	28.68848236160906
143	0x1d02f21a299d450dfc0bd7e9726e2	40	6	stay at home	143.6207747040903	2018-01-01 21:36:22.753518	2018-01-02 00:00:00.000000	0	81	0	0	1	0	1	0	0	0	0.7325080849596983	1.7533896439820245	0	28.693631141289405
144	0x1c0ad8dcda186a441fe75b315c68b	40	0	stay at home	472.0	2018-01-01 00:00:00.000000	2018-01-01 07:52:00.000000	1	25	0	0	0	0	0	0	0	0	18.45646768407492	145.1908791147227	4	2.2232678000119197
145	0x1c0ad8dcda186a441fe75b315c68b	4039	1	private car	18.958160946551693	2018-01-01 07:52:00.000000	2018-01-01 08:10:57.489657	1	25	0	0	0	0	0	0	0	0	20.454900598079345	6.463121628068412	1	0.979314001227861
146	0x1c0ad8dcda186a441fe75b315c68b	39	2	services	466.1697415647823	2018-01-01 08:10:57.489657	2018-01-01 15:57:07.674151	1	25	0	0	0	0	0	0	0	0	39.70655368962561	308.4998978653487	4	5.836518059755983
147	0x1c0ad8dcda186a441fe75b315c68b	3940	3	private car	17.958160946551693	2018-01-01 15:57:07.674151	2018-01-01 16:15:05.163808	1	25	0	0	0	0	0	0	0	0	16.73039072062907	5.007450820995864	1	0.9709250854267062
148	0x1c0ad8dcda186a441fe75b315c68b	40	4	stay at home	464.91393654211424	2018-01-01 16:15:05.163808	2018-01-02 00:00:00.000001	1	25	0	0	0	0	0	0	0	0	8.588541856575384	66.54888006161967	4	1.3968279014438307
149	0x1c5e0c33782ee13e185847c381f2e	40	0	stay at home	490.0	2018-01-01 00:00:00.000000	2018-01-01 08:10:00.000000	1	45	0	0	0	0	0	0	0	1	18.45646768407492	150.72781941994518	4	3.2972239432979435
150	0x1c5e0c33782ee13e185847c381f2e	4031	1	by foot	21.70206793827399	2018-01-01 08:10:00.000000	2018-01-01 08:31:42.124076	1	45	0	0	0	0	0	0	0	1	51.68477234184737	18.694440678949935	3	2.052727214896876
151	0x1c5e0c33782ee13e185847c381f2e	31	2	residence	463.8518839901239	2018-01-01 08:31:42.124076	2018-01-01 16:15:33.237115	1	45	0	0	0	0	0	0	0	1	23.643844877999676	182.78736652383984	4	3.776450563348232
152	0x1c5e0c33782ee13e185847c381f2e	3140	3	by foot	22.70206793827399	2018-01-01 16:15:33.237115	2018-01-01 16:38:15.361191	1	45	0	0	0	0	0	0	0	1	38.59641340028884	14.603639986451098	2	2.0275810163611174
153	0x1c5e0c33782ee13e185847c381f2e	40	4	stay at home	441.743980133328	2018-01-01 16:38:15.361191	2018-01-01 23:59:59.999999	1	45	0	0	0	0	0	0	0	1	8.588541856575384	63.23227772108821	4	2.369715099071151
154	0x1139cedff877f74db5c36bd00aafa	40	0	stay at home	481.0	2018-01-01 00:00:00.000000	2018-01-01 08:01:00.000000	0	28	0	0	0	0	0	0	0	0	18.45646768407492	147.95934926733395	4	2.259943367111381
155	0x1139cedff877f74db5c36bd00aafa	4030	1	private car	27.81598250374868	2018-01-01 08:01:00.000000	2018-01-01 08:28:48.958950	0	28	0	0	0	0	0	0	0	0	18.802436729554277	8.716804184952055	1	0.9924449963343932
156	0x1139cedff877f74db5c36bd00aafa	30	2	industry	483.08751798869116	2018-01-01 08:28:48.958950	2018-01-01 16:31:54.210029	0	28	0	0	0	0	0	0	0	0	34.0710171385198	274.3213850799615	4	4.769013098107415
157	0x1139cedff877f74db5c36bd00aafa	3040	3	private car	36.81598250374868	2018-01-01 16:31:54.210029	2018-01-01 17:08:43.168979	0	28	0	0	0	0	0	0	0	0	15.078920059589855	9.252420951488086	1	0.99559155367605
158	0x1139cedff877f74db5c36bd00aafa	40	4	stay at home	122.92688592575051	2018-01-01 17:08:43.168979	2018-01-01 19:11:38.782135	0	28	0	0	0	0	0	0	0	0	9.467119529813829	19.396058708114488	3	1.0571014769520566
159	0x1139cedff877f74db5c36bd00aafa	4039	5	private car	20.84884298712558	2018-01-01 19:11:38.782135	2018-01-01 19:32:29.712714	0	28	0	0	0	0	0	0	0	0	19.411792069762004	6.745223416019958	1	0.9809480964722733
160	0x1139cedff877f74db5c36bd00aafa	39	6	gym	231.26844233018417	2018-01-01 19:32:29.712714	2018-01-01 23:23:45.819254	0	28	0	0	0	0	0	0	0	0	37.39230135082316	144.12765480909522	4	2.209341351074988
161	0x1139cedff877f74db5c36bd00aafa	3940	7	private car	24.84884298712558	2018-01-01 23:23:45.819254	2018-01-01 23:48:36.749833	0	28	0	0	0	0	0	0	0	0	1.3534367605490092	0.5605222925981035	0	0.9457402609230585
162	0x1139cedff877f74db5c36bd00aafa	40	8	stay at home	11.387502773625556	2018-01-01 23:48:36.749833	2018-01-01 23:59:59.999999	0	28	0	0	0	0	0	0	0	0	0.921584031388808	0.17490901189281785	0	0.9435873970878857
163	0x1b461141ae710b070129e5a612fe5	40	0	stay at home	484.0	2018-01-01 00:00:00.000000	2018-01-01 08:04:00.000000	1	33	0	0	0	0	0	0	0	0	18.45646768407492	148.88217265153767	4	2.27230251310832
164	0x1b461141ae710b070129e5a612fe5	4039	1	private car	24.358650657078584	2018-01-01 08:04:00.000000	2018-01-01 08:28:21.519039	1	33	0	0	0	0	0	0	0	0	20.96995078767189	8.513328425550492	1	0.9912522571066568
165	0x1b461141ae710b070129e5a612fe5	39	2	services	474.74703521481956	2018-01-01 08:28:21.519039	2018-01-01 16:23:06.341152	1	33	0	0	0	0	0	0	0	0	39.70655368962561	314.1761440457969	4	6.035634654422147
166	0x1b461141ae710b070129e5a612fe5	3940	3	private car	23.358650657078584	2018-01-01 16:23:06.341152	2018-01-01 16:46:27.860191	1	33	0	0	0	0	0	0	0	0	17.015537695865927	6.624333346334734	1	0.9802474982939676
167	0x1b461141ae710b070129e5a612fe5	40	4	stay at home	433.5356634710233	2018-01-01 16:46:27.860191	2018-01-01 23:59:59.999999	1	33	0	0	0	0	0	0	0	0	8.588541856575384	62.05731986731772	4	1.360236743111561
168	0x39b4ce92ad73c03276020ab98f68	39	0	stay at home	477.0	2018-01-01 00:00:00.000000	2018-01-01 07:57:00.000000	1	40	0	0	0	0	0	0	0	0	28.51188832253285	226.66951216413617	4	3.5984990101403116
169	0x39b4ce92ad73c03276020ab98f68	3939	1	private car	20.20724260171061	2018-01-01 07:57:00.000000	2018-01-01 08:17:12.434556	1	40	0	0	0	0	0	0	0	0	29.942015876510922	10.084092980015448	2	1.0004971130316407
170	0x39b4ce92ad73c03276020ab98f68	39	2	services	485.4917345553687	2018-01-01 08:17:12.434556	2018-01-01 16:22:41.938629	1	40	0	0	0	0	0	0	0	0	39.70655368962561	321.28672706653686	4	6.294678267416308
171	0x39b4ce92ad73c03276020ab98f68	3939	3	private car	17.85918565526163	2018-01-01 16:22:41.938629	2018-01-01 16:40:33.489768	1	40	0	0	0	0	0	0	0	0	25.29696502911282	7.529719916159779	1	0.9855066985587707
172	0x39b4ce92ad73c03276020ab98f68	39	4	gym	228.61349101168918	2018-01-01 16:40:33.489768	2018-01-01 20:29:10.299229	1	40	0	0	0	0	0	0	0	0	32.88605453784667	125.3032622249655	4	1.976726670100566
173	0x39b4ce92ad73c03276020ab98f68	3939	5	private car	20.19812653002981	2018-01-01 20:29:10.299229	2018-01-01 20:49:22.186821	1	40	0	0	0	0	0	0	0	0	6.909196208202705	2.3258803205680074	0	0.9556590734104765
174	0x39b4ce92ad73c03276020ab98f68	39	6	stay at home	190.6302196459401	2018-01-01 20:49:22.186821	2018-01-02 00:00:00.000000	1	40	0	0	0	0	0	0	0	0	6.794042938065993	21.585831626124474	3	1.0708709238380725
175	0x19418b02c13649f50ad3c479d2471	40	0	stay at home	470.0	2018-01-01 00:00:00.000000	2018-01-01 07:50:00.000000	0	41	0	0	0	0	0	0	0	1	18.45646768407492	144.57566352525353	4	3.215198844905601
176	0x19418b02c13649f50ad3c479d2471	4039	1	private car	18.90611832191579	2018-01-01 07:50:00.000000	2018-01-01 08:08:54.367099	0	41	0	0	0	0	0	0	0	1	20.454900598079345	6.4453795161719025	1	1.9792113197786558
177	0x19418b02c13649f50ad3c479d2471	39	2	services	475.61053495019416	2018-01-01 08:08:54.367099	2018-01-01 16:04:30.999196	0	41	0	0	0	0	0	0	0	1	39.70655368962561	314.7475873558574	4	7.05605283966606
178	0x19418b02c13649f50ad3c479d2471	3940	3	private car	23.90611832191579	2018-01-01 16:04:30.999196	2018-01-01 16:28:25.366295	0	41	0	0	0	0	0	0	0	1	17.015537695865927	6.779590957806487	1	1.9811473592063846
179	0x19418b02c13649f50ad3c479d2471	40	4	stay at home	451.5772284059742	2018-01-01 16:28:25.366295	2018-01-01 23:59:59.999999	0	41	0	0	0	0	0	0	0	1	8.588541856575384	64.6398321273502	4	2.3811567985889877
180	0x13d0d5eaeadb01b9c8ff8ef95b57c	40	0	stay at home	490.0	2018-01-01 00:00:00.000000	2018-01-01 08:10:00.000000	0	5	0	0	0	0	0	0	0	1	18.45646768407492	150.72781941994518	4	3.2972239432979435
181	0x13d0d5eaeadb01b9c8ff8ef95b57c	4039	1	by foot	35.027331370555615	2018-01-01 08:10:00.000000	2018-01-01 08:45:01.639882	0	5	0	0	0	0	0	0	0	1	61.16235646404302	35.70590212116799	4	2.16406929757476
182	0x13d0d5eaeadb01b9c8ff8ef95b57c	39	2	school	352.2035794073322	2018-01-01 08:45:01.639882	2018-01-01 14:37:13.854646	0	5	0	0	0	0	0	0	0	1	39.70655368962561	233.07983892359252	4	4.737443599015147
183	0x13d0d5eaeadb01b9c8ff8ef95b57c	3940	3	by foot	32.027331370555615	2018-01-01 14:37:13.854646	2018-01-01 15:09:15.494528	0	5	0	0	0	0	0	0	0	1	52.14064524809466	27.832095387255222	4	2.1111412982776754
184	0x13d0d5eaeadb01b9c8ff8ef95b57c	40	4	stay at home	530.7417578515565	2018-01-01 15:09:15.494528	2018-01-01 23:59:59.999999	0	5	0	0	0	0	0	0	0	1	8.541707785026304	75.55735008131975	4	2.4732103616292775
185	0xd54cb1a34fbd4ec42c271988a933	40	0	stay at home	470.0	2018-01-01 00:00:00.000000	2018-01-01 07:50:00.000000	0	49	0	1	1	0	0	0	0	1	18.45646768407492	144.57566352525353	4	6.889498844905601
186	0xd54cb1a34fbd4ec42c271988a933	4039	1	private car	32.24918599493087	2018-01-01 07:50:00.000000	2018-01-01 08:22:14.951160	0	49	0	1	1	0	0	0	0	1	20.454900598079345	10.99423156492139	2	5.680193205561281
187	0xd54cb1a34fbd4ec42c271988a933	39	2	industry	481.7388977611704	2018-01-01 08:22:14.951160	2018-01-01 16:23:59.285026	0	49	0	1	1	0	0	0	0	1	39.70655368962561	318.80319013891625	4	10.877261589468205
188	0xd54cb1a34fbd4ec42c271988a933	3940	3	private car	31.24918599493087	2018-01-01 16:23:59.285026	2018-01-01 16:55:14.236186	0	49	0	1	1	0	0	0	0	1	17.015537695865927	8.862028371031196	1	5.6675971526436975
189	0xd54cb1a34fbd4ec42c271988a933	40	4	stay at home	424.76273024896784	2018-01-01 16:55:14.236186	2018-01-02 00:00:00.000001	0	49	0	1	1	0	0	0	0	1	8.588541856575384	60.80154146427498	4	6.024478910618903
190	0x3ab0bd2e7457802814129896ac02	39	0	stay at home	472.0	2018-01-01 00:00:00.000000	2018-01-01 07:52:00.000000	1	27	0	0	0	0	0	0	0	0	28.51188832253285	224.29352147059174	4	3.548321631708156
191	0x3ab0bd2e7457802814129896ac02	3931	1	by foot	20.083451099530798	2018-01-01 07:52:00.000000	2018-01-01 08:12:05.007066	1	27	0	0	0	0	0	0	0	0	76.87693001766527	25.732567744863864	4	1.097439210505538
192	0x3ab0bd2e7457802814129896ac02	31	2	services	487.3728434403418	2018-01-01 08:12:05.007066	2018-01-01 16:19:27.377672	1	27	0	0	0	0	0	0	0	0	31.257964414982627	253.90471661811839	4	4.226933863304762
193	0x3ab0bd2e7457802814129896ac02	3139	3	by foot	21.364816399824164	2018-01-01 16:19:27.377672	2018-01-01 16:40:49.266656	1	27	0	0	0	0	0	0	0	0	62.75057645559227	22.34424241594763	3	1.07568156289927
194	0x3ab0bd2e7457802814129896ac02	39	4	running	241.53277048171077	2018-01-01 16:40:49.266656	2018-01-01 20:42:21.232885	1	27	0	0	0	0	0	0	0	0	73.78281466824572	297.01612734599996	4	5.4535420369845005
195	0x3ab0bd2e7457802814129896ac02	3939	5	by foot	17.350790331169954	2018-01-01 20:42:21.232885	2018-01-01 20:59:42.280305	1	27	0	0	0	0	0	0	0	0	20.15182227392456	5.827500717764425	1	0.9756420901283471
196	0x3ab0bd2e7457802814129896ac02	39	6	stay at home	180.2953282474225	2018-01-01 20:59:42.280305	2018-01-02 00:00:00.000000	1	27	0	0	0	0	0	0	0	0	6.794042938065993	20.415570027428185	3	1.0634900703637518
197	0x18b9feb0c0a2a3755954ea604e4f3	39	0	stay at home	474.0	2018-01-01 00:00:00.000000	2018-01-01 07:54:00.000000	0	17	0	0	0	0	0	0	1	0	28.51188832253285	225.24391774800952	4	5.168308071468296
198	0x18b9feb0c0a2a3755954ea604e4f3	3939	1	private car	25.828511824624364	2018-01-01 07:54:00.000000	2018-01-01 08:19:49.710709	0	17	0	0	0	0	0	0	1	0	29.942015876510922	12.88929518532588	2	2.617222358280811
199	0x18b9feb0c0a2a3755954ea604e4f3	39	2	school	347.9472468927557	2018-01-01 08:19:49.710709	2018-01-01 14:07:46.545523	0	17	0	0	0	0	0	0	1	0	39.70655368962561	230.263100665077	4	5.275741661405085
200	0x18b9feb0c0a2a3755954ea604e4f3	3939	3	private car	20.828511824624364	2018-01-01 14:07:46.545523	2018-01-01 14:28:36.256232	0	17	0	0	0	0	0	0	1	0	29.752820787648503	10.328449659857773	2	2.6019430227167675
201	0x18b9feb0c0a2a3755954ea604e4f3	39	4	stay at home	571.3957294579956	2018-01-01 14:28:36.256232	2018-01-01 23:59:59.999999	0	17	0	0	0	0	0	0	1	0	29.256940441187695	278.62151375169293	4	6.491764839617865
202	0x132acbca57ed72999c42e242b790	40	0	stay at home	471.0	2018-01-01 00:00:00.000000	2018-01-01 07:51:00.000000	0	34	0	0	0	0	0	0	0	0	18.45646768407492	144.8832713199881	4	2.2192296551961945
203	0x132acbca57ed72999c42e242b790	4039	1	private car	29.375281901918626	2018-01-01 07:51:00.000000	2018-01-01 08:20:22.516914	0	34	0	0	0	0	0	0	0	0	20.454900598079345	10.014474522405077	2	1.0000855480864428
204	0x132acbca57ed72999c42e242b790	39	2	services	489.7217837834382	2018-01-01 08:20:22.516914	2018-01-01 16:30:05.823941	0	34	0	0	0	0	0	0	0	0	39.70655368962561	324.0860716796052	4	6.399684444648948
205	0x132acbca57ed72999c42e242b790	3939	3	private car	14.78548890132805	2018-01-01 16:30:05.823941	2018-01-01 16:44:52.953275	0	34	0	0	0	0	0	0	0	0	25.29696502911282	6.233799927920523	1	0.9779876445359071
206	0x132acbca57ed72999c42e242b790	39	4	running	238.12246487930182	2018-01-01 16:44:52.953275	2018-01-01 20:43:00.301168	0	34	0	0	0	0	0	0	0	0	73.78281466824572	292.82242824225625	4	5.320038557149248
207	0x132acbca57ed72999c42e242b790	3940	5	private car	29.589793000590575	2018-01-01 20:43:00.301168	2018-01-01 21:12:35.688748	0	34	0	0	0	0	0	0	0	0	3.311305501829723	1.63301407268097	0	0.9517538040467791
208	0x132acbca57ed72999c42e242b790	40	6	stay at home	167.4051875334228	2018-01-01 21:12:35.688748	2018-01-02 00:00:00.000000	0	34	0	0	0	0	0	0	0	0	0.7325080849596983	2.0437608888737784	0	0.9540670059583218
209	0x172b6cdafe54198fc02eb029fe40e	40	0	stay at home	477.0	2018-01-01 00:00:00.000000	2018-01-01 07:57:00.000000	1	31	0	0	0	0	0	0	0	0	18.45646768407492	146.7289180883956	4	2.243569009928967
210	0x172b6cdafe54198fc02eb029fe40e	4039	1	private car	27.085866556402003	2018-01-01 07:57:00.000000	2018-01-01 08:24:05.151993	1	31	0	0	0	0	0	0	0	0	20.454900598079345	9.233978467067411	1	0.9954830450056597
211	0x172b6cdafe54198fc02eb029fe40e	39	2	industry	470.98491808314026	2018-01-01 08:24:05.151993	2018-01-01 16:15:04.247078	1	31	0	0	0	0	0	0	0	0	39.70655368962561	311.68646561453545	4	5.94747649901719
212	0x172b6cdafe54198fc02eb029fe40e	3940	3	private car	29.085866556402003	2018-01-01 16:15:04.247078	2018-01-01 16:44:09.399071	1	31	0	0	0	0	0	0	0	0	17.015537695865927	8.24852764678974	1	0.9897021877065751
213	0x172b6cdafe54198fc02eb029fe40e	40	4	stay at home	435.8433488040557	2018-01-01 16:44:09.399071	2018-01-01 23:59:59.999999	1	31	0	0	0	0	0	0	0	0	8.588541856575384	62.387647401893624	4	1.3628948396531326
214	0xb5793edcce8b85d53ffa2ba4b6d4	40	0	stay at home	471.0	2018-01-01 00:00:00.000000	2018-01-01 07:51:00.000000	1	11	0	0	0	0	0	0	1	1	18.45646768407492	144.8832713199881	4	4.819229655196194
215	0xb5793edcce8b85d53ffa2ba4b6d4	4030	1	private car	20.564334240649686	2018-01-01 07:51:00.000000	2018-01-01 08:11:33.860054	1	11	0	0	0	0	0	0	1	1	18.166346773493622	6.226313783027846	1	3.5779443762719634
216	0xb5793edcce8b85d53ffa2ba4b6d4	30	2	school	364.91778523513835	2018-01-01 08:11:33.860054	2018-01-01 14:16:28.927168	1	11	0	0	0	0	0	0	1	1	34.0710171385198	207.2186685816181	4	5.807726181018989
217	0xb5793edcce8b85d53ffa2ba4b6d4	3040	3	private car	20.564334240649686	2018-01-01 14:16:28.927168	2018-01-01 14:37:02.787222	1	11	0	0	0	0	0	0	1	1	14.819108483847671	5.079085000171515	1	3.571336221350682
218	0xb5793edcce8b85d53ffa2ba4b6d4	40	4	stay at home	562.9535462835622	2018-01-01 14:37:02.787222	2018-01-01 23:59:59.999999	1	11	0	0	0	0	0	0	1	1	8.716131308400007	81.77961716561614	4	4.128394040563267
219	0x134bc8cc801a26bcf4d64148883d2	30	0	stay at home	488.0	2018-01-01 00:00:00.000000	2018-01-01 08:08:00.000000	1	46	0	0	0	0	0	0	0	0	24.088032608744278	195.9159985511201	4	3.000453822629399
220	0x134bc8cc801a26bcf4d64148883d2	3031	1	private car	16.831402827537662	2018-01-01 08:08:00.000000	2018-01-01 08:24:49.884170	1	46	0	0	0	0	0	0	0	0	25.1265313667317	7.048579518203695	1	0.9827083515766302
221	0x134bc8cc801a26bcf4d64148883d2	31	2	services	475.7640197696454	2018-01-01 08:24:49.884170	2018-01-01 16:20:35.725356	1	46	0	0	0	0	0	0	0	0	31.257964414982627	247.85691333147778	4	4.078520735271249
222	0x134bc8cc801a26bcf4d64148883d2	3130	3	private car	21.831402827537662	2018-01-01 16:20:35.725356	2018-01-01 16:42:25.609526	1	46	0	0	0	0	0	0	0	0	18.888776881027688	6.872808283486599	1	0.9816880363296916
223	0x134bc8cc801a26bcf4d64148883d2	30	4	stay at home	437.57317457527927	2018-01-01 16:42:25.609526	2018-01-02 00:00:00.000001	1	46	0	0	0	0	0	0	0	0	19.71145954411603	143.75343213718398	4	2.2044604474691263
224	0x207052d11c8f1b206cdb1a7e2bc1	39	0	stay at home	490.0	2018-01-01 00:00:00.000000	2018-01-01 08:10:00.000000	1	46	0	0	0	0	0	0	0	0	28.51188832253285	232.8470879673516	4	3.7323060623075186
225	0x207052d11c8f1b206cdb1a7e2bc1	3939	1	by foot	21.19613071962557	2018-01-01 08:10:00.000000	2018-01-01 08:31:11.767843	1	46	0	0	0	0	0	0	0	0	89.08521661133949	31.47103160800185	4	1.1352964392676252
226	0x207052d11c8f1b206cdb1a7e2bc1	39	2	services	499.3539579514187	2018-01-01 08:31:11.767843	2018-01-01 16:50:33.005320	1	46	0	0	0	0	0	0	0	0	39.70655368962561	330.4604123587509	4	6.645374422242724
227	0x207052d11c8f1b206cdb1a7e2bc1	3939	3	by foot	23.43948365235645	2018-01-01 16:50:33.005320	2018-01-01 17:13:59.374339	1	46	0	0	0	0	0	0	0	0	75.52098757706797	29.502882562041655	4	1.1221674472534524
228	0x207052d11c8f1b206cdb1a7e2bc1	39	4	shopping	245.93671995440866	2018-01-01 17:13:59.374339	2018-01-01 21:19:55.577536	1	46	0	0	0	0	0	0	0	0	34.43551153085393	141.14927926417388	4	2.170792352815081
229	0x207052d11c8f1b206cdb1a7e2bc1	3939	5	by foot	23.635614371982022	2018-01-01 21:19:55.577536	2018-01-01 21:43:33.714398	1	46	0	0	0	0	0	0	0	0	6.72702010242795	2.649954216892634	0	0.9574911789274645
230	0x207052d11c8f1b206cdb1a7e2bc1	39	6	stay at home	136.43809335020865	2018-01-01 21:43:33.714398	2018-01-01 23:59:59.999999	1	46	0	0	0	0	0	0	0	0	2.2679667773899945	5.1572843814784655	1	0.9717852362397428
231	0x1accd30b49ecdd80cdd50af6082e9	40	0	stay at home	484.0	2018-01-01 00:00:00.000000	2018-01-01 08:04:00.000000	0	17	0	0	1	0	0	0	0	1	18.45646768407492	148.88217265153767	4	4.77230251310832
232	0x1accd30b49ecdd80cdd50af6082e9	4039	1	by foot	22.349999206680884	2018-01-01 08:04:00.000000	2018-01-01 08:26:20.999952	0	17	0	0	1	0	0	0	0	1	61.16235646404302	22.78297697416825	3	3.578474339630545
233	0x1accd30b49ecdd80cdd50af6082e9	39	2	school	356.51607706001937	2018-01-01 08:26:20.999952	2018-01-01 14:22:51.964576	0	17	0	0	1	0	0	0	0	1	39.70655368962561	235.9337459166393	4	6.301016148051523
234	0x1accd30b49ecdd80cdd50af6082e9	3940	3	by foot	19.349999206680884	2018-01-01 14:22:51.964576	2018-01-01 14:42:12.964528	0	17	0	0	1	0	0	0	0	1	56.31599623879532	18.161908042402217	3	3.5494192086663725
235	0x1accd30b49ecdd80cdd50af6082e9	40	4	stay at home	557.7839245266189	2018-01-01 14:42:12.964528	2018-01-02 00:00:00.000000	0	17	0	0	1	0	0	0	0	1	8.716131308400007	81.02863213147815	4	4.021625567793581
236	0x1278ddb8320bd11747a9b107dd3eb	40	0	stay at home	475.0	2018-01-01 00:00:00.000000	2018-01-01 07:55:00.000000	0	1	0	0	0	0	0	0	0	0	18.45646768407492	146.11370249892644	4	2.2354263751915107
237	0x1278ddb8320bd11747a9b107dd3eb	4030	1	by foot	30.064260984294187	2018-01-01 07:55:00.000000	2018-01-01 08:25:03.855659	0	1	0	0	0	0	0	0	0	0	52.985178089356396	26.549337039628615	4	1.102749472776777
238	0x1278ddb8320bd11747a9b107dd3eb	30	2	school	365.7497049386021	2018-01-01 08:25:03.855659	2018-01-01 14:30:48.837955	0	1	0	0	0	0	0	0	0	0	34.0710171385198	207.69107442286122	4	3.2166944046057733
239	0x1278ddb8320bd11747a9b107dd3eb	3040	3	by foot	31.064260984294187	2018-01-01 14:30:48.837955	2018-01-01 15:01:52.693614	0	1	0	0	0	0	0	0	0	0	42.5909568383398	22.050943313283277	3	1.0738185940551264
240	0x1278ddb8320bd11747a9b107dd3eb	40	4	stay at home	538.1217730928095	2018-01-01 15:01:52.693614	2018-01-02 00:00:00.000000	0	1	0	0	0	0	0	0	0	0	8.541707785026304	76.60798230865015	4	1.4823863315272698
241	0xa258110d773202911906d27129e2	31	0	stay at home	489.0	2018-01-01 00:00:00.000000	2018-01-01 08:09:00.000000	1	25	0	0	0	0	0	0	0	0	21.9397455418293	178.80892616590882	4	2.7119305291109552
242	0xa258110d773202911906d27129e2	3140	1	private car	17.11343090166016	2018-01-01 08:09:00.000000	2018-01-01 08:26:06.805854	1	25	0	0	0	0	0	0	0	0	17.72049337434767	5.054307315087092	1	0.9711939930582636
243	0xa258110d773202911906d27129e2	40	2	residence	469.7820763092908	2018-01-01 08:26:06.805854	2018-01-01 16:15:53.730433	1	25	0	0	0	0	0	0	0	0	11.206458758217407	87.74322439183017	4	1.5832227045957254
244	0xa258110d773202911906d27129e2	4031	3	private car	25.11343090166016	2018-01-01 16:15:53.730433	2018-01-01 16:41:00.536287	1	25	0	0	0	0	0	0	0	0	13.233056022956172	5.538790634171793	1	0.9739787942907271
245	0xa258110d773202911906d27129e2	31	4	stay at home	111.61216241178188	2018-01-01 16:41:00.536287	2018-01-01 18:32:37.266032	1	25	0	0	0	0	0	0	0	0	17.43646832190509	32.435365570539346	4	1.1417852091887604
246	0xa258110d773202911906d27129e2	3139	5	private car	26.26754789835704	2018-01-01 18:32:37.266032	2018-01-01 18:58:53.318906	1	25	0	0	0	0	0	0	0	0	23.730345174253774	10.388966308487614	2	1.002301435128725
247	0xa258110d773202911906d27129e2	39	6	running	230.56037521972308	2018-01-01 18:58:53.318906	2018-01-01 22:49:26.941419	1	25	0	0	0	0	0	0	0	0	80.4878455657509	309.28846457111086	4	5.863782221129351
248	0xa258110d773202911906d27129e2	3931	7	private car	28.26754789835704	2018-01-01 22:49:26.941419	2018-01-01 23:17:42.994293	1	25	0	0	0	0	0	0	0	0	1.8922253278488679	0.8914761681575372	0	0.9475918799094998
249	0xa258110d773202911906d27129e2	31	8	stay at home	42.283428459169954	2018-01-01 23:17:42.994293	2018-01-02 00:00:00.000001	1	25	0	0	0	0	0	0	0	0	1.895720208575528	1.335959163631768	0	0.9500843761391791
250	0x1158c4ba8b8ac8044aca14ce2c1a9	39	0	stay at home	474.0	2018-01-01 00:00:00.000000	2018-01-01 07:54:00.000000	0	46	0	0	0	0	0	0	0	0	28.51188832253285	225.24391774800952	4	3.5683080714682953
251	0x1158c4ba8b8ac8044aca14ce2c1a9	3939	1	private car	16.19243625787683	2018-01-01 07:54:00.000000	2018-01-01 08:10:11.546175	0	46	0	0	0	0	0	0	0	0	29.942015876510922	8.080569725212321	1	0.9887202657448968
252	0x1158c4ba8b8ac8044aca14ce2c1a9	39	2	services	482.96423237107285	2018-01-01 08:10:11.546175	2018-01-01 16:13:09.400117	0	46	0	0	0	0	0	0	0	0	39.70655368962561	319.614087046847	4	6.232760013053592
253	0x1158c4ba8b8ac8044aca14ce2c1a9	3939	3	private car	17.19243625787683	2018-01-01 16:13:09.400117	2018-01-01 16:30:20.946292	0	46	0	0	0	0	0	0	0	0	25.29696502911282	7.2486076463460245	1	0.9838707631574859
254	0x1158c4ba8b8ac8044aca14ce2c1a9	39	4	stay at home	449.65089511317353	2018-01-01 16:30:20.946292	2018-01-01 23:59:59.999999	0	46	0	0	0	0	0	0	0	0	24.87534894529427	186.4203819917351	4	2.836708660009287
255	0x1ecf5458a56f56c706f71e61c4bdf	39	0	stay at home	482.0	2018-01-01 00:00:00.000000	2018-01-01 08:02:00.000000	0	25	0	0	0	0	0	0	0	1	28.51188832253285	229.04550285768056	4	4.649385954831576
256	0x1ecf5458a56f56c706f71e61c4bdf	3939	1	by foot	23.221477365981364	2018-01-01 08:02:00.000000	2018-01-01 08:25:13.288642	0	25	0	0	0	0	0	0	0	1	89.08521661133949	34.47817235306278	4	2.1556535159156622
257	0x1ecf5458a56f56c706f71e61c4bdf	39	2	agriculture	486.17860512562737	2018-01-01 08:25:13.288642	2018-01-01 16:31:24.004950	0	25	0	0	0	0	0	0	0	1	50.90583806362257	412.4888223753848	4	11.7909620897397
258	0x1ecf5458a56f56c706f71e61c4bdf	3939	3	by foot	26.221477365981364	2018-01-01 16:31:24.004950	2018-01-01 16:57:37.293592	0	25	0	0	0	0	0	0	0	1	73.78281466824572	32.24490674703005	4	2.1405007255095088
259	0x1ecf5458a56f56c706f71e61c4bdf	39	4	stay at home	108.32788128377584	2018-01-01 16:57:37.293592	2018-01-01 18:45:56.966469	0	25	0	0	0	0	0	0	0	1	24.87534894529427	44.91156412397227	4	2.229155494790688
260	0x1ecf5458a56f56c706f71e61c4bdf	3939	5	by foot	22.472472758311163	2018-01-01 18:45:56.966469	2018-01-01 19:08:25.314834	0	25	0	0	0	0	0	0	0	1	82.19041468283733	30.78369758257266	4	2.130694055647508
261	0x1ecf5458a56f56c706f71e61c4bdf	39	6	gym	240.4728404577204	2018-01-01 19:08:25.314834	2018-01-01 23:08:53.685261	0	25	0	0	0	0	0	0	0	1	37.39230135082316	149.86388195139168	4	3.2855245087890803
262	0x1ecf5458a56f56c706f71e61c4bdf	3939	7	by foot	17.472472758311163	2018-01-01 23:08:53.685261	2018-01-01 23:26:22.033626	0	25	0	0	0	0	0	0	0	1	5.161535812360045	1.5030798978751394	0	1.9510232224036912
263	0x1ecf5458a56f56c706f71e61c4bdf	39	8	stay at home	33.6327728842914	2018-01-01 23:26:22.033626	2018-01-01 23:59:59.999999	0	25	0	0	0	0	0	0	0	1	1.7401749310242434	0.9754484705679305	0	1.9480622640190273
264	0x60ed5a02409acc1968bddaff7f0d	40	0	stay at home	471.0	2018-01-01 00:00:00.000000	2018-01-01 07:51:00.000000	0	45	0	0	0	0	0	0	0	0	18.45646768407492	144.8832713199881	4	2.2192296551961945
265	0x60ed5a02409acc1968bddaff7f0d	4039	1	by foot	23.799326448268857	2018-01-01 07:51:00.000000	2018-01-01 08:14:47.959587	0	45	0	0	0	0	0	0	0	0	59.660126744398084	23.664513872250424	3	1.0841077267333472
266	0x60ed5a02409acc1968bddaff7f0d	39	2	services	481.5018948357429	2018-01-01 08:14:47.959587	2018-01-01 16:16:18.073277	0	45	0	0	0	0	0	0	0	0	39.70655368962561	318.64634731586483	4	6.197214473557432
267	0x60ed5a02409acc1968bddaff7f0d	3940	3	by foot	22.799326448268857	2018-01-01 16:16:18.073277	2018-01-01 16:39:06.032864	0	45	0	0	0	0	0	0	0	0	49.62865161294229	18.8583304885146	3	1.0537473686348378
268	0x60ed5a02409acc1968bddaff7f0d	40	4	stay at home	126.67417730880793	2018-01-01 16:39:06.032864	2018-01-01 18:45:46.483503	0	45	0	0	0	0	0	0	0	0	8.588541856575384	18.13244123273248	3	1.0492364694354819
269	0x60ed5a02409acc1968bddaff7f0d	4040	5	by foot	14.835336257741556	2018-01-01 18:45:46.483503	2018-01-01 19:00:36.603678	0	45	0	0	0	0	0	0	0	0	28.676088942973145	7.090323700431854	1	0.9829508236122566
270	0x60ed5a02409acc1968bddaff7f0d	40	6	running	261.6615238060235	2018-01-01 19:00:36.603678	2018-01-01 23:22:16.295106	0	45	0	0	0	0	0	0	0	0	29.3424699403546	127.96325661376042	4	2.008047479235061
271	0x60ed5a02409acc1968bddaff7f0d	4040	7	by foot	21.835336257741556	2018-01-01 23:22:16.295106	2018-01-01 23:44:06.415281	0	45	0	0	0	0	0	0	0	0	2.733511957509176	0.9947858792795033	0	0.9481706186393403
272	0x60ed5a02409acc1968bddaff7f0d	40	8	stay at home	15.89307863740487	2018-01-01 23:44:06.415281	2018-01-01 23:59:59.999999	0	45	0	0	0	0	0	0	0	0	0.921584031388808	0.2441134580306487	0	0.9439734016394038
273	0xb7a42c791616d243380dbe7fb8c6	30	0	stay at home	484.0	2018-01-01 00:00:00.000000	2018-01-01 08:04:00.000000	0	21	1	0	0	0	0	0	0	0	24.088032608744278	194.31012971053718	4	3.972112164605259
274	0xb7a42c791616d243380dbe7fb8c6	3040	1	by foot	27.69111011279377	2018-01-01 08:04:00.000000	2018-01-01 08:31:41.466607	0	21	1	0	0	0	0	0	0	0	54.840440461199975	25.309877924086653	4	2.094701122509215
275	0xb7a42c791616d243380dbe7fb8c6	40	2	university	358.6566624075865	2018-01-01 08:31:41.466607	2018-01-01 14:30:20.866351	0	21	1	0	0	0	0	0	0	0	14.815318358321319	88.56021058168947	4	2.590885603547654
276	0xb7a42c791616d243380dbe7fb8c6	4030	3	by foot	24.69111011279377	2018-01-01 14:30:20.866351	2018-01-01 14:55:02.332958	0	21	1	0	0	0	0	0	0	0	43.22239974455571	17.786817190533572	3	2.047095446470188
277	0xb7a42c791616d243380dbe7fb8c6	30	4	stay at home	544.961117366826	2018-01-01 14:55:02.332958	2018-01-02 00:00:00.000000	0	21	1	0	0	0	0	0	0	0	20.428115376500415	185.54214302126843	4	3.8220231738655093
278	0xed07aa7e789de1d6c32d20d1c9ee	39	0	stay at home	490.0	2018-01-01 00:00:00.000000	2018-01-01 08:10:00.000000	1	19	0	0	0	0	0	0	0	0	28.51188832253285	232.8470879673516	4	3.7323060623075186
279	0xed07aa7e789de1d6c32d20d1c9ee	3940	1	by foot	22.93543335681357	2018-01-01 08:10:00.000000	2018-01-01 08:32:56.126001	1	19	0	0	0	0	0	0	0	0	61.16235646404302	23.379752510445574	3	1.0822847732476448
280	0xed07aa7e789de1d6c32d20d1c9ee	40	2	university	368.0242657044208	2018-01-01 08:32:56.126001	2018-01-01 14:40:57.581943	1	19	0	0	0	0	0	0	0	0	14.815318358321319	90.87327766664048	4	1.61278269815977
281	0xed07aa7e789de1d6c32d20d1c9ee	4039	3	by foot	17.93543335681357	2018-01-01 14:40:57.581943	2018-01-01 14:58:53.707944	1	19	0	0	0	0	0	0	0	0	56.31599623879532	16.834196624391282	3	1.0412168758146092
282	0xed07aa7e789de1d6c32d20d1c9ee	39	4	stay at home	129.15683866726752	2018-01-01 14:58:53.707944	2018-01-01 17:08:03.118264	1	19	0	0	0	0	0	0	0	0	29.256940441187695	62.97889894100557	4	1.3676655286992743
283	0xed07aa7e789de1d6c32d20d1c9ee	3940	5	by foot	17.735837511277033	2018-01-01 17:08:03.118264	2018-01-01 17:25:47.268515	1	19	0	0	0	0	0	0	0	0	52.66979988461816	15.569050208417757	3	1.0334607138896013
284	0xed07aa7e789de1d6c32d20d1c9ee	40	6	library	222.66136668005868	2018-01-01 17:25:47.268515	2018-01-01 21:08:26.950516	1	19	0	0	0	0	0	0	0	0	12.515852937719977	46.44661533798929	4	1.240357316589934
285	0xed07aa7e789de1d6c32d20d1c9ee	4039	7	by foot	19.735837511277033	2018-01-01 21:08:26.950516	2018-01-01 21:28:11.100767	1	19	0	0	0	0	0	0	0	0	4.44985678738302	1.463694175070742	0	0.9508018788499409
286	0xed07aa7e789de1d6c32d20d1c9ee	39	8	stay at home	151.81498721207163	2018-01-01 21:28:11.100767	2018-01-02 00:00:00.000000	1	19	0	0	0	0	0	0	0	0	2.2679667773899945	5.738522455114422	1	0.9751291723575757
287	0x1c479d910b947d849e7df1dee9892	31	0	stay at home	475.0	2018-01-01 00:00:00.000000	2018-01-01 07:55:00.000000	0	23	0	0	0	0	0	0	1	0	21.9397455418293	173.68965220614862	4	4.231110089868562
288	0x1c479d910b947d849e7df1dee9892	3139	1	private car	32.13837517262516	2018-01-01 07:55:00.000000	2018-01-01 08:27:08.302510	0	23	0	0	0	0	0	0	1	0	26.357804577485233	14.118283537299286	2	2.624637668249161
289	0x1c479d910b947d849e7df1dee9892	39	2	services	475.36427028450225	2018-01-01 08:27:08.302510	2018-01-01 16:22:30.158727	0	23	0	0	0	0	0	0	1	0	39.70655368962561	314.5846153363548	4	7.650222671898044
290	0x1c479d910b947d849e7df1dee9892	3939	3	private car	15.376565885716072	2018-01-01 16:22:30.158727	2018-01-01 16:37:52.752680	0	23	0	0	0	0	0	0	1	0	25.29696502911282	6.483007491313478	1	2.5794291023118094
291	0x1c479d910b947d849e7df1dee9892	39	4	shopping	217.61837252420645	2018-01-01 16:37:52.752680	2018-01-01 20:15:29.855031	0	23	0	0	0	0	0	0	1	0	32.88605453784667	119.2768277878081	4	3.5075621245659985
292	0x1c479d910b947d849e7df1dee9892	3931	5	private car	27.144589816386976	2018-01-01 20:15:29.855031	2018-01-01 20:42:38.530420	0	23	0	0	0	0	0	0	1	0	7.578718519117125	3.4286867589215015	0	2.5619080055122354
293	0x1c479d910b947d849e7df1dee9892	31	6	stay at home	197.35782631656298	2018-01-01 20:42:38.530420	2018-01-01 23:59:59.999999	0	23	0	0	0	0	0	0	1	0	8.11077014953102	26.678732774411774	4	2.7035930995813393
294	0x684eaec591faa3f100a5c9dac8ae	40	0	stay at home	473.0	2018-01-01 00:00:00.000000	2018-01-01 07:53:00.000000	0	16	0	0	0	0	0	0	1	1	18.45646768407492	145.49848690945728	4	4.8273132926987925
295	0x684eaec591faa3f100a5c9dac8ae	4039	1	by foot	29.43027831022981	2018-01-01 07:53:00.000000	2018-01-01 08:22:25.816699	0	16	0	0	0	0	0	0	1	1	59.660126744398084	29.26356890185367	4	3.7205814386035794
296	0x684eaec591faa3f100a5c9dac8ae	39	2	school	365.002622950564	2018-01-01 08:22:25.816699	2018-01-01 14:27:25.974076	0	16	0	0	0	0	0	0	1	1	39.70655368962561	241.5499374173457	4	6.529295430888508
297	0x684eaec591faa3f100a5c9dac8ae	3940	3	by foot	28.43027831022981	2018-01-01 14:27:25.974076	2018-01-01 14:55:51.790775	0	16	0	0	0	0	0	0	1	1	56.31599623879532	26.6846574397801	4	3.703631742318992
298	0x684eaec591faa3f100a5c9dac8ae	40	4	stay at home	544.1368204289763	2018-01-01 14:55:51.790775	2018-01-02 00:00:00.000001	0	16	0	0	0	0	0	0	1	1	8.716131308400007	79.04613294323721	4	4.10390137116506
299	0x19fafad8c3b33d270ab26efebfd42	39	0	stay at home	477.0	2018-01-01 00:00:00.000000	2018-01-01 07:57:00.000000	0	16	0	0	0	0	0	0	0	0	28.51188832253285	226.66951216413617	4	3.5984990101403116
300	0x19fafad8c3b33d270ab26efebfd42	3930	1	private car	26.940859475282444	2018-01-01 07:57:00.000000	2018-01-01 08:23:56.451569	0	16	0	0	0	0	0	0	0	0	27.653462051925207	12.416800585766213	2	1.014385785070012
301	0x19fafad8c3b33d270ab26efebfd42	30	2	school	358.38681203740083	2018-01-01 08:23:56.451569	2018-01-01 14:22:19.660291	0	16	0	0	0	0	0	0	0	0	34.0710171385198	203.51005358576262	4	3.1381844017695197
302	0x19fafad8c3b33d270ab26efebfd42	3039	3	private car	19.940859475282444	2018-01-01 14:22:19.660291	2018-01-01 14:42:16.111860	0	16	0	0	0	0	0	0	0	0	25.263587703909213	8.39629420408545	1	0.990566872486883
303	0x19fafad8c3b33d270ab26efebfd42	39	4	stay at home	557.7314690120343	2018-01-01 14:42:16.111860	2018-01-02 00:00:00.000001	0	16	0	0	0	0	0	0	0	0	29.256940441187695	271.95860618435347	4	4.702881295833943
304	0xc8ca257f31c73ce40c11d6b2f74	31	0	stay at home	473.0	2018-01-01 00:00:00.000000	2018-01-01 07:53:00.000000	0	71	0	0	1	0	0	0	1	0	21.9397455418293	172.95832735475432	4	5.719762630614577
305	0xc8ca257f31c73ce40c11d6b2f74	3139	1	private car	37.384469789487966	2018-01-01 07:53:00.000000	2018-01-01 08:30:23.068187	0	71	0	0	1	0	0	0	1	0	26.357804577485233	16.422875815737072	3	4.138688849427739
306	0xc8ca257f31c73ce40c11d6b2f74	39	2	agriculture	471.50318079805857	2018-01-01 08:30:23.068187	2018-01-01 16:21:53.259035	0	71	0	0	1	0	0	0	1	0	50.90583806362257	400.0377428031487	4	13.125411903370942
307	0xc8ca257f31c73ce40c11d6b2f74	3930	3	private car	22.44727016702884	2018-01-01 16:21:53.259035	2018-01-01 16:44:20.095245	0	71	0	0	1	0	0	0	1	0	22.67125855393744	8.48179776311329	1	4.091067558209936
308	0xc8ca257f31c73ce40c11d6b2f74	30	4	shopping	244.31058535090722	2018-01-01 16:44:20.095245	2018-01-01 20:48:38.730366	0	71	0	0	1	0	0	0	1	0	26.059217702390683	106.10904551096318	4	4.86474192042183
309	0xc8ca257f31c73ce40c11d6b2f74	3031	5	private car	25.937199622459122	2018-01-01 20:48:38.730366	2018-01-01 21:14:34.962343	0	71	0	0	1	0	0	0	1	0	4.65101494381412	2.0105717174124553	0	4.053879885972259
310	0xc8ca257f31c73ce40c11d6b2f74	31	6	stay at home	165.41729427205837	2018-01-01 21:14:34.962343	2018-01-01 23:59:59.999999	0	71	0	0	1	0	0	0	1	0	1.600067423791844	4.411313731608496	0	4.06751036994504
311	0xd9dda853446fd4edfc115f72bf9b	31	0	stay at home	477.0	2018-01-01 00:00:00.000000	2018-01-01 07:57:00.000000	1	61	1	0	0	1	0	0	0	0	21.9397455418293	174.42097705754293	4	10.897006700457869
312	0xd9dda853446fd4edfc115f72bf9b	3131	1	by foot	21.712306695093453	2018-01-01 07:57:00.000000	2018-01-01 08:18:42.738402	1	61	1	0	0	1	0	0	0	0	66.422980395507	24.03660203249046	3	9.340994347278624
313	0xd9dda853446fd4edfc115f72bf9b	31	2	services	477.7221825925063	2018-01-01 08:18:42.738402	2018-01-01 16:16:26.069358	1	61	1	0	0	1	0	0	0	0	31.257964414982627	248.8770497287399	4	12.35768443578741
314	0xd9dda853446fd4edfc115f72bf9b	3131	3	by foot	24.712306695093453	2018-01-01 16:16:26.069358	2018-01-01 16:41:08.807760	1	61	1	0	0	1	0	0	0	0	51.71833824293883	21.30132394033475	3	9.323571831136366
315	0xd9dda853446fd4edfc115f72bf9b	31	4	stay at home	438.8532040173068	2018-01-01 16:41:08.807760	2018-01-02 00:00:00.000001	1	61	1	0	0	1	0	0	0	0	17.43646832190509	127.53416649690534	4	10.257461677594605
316	0xe343b9c1e7e19bf756e776171f44	41	0	stay at home	470.0	2018-01-01 00:00:00.000000	2018-01-01 07:50:00.000000	0	81	0	0	0	0	0	0	0	1	18.43280385597859	144.39029687183228	4	3.2127733858943057
317	0xe343b9c1e7e19bf756e776171f44	4131	1	metro	26.455736210462103	2018-01-01 07:50:00.000000	2018-01-01 08:16:27.344173	0	81	0	0	0	0	0	0	0	1	43.39630810968863	19.134687997630998	3	2.0554698318765663
318	0xe343b9c1e7e19bf756e776171f44	31	2	services	490.54334861405437	2018-01-01 08:16:27.344173	2018-01-01 16:26:59.945090	0	81	0	0	0	0	0	0	0	1	31.257964414982627	255.55644224974216	4	5.2683979679676405
319	0xe343b9c1e7e19bf756e776171f44	3141	3	metro	31.455736210462103	2018-01-01 16:26:59.945090	2018-01-01 16:58:27.289263	0	81	0	0	0	0	0	0	0	1	34.120053777409204	17.887856851816082	3	2.0477209003749692
320	0xe343b9c1e7e19bf756e776171f44	41	4	stay at home	421.5451789650215	2018-01-01 16:58:27.289263	2018-01-02 00:00:00.000001	0	81	0	0	0	0	0	0	0	1	12.835459089630898	90.17876498394448	4	2.606176485858494
321	0x651a0fc124167125c311d719ab63	30	0	stay at home	479.0	2018-01-01 00:00:00.000000	2018-01-01 07:59:00.000000	0	1	0	0	0	0	0	0	1	0	24.088032608744278	192.3027936598085	4	4.5370612615041415
322	0x651a0fc124167125c311d719ab63	3039	1	private car	24.083129281595454	2018-01-01 07:59:00.000000	2018-01-01 08:23:04.987757	0	1	0	0	0	0	0	0	1	0	27.653462051925207	11.099698361336811	2	2.6065203830570973
323	0x651a0fc124167125c311d719ab63	39	2	school	337.2885152330665	2018-01-01 08:23:04.987757	2018-01-01 14:00:22.298671	0	1	0	0	0	0	0	0	1	0	39.70655368962561	223.20940898326432	4	5.1256598389140535
324	0x651a0fc124167125c311d719ab63	3930	3	private car	15.083129281595452	2018-01-01 14:00:22.298671	2018-01-01 14:15:27.286428	0	1	0	0	0	0	0	0	1	0	25.263587703909213	6.350899324249798	1	2.5786647024084557
325	0x651a0fc124167125c311d719ab63	30	4	stay at home	584.5452262037426	2018-01-01 14:15:27.286428	2018-01-02 00:00:00.000000	0	1	0	0	0	0	0	0	1	0	20.428115376500415	199.01928872787644	4	4.655991214249395
326	0x9f924f71241fd0ca517c8c5c3aef	31	0	stay at home	471.0	2018-01-01 00:00:00.000000	2018-01-01 07:51:00.000000	1	81	0	0	0	0	0	0	1	0	21.9397455418293	172.22700250335998	4	4.208464110715892
327	0x9f924f71241fd0ca517c8c5c3aef	3140	1	private car	30.15673672915134	2018-01-01 07:51:00.000000	2018-01-01 08:21:09.404204	1	81	0	0	0	0	0	0	1	0	16.870689299053655	8.479415593847865	1	2.5910536054442517
328	0x9f924f71241fd0ca517c8c5c3aef	40	2	residence	477.71050913258597	2018-01-01 08:21:09.404204	2018-01-01 16:18:52.034752	1	81	0	0	0	0	0	0	1	0	11.206458758217407	89.22405198268942	4	3.197139389024464
329	0x9f924f71241fd0ca517c8c5c3aef	4031	3	private car	20.15673672915134	2018-01-01 16:18:52.034752	2018-01-01 16:39:01.438956	1	81	0	0	0	0	0	0	1	0	13.233056022956172	4.445587106280634	0	2.5677063644806326
330	0x9f924f71241fd0ca517c8c5c3aef	31	4	stay at home	117.56683257709722	2018-01-01 16:39:01.438956	2018-01-01 18:36:35.448911	1	81	0	0	0	0	0	0	1	0	17.43646832190509	34.16583919895458	4	2.753522275492973
331	0x9f924f71241fd0ca517c8c5c3aef	3140	5	private car	15.82387345314361	2018-01-01 18:36:35.448911	2018-01-01 18:52:24.881318	1	81	0	0	0	0	0	0	1	0	14.734093010797906	3.8858403874952305	0	2.56451038128423
332	0x9f924f71241fd0ca517c8c5c3aef	40	6	gym	237.19160769923081	2018-01-01 18:52:24.881318	2018-01-01 22:49:36.377780	1	81	0	0	0	0	0	0	1	0	12.484326970035156	49.35295975109176	4	2.861846333104885
333	0x9f924f71241fd0ca517c8c5c3aef	4031	7	private car	19.823873453143612	2018-01-01 22:49:36.377780	2018-01-01 23:09:25.810187	1	81	0	0	0	0	0	0	1	0	1.5035188094077956	0.4967594435353548	0	2.5453839367829487
334	0x9f924f71241fd0ca517c8c5c3aef	31	8	stay at home	50.56983022649615	2018-01-01 23:09:25.810187	2018-01-02 00:00:00.000001	1	81	0	0	0	0	0	0	1	0	1.895720208575528	1.5977708184100388	0	2.5515555861438672
335	0x13c6ca62e4ce0df4697a452426ca3	31	0	stay at home	473.0	2018-01-01 00:00:00.000000	2018-01-01 07:53:00.000000	1	5	0	0	0	0	0	0	0	0	21.9397455418293	172.95832735475432	4	2.6197626306145767
336	0x13c6ca62e4ce0df4697a452426ca3	3139	1	private car	32.38986910807489	2018-01-01 07:53:00.000000	2018-01-01 08:25:23.392146	1	5	0	0	0	0	0	0	0	0	26.357804577485233	14.228764004016066	2	1.0253069131801493
337	0x13c6ca62e4ce0df4697a452426ca3	39	2	school	349.2825207242305	2018-01-01 08:25:23.392146	2018-01-01 14:14:40.343389	1	5	0	0	0	0	0	0	0	0	39.70655368962561	231.14675269974043	4	3.6949880062538027
338	0x13c6ca62e4ce0df4697a452426ca3	3931	3	private car	29.38986910807489	2018-01-01 14:14:40.343389	2018-01-01 14:44:03.735535	1	5	0	0	0	0	0	0	0	0	22.93837701653772	11.235931634461952	2	1.0073310978387455
339	0x13c6ca62e4ce0df4697a452426ca3	31	4	stay at home	555.9377410596197	2018-01-01 14:44:03.735535	2018-01-01 23:59:59.999999	1	5	0	0	0	0	0	0	0	0	15.855201024669826	146.90841069501852	4	2.2459502536527984
340	0x8c8b394314e7f2335c2396a7fecf	31	0	stay at home	478.0	2018-01-01 00:00:00.000000	2018-01-01 07:58:00.000000	0	15	0	0	0	0	0	0	0	0	21.9397455418293	174.7866394832401	4	2.6482235039979822
341	0x8c8b394314e7f2335c2396a7fecf	3139	1	metro	26.457063893544856	2018-01-01 07:58:00.000000	2018-01-01 08:24:27.423834	0	15	0	0	0	0	0	0	0	0	58.426466813425606	25.763212759281323	4	1.0976379879544196
342	0x8c8b394314e7f2335c2396a7fecf	39	2	school	354.751872955931	2018-01-01 08:24:27.423834	2018-01-01 14:19:12.536211	0	15	0	0	0	0	0	0	0	0	39.70655368962561	234.7662381669986	4	3.7748795222915925
343	0x8c8b394314e7f2335c2396a7fecf	3931	3	metro	22.457063893544856	2018-01-01 14:19:12.536211	2018-01-01 14:41:39.960045	0	15	0	0	0	0	0	0	0	0	50.846735719991955	19.031139880700813	3	1.0548241142672343
344	0x8c8b394314e7f2335c2396a7fecf	31	4	stay at home	558.3339992569794	2018-01-01 14:41:39.960045	2018-01-02 00:00:00.000000	0	15	0	0	0	0	0	0	0	0	15.855201024669826	147.541629952121	4	2.2543710781604847
345	0x81c597990957e9b2df154597a0f3	40	0	stay at home	476.0	2018-01-01 00:00:00.000000	2018-01-01 07:56:00.000000	1	23	0	0	0	0	0	0	0	0	18.45646768407492	146.42131029366104	4	2.239493991810989
346	0x81c597990957e9b2df154597a0f3	4030	1	by foot	34.738328106725845	2018-01-01 07:56:00.000000	2018-01-01 08:30:44.299686	1	23	0	0	0	0	0	0	0	0	52.985178089356396	30.676941687689396	4	1.1299808948560037
347	0x81c597990957e9b2df154597a0f3	30	2	industry	479.43697022446275	2018-01-01 08:30:44.299686	2018-01-01 16:30:10.517899	1	23	0	0	0	0	0	0	0	0	34.0710171385198	272.24842048929463	4	4.710943305217251
348	0x81c597990957e9b2df154597a0f3	3040	3	by foot	37.738328106725845	2018-01-01 16:30:10.517899	2018-01-01 17:07:54.817585	1	23	0	0	0	0	0	0	0	0	43.980183507137085	27.662309923105862	4	1.1100269026426666
349	0x81c597990957e9b2df154597a0f3	40	4	stay at home	119.84212134621757	2018-01-01 17:07:54.817585	2018-01-01 19:07:45.344866	1	23	0	0	0	0	0	0	0	0	9.467119529813829	18.909328124851584	3	1.0540650117749455
350	0x81c597990957e9b2df154597a0f3	4039	5	by foot	27.399542659403615	2018-01-01 19:07:45.344866	2018-01-01 19:35:09.317426	1	23	0	0	0	0	0	0	0	0	56.61772687013918	25.85499704428068	4	1.098233557846671
351	0x81c597990957e9b2df154597a0f3	39	6	free time	233.20573090285737	2018-01-01 19:35:09.317426	2018-01-01 23:28:21.661280	1	23	0	0	0	0	0	0	0	0	117.92956579874996	458.36417645256824	4	14.15166496919503
352	0x81c597990957e9b2df154597a0f3	3940	7	by foot	23.399542659403615	2018-01-01 23:28:21.661280	2018-01-01 23:51:45.633840	1	23	0	0	0	0	0	0	0	0	3.9475238849346104	1.5395042257423683	0	0.9512279690962067
353	0x81c597990957e9b2df154597a0f3	40	8	stay at home	8.239435994203404	2018-01-01 23:51:45.633840	2018-01-02 00:00:00.000000	1	23	0	0	0	0	0	0	0	0	0.921584031388808	0.12655554399846708	0	0.9433177875903365
354	0xcfc8bca6882057ae12940f095e93	31	0	stay at home	470.0	2018-01-01 00:00:00.000000	2018-01-01 07:50:00.000000	1	37	0	0	1	0	0	0	0	0	21.9397455418293	171.86134007766285	4	4.102833137031122
355	0xcfc8bca6882057ae12940f095e93	3139	1	private car	27.255049195778884	2018-01-01 07:50:00.000000	2018-01-01 08:17:15.302952	1	37	0	0	1	0	0	0	0	0	26.357804577485233	11.973054340868098	2	2.511729002743551
356	0xcfc8bca6882057ae12940f095e93	39	2	services	487.4206655230283	2018-01-01 08:17:15.302952	2018-01-01 16:24:40.542883	1	37	0	0	1	0	0	0	0	0	39.70655368962561	322.56324708371943	4	7.842346372388918
357	0xcfc8bca6882057ae12940f095e93	3931	3	private car	23.255049195778884	2018-01-01 16:24:40.542883	2018-01-01 16:47:55.845835	1	37	0	0	1	0	0	0	0	0	21.514483356203062	8.33867281450447	1	2.4902295998855317
358	0xcfc8bca6882057ae12940f095e93	31	4	stay at home	432.069236085414	2018-01-01 16:47:55.845835	2018-01-02 00:00:00.000000	1	37	0	0	1	0	0	0	0	0	17.43646832190509	125.56269246455088	4	3.479759776736631
359	0x1ae0eb7b3d266edeeca9167929cd5	39	0	stay at home	476.0	2018-01-01 00:00:00.000000	2018-01-01 07:56:00.000000	0	29	0	0	1	0	0	0	1	0	28.51188832253285	226.1943140254273	4	6.6884070877690505
360	0x1ae0eb7b3d266edeeca9167929cd5	3939	1	by foot	23.043162868605044	2018-01-01 07:56:00.000000	2018-01-01 08:19:02.589772	0	29	0	0	1	0	0	0	1	0	87.33087963982352	33.53966138331663	4	4.249261312205251
361	0x1ae0eb7b3d266edeeca9167929cd5	39	2	services	472.29792699315084	2018-01-01 08:19:02.589772	2018-01-01 16:11:20.465392	0	29	0	0	1	0	0	0	1	0	39.70655368962561	312.55538326087367	4	9.078097150522888
362	0x1ae0eb7b3d266edeeca9167929cd5	3939	3	by foot	14.935115612505822	2018-01-01 16:11:20.465392	2018-01-01 16:26:16.572329	0	29	0	0	1	0	0	0	1	0	73.78281466824572	18.365914454772337	3	4.150685233266636
363	0x1ae0eb7b3d266edeeca9167929cd5	39	4	running	219.57236234739779	2018-01-01 16:26:16.572329	2018-01-01 20:05:50.914070	0	29	0	0	1	0	0	0	1	0	73.78281466824572	270.01111528911576	4	7.749062988101604
364	0x1ae0eb7b3d266edeeca9167929cd5	3939	5	by foot	23.01993056515174	2018-01-01 20:05:50.914070	2018-01-01 20:28:52.109904	0	29	0	0	1	0	0	0	1	0	20.15182227392456	7.731559158450359	1	4.086682981294015
365	0x1ae0eb7b3d266edeeca9167929cd5	39	6	stay at home	211.13150161318868	2018-01-01 20:28:52.109904	2018-01-02 00:00:00.000001	0	29	0	0	1	0	0	0	1	0	6.794042938065993	23.907274792305888	3	4.18566423086391
366	0x5995ab3fe5895506bbe5c439cca	40	0	stay at home	471.0	2018-01-01 00:00:00.000000	2018-01-01 07:51:00.000000	1	23	0	0	0	0	0	0	0	0	18.45646768407492	144.8832713199881	4	2.2192296551961945
367	0x5995ab3fe5895506bbe5c439cca	4039	1	by foot	22.05005495927612	2018-01-01 07:51:00.000000	2018-01-01 08:13:03.003298	1	23	0	0	0	0	0	0	0	0	59.660126744398084	21.925151226522615	3	1.0730205804448678
368	0x5995ab3fe5895506bbe5c439cca	39	2	services	479.7526757399748	2018-01-01 08:13:03.003298	2018-01-01 16:12:48.163842	1	23	0	0	0	0	0	0	0	0	39.70655368962561	317.48875628351425	4	6.154961777563464
369	0x5995ab3fe5895506bbe5c439cca	3940	3	by foot	25.05005495927612	2018-01-01 16:12:48.163842	2018-01-01 16:37:51.167140	1	23	0	0	0	0	0	0	0	0	49.62865161294229	20.720007507649534	3	1.0654052512304502
370	0x5995ab3fe5895506bbe5c439cca	40	4	stay at home	442.14721434147293	2018-01-01 16:37:51.167140	2018-01-02 00:00:00.000000	1	23	0	0	0	0	0	0	0	0	8.588541856575384	63.28999761899914	4	1.3701824222850418
371	0x93f018fd0aa2ca53aeb59f599cff	39	0	stay at home	484.0	2018-01-01 00:00:00.000000	2018-01-01 08:04:00.000000	0	46	0	0	0	0	0	0	0	0	28.51188832253285	229.9958991350983	4	3.669941654150362
372	0x93f018fd0aa2ca53aeb59f599cff	3931	1	private car	26.671043033294463	2018-01-01 08:04:00.000000	2018-01-01 08:30:40.262582	0	46	0	0	0	0	0	0	0	0	27.29404542484932	12.132677667980834	2	1.0126838917792793
373	0x93f018fd0aa2ca53aeb59f599cff	31	2	services	482.8001091344652	2018-01-01 08:30:40.262582	2018-01-01 16:33:28.269130	0	46	0	0	0	0	0	0	0	0	31.257964414982627	251.52247718124738	4	4.167839683839609
374	0x93f018fd0aa2ca53aeb59f599cff	3139	3	private car	23.671043033294463	2018-01-01 16:33:28.269130	2018-01-01 16:57:08.531712	0	46	0	0	0	0	0	0	0	0	21.514483356203062	8.487837689396336	1	0.9911029359535624
375	0x93f018fd0aa2ca53aeb59f599cff	39	4	stay at home	422.85780479894595	2018-01-01 16:57:08.531712	2018-01-02 00:00:00.000000	0	46	0	0	0	0	0	0	0	0	24.87534894529427	175.31225747691516	4	2.6564627422635683
376	0x1deb62cccba268b0ff92b540815c3	40	0	stay at home	480.0	2018-01-01 00:00:00.000000	2018-01-01 08:00:00.000000	1	71	0	0	0	0	0	0	0	1	18.45646768407492	147.65174147259935	4	3.255838608075297
377	0x1deb62cccba268b0ff92b540815c3	4030	1	by foot	36.9441209521397	2018-01-01 08:00:00.000000	2018-01-01 08:36:56.647257	1	71	0	0	0	0	0	0	0	1	54.840440461199975	33.76719775778646	4	2.150807809416592
378	0x1deb62cccba268b0ff92b540815c3	30	2	industry	474.53118740069925	2018-01-01 08:36:56.647257	2018-01-01 16:31:28.518501	1	71	0	0	0	0	0	0	0	1	34.0710171385198	269.4626703115229	4	5.634018329966517
379	0x1deb62cccba268b0ff92b540815c3	3040	3	by foot	27.944120952139695	2018-01-01 16:31:28.518501	2018-01-01 16:59:25.165758	1	71	0	0	0	0	0	0	0	1	41.97034106034744	19.547071449881727	3	2.058045345616713
380	0x1deb62cccba268b0ff92b540815c3	40	4	stay at home	420.5805706950214	2018-01-01 16:59:25.165758	2018-01-02 00:00:00.000000	1	71	0	0	0	0	0	0	0	1	8.588541856575384	60.20289725794256	4	2.345410435211865
381	0xca54f35920987e167202083e9693	31	0	stay at home	481.0	2018-01-01 00:00:00.000000	2018-01-01 08:01:00.000000	0	29	0	0	0	0	1	0	0	1	21.9397455418293	175.88362676033157	4	29.90664822815745
382	0xca54f35920987e167202083e9693	3139	1	private car	21.589512146929827	2018-01-01 08:01:00.000000	2018-01-01 08:22:35.370729	0	29	0	0	0	0	1	0	0	1	27.29404542484932	9.821085420643982	1	28.240143173670713
383	0xca54f35920987e167202083e9693	39	2	services	486.29789479973255	2018-01-01 08:22:35.370729	2018-01-01 16:28:53.244417	0	29	0	0	0	0	1	0	0	1	39.70655368962561	321.82022448362477	4	33.5557565187796
384	0xca54f35920987e167202083e9693	3931	3	private car	21.589512146929827	2018-01-01 16:28:53.244417	2018-01-01 16:50:28.615146	0	29	0	0	0	0	1	0	0	1	21.514483356203062	7.7414533292277605	1	28.227940678823543
385	0xca54f35920987e167202083e9693	31	4	stay at home	109.6800681483115	2018-01-01 16:50:28.615146	2018-01-01 18:40:09.419235	0	29	0	0	0	0	1	0	0	1	17.43646832190509	31.87388389687375	4	28.379202638030883
386	0xca54f35920987e167202083e9693	3139	5	private car	18.850583388538066	2018-01-01 18:40:09.419235	2018-01-01 18:59:00.454238	0	29	0	0	0	0	1	0	0	1	23.730345174253774	7.4555141757677115	1	28.226274593514322
387	0xca54f35920987e167202083e9693	39	6	running	236.04271816662845	2018-01-01 18:59:00.454238	2018-01-01 22:55:03.017328	0	29	0	0	0	0	1	0	0	1	80.4878455657509	316.64283077859426	4	33.365467331332226
388	0xca54f35920987e167202083e9693	3931	7	private car	22.850583388538066	2018-01-01 22:55:03.017328	2018-01-01 23:17:54.052331	0	29	0	0	0	0	1	0	0	1	1.8922253278488679	0.7206408773985723	0	28.18783563930461
389	0xca54f35920987e167202083e9693	31	8	stay at home	42.09912781439175	2018-01-01 23:17:54.052331	2018-01-02 00:00:00.000000	0	29	0	0	0	0	1	0	0	1	1.895720208575528	1.3301361226857757	0	28.191251680334656
390	0x67432217ae215cd9ad3b5b7311f3	40	0	stay at home	470.0	2018-01-01 00:00:00.000000	2018-01-01 07:50:00.000000	1	40	0	0	0	0	0	1	0	0	18.45646768407492	144.57566352525353	4	3.215198844905601
391	0x67432217ae215cd9ad3b5b7311f3	4039	1	by foot	30.48793899468758	2018-01-01 07:50:00.000000	2018-01-01 08:20:29.276340	1	40	0	0	0	0	0	1	0	0	59.660126744398084	30.315238409975628	4	2.12756795264843
392	0x67432217ae215cd9ad3b5b7311f3	39	2	agriculture	474.749218495502	2018-01-01 08:20:29.276340	2018-01-01 16:15:14.229450	1	40	0	0	0	0	0	1	0	0	50.90583806362257	402.79178062605655	4	11.18992435242482
393	0x67432217ae215cd9ad3b5b7311f3	3940	3	by foot	27.48793899468758	2018-01-01 16:15:14.229450	2018-01-01 16:42:43.505790	1	40	0	0	0	0	0	1	0	0	49.62865161294229	22.736489132086017	3	2.0781780768967746
394	0x67432217ae215cd9ad3b5b7311f3	40	4	stay at home	103.11950014966379	2018-01-01 16:42:43.505790	2018-01-01 18:25:50.675799	1	40	0	0	0	0	0	1	0	0	8.588541856575384	14.760769054408652	2	2.0285357049979456
395	0x67432217ae215cd9ad3b5b7311f3	4039	5	by foot	27.64615376059818	2018-01-01 18:25:50.675799	2018-01-01 18:53:29.445025	1	40	0	0	0	0	0	1	0	0	54.2487767556713	24.996167058527558	3	2.0926733927744507
396	0x67432217ae215cd9ad3b5b7311f3	39	6	running	245.53703731585264	2018-01-01 18:53:29.445025	2018-01-01 22:59:01.667264	1	40	0	0	0	0	0	1	0	0	80.4878455657509	329.37911900250606	4	7.603042933455542
397	0x67432217ae215cd9ad3b5b7311f3	3940	7	by foot	24.64615376059818	2018-01-01 22:59:01.667264	2018-01-01 23:23:40.436490	1	40	0	0	0	0	0	1	0	0	4.049960048151172	1.6635989678502234	0	1.951925855501853
398	0x67432217ae215cd9ad3b5b7311f3	40	8	stay at home	36.32605852840993	2018-01-01 23:23:40.436490	2018-01-02 00:00:00.000002	1	40	0	0	0	0	0	1	0	0	0.921584031388808	0.5579585910512969	0	1.945725931670614
399	0x5af2de1b9d9b8ca8d3b2eaa1ad8b	31	0	stay at home	481.0	2018-01-01 00:00:00.000000	2018-01-01 08:01:00.000000	0	9	0	0	0	0	0	0	0	0	21.9397455418293	175.88362676033157	4	2.665448228157451
400	0x5af2de1b9d9b8ca8d3b2eaa1ad8b	3139	1	private car	31.83536402425172	2018-01-01 08:01:00.000000	2018-01-01 08:32:50.121841	0	9	0	0	0	0	0	0	0	0	27.29404542484932	14.48193119657567	2	1.0268421441837428
401	0x5af2de1b9d9b8ca8d3b2eaa1ad8b	39	2	school	349.73169193673044	2018-01-01 08:32:50.121841	2018-01-01 14:22:34.023357	0	9	0	0	0	0	0	0	0	0	39.70655368962561	231.44400338082318	4	3.701484887101173
402	0x5af2de1b9d9b8ca8d3b2eaa1ad8b	3931	3	private car	23.83536402425172	2018-01-01 14:22:34.023357	2018-01-01 14:46:24.145198	0	9	0	0	0	0	0	0	0	0	22.93837701653772	9.112409438578428	1	0.9947680742316468
403	0x5af2de1b9d9b8ca8d3b2eaa1ad8b	31	4	stay at home	553.5975800147662	2018-01-01 14:46:24.145198	2018-01-01 23:59:59.999999	0	9	0	0	0	0	0	0	0	0	15.855201024669826	146.2900152984143	4	2.237756922814174
404	0x1b303a1d1e25bc77c0a18c357d0f8	41	0	stay at home	485.0	2018-01-01 00:00:00.000000	2018-01-01 08:05:00.000000	0	3	0	0	0	0	0	0	1	0	18.43280385597859	148.99849783582695	4	3.873865216922834
405	0x1b303a1d1e25bc77c0a18c357d0f8	4139	1	private car	36.95895858826475	2018-01-01 08:05:00.000000	2018-01-01 08:41:57.537515	0	3	0	0	0	0	0	0	1	0	23.81977292758857	14.67256668687693	2	2.627999693744936
406	0x1b303a1d1e25bc77c0a18c357d0f8	39	2	school	364.5984656177177	2018-01-01 08:41:57.537515	2018-01-01 14:46:33.445452	0	3	0	0	0	0	0	0	1	0	39.70655368962561	241.2824758367504	4	5.523089307985142
407	0x1b303a1d1e25bc77c0a18c357d0f8	3941	3	private car	28.95895858826475	2018-01-01 14:46:33.445452	2018-01-01 15:15:30.982967	0	3	0	0	0	0	0	0	1	0	19.940625668017372	9.624329215736736	1	2.597782248517827
408	0x1b303a1d1e25bc77c0a18c357d0f8	41	4	stay at home	524.4836172057528	2018-01-01 15:15:30.982967	2018-01-01 23:59:59.999999	0	3	0	0	0	0	0	0	1	0	12.768736607247556	111.6165527152785	4	3.423128217649729
409	0x10c93f79fd8a21bf75938ecc0b236	31	0	stay at home	488.0	2018-01-01 00:00:00.000000	2018-01-01 08:08:00.000000	0	5	0	0	0	0	0	0	0	0	21.9397455418293	178.44326374021162	4	2.7060761992079234
410	0x10c93f79fd8a21bf75938ecc0b236	3139	1	private car	22.65703030651536	2018-01-01 08:08:00.000000	2018-01-01 08:30:39.421818	0	5	0	0	0	0	0	0	0	0	27.29404542484932	10.306700239636966	2	1.0018142421657663
411	0x10c93f79fd8a21bf75938ecc0b236	39	2	school	367.6307557127944	2018-01-01 08:30:39.421818	2018-01-01 14:38:17.267161	0	5	0	0	0	0	0	0	0	0	39.70655368962561	243.2891723277951	4	3.9698924690762456
412	0x10c93f79fd8a21bf75938ecc0b236	3931	3	private car	18.65703030651536	2018-01-01 14:38:17.267161	2018-01-01 14:56:56.688979	0	5	0	0	0	0	0	0	0	0	22.93837701653772	7.132699919663661	1	0.9831970280421232
413	0x10c93f79fd8a21bf75938ecc0b236	31	4	stay at home	543.0551836741748	2018-01-01 14:56:56.688979	2018-01-01 23:59:59.999999	0	5	0	0	0	0	0	0	0	0	15.855201024669826	143.50415174405063	4	2.2012151236251984
414	0x29abdbb6c210ed758b32b4cf7fef	40	0	stay at home	477.0	2018-01-01 00:00:00.000000	2018-01-01 07:57:00.000000	1	11	0	0	0	0	0	0	0	0	18.45646768407492	146.7289180883956	4	2.243569009928967
415	0x29abdbb6c210ed758b32b4cf7fef	4039	1	by foot	32.65251402481475	2018-01-01 07:57:00.000000	2018-01-01 08:29:39.150841	1	11	0	0	0	0	0	0	0	0	59.660126744398084	32.46755208739473	4	1.1420024228728358
416	0x29abdbb6c210ed758b32b4cf7fef	39	2	school	350.26462076265835	2018-01-01 08:29:39.150841	2018-01-01 14:19:55.028087	1	11	0	0	0	0	0	0	0	0	39.70655368962561	231.79668283148078	4	3.7092080697076426
417	0x29abdbb6c210ed758b32b4cf7fef	3940	3	by foot	34.65251402481475	2018-01-01 14:19:55.028087	2018-01-01 14:54:34.178928	1	11	0	0	0	0	0	0	0	0	56.31599623879532	32.524847491437825	4	1.1423891884589155
418	0x29abdbb6c210ed758b32b4cf7fef	40	4	stay at home	545.4303511877122	2018-01-01 14:54:34.178928	2018-01-01 23:59:59.999999	1	11	0	0	0	0	0	0	0	0	8.716131308400007	79.23404267564716	4	1.5055724513314224
419	0x41ad9bae69a7b0107ab274b33423	39	0	stay at home	478.0	2018-01-01 00:00:00.000000	2018-01-01 07:58:00.000000	0	1	0	0	0	0	0	0	1	0	28.51188832253285	227.14471030284506	4	5.208619314714223
420	0x41ad9bae69a7b0107ab274b33423	3939	1	private car	20.758891943398925	2018-01-01 07:58:00.000000	2018-01-01 08:18:45.533517	0	1	0	0	0	0	0	0	1	0	29.942015876510922	10.359384535800421	2	2.6021262198129484
421	0x41ad9bae69a7b0107ab274b33423	39	2	school	345.33084047348325	2018-01-01 08:18:45.533517	2018-01-01 14:04:05.383945	0	1	0	0	0	0	0	0	1	0	39.70655368962561	228.53162596573165	4	5.238319537249467
422	0x41ad9bae69a7b0107ab274b33423	3939	3	private car	15.758891943398925	2018-01-01 14:04:05.383945	2018-01-01 14:19:50.917462	0	1	0	0	0	0	0	0	1	0	29.752820787648503	7.814524796731101	1	2.58716689715225
423	0x41ad9bae69a7b0107ab274b33423	39	4	stay at home	580.1513756397189	2018-01-01 14:19:50.917462	2018-01-02 00:00:00.000000	0	1	0	0	0	0	0	0	1	0	29.256940441187695	282.8909040660728	4	6.6167646958180715
424	0x1b0674a19b0dae586b8dea4f50e8a	40	0	stay at home	470.0	2018-01-01 00:00:00.000000	2018-01-01 07:50:00.000000	0	37	0	0	0	0	0	0	0	0	18.45646768407492	144.57566352525353	4	2.215198844905601
425	0x1b0674a19b0dae586b8dea4f50e8a	4030	1	private car	34.57181968924841	2018-01-01 07:50:00.000000	2018-01-01 08:24:34.309181	0	37	0	0	0	0	0	0	0	0	18.166346773493622	10.467394417759685	2	1.0027661196776865
426	0x1b0674a19b0dae586b8dea4f50e8a	30	2	industry	470.2871847715653	2018-01-01 08:24:34.309181	2018-01-01 16:14:51.540267	0	37	0	0	0	0	0	0	0	0	34.0710171385198	267.05271220630385	4	4.568484493087813
427	0x1b0674a19b0dae586b8dea4f50e8a	3040	3	private car	32.57181968924841	2018-01-01 16:14:51.540267	2018-01-01 16:47:25.849448	0	37	0	0	0	0	0	0	0	0	14.38983122069055	7.811716464650831	1	0.9871505130397429
428	0x1b0674a19b0dae586b8dea4f50e8a	40	4	stay at home	116.2327324122809	2018-01-01 16:47:25.849448	2018-01-01 18:43:39.813393	0	37	0	0	0	0	0	0	0	0	8.588541856575384	16.637828123783347	3	1.040009205141347
429	0x1b0674a19b0dae586b8dea4f50e8a	4030	5	private car	18.291406066695178	2018-01-01 18:43:39.813393	2018-01-01 19:01:57.297757	0	37	0	0	0	0	0	0	0	0	16.174826698325752	4.93100538662498	0	0.9704865278143983
430	0x1b0674a19b0dae586b8dea4f50e8a	30	6	shopping	245.58049212405712	2018-01-01 19:01:57.297757	2018-01-01 23:07:32.127284	0	37	0	0	0	0	0	0	0	0	30.13489045210021	123.34235378885533	4	1.9539506763311316
431	0x1b0674a19b0dae586b8dea4f50e8a	3040	7	private car	18.291406066695178	2018-01-01 23:07:32.127284	2018-01-01 23:25:49.611648	0	37	0	0	0	0	0	0	0	0	1.6570087918025227	0.5051503444490651	0	0.9454308197469765
432	0x1b0674a19b0dae586b8dea4f50e8a	40	8	stay at home	34.173139180209546	2018-01-01 23:25:49.611648	2018-01-01 23:59:59.999999	0	37	0	0	0	0	0	0	0	0	0.921584031388808	0.5248903228484723	0	0.9455411232342374
433	0x12550adb01ff2e54b0293f1cc4c57	31	0	stay at home	484.0	2018-01-01 00:00:00.000000	2018-01-01 08:04:00.000000	0	56	0	0	0	0	0	0	0	0	21.9397455418293	176.980614037423	4	2.682784986335923
434	0x12550adb01ff2e54b0293f1cc4c57	3131	1	private car	21.050073295335046	2018-01-01 08:04:00.000000	2018-01-01 08:25:03.004398	0	56	0	0	0	0	0	0	0	0	24.044588011525097	8.435672333312295	1	0.990797428735462
435	0x12550adb01ff2e54b0293f1cc4c57	31	2	services	473.35456358103636	2018-01-01 08:25:03.004398	2018-01-01 16:18:24.278213	0	56	0	0	0	0	0	0	0	0	31.257964414982627	246.60166840142776	4	4.0483761911050475
436	0x12550adb01ff2e54b0293f1cc4c57	3131	3	private car	22.050073295335046	2018-01-01 16:18:24.278213	2018-01-01 16:40:27.282611	0	56	0	0	0	0	0	0	0	0	17.732001683293312	6.516532279827032	1	0.9796231772946555
437	0x12550adb01ff2e54b0293f1cc4c57	31	4	stay at home	122.72407287581828	2018-01-01 16:40:27.282611	2018-01-01 18:43:10.726984	0	56	0	0	0	0	0	0	0	0	17.43646832190509	35.66457348390628	4	1.1637850057549468
438	0x12550adb01ff2e54b0293f1cc4c57	3130	5	private car	31.19968684624408	2018-01-01 18:43:10.726984	2018-01-01 19:14:22.708195	0	56	0	0	0	0	0	0	0	0	21.387925797109386	11.121609786008635	2	1.0066507323835314
439	0x12550adb01ff2e54b0293f1cc4c57	30	6	shopping	251.38190514950256	2018-01-01 19:14:22.708195	2018-01-01 23:25:45.622504	0	56	0	0	0	0	0	0	0	0	30.13489045210021	126.25610288867509	4	1.9878895892234674
440	0x12550adb01ff2e54b0293f1cc4c57	3031	7	private car	23.19968684624408	2018-01-01 23:25:45.622504	2018-01-01 23:48:57.603715	0	56	0	0	0	0	0	0	0	0	2.1523322717279734	0.8322239115525684	0	0.9472601094855116
441	0x12550adb01ff2e54b0293f1cc4c57	31	8	stay at home	11.039938110484627	2018-01-01 23:48:57.603715	2018-01-02 00:00:00.000002	0	56	0	0	0	0	0	0	0	0	1.895720208575528	0.348810562957814	0	0.9445576752615777
442	0x1838a3843c1763f01cbe25a43ead5	40	0	stay at home	478.0	2018-01-01 00:00:00.000000	2018-01-01 07:58:00.000000	0	11	0	0	0	0	0	0	0	0	18.45646768407492	147.0365258831302	4	2.247651443013327
443	0x1838a3843c1763f01cbe25a43ead5	4039	1	private car	19.48829723198422	2018-01-01 07:58:00.000000	2018-01-01 08:17:29.297834	0	11	0	0	0	0	0	0	0	0	20.454900598079345	6.643853045101035	1	0.9803605875599806
444	0x1838a3843c1763f01cbe25a43ead5	39	2	school	355.86360914315566	2018-01-01 08:17:29.297834	2018-01-01 14:13:21.114383	0	11	0	0	0	0	0	0	0	0	39.70655368962561	235.50195837711087	4	3.791328836026931
445	0x1838a3843c1763f01cbe25a43ead5	3940	3	private car	23.48829723198422	2018-01-01 14:13:21.114383	2018-01-01 14:36:50.412217	0	11	0	0	0	0	0	0	0	0	19.308341567586968	7.558667763269314	1	0.9856753152186389
446	0x1838a3843c1763f01cbe25a43ead5	40	4	stay at home	563.1597963928759	2018-01-01 14:36:50.412217	2018-01-02 00:00:00.000001	0	11	0	0	0	0	0	0	0	0	8.716131308400007	81.80957888286865	4	1.5286647029888183
447	0x14f3c13b4a786ef79a82680876206	30	0	stay at home	481.0	2018-01-01 00:00:00.000000	2018-01-01 08:01:00.000000	0	56	0	0	0	0	0	0	0	1	24.088032608744278	193.1057280801	4	3.9510317440558644
448	0x14f3c13b4a786ef79a82680876206	3039	1	private car	22.4761332505434	2018-01-01 08:01:00.000000	2018-01-01 08:23:28.567995	0	56	0	0	0	0	0	0	0	1	28.375988780055923	10.62970841560769	2	2.0037285104016647
449	0x14f3c13b4a786ef79a82680876206	39	2	services	489.90708520744545	2018-01-01 08:23:28.567995	2018-01-01 16:33:22.993107	0	56	0	0	0	0	0	0	0	1	39.70655368962561	324.2086996952903	4	7.4043241790992385
450	0x14f3c13b4a786ef79a82680876206	3930	3	private car	12.4761332505434	2018-01-01 16:33:22.993107	2018-01-01 16:45:51.561102	0	56	0	0	0	0	0	0	0	1	22.67125855393744	4.71416071127409	0	1.9692435954446705
451	0x14f3c13b4a786ef79a82680876206	30	4	stay at home	113.07896071274162	2018-01-01 16:45:51.561102	2018-01-01 18:38:56.298745	0	56	0	0	0	0	0	0	0	1	19.71145954411603	37.149189322998204	4	2.174041076035369
452	0x14f3c13b4a786ef79a82680876206	3039	5	private car	15.869727031662038	2018-01-01 18:38:56.298745	2018-01-01 18:54:48.482367	0	56	0	0	0	0	0	0	0	1	24.72542537446958	6.539762523909372	1	1.9797576797208203
453	0x14f3c13b4a786ef79a82680876206	39	6	shopping	267.9059103974154	2018-01-01 18:54:48.482367	2018-01-01 23:22:42.836991	0	56	0	0	0	0	0	0	0	1	35.87458259502041	160.18354517077026	4	3.4292553060267017
454	0x14f3c13b4a786ef79a82680876206	3930	7	private car	22.869727031662038	2018-01-01 23:22:42.836991	2018-01-01 23:45:35.020613	0	56	0	0	0	0	0	0	0	1	2.0732414526341	0.790241101541139	0	1.9470251059715271
455	0x14f3c13b4a786ef79a82680876206	30	8	stay at home	14.416323117986622	2018-01-01 23:45:35.020613	2018-01-02 00:00:00.000000	0	56	0	0	0	0	0	0	0	1	2.3371999258228198	0.5615638220332689	0	1.945746082387425
456	0x1658db7c8f0bba3b3bd733be888e2	39	0	stay at home	470.0	2018-01-01 00:00:00.000000	2018-01-01 07:50:00.000000	0	86	0	0	0	0	0	0	0	0	28.51188832253285	223.343125193174	4	3.528447137936504
457	0x1658db7c8f0bba3b3bd733be888e2	3939	1	by foot	25.22363622174224	2018-01-01 07:50:00.000000	2018-01-01 08:15:13.418173	0	86	0	0	0	0	0	0	0	0	87.33087963982352	36.713372315994405	4	1.1710210146875113
458	0x1658db7c8f0bba3b3bd733be888e2	39	2	services	489.8858235951634	2018-01-01 08:15:13.418173	2018-01-01 16:25:06.567589	0	86	0	0	0	0	0	0	0	0	39.70655368962561	324.1946292727969	4	6.403791641998744
459	0x1658db7c8f0bba3b3bd733be888e2	3931	3	by foot	19.789801734684197	2018-01-01 16:25:06.567589	2018-01-01 16:44:53.955693	0	86	0	0	0	0	0	0	0	0	62.75057645559227	20.69702444655522	3	1.065260547179023
460	0x1658db7c8f0bba3b3bd733be888e2	31	4	free time	252.46190385152676	2018-01-01 16:44:53.955693	2018-01-01 20:57:21.669924	0	86	0	0	0	0	0	0	0	0	72.70120690150257	305.9047517776183	4	5.7476845284643
461	0x1658db7c8f0bba3b3bd733be888e2	3139	5	by foot	17.761512890232282	2018-01-01 20:57:21.669924	2018-01-01 21:15:07.360697	0	86	0	0	0	0	0	0	0	0	13.920543540408048	4.120831892199955	0	0.9658508236895329
462	0x1658db7c8f0bba3b3bd733be888e2	39	6	stay at home	164.87732170665117	2018-01-01 21:15:07.360697	2018-01-01 23:59:59.999999	0	86	0	0	0	0	0	0	0	0	2.2679667773899945	6.232271466262118	1	0.9779788102096015
463	0x1a8cbbb4036ab3802f7de95b130b4	40	0	stay at home	475.0	2018-01-01 00:00:00.000000	2018-01-01 07:55:00.000000	0	37	0	0	0	0	0	0	0	0	18.45646768407492	146.11370249892644	4	2.2354263751915107
464	0x1a8cbbb4036ab3802f7de95b130b4	4039	1	by foot	36.12897962534937	2018-01-01 07:55:00.000000	2018-01-01 08:31:07.738778	0	37	0	0	0	0	0	0	0	0	59.660126744398084	35.92432505990199	4	1.1655729411492217
465	0x1a8cbbb4036ab3802f7de95b130b4	39	2	services	457.8521803279512	2018-01-01 08:31:07.738778	2018-01-01 16:08:58.869598	0	37	0	0	0	0	0	0	0	0	39.70655368962561	302.99553633506565	4	5.6497066290044415
466	0x1a8cbbb4036ab3802f7de95b130b4	3940	3	by foot	31.128979625349373	2018-01-01 16:08:58.869598	2018-01-01 16:40:06.608376	0	37	0	0	0	0	0	0	0	0	49.62865161294229	25.748154748214052	4	1.0975403103730115
467	0x1a8cbbb4036ab3802f7de95b130b4	40	4	stay at home	439.88986042135	2018-01-01 16:40:06.608376	2018-01-02 00:00:00.000001	0	37	0	0	0	0	0	0	0	0	8.588541856575384	62.96687464186447	4	1.3675683409056705
468	0x128c0f5a9d7c0123ece63419602	31	0	stay at home	490.0	2018-01-01 00:00:00.000000	2018-01-01 08:10:00.000000	1	13	0	0	0	0	0	0	1	0	21.9397455418293	179.17458859160593	4	4.3177975242813655
469	0x128c0f5a9d7c0123ece63419602	3139	1	private car	13.97103138593691	2018-01-01 08:10:00.000000	2018-01-01 08:23:58.261883	1	13	0	0	0	0	0	0	1	0	27.29404542484932	6.355432754662626	1	2.5786909237059277
470	0x128c0f5a9d7c0123ece63419602	39	2	school	374.092453086539	2018-01-01 08:23:58.261883	2018-01-01 14:38:03.809068	1	13	0	0	0	0	0	0	1	0	39.70655368962561	247.56536788940684	4	5.67149935792998
471	0x128c0f5a9d7c0123ece63419602	3931	3	private car	17.97103138593691	2018-01-01 14:38:03.809068	2018-01-01 14:56:02.070951	1	13	0	0	0	0	0	0	1	0	22.93837701653772	6.870438221777555	1	2.581674285858153
472	0x128c0f5a9d7c0123ece63419602	31	4	stay at home	543.9654841415871	2018-01-01 14:56:02.070951	2018-01-01 23:59:59.999999	1	13	0	0	0	0	0	0	1	0	15.855201024669826	143.74470169244515	4	3.8043467070155974
473	0x1d1ff56e74ca09c9a1368d9f8ca7	40	0	stay at home	474.0	2018-01-01 00:00:00.000000	2018-01-01 07:54:00.000000	0	66	0	0	0	0	0	0	0	0	18.45646768407492	145.80609470419188	4	2.231366146627113
474	0x1d1ff56e74ca09c9a1368d9f8ca7	4039	1	private car	21.48291539976027	2018-01-01 07:54:00.000000	2018-01-01 08:15:28.974924	0	66	0	0	0	0	0	0	0	0	20.454900598079345	7.323848317650738	1	0.9843083605854969
475	0x1d1ff56e74ca09c9a1368d9f8ca7	39	2	services	477.1013785224511	2018-01-01 08:15:28.974924	2018-01-01 16:12:35.057635	0	66	0	0	0	0	0	0	0	0	39.70655368962561	315.7341916949349	4	6.091467813237061
476	0x1d1ff56e74ca09c9a1368d9f8ca7	3940	3	private car	22.48291539976027	2018-01-01 16:12:35.057635	2018-01-01 16:35:04.032559	0	66	0	0	0	0	0	0	0	0	17.015537695865927	6.375981574959757	1	0.9788097866018997
477	0x1d1ff56e74ca09c9a1368d9f8ca7	40	4	stay at home	124.37871238078449	2018-01-01 16:35:04.032559	2018-01-01 18:39:26.755302	0	66	0	0	0	0	0	0	0	0	8.588541856575384	17.803862955821973	3	1.0472009366740664
478	0x1d1ff56e74ca09c9a1368d9f8ca7	4039	5	private car	22.096450613724787	2018-01-01 18:39:26.755302	2018-01-01 19:01:32.542339	0	66	0	0	0	0	0	0	0	0	19.005686335853223	6.999303491668746	1	0.9824222076240642
479	0x1d1ff56e74ca09c9a1368d9f8ca7	39	6	free time	238.73794020794082	2018-01-01 19:01:32.542339	2018-01-01 23:00:16.818751	0	66	0	0	0	0	0	0	0	0	117.92956579874996	469.23769380683984	4	15.090943118536694
480	0x1d1ff56e74ca09c9a1368d9f8ca7	3940	7	private car	23.096450613724787	2018-01-01 23:00:16.818751	2018-01-01 23:23:22.605788	0	66	0	0	0	0	0	0	0	0	1.3534367605490092	0.5209930883136642	0	0.9455193451615214
481	0x1d1ff56e74ca09c9a1368d9f8ca7	40	8	stay at home	36.62323686185346	2018-01-01 23:23:22.605788	2018-01-02 00:00:00.000000	0	66	0	0	0	0	0	0	0	0	0.921584031388808	0.5625231711609017	0	0.9457514445496397
482	0x1b4d23b95c654da07d6cf6593cfbf	31	0	stay at home	477.0	2018-01-01 00:00:00.000000	2018-01-01 07:57:00.000000	0	25	0	0	0	0	0	0	0	0	21.9397455418293	174.42097705754293	4	2.6425067004578677
483	0x1b4d23b95c654da07d6cf6593cfbf	3139	1	private car	28.941643551675217	2018-01-01 07:57:00.000000	2018-01-01 08:25:56.498613	0	25	0	0	0	0	0	0	0	0	26.357804577485233	12.71396974810485	2	1.0161688854829025
484	0x1b4d23b95c654da07d6cf6593cfbf	39	2	industry	479.28441767512453	2018-01-01 08:25:56.498613	2018-01-01 16:25:13.563674	0	25	0	0	0	0	0	0	0	0	39.70655368962561	317.17887438363795	4	6.143699883755428
485	0x1b4d23b95c654da07d6cf6593cfbf	3939	3	private car	12.80194396872674	2018-01-01 16:25:13.563674	2018-01-01 16:38:01.680312	0	25	0	0	0	0	0	0	0	0	25.29696502911282	5.397505481359035	1	0.9731658660636892
486	0x1b4d23b95c654da07d6cf6593cfbf	39	4	shopping	241.57421883060871	2018-01-01 16:38:01.680312	2018-01-01 20:39:36.133442	0	25	0	0	0	0	0	0	0	0	32.88605453784667	132.4070489233517	4	2.0614830668512165
487	0x1b4d23b95c654da07d6cf6593cfbf	3931	5	private car	28.20902440148673	2018-01-01 20:39:36.133442	2018-01-01 21:07:48.674906	0	25	0	0	0	0	0	0	0	0	4.772757785282759	2.2439140137904516	0	0.9551962443188788
488	0x1b4d23b95c654da07d6cf6593cfbf	31	6	stay at home	172.18875157237812	2018-01-01 21:07:48.674906	2018-01-02 00:00:00.000000	0	25	0	0	0	0	0	0	0	0	1.600067423791844	4.591893535572481	0	0.9685434739677139
489	0x13777614023c773acaba83e323e1b	30	0	stay at home	477.0	2018-01-01 00:00:00.000000	2018-01-01 07:57:00.000000	0	5	0	0	0	0	0	0	1	0	24.088032608744278	191.499859239517	4	4.523156916628884
490	0x13777614023c773acaba83e323e1b	3039	1	by foot	19.568703647776765	2018-01-01 07:57:00.000000	2018-01-01 08:16:34.122219	0	5	0	0	0	0	0	0	1	0	80.65593098478185	26.305533514612193	4	2.7011616885805436
491	0x13777614023c773acaba83e323e1b	39	2	school	366.55559173876776	2018-01-01 08:16:34.122219	2018-01-01 14:23:07.457723	0	5	0	0	0	0	0	0	1	0	39.70655368962561	242.5776547267978	4	5.553233847109187
492	0x13777614023c773acaba83e323e1b	3930	3	by foot	23.568703647776765	2018-01-01 14:23:07.457723	2018-01-01 14:46:41.579942	0	5	0	0	0	0	0	0	1	0	73.68546413640186	28.944514456328974	4	2.7184704479301933
493	0x13777614023c773acaba83e323e1b	30	4	stay at home	553.3070009656788	2018-01-01 14:46:41.579942	2018-01-02 00:00:00.000000	0	5	0	0	0	0	0	0	1	0	20.428115376500415	188.38365423920519	4	4.469814508659352
494	0x9cc6388b8b22cece861f16ecdc7e	30	0	stay at home	480.0	2018-01-01 00:00:00.000000	2018-01-01 08:00:00.000000	0	26	0	0	0	0	0	0	1	1	24.088032608744278	192.70426086995423	4	5.5440382159434485
495	0x9cc6388b8b22cece861f16ecdc7e	3039	1	private car	13.231953575624228	2018-01-01 08:00:00.000000	2018-01-01 08:13:13.917215	0	26	0	0	0	0	0	0	1	1	28.375988780055923	6.257829436668899	1	3.5781265427237665
496	0x9cc6388b8b22cece861f16ecdc7e	39	2	services	482.78093831853033	2018-01-01 08:13:13.917215	2018-01-01 16:16:00.773514	0	26	0	0	0	0	0	0	1	1	39.70655368962561	319.4927874612093	4	8.828293469800723
497	0x9cc6388b8b22cece861f16ecdc7e	3939	3	private car	17.85918565526163	2018-01-01 16:16:00.773514	2018-01-01 16:33:52.324653	0	26	0	0	0	0	0	0	1	1	25.29696502911282	7.529719916159779	1	3.585506698558771
498	0x9cc6388b8b22cece861f16ecdc7e	39	4	gym	234.10583783911088	2018-01-01 16:33:52.324653	2018-01-01 20:27:58.674923	0	26	0	0	0	0	0	0	1	1	32.88605453784667	128.31362251342148	4	4.612209775650539
499	0x9cc6388b8b22cece861f16ecdc7e	3930	5	private car	23.578078070834117	2018-01-01 20:27:58.674923	2018-01-01 20:51:33.359607	0	26	0	0	0	0	0	0	1	1	7.036683058459733	2.7651910418679893	0	3.558143500052286
500	0x9cc6388b8b22cece861f16ecdc7e	30	6	stay at home	188.44400654063884	2018-01-01 20:51:33.359607	2018-01-01 23:59:59.999999	0	26	0	0	0	0	0	0	1	1	7.044767076904815	22.1257355519588	3	3.674293350556629
501	0xf2397cbf37d0783c65ef49ca13ae	31	0	stay at home	477.0	2018-01-01 00:00:00.000000	2018-01-01 07:57:00.000000	1	25	0	0	0	0	0	0	1	0	21.9397455418293	174.42097705754293	4	4.242506700457868
502	0xf2397cbf37d0783c65ef49ca13ae	3139	1	by foot	32.66860541337023	2018-01-01 07:57:00.000000	2018-01-01 08:29:40.116325	1	25	0	0	0	0	0	0	1	0	76.87693001766527	41.857701535639734	4	2.807170288281344
503	0xf2397cbf37d0783c65ef49ca13ae	39	2	industry	484.37299965056104	2018-01-01 08:29:40.116325	2018-01-01 16:34:02.496304	1	25	0	0	0	0	0	0	1	0	39.70655368962561	320.54637527383346	4	7.867196201695188
504	0xf2397cbf37d0783c65ef49ca13ae	3931	3	by foot	27.66860541337023	2018-01-01 16:34:02.496304	2018-01-01 17:01:42.612629	1	25	0	0	0	0	0	0	1	0	65.5246101669597	30.216243059575255	4	2.7269084478441896
505	0xf2397cbf37d0783c65ef49ca13ae	31	4	stay at home	112.77253302569433	2018-01-01 17:01:42.612629	2018-01-01 18:54:28.964611	1	25	0	0	0	0	0	0	1	0	20.00542576557187	37.6010422973505	4	2.777180485246662
506	0xf2397cbf37d0783c65ef49ca13ae	3131	5	by foot	24.607756753000686	2018-01-01 18:54:28.964611	2018-01-01 19:19:05.430016	1	25	0	0	0	0	0	0	1	0	59.08583368587766	24.232830381505522	3	2.6877550960511205
507	0xf2397cbf37d0783c65ef49ca13ae	31	6	free time	243.4559409569762	2018-01-01 19:19:05.430016	2018-01-01 23:22:32.786473	1	25	0	0	0	0	0	0	1	0	84.66968490041354	343.55563013268096	4	8.780103328295903
508	0xf2397cbf37d0783c65ef49ca13ae	3131	7	by foot	23.607756753000686	2018-01-01 23:22:32.786473	2018-01-01 23:46:09.251878	1	25	0	0	0	0	0	0	1	0	5.622898923740974	2.212400500639771	0	2.5550183604909735
509	0xf2397cbf37d0783c65ef49ca13ae	31	8	stay at home	13.845802034026747	2018-01-01 23:46:09.251878	2018-01-02 00:00:00.000000	1	25	0	0	0	0	0	0	1	0	1.895720208575528	0.4374627786640109	0	2.545052691371162
510	0x74af57ad0d616872ed289098ffc7	40	0	stay at home	475.0	2018-01-01 00:00:00.000000	2018-01-01 07:55:00.000000	1	1	0	0	0	0	0	0	0	1	18.45646768407492	146.11370249892644	4	3.2354263751915107
511	0x74af57ad0d616872ed289098ffc7	4039	1	private car	27.263064623411573	2018-01-01 07:55:00.000000	2018-01-01 08:22:15.783877	1	1	0	0	0	0	0	0	0	1	20.454900598079345	9.294387947848287	1	1.9958385158449898
512	0x74af57ad0d616872ed289098ffc7	39	2	school	333.87737010434194	2018-01-01 08:22:15.783877	2018-01-01 13:56:08.426083	1	1	0	0	0	0	0	0	0	1	39.70655368962561	220.95199536331756	4	4.478935278772957
513	0x74af57ad0d616872ed289098ffc7	3940	3	private car	26.263064623411573	2018-01-01 13:56:08.426083	2018-01-01 14:22:24.209960	1	1	0	0	0	0	0	0	0	1	20.03585366130812	8.770048658202542	1	1.9927573429429888
514	0x74af57ad0d616872ed289098ffc7	40	4	stay at home	577.596500648835	2018-01-01 14:22:24.209960	2018-01-01 23:59:59.999999	1	1	0	0	0	0	0	0	0	1	8.716131308400007	83.9067823821266	4	2.547729601503188
515	0x1370892cb9d9553cd54d2fc4bb83b	31	0	stay at home	480.0	2018-01-01 00:00:00.000000	2018-01-01 08:00:00.000000	1	51	0	0	0	0	0	0	0	1	21.9397455418293	175.5179643346344	4	3.6596942410624353
516	0x1370892cb9d9553cd54d2fc4bb83b	3139	1	private car	24.388676296423625	2018-01-01 08:00:00.000000	2018-01-01 08:24:23.320578	1	51	0	0	0	0	0	0	0	1	27.29404542484932	11.094427311442205	2	2.0064890285182466
517	0x1370892cb9d9553cd54d2fc4bb83b	39	2	services	488.3016389800869	2018-01-01 08:24:23.320578	2018-01-01 16:32:41.418917	1	51	0	0	0	0	0	0	0	1	39.70655368962561	323.1462540815834	4	7.3642370707126235
518	0x1370892cb9d9553cd54d2fc4bb83b	3931	3	private car	24.388676296423625	2018-01-01 16:32:41.418917	2018-01-01 16:57:04.739495	1	51	0	0	0	0	0	0	0	1	21.514483356203062	8.745162837653837	1	1.9926113436954747
519	0x1370892cb9d9553cd54d2fc4bb83b	31	4	stay at home	104.26039916641568	2018-01-01 16:57:04.739495	2018-01-01 18:41:20.363445	1	51	0	0	0	0	0	0	0	1	17.43646832190509	30.29888578823978	4	2.1274589852430696
520	0x1370892cb9d9553cd54d2fc4bb83b	3140	5	private car	16.133348785227952	2018-01-01 18:41:20.363445	2018-01-01 18:57:28.364372	1	51	0	0	0	0	0	0	0	1	14.734093010797906	3.9618376929532007	0	1.9649436827076063
521	0x1370892cb9d9553cd54d2fc4bb83b	40	6	running	244.07255256015262	2018-01-01 18:57:28.364372	2018-01-01 23:01:32.717526	1	51	0	0	0	0	0	0	0	1	28.009707945591693	113.94001524574921	4	2.8483354736457165
522	0x1370892cb9d9553cd54d2fc4bb83b	4031	7	private car	18.133348785227952	2018-01-01 23:01:32.717526	2018-01-01 23:19:40.718453	1	51	0	0	0	0	0	0	0	1	1.4325275796428827	0.43294203743538007	0	1.9450274421869511
523	0x1370892cb9d9553cd54d2fc4bb83b	31	8	stay at home	40.32135913004163	2018-01-01 23:19:40.718453	2018-01-02 00:00:00.000001	1	51	0	0	0	0	0	0	0	1	1.895720208575528	1.273966922334188	0	1.9497363535443113
524	0x170cd8f6fe1e2dcdf2af9ae1c1bd9	40	0	stay at home	473.0	2018-01-01 00:00:00.000000	2018-01-01 07:53:00.000000	0	5	0	0	0	0	0	0	0	0	18.45646768407492	145.49848690945728	4	2.2273132926987924
525	0x170cd8f6fe1e2dcdf2af9ae1c1bd9	4039	1	by foot	22.48431840330253	2018-01-01 07:53:00.000000	2018-01-01 08:15:29.059104	0	5	0	0	0	0	0	0	0	0	59.660126744398084	22.35695476170719	3	1.075762381851687
526	0x170cd8f6fe1e2dcdf2af9ae1c1bd9	39	2	school	363.6695397007809	2018-01-01 08:15:29.059104	2018-01-01 14:19:09.231486	0	5	0	0	0	0	0	0	0	0	39.70655368962561	240.66773505684148	4	3.908862121741005
527	0x170cd8f6fe1e2dcdf2af9ae1c1bd9	3940	3	by foot	24.48431840330253	2018-01-01 14:19:09.231486	2018-01-01 14:43:38.290590	0	5	0	0	0	0	0	0	0	0	56.31599623879532	22.98097971849754	3	1.0797371049225406
528	0x170cd8f6fe1e2dcdf2af9ae1c1bd9	40	4	stay at home	556.3618234926141	2018-01-01 14:43:38.290590	2018-01-02 00:00:00.000000	0	5	0	0	0	0	0	0	0	0	8.716131308400007	80.82204514237488	4	1.5197689045077973
529	0x115f2d48be8a48b5780389f82a94c	30	0	stay at home	476.0	2018-01-01 00:00:00.000000	2018-01-01 07:56:00.000000	0	40	0	1	0	0	0	0	0	0	24.088032608744278	191.09839202937127	4	5.090529447917433
530	0x115f2d48be8a48b5780389f82a94c	3039	1	private car	21.428140429738285	2018-01-01 07:56:00.000000	2018-01-01 08:17:25.688426	0	40	0	1	0	0	0	0	0	0	27.653462051925207	9.8760378036182	1	3.173567651717387
531	0x115f2d48be8a48b5780389f82a94c	39	2	services	490.1102200238487	2018-01-01 08:17:25.688426	2018-01-01 16:27:32.301627	0	40	0	1	0	0	0	0	0	0	39.70655368962561	324.34312942018613	4	8.583714306219626
532	0x115f2d48be8a48b5780389f82a94c	3930	3	private car	22.428140429738285	2018-01-01 16:27:32.301627	2018-01-01 16:49:57.990053	0	40	0	1	0	0	0	0	0	0	22.67125855393744	8.47456950944357	1	3.1653252217198347
533	0x115f2d48be8a48b5780389f82a94c	30	4	stay at home	430.03349911667476	2018-01-01 16:49:57.990053	2018-01-02 00:00:00.000000	0	40	0	1	0	0	0	0	0	0	19.71145954411603	141.27646534088316	4	4.3467246850911785
534	0x131d6856649dcefc9fc04746ac9d5	31	0	stay at home	487.0	2018-01-01 00:00:00.000000	2018-01-01 08:07:00.000000	0	13	0	0	0	0	0	0	0	0	21.9397455418293	178.07760131451448	4	2.700234507231361
535	0x131d6856649dcefc9fc04746ac9d5	3139	1	by foot	27.39590621983534	2018-01-01 08:07:00.000000	2018-01-01 08:34:23.754373	0	13	0	0	0	0	0	0	0	0	79.60763248914385	36.34872056759503	4	1.1685000742671876
536	0x131d6856649dcefc9fc04746ac9d5	39	2	school	365.8006705407484	2018-01-01 08:34:23.754373	2018-01-01 14:40:11.794605	0	13	0	0	0	0	0	0	0	0	39.70655368962561	242.0780660754546	4	3.9415788662156532
537	0x131d6856649dcefc9fc04746ac9d5	3931	3	by foot	19.39590621983534	2018-01-01 14:40:11.794605	2018-01-01 14:59:35.548978	0	13	0	0	0	0	0	0	0	0	66.90359963156835	21.6275990703885	3	1.071135296237317
538	0x131d6856649dcefc9fc04746ac9d5	31	4	stay at home	540.4075170195811	2018-01-01 14:59:35.548978	2018-01-01 23:59:59.999999	0	13	0	0	0	0	0	0	0	0	15.855201024669826	142.8044969598023	4	2.1921319797921606
539	0x162f6e80632d21ddb2c07642d5a19	40	0	stay at home	478.0	2018-01-01 00:00:00.000000	2018-01-01 07:58:00.000000	1	21	0	0	0	0	0	0	1	0	18.45646768407492	147.0365258831302	4	3.8476514430133273
540	0x162f6e80632d21ddb2c07642d5a19	4040	1	private car	20.62517557286789	2018-01-01 07:58:00.000000	2018-01-01 08:18:37.510534	1	21	0	0	0	0	0	0	1	0	10.967785319647763	3.7702082977209677	0	2.5638514738994074
541	0x162f6e80632d21ddb2c07642d5a19	40	2	university	369.7637691104326	2018-01-01 08:18:37.510534	2018-01-01 14:28:23.336681	1	21	0	0	0	0	0	0	1	0	14.815318358321319	91.30279927906462	4	3.2168819037170797
542	0x162f6e80632d21ddb2c07642d5a19	4040	3	private car	22.62517557286789	2018-01-01 14:28:23.336681	2018-01-01 14:51:00.847215	1	21	0	0	0	0	0	0	1	0	8.86386234752543	3.3424406977749292	0	2.5614178322569225
543	0x162f6e80632d21ddb2c07642d5a19	40	4	stay at home	105.63383978262289	2018-01-01 14:51:00.847215	2018-01-01 16:36:38.877602	1	21	0	0	0	0	0	0	1	0	8.716131308400007	15.345306969263826	3	2.6320950486138908
544	0x162f6e80632d21ddb2c07642d5a19	4040	5	private car	17.09783056124822	2018-01-01 16:36:38.877602	2018-01-01 16:53:44.747436	1	21	0	0	0	0	0	0	1	0	8.734110362619036	2.4889056513883756	0	2.5565802752411204
545	0x162f6e80632d21ddb2c07642d5a19	40	6	library	231.26966143993516	2018-01-01 16:53:44.747436	2018-01-01 20:45:00.927122	1	21	0	0	0	0	0	0	1	0	11.354343471404746	43.7652528417419	4	2.8208564788675208
546	0x162f6e80632d21ddb2c07642d5a19	4040	7	private car	16.09783056124822	2018-01-01 20:45:00.927122	2018-01-01 21:01:06.796956	1	21	0	0	0	0	0	0	1	0	2.0148094534275867	0.5405676865746404	0	2.5456287347222704
547	0x162f6e80632d21ddb2c07642d5a19	40	8	stay at home	178.88671739877714	2018-01-01 21:01:06.796956	2018-01-02 00:00:00.000000	1	21	0	0	0	0	0	0	1	0	0.7325080849596983	2.183932779775083	0	2.554857697677655
548	0x1df5716f95b5ebab9e836c2705a0	40	0	stay at home	489.0	2018-01-01 00:00:00.000000	2018-01-01 08:09:00.000000	0	11	0	0	0	0	0	0	0	0	18.45646768407492	150.4202116252106	4	2.2930514711570984
549	0x1df5716f95b5ebab9e836c2705a0	4039	1	private car	21.141399436006377	2018-01-01 08:09:00.000000	2018-01-01 08:30:08.483966	0	11	0	0	0	0	0	0	0	0	20.96995078767189	7.3889017625928	1	0.9846868663020688
550	0x1df5716f95b5ebab9e836c2705a0	39	2	school	371.3059996211018	2018-01-01 08:30:08.483966	2018-01-01 14:41:26.843943	0	11	0	0	0	0	0	0	0	0	39.70655368962561	245.72136015392306	4	4.02736871546968
551	0x1df5716f95b5ebab9e836c2705a0	3940	3	private car	27.141399436006377	2018-01-01 14:41:26.843943	2018-01-01 15:08:35.327909	0	11	0	0	0	0	0	0	0	0	17.876792656489595	8.086686168740828	1	0.9887560068302557
552	0x1df5716f95b5ebab9e836c2705a0	40	4	stay at home	531.4112015068854	2018-01-01 15:08:35.327909	2018-01-01 23:59:59.999999	0	11	0	0	0	0	0	0	0	0	8.541707785026304	75.65265328269241	4	1.4740403691876738
553	0x12809e7de17dcaf7d2c5d22cd3885	31	0	stay at home	485.0	2018-01-01 00:00:00.000000	2018-01-01 08:05:00.000000	1	81	0	1	0	0	1	0	1	0	21.9397455418293	177.34627646312018	4	32.70408892798897
554	0x12809e7de17dcaf7d2c5d22cd3885	3139	1	private car	29.651580651766455	2018-01-01 08:05:00.000000	2018-01-01 08:34:39.094839	1	81	0	1	0	0	1	0	1	0	27.29404542484932	13.488526487131614	2	31.036331194012124
555	0x12809e7de17dcaf7d2c5d22cd3885	39	2	services	482.7427644417476	2018-01-01 08:34:39.094839	2018-01-01 16:37:23.660706	1	81	0	1	0	0	1	0	1	0	39.70655368962561	319.46752490974234	4	36.24286364454129
556	0x12809e7de17dcaf7d2c5d22cd3885	3931	3	private car	32.65158065176645	2018-01-01 16:37:23.660706	2018-01-01 17:10:02.755545	1	81	0	1	0	0	1	0	1	0	22.465580628671898	12.225611963097375	2	31.028740252759835
557	0x12809e7de17dcaf7d2c5d22cd3885	31	4	stay at home	117.42923062004573	2018-01-01 17:10:02.755545	2018-01-01 19:07:28.509382	1	81	0	1	0	0	1	0	1	0	20.00542576557187	39.153695931292404	4	31.203532221388972
558	0x12809e7de17dcaf7d2c5d22cd3885	3139	5	private car	29.216393052752036	2018-01-01 19:07:28.509382	2018-01-01 19:36:41.492965	1	81	0	1	0	0	1	0	1	0	24.707225695019943	12.030933619145953	2	31.027575140575205
559	0x12809e7de17dcaf7d2c5d22cd3885	39	6	gym	234.67755089675353	2018-01-01 19:36:41.492965	2018-01-01 23:31:22.146019	1	81	0	1	0	0	1	0	1	0	37.39230135082316	146.2522283900758	4	32.2527572413289
560	0x12809e7de17dcaf7d2c5d22cd3885	3931	7	private car	27.216393052752036	2018-01-01 23:31:22.146019	2018-01-01 23:58:35.129602	1	81	0	1	0	0	1	0	1	0	1.8487602404744603	0.8386097560842214	0	30.962795860079847
561	0x12809e7de17dcaf7d2c5d22cd3885	31	8	stay at home	1.414506632416078	2018-01-01 23:58:35.129602	2018-01-02 00:00:00.000000	1	81	0	1	0	0	1	0	1	0	1.895720208575528	0.04469181347058792	0	30.958361507014043
562	0xb61f857067557545e387ddf1337a	31	0	stay at home	486.0	2018-01-01 00:00:00.000000	2018-01-01 08:06:00.000000	1	41	0	0	0	0	0	0	0	0	21.9397455418293	177.71193888881731	4	2.6944054258993755
563	0xb61f857067557545e387ddf1337a	3139	1	private car	20.811731626109278	2018-01-01 08:06:00.000000	2018-01-01 08:26:48.703898	1	41	0	0	0	0	0	0	0	0	27.29404542484932	9.467272472879998	1	0.9968565313905936
564	0xb61f857067557545e387ddf1337a	39	2	services	470.3656722533744	2018-01-01 08:26:48.703898	2018-01-01 16:17:10.644233	1	41	0	0	0	0	0	0	0	0	39.70655368962561	311.2766636514242	4	5.933089558737875
565	0xb61f857067557545e387ddf1337a	3931	3	private car	24.617482045364717	2018-01-01 16:17:10.644233	2018-01-01 16:41:47.693156	1	41	0	0	0	0	0	0	0	0	21.514483356203062	8.827206795610449	1	0.99309275758137
566	0xb61f857067557545e387ddf1337a	31	4	free time	246.13892077221226	2018-01-01 16:41:47.693156	2018-01-01 20:47:56.028402	1	41	0	0	0	0	0	0	0	0	72.70120690150257	298.24327675955254	4	5.4932373647359585
567	0xb61f857067557545e387ddf1337a	3131	5	private car	20.195433404038827	2018-01-01 20:47:56.028402	2018-01-01 21:08:07.754406	1	41	0	0	0	0	0	0	0	0	4.937714020333659	1.6619879110972873	0	0.951916791930127
568	0xb61f857067557545e387ddf1337a	31	6	stay at home	171.8707598989006	2018-01-01 21:08:07.754406	2018-01-02 00:00:00.000000	1	41	0	0	0	0	0	0	0	0	1.600067423791844	4.58341340027634	0	0.9684949341100509
569	0x1ce9723ba35e8add5cacd97399e27	39	0	stay at home	477.0	2018-01-01 00:00:00.000000	2018-01-01 07:57:00.000000	0	6	0	0	0	0	0	0	0	1	28.51188832253285	226.66951216413617	4	4.598499010140312
570	0x1ce9723ba35e8add5cacd97399e27	3939	1	by foot	14.925176898940059	2018-01-01 07:57:00.000000	2018-01-01 08:11:55.510614	0	6	0	0	0	0	0	0	0	1	87.33087963982352	21.723813789406815	3	2.071744548021022
571	0x1ce9723ba35e8add5cacd97399e27	39	2	school	357.2347339550069	2018-01-01 08:11:55.510614	2018-01-01 14:09:09.594651	0	6	0	0	0	0	0	0	0	1	39.70655368962561	236.40933572639335	4	4.811714828661325
572	0x1ce9723ba35e8add5cacd97399e27	3939	3	by foot	22.92517689894006	2018-01-01 14:09:09.594651	2018-01-01 14:32:05.105265	0	6	0	0	0	0	0	0	0	1	86.77906063064148	33.157088601355014	4	2.1466657618516334
573	0x1ce9723ba35e8add5cacd97399e27	39	4	stay at home	567.914912247113	2018-01-01 14:32:05.105265	2018-01-02 00:00:00.000000	0	6	0	0	0	0	0	0	0	1	29.256940441187695	276.92421272126865	4	5.842940594971795
574	0x93f5de0149ac1ab7bc95248b587c	31	0	stay at home	472.0	2018-01-01 00:00:00.000000	2018-01-01 07:52:00.000000	0	56	0	0	0	0	0	0	0	0	21.9397455418293	172.59266492905715	4	2.6141072664588147
575	0x93f5de0149ac1ab7bc95248b587c	3139	1	private car	34.13276782381597	2018-01-01 07:52:00.000000	2018-01-01 08:26:07.966069	0	56	0	0	0	0	0	0	0	0	26.357804577485233	14.994413733146953	2	1.0299569293095463
576	0x93f5de0149ac1ab7bc95248b587c	39	2	services	476.2469446055598	2018-01-01 08:26:07.966069	2018-01-01 16:22:22.782745	0	56	0	0	0	0	0	0	0	0	39.70655368962561	315.1687479250136	4	6.071145487724719
577	0x93f5de0149ac1ab7bc95248b587c	3931	3	private car	29.132767823815968	2018-01-01 16:22:22.782745	2018-01-01 16:51:30.748814	0	56	0	0	0	0	0	0	0	0	21.514483356203062	10.446274141093612	2	1.0026409613845657
578	0x93f5de0149ac1ab7bc95248b587c	31	4	stay at home	122.39985676265114	2018-01-01 16:51:30.748814	2018-01-01 18:53:54.740220	0	56	0	0	0	0	0	0	0	0	17.43646832190509	35.57035375079478	4	1.1631371457087243
579	0x93f5de0149ac1ab7bc95248b587c	3139	5	private car	24.339348759564054	2018-01-01 18:53:54.740220	2018-01-01 19:18:15.101146	0	56	0	0	0	0	0	0	0	0	24.218785434636857	9.824491087111275	1	0.99896328009062
580	0x93f5de0149ac1ab7bc95248b587c	39	6	running	240.36334749737625	2018-01-01 19:18:15.101146	2018-01-01 23:18:36.901996	0	56	0	0	0	0	0	0	0	0	83.89298379992375	336.07997362821385	4	6.869783858831442
581	0x93f5de0149ac1ab7bc95248b587c	3931	7	private car	33.339348759564054	2018-01-01 23:18:36.901996	2018-01-01 23:51:57.262922	0	56	0	0	0	0	0	0	0	0	1.8487602404744603	1.0272743738332257	0	0.9483526915170545
582	0x93f5de0149ac1ab7bc95248b587c	31	8	stay at home	8.04561796765256	2018-01-01 23:51:57.262922	2018-01-02 00:00:00.000000	0	56	0	0	0	0	0	0	0	0	1.895720208575528	0.25420400952928884	0	0.9440296973222236
583	0xb3323d77b881ef6384756cb015e3	40	0	stay at home	488.0	2018-01-01 00:00:00.000000	2018-01-01 08:08:00.000000	1	9	0	0	0	0	0	0	0	0	18.45646768407492	150.112603830476	4	2.288886577521525
584	0xb3323d77b881ef6384756cb015e3	4039	1	private car	24.288619155955647	2018-01-01 08:08:00.000000	2018-01-01 08:32:17.317149	1	9	0	0	0	0	0	0	0	0	20.96995078767189	8.488852473348246	1	0.9911088799855293
585	0xb3323d77b881ef6384756cb015e3	39	2	school	372.7381326122988	2018-01-01 08:32:17.317149	2018-01-01 14:45:01.605106	1	9	0	0	0	0	0	0	0	0	39.70655368962561	246.66911124568387	4	4.049990143703346
586	0xb3323d77b881ef6384756cb015e3	3940	3	private car	20.288619155955647	2018-01-01 14:45:01.605106	2018-01-01 15:05:18.922255	1	9	0	0	0	0	0	0	0	0	17.876792656489595	6.044923965625034	1	0.9768965681173344
587	0xb3323d77b881ef6384756cb015e3	40	4	stay at home	534.68462907579	2018-01-01 15:05:18.922255	2018-01-02 00:00:00.000000	1	9	0	0	0	0	0	0	0	0	8.541707785026304	76.11866431184295	4	1.4781056564735244
588	0x1cb58abba672c3e8eae3cb6b62c4e	40	0	stay at home	484.0	2018-01-01 00:00:00.000000	2018-01-01 08:04:00.000000	0	46	0	0	0	0	0	0	1	0	18.45646768407492	148.88217265153767	4	3.87230251310832
589	0x1cb58abba672c3e8eae3cb6b62c4e	4030	1	private car	27.66030513642906	2018-01-01 08:04:00.000000	2018-01-01 08:31:39.618308	0	46	0	0	0	0	0	0	1	0	18.802436729554277	8.66801895413121	1	2.592158895130728
590	0x1cb58abba672c3e8eae3cb6b62c4e	30	2	industry	470.8849561791992	2018-01-01 08:31:39.618308	2018-01-01 16:22:32.715679	0	46	0	0	0	0	0	0	1	0	34.0710171385198	267.39215687087733	4	6.177658611018865
591	0x1cb58abba672c3e8eae3cb6b62c4e	3040	3	private car	31.66030513642906	2018-01-01 16:22:32.715679	2018-01-01 16:54:12.333987	0	46	0	0	0	0	0	0	1	0	14.38983122069055	7.593107455146271	1	2.5858759585902877
592	0x1cb58abba672c3e8eae3cb6b62c4e	40	4	stay at home	124.93537538362706	2018-01-01 16:54:12.333987	2018-01-01 18:59:08.456510	0	46	0	0	0	0	0	0	1	0	8.588541856575384	17.883545014153984	3	2.647694201684746
593	0x1cb58abba672c3e8eae3cb6b62c4e	4030	5	private car	25.201736134941523	2018-01-01 18:59:08.456510	2018-01-01 19:24:20.560678	0	46	0	0	0	0	0	0	1	0	16.174826698325752	6.793895241326883	1	2.5812303072575875
594	0x1cb58abba672c3e8eae3cb6b62c4e	30	6	shopping	226.21706165793165	2018-01-01 19:24:20.560678	2018-01-01 23:10:33.584377	0	46	0	0	0	0	0	0	1	0	30.13489045210021	113.61710619096282	4	3.4448114877085523
595	0x1cb58abba672c3e8eae3cb6b62c4e	3040	7	private car	27.201736134941523	2018-01-01 23:10:33.584377	2018-01-01 23:37:45.688545	0	46	0	0	0	0	0	0	1	0	1.6570087918025227	0.7512252654648413	0	2.5468067626957813
596	0x1cb58abba672c3e8eae3cb6b62c4e	40	8	stay at home	22.23852423650078	2018-01-01 23:37:45.688545	2018-01-01 23:59:59.999999	0	46	0	0	0	0	0	0	1	0	0.921584031388808	0.341577813633535	0	2.5445173004885797
597	0xb6bd088459832a653a913ef5b025	31	0	stay at home	480.0	2018-01-01 00:00:00.000000	2018-01-01 08:00:00.000000	0	25	0	0	0	0	0	0	0	0	21.9397455418293	175.5179643346344	4	2.6596942410624353
598	0xb6bd088459832a653a913ef5b025	3131	1	private car	23.829663800173766	2018-01-01 08:00:00.000000	2018-01-01 08:23:49.779828	0	25	0	0	0	0	0	0	0	0	24.044588011525097	9.54957414213886	1	0.9973415232049169
599	0xb6bd088459832a653a913ef5b025	31	2	services	474.43672573269265	2018-01-01 08:23:49.779828	2018-01-01 16:18:15.983372	0	25	0	0	0	0	0	0	0	0	31.257964414982627	247.16543816855634	4	4.06188738837082
600	0xb6bd088459832a653a913ef5b025	3131	3	private car	17.829663800173766	2018-01-01 16:18:15.983372	2018-01-01 16:36:05.763200	0	25	0	0	0	0	0	0	0	0	17.732001683293312	5.2692604752872505	1	0.9724285558682039
601	0xb6bd088459832a653a913ef5b025	31	4	stay at home	443.90394666695977	2018-01-01 16:36:05.763200	2018-01-02 00:00:00.000000	0	25	0	0	0	0	0	0	0	0	17.43646832190509	129.00195173378484	4	2.0204121691784165
602	0x1075d565bc169bad769bb3773bdd4	39	0	stay at home	476.0	2018-01-01 00:00:00.000000	2018-01-01 07:56:00.000000	1	61	0	1	0	0	0	0	0	0	28.51188832253285	226.1943140254273	4	5.76270708776905
603	0x1075d565bc169bad769bb3773bdd4	3939	1	private car	19.979882167803545	2018-01-01 07:56:00.000000	2018-01-01 08:15:58.792930	1	61	0	1	0	0	0	0	0	0	29.942015876510922	9.970632484653187	1	3.1741264530453157
604	0x1075d565bc169bad769bb3773bdd4	39	2	services	476.15277842997756	2018-01-01 08:15:58.792930	2018-01-01 16:12:07.959636	1	61	0	1	0	0	0	0	0	0	39.70655368962561	315.10643101990513	4	8.243209939584457
605	0x1075d565bc169bad769bb3773bdd4	3939	3	private car	22.979882167803545	2018-01-01 16:12:07.959636	2018-01-01 16:35:06.752566	1	61	0	1	0	0	0	0	0	0	25.29696502911282	9.688687926200991	1	3.1724618371383473
606	0x1075d565bc169bad769bb3773bdd4	39	4	stay at home	131.32410790333807	2018-01-01 16:35:06.752566	2018-01-01 18:46:26.199040	1	61	0	1	0	0	0	0	0	0	24.87534894529427	54.445550150416864	4	3.4747016800416173
607	0x1075d565bc169bad769bb3773bdd4	3940	5	private car	20.41234819100576	2018-01-01 18:46:26.199040	2018-01-01 19:06:50.939931	1	61	0	1	0	0	0	0	0	0	19.005686335853223	6.4658447849412735	1	3.1536297622942993
608	0x1075d565bc169bad769bb3773bdd4	40	6	gym	239.30341644712345	2018-01-01 19:06:50.939931	2018-01-01 23:06:09.144918	1	61	0	1	0	0	0	0	0	0	13.07835803055805	52.16159597052024	4	3.4572665738620043
609	0x1075d565bc169bad769bb3773bdd4	4039	7	private car	15.412348191005757	2018-01-01 23:06:09.144918	2018-01-01 23:21:33.885809	1	61	0	1	0	0	0	0	0	0	1.3534367605490092	0.34766064346813685	0	3.118851256046586
610	0x1075d565bc169bad769bb3773bdd4	39	8	stay at home	38.4352365019422	2018-01-01 23:21:33.885809	2018-01-01 23:59:59.999999	1	61	0	1	0	0	0	0	0	0	1.7401749310242434	1.1147339171444626	0	3.1231430083604614
611	0x1420ba941f2209858a9bfecf35688	30	0	stay at home	489.0	2018-01-01 00:00:00.000000	2018-01-01 08:09:00.000000	1	7	0	0	0	0	0	0	1	0	24.088032608744278	196.31746576126588	4	4.6075813653511375
612	0x1420ba941f2209858a9bfecf35688	3039	1	private car	18.76452986832126	2018-01-01 08:09:00.000000	2018-01-01 08:27:45.871792	1	7	0	0	0	0	0	0	1	0	28.375988780055923	8.874368150108472	1	2.5933695945536526
613	0x1420ba941f2209858a9bfecf35688	39	2	school	357.5290639549786	2018-01-01 08:27:45.871792	2018-01-01 14:25:17.615629	1	7	0	0	0	0	0	0	1	0	39.70655368962561	236.60411622549907	4	5.416105221188854
614	0x1420ba941f2209858a9bfecf35688	3930	3	private car	15.764529868321262	2018-01-01 14:25:17.615629	2018-01-01 14:41:03.487421	1	7	0	0	0	0	0	0	1	0	25.263587703909213	6.637809715653843	1	2.5803255735510007
615	0x1420ba941f2209858a9bfecf35688	30	4	stay at home	558.9418763083789	2018-01-01 14:41:03.487421	2018-01-02 00:00:00.000000	1	7	0	0	0	0	0	0	1	0	20.428115376500415	190.30215229975315	4	4.50253856142464
616	0xfe997252d0026d3435d7a2e72c83	40	0	stay at home	482.0	2018-01-01 00:00:00.000000	2018-01-01 08:02:00.000000	0	37	0	0	1	0	0	0	0	0	18.45646768407492	148.2669570620685	4	3.764055595230884
617	0xfe997252d0026d3435d7a2e72c83	4030	1	by foot	30.687700720602603	2018-01-01 08:02:00.000000	2018-01-01 08:32:41.262043	0	37	0	0	1	0	0	0	0	0	54.840440461199975	28.04878373765551	4	2.612565168633473
618	0xfe997252d0026d3435d7a2e72c83	30	2	industry	470.31614958200674	2018-01-01 08:32:41.262043	2018-01-01 16:23:00.231018	0	37	0	0	1	0	0	0	0	0	34.0710171385198	267.06915988218657	4	6.068928597699833
619	0xfe997252d0026d3435d7a2e72c83	3040	3	by foot	28.687700720602603	2018-01-01 16:23:00.231018	2018-01-01 16:51:41.493061	0	37	0	0	1	0	0	0	0	0	41.97034106034744	20.067209724681103	3	2.5613027993811444
620	0xfe997252d0026d3435d7a2e72c83	40	4	stay at home	120.4432436295521	2018-01-01 16:51:41.493061	2018-01-01 18:52:08.087679	0	37	0	0	1	0	0	0	0	0	8.588541856575384	17.240530654235247	3	2.5437202942368646
621	0xfe997252d0026d3435d7a2e72c83	4039	5	by foot	23.720610373928267	2018-01-01 18:52:08.087679	2018-01-01 19:15:51.324301	0	37	0	0	1	0	0	0	0	0	55.43325181290524	21.915176133562966	3	2.5729573247424145
622	0xfe997252d0026d3435d7a2e72c83	39	6	running	236.92442618111374	2018-01-01 19:15:51.324301	2018-01-01 23:12:46.789872	0	37	0	0	1	0	0	0	0	0	83.89298379992375	331.27161745697344	4	8.177310316078396
623	0xfe997252d0026d3435d7a2e72c83	3940	7	by foot	21.720610373928267	2018-01-01 23:12:46.789872	2018-01-01 23:34:30.026494	0	37	0	0	1	0	0	0	0	0	3.9475238849346104	1.4290438041073386	0	2.4506071900656794
624	0xfe997252d0026d3435d7a2e72c83	40	8	stay at home	25.49955841826568	2018-01-01 23:34:30.026494	2018-01-01 23:59:59.999999	0	37	0	0	1	0	0	0	0	0	0.921584031388808	0.3916664307623283	0	2.4447969414084363
625	0x1a376c76f49b2d1b30b0fa71747b4	40	0	stay at home	481.0	2018-01-01 00:00:00.000000	2018-01-01 08:01:00.000000	1	73	0	1	0	0	0	0	0	0	18.45646768407492	147.95934926733395	4	4.434243367111382
626	0x1a376c76f49b2d1b30b0fa71747b4	4040	1	private car	20.10078315026891	2018-01-01 08:01:00.000000	2018-01-01 08:21:06.046989	1	73	0	1	0	0	0	0	0	0	11.396398737170244	3.8179423284976255	0	3.138423422586153
627	0x1a376c76f49b2d1b30b0fa71747b4	40	2	residence	470.4171932131779	2018-01-01 08:21:06.046989	2018-01-01 16:11:31.078582	1	73	0	1	0	0	0	0	0	0	11.206458758217407	87.8618479149978	4	3.758633035817543
628	0x1a376c76f49b2d1b30b0fa71747b4	4040	3	private car	20.10078315026891	2018-01-01 16:11:31.078582	2018-01-01 16:31:37.125571	1	73	0	1	0	0	0	0	0	0	8.734110362619036	2.92604097349203	0	3.1333547664594423
629	0x1a376c76f49b2d1b30b0fa71747b4	40	4	stay at home	120.18665339839308	2018-01-01 16:31:37.125571	2018-01-01 18:31:48.324775	1	73	0	1	0	0	0	0	0	0	8.588541856575384	17.203801721896948	3	3.217793760557843
630	0x1a376c76f49b2d1b30b0fa71747b4	4030	5	private car	21.057958486218975	2018-01-01 18:31:48.324775	2018-01-01 18:52:51.802284	1	73	0	1	0	0	0	0	0	0	15.729173211013714	5.520404608334574	1	3.1481729661288247
631	0x1a376c76f49b2d1b30b0fa71747b4	30	6	gym	250.2093061445163	2018-01-01 18:52:51.802284	2018-01-01 23:03:04.360653	1	73	0	1	0	0	0	0	0	0	28.411523378600506	118.48045918447225	4	4.072905204667166
632	0x1a376c76f49b2d1b30b0fa71747b4	3040	7	private car	25.057958486218975	2018-01-01 23:03:04.360653	2018-01-01 23:28:07.838162	1	73	0	1	0	0	0	0	0	0	1.6570087918025227	0.6920209586047913	0	3.1207755353716946
633	0x1a376c76f49b2d1b30b0fa71747b4	40	8	stay at home	31.869363970936774	2018-01-01 23:28:07.838162	2018-01-02 00:00:00.000000	1	73	0	1	0	0	0	0	0	0	0.921584031388808	0.48950494876888573	0	3.1196434052003554
634	0x13bca719a7e52866953a77472defb	31	0	stay at home	481.0	2018-01-01 00:00:00.000000	2018-01-01 08:01:00.000000	1	19	0	0	0	0	0	0	0	0	21.9397455418293	175.88362676033157	4	2.665448228157451
635	0x13bca719a7e52866953a77472defb	3140	1	private car	27.01306556689584	2018-01-01 08:01:00.000000	2018-01-01 08:28:00.783934	1	19	0	0	0	0	0	0	0	0	17.72049337434767	7.978080823316614	1	0.9881215699120304
636	0x13bca719a7e52866953a77472defb	40	2	university	345.2290332812941	2018-01-01 08:28:00.783934	2018-01-01 14:13:14.525931	1	19	0	0	0	0	0	0	0	0	14.815318358321319	85.24463390996465	4	1.5600155457059124
637	0x13bca719a7e52866953a77472defb	4040	3	private car	17.4697650606394	2018-01-01 14:13:14.525931	2018-01-01 14:30:42.711835	1	19	0	0	0	0	0	0	0	0	8.86386234752543	2.580826545685281	0	0.9571000810331394
638	0x13bca719a7e52866953a77472defb	40	4	library	241.37872280428692	2018-01-01 14:30:42.711835	2018-01-01 18:32:05.435203	1	19	0	0	0	0	0	0	0	0	11.52302105178306	46.356868405438426	4	1.2396996000904197
639	0x13bca719a7e52866953a77472defb	4031	5	private car	21.36661904312451	2018-01-01 18:32:05.435203	2018-01-01 18:53:27.432346	1	19	0	0	0	0	0	0	0	0	14.734093010797906	5.246962538461371	1	0.9723004168920251
640	0x13bca719a7e52866953a77472defb	31	6	stay at home	306.5427942437593	2018-01-01 18:53:27.432346	2018-01-02 00:00:00.000001	1	19	0	0	0	0	0	0	0	0	19.53377662338878	99.79897447111703	4	1.7001422756589273
641	0xfc5f0eae5de0b296703ba82c3166	40	0	stay at home	473.0	2018-01-01 00:00:00.000000	2018-01-01 07:53:00.000000	1	28	0	0	1	0	0	1	0	0	18.45646768407492	145.49848690945728	4	4.727313292698792
642	0xfc5f0eae5de0b296703ba82c3166	4040	1	private car	23.421947879747307	2018-01-01 07:53:00.000000	2018-01-01 08:16:25.316873	1	28	0	0	1	0	0	1	0	0	10.967785319647763	4.281448268550793	0	3.4667680858979564
643	0xfc5f0eae5de0b296703ba82c3166	40	2	residence	474.1596721272182	2018-01-01 08:16:25.316873	2018-01-01 16:10:34.897201	1	28	0	0	1	0	0	1	0	0	11.206458758217407	88.56084684172596	4	4.0908915857609705
644	0xfc5f0eae5de0b296703ba82c3166	4040	3	private car	16.421947879747307	2018-01-01 16:10:34.897201	2018-01-01 16:27:00.214074	1	28	0	0	1	0	0	1	0	0	8.734110362619036	2.390518419181511	0	3.4560242155841085
645	0xfc5f0eae5de0b296703ba82c3166	40	4	stay at home	116.3621565999739	2018-01-01 16:27:00.214074	2018-01-01 18:23:21.943470	1	28	0	0	1	0	0	1	0	0	8.588541856575384	16.656354208004256	3	3.5401230811072435
646	0xfc5f0eae5de0b296703ba82c3166	4031	5	private car	26.663172679126617	2018-01-01 18:23:21.943470	2018-01-01 18:50:01.733831	1	28	0	0	1	0	0	1	0	0	14.734093010797906	6.547627770286954	1	3.47980322344938
647	0xfc5f0eae5de0b296703ba82c3166	31	6	free time	248.29066159557306	2018-01-01 18:50:01.733831	2018-01-01 22:58:19.173527	1	28	0	0	1	0	0	1	0	0	81.44591609073964	337.03767317378794	4	9.408777112003833
648	0xfc5f0eae5de0b296703ba82c3166	3140	7	private car	22.663172679126617	2018-01-01 22:58:19.173527	2018-01-01 23:20:58.963888	1	28	0	0	1	0	0	1	0	0	1.5035188094077956	0.5679084400653955	0	3.4457815454023946
649	0xfc5f0eae5de0b296703ba82c3166	40	8	stay at home	39.01726855948709	2018-01-01 23:20:58.963888	2018-01-02 00:00:00.000002	1	28	0	0	1	0	0	1	0	0	0.921584031388808	0.5992948608805317	0	3.44595699823731
650	0x1480da1fed18f456ee31a37584dcc	39	0	stay at home	488.0	2018-01-01 00:00:00.000000	2018-01-01 08:08:00.000000	0	10	0	0	0	0	0	0	1	1	28.51188832253285	231.89669168993385	4	6.311401053887096
651	0x1480da1fed18f456ee31a37584dcc	3939	1	private car	16.48215198467029	2018-01-01 08:08:00.000000	2018-01-01 08:24:28.929119	0	10	0	0	0	0	0	0	1	1	30.543502838173538	8.390377598716409	1	3.5905322358041976
652	0x1480da1fed18f456ee31a37584dcc	39	2	school	340.525975031727	2018-01-01 08:24:28.929119	2018-01-01 14:05:00.487621	0	10	0	0	0	0	0	0	1	1	39.70655368962561	225.35188183848962	4	6.170585620397052
653	0x1480da1fed18f456ee31a37584dcc	3939	3	private car	13.482151984670288	2018-01-01 14:05:00.487621	2018-01-01 14:18:29.416740	0	10	0	0	0	0	0	0	1	1	29.752820787648503	6.685534197195578	1	3.580602115029425
654	0x1480da1fed18f456ee31a37584dcc	39	4	stay at home	581.5097209989324	2018-01-01 14:18:29.416740	2018-01-02 00:00:00.000000	0	10	0	0	0	0	0	0	1	1	29.256940441187695	283.5532545539573	4	7.636441264746415
655	0x19139b732a42543f595d716f743b0	31	0	stay at home	471.0	2018-01-01 00:00:00.000000	2018-01-01 07:51:00.000000	1	13	0	0	0	0	0	0	0	0	21.9397455418293	172.22700250335998	4	2.6084641107158917
656	0x19139b732a42543f595d716f743b0	3139	1	by foot	28.72365052257857	2018-01-01 07:51:00.000000	2018-01-01 08:19:43.419031	1	13	0	0	0	0	0	0	0	0	76.87693001766527	36.803101184602454	4	1.1716421690207013
657	0x19139b732a42543f595d716f743b0	39	2	school	376.2271342815686	2018-01-01 08:19:43.419031	2018-01-01 14:35:57.047088	1	13	0	0	0	0	0	0	0	0	39.70655368962561	248.9780484474181	4	4.10563436764955
658	0x19139b732a42543f595d716f743b0	3931	3	by foot	30.72365052257857	2018-01-01 14:35:57.047088	2018-01-01 15:06:40.466119	1	13	0	0	0	0	0	0	0	0	64.06686634164477	32.80613352595743	4	1.1442898761902494
659	0x19139b732a42543f595d716f743b0	31	4	stay at home	533.3255646732742	2018-01-01 15:06:40.466119	2018-01-01 23:59:59.999999	1	13	0	0	0	0	0	0	0	0	17.485999086344084	155.42883894334693	4	2.361942652233777
660	0x10251997ae5e9bfbb5013f671ce3a	31	0	stay at home	489.0	2018-01-01 00:00:00.000000	2018-01-01 08:09:00.000000	1	76	0	0	0	0	1	0	0	0	21.9397455418293	178.80892616590882	4	28.953130529110954
661	0x10251997ae5e9bfbb5013f671ce3a	3131	1	private car	13.23707877550353	2018-01-01 08:09:00.000000	2018-01-01 08:22:14.224727	1	76	0	0	0	0	1	0	0	0	24.044588011525097	5.3046684272180915	1	27.213832068529143
662	0x10251997ae5e9bfbb5013f671ce3a	31	2	services	471.5279259168677	2018-01-01 08:22:14.224727	2018-01-01 16:13:45.900282	1	76	0	0	0	0	1	0	0	0	31.257964414982627	245.6500521496669	4	30.26687181783011
663	0x10251997ae5e9bfbb5013f671ce3a	3139	3	private car	26.634842292311983	2018-01-01 16:13:45.900282	2018-01-01 16:40:23.990820	1	76	0	0	0	0	1	0	0	0	21.514483356203062	9.550581186550659	1	27.238547459032777
664	0x10251997ae5e9bfbb5013f671ce3a	39	4	running	247.7954742952503	2018-01-01 16:40:23.990820	2018-01-01 20:48:11.719278	1	76	0	0	0	0	1	0	0	0	73.78281466824572	304.717459259275	4	31.948694776501256
665	0x10251997ae5e9bfbb5013f671ce3a	3931	5	private car	22.958649408712862	2018-01-01 20:48:11.719278	2018-01-01 21:11:09.238243	1	76	0	0	0	0	1	0	0	0	4.772757785282759	1.826267878416862	0	27.194041451610502
666	0x10251997ae5e9bfbb5013f671ce3a	31	6	stay at home	168.8460293113535	2018-01-01 21:11:09.238243	2018-01-02 00:00:00.000002	1	76	0	0	0	0	1	0	0	0	1.600067423791844	4.502750518961659	0	27.209233345534226
667	0x8aa9e1dee8af97e65de9d993e625	30	0	stay at home	475.0	2018-01-01 00:00:00.000000	2018-01-01 07:55:00.000000	0	29	0	0	0	0	0	0	0	0	24.088032608744278	190.69692481922553	4	2.909318396327648
668	0x8aa9e1dee8af97e65de9d993e625	3039	1	private car	18.96852528745347	2018-01-01 07:55:00.000000	2018-01-01 08:13:58.111517	0	29	0	0	0	0	0	0	0	0	27.653462051925207	8.742423236959636	1	0.9925952724155082
669	0x8aa9e1dee8af97e65de9d993e625	39	2	services	473.8097814499249	2018-01-01 08:13:58.111517	2018-01-01 16:07:46.698404	0	29	0	0	0	0	0	0	0	0	39.70655368962561	313.55589209685365	4	6.013550396491471
670	0x8aa9e1dee8af97e65de9d993e625	3930	3	private car	15.96852528745347	2018-01-01 16:07:46.698404	2018-01-01 16:23:44.809921	0	29	0	0	0	0	0	0	0	0	22.67125855393744	6.033776091949098	1	0.976832208449035
671	0x8aa9e1dee8af97e65de9d993e625	30	4	stay at home	456.25316797516814	2018-01-01 16:23:44.809921	2018-01-02 00:00:00.000000	0	29	0	0	0	0	0	0	0	0	19.71145954411603	149.89026437362168	4	2.2858808958174244
672	0x1295f8107faa393db42cd0b1f6962	39	0	stay at home	480.0	2018-01-01 00:00:00.000000	2018-01-01 08:00:00.000000	0	61	0	0	1	0	0	0	0	0	28.51188832253285	228.0951065802628	4	5.128945389979302
673	0x1295f8107faa393db42cd0b1f6962	3930	1	private car	19.881738357766924	2018-01-01 08:00:00.000000	2018-01-01 08:19:52.904301	0	61	0	0	1	0	0	0	0	0	28.375988780055923	9.40273307613336	1	2.4964763750679566
674	0x1295f8107faa393db42cd0b1f6962	30	2	industry	483.73940417319795	2018-01-01 08:19:52.904301	2018-01-01 16:23:37.268551	0	61	0	0	1	0	0	0	0	0	34.0710171385198	274.6915588360397	4	6.279457817271771
675	0x1295f8107faa393db42cd0b1f6962	3039	3	private car	19.33098608942938	2018-01-01 16:23:37.268551	2018-01-01 16:42:57.127716	0	61	0	0	1	0	0	0	0	0	22.67125855393744	7.304296395600359	1	2.484194628495393
676	0x1295f8107faa393db42cd0b1f6962	39	4	shopping	253.84420038597108	2018-01-01 16:42:57.127716	2018-01-01 20:56:47.779739	0	61	0	0	1	0	0	0	0	0	32.88605453784667	139.1322369668187	4	3.6450685726575176
677	0x1295f8107faa393db42cd0b1f6962	3939	5	private car	17.577802639876538	2018-01-01 20:56:47.779739	2018-01-01 21:14:22.447897	0	61	0	0	1	0	0	0	0	0	4.607801550231858	1.3499171042282125	0	2.4501627531896393
678	0x1295f8107faa393db42cd0b1f6962	39	6	stay at home	165.62586835375805	2018-01-01 21:14:22.447897	2018-01-01 23:59:59.999998	0	61	0	0	1	0	0	0	0	0	2.2679667773899945	6.2605661150448695	1	2.478142362844654
679	0xe816b9b22b71d6abb6912fd81fe3	40	0	stay at home	479.0	2018-01-01 00:00:00.000000	2018-01-01 07:59:00.000000	1	45	0	0	1	0	0	0	0	0	18.45646768407492	147.34413367786476	4	3.7517413045564574
680	0xe816b9b22b71d6abb6912fd81fe3	4040	1	private car	25.54279638241018	2018-01-01 07:59:00.000000	2018-01-01 08:24:32.567783	1	45	0	0	1	0	0	0	0	0	10.967785319647763	4.6691317864291735	0	2.4689856937403523
681	0xe816b9b22b71d6abb6912fd81fe3	40	2	residence	474.03460623618435	2018-01-01 08:24:32.567783	2018-01-01 16:18:34.644157	1	45	0	0	1	0	0	0	0	0	11.206458758217407	88.5374877458938	4	3.090671974747166
682	0xe816b9b22b71d6abb6912fd81fe3	4040	3	private car	13.014851541155128	2018-01-01 16:18:34.644157	2018-01-01 16:31:35.535249	1	45	0	0	1	0	0	0	0	0	8.734110362619036	1.8945524952258557	0	2.4532260598951563
683	0xe816b9b22b71d6abb6912fd81fe3	40	4	gym	238.51319165546653	2018-01-01 16:31:35.535249	2018-01-01 20:30:06.326748	1	45	0	0	1	0	0	0	0	0	11.354343471404746	45.13601167528592	4	2.7307870330182187
684	0xe816b9b22b71d6abb6912fd81fe3	4040	5	private car	20.421890752593164	2018-01-01 20:30:06.326748	2018-01-01 20:50:31.640193	1	45	0	0	1	0	0	0	0	0	3.2846954306249723	1.1179948539960858	0	2.448861294768922
685	0xe816b9b22b71d6abb6912fd81fe3	40	6	stay at home	189.47266343219076	2018-01-01 20:50:31.640193	2018-01-01 23:59:59.999999	1	45	0	0	1	0	0	0	0	0	3.2299505067812224	10.199788754566542	2	2.5011814489010304
686	0x8bd4f1318f8c3332a5ab9a8b7181	31	0	stay at home	485.0	2018-01-01 00:00:00.000000	2018-01-01 08:05:00.000000	1	26	0	0	0	0	0	0	0	1	21.9397455418293	177.34627646312018	4	3.6885889279889725
687	0x8bd4f1318f8c3332a5ab9a8b7181	3139	1	private car	23.56191999628118	2018-01-01 08:05:00.000000	2018-01-01 08:28:33.715200	1	26	0	0	0	0	0	0	0	1	27.29404542484932	10.718335244586067	2	2.0042543856077377
688	0x8bd4f1318f8c3332a5ab9a8b7181	39	2	services	474.47754577558266	2018-01-01 08:28:33.715200	2018-01-01 16:23:02.367947	1	26	0	0	0	0	0	0	0	1	39.70655368962561	313.9978024309994	4	7.029276453230604
689	0x8bd4f1318f8c3332a5ab9a8b7181	3939	3	private car	23.85918565526163	2018-01-01 16:23:02.367947	2018-01-01 16:46:53.919086	1	26	0	0	0	0	0	0	0	1	25.29696502911282	10.059416419071061	2	2.0003512126974528
690	0x8bd4f1318f8c3332a5ab9a8b7181	39	4	gym	253.54796512384533	2018-01-01 16:46:53.919086	2018-01-01 21:00:26.796993	1	26	0	0	0	0	0	0	0	1	32.88605453784667	138.96987015038036	4	3.143011178125684
691	0x8bd4f1318f8c3332a5ab9a8b7181	3931	5	private car	15.70273434101955	2018-01-01 21:00:26.796993	2018-01-01 21:16:08.961053	1	26	0	0	0	0	0	0	0	1	1.9667970514483926	0.5147348600265778	0	1.945484374707597
692	0x8bd4f1318f8c3332a5ab9a8b7181	31	6	stay at home	163.85064910800952	2018-01-01 21:16:08.961053	2018-01-01 23:59:59.999999	1	26	0	0	0	0	0	0	0	1	1.600067423791844	4.369534766747903	0	1.9672715078872767
693	0x142a3b56d3823205688e05420e081	40	0	stay at home	470.0	2018-01-01 00:00:00.000000	2018-01-01 07:50:00.000000	0	34	0	0	0	0	0	0	0	0	18.45646768407492	144.57566352525353	4	2.215198844905601
694	0x142a3b56d3823205688e05420e081	4039	1	private car	21.68097029648576	2018-01-01 07:50:00.000000	2018-01-01 08:11:40.858218	0	34	0	0	0	0	0	0	0	0	20.454900598079345	7.391368204742118	1	0.9847012198652405
695	0x142a3b56d3823205688e05420e081	39	2	services	481.77195091208364	2018-01-01 08:11:40.858218	2018-01-01 16:13:27.175273	0	34	0	0	0	0	0	0	0	0	39.70655368962561	318.8250639174387	4	6.203763523150916
696	0x142a3b56d3823205688e05420e081	3930	3	private car	23.30401630608751	2018-01-01 16:13:27.175273	2018-01-01 16:36:45.416251	0	34	0	0	0	0	0	0	0	0	22.67125855393744	8.805522983674736	1	0.9929654995794375
697	0x142a3b56d3823205688e05420e081	30	4	free time	252.22165826475876	2018-01-01 16:36:45.416251	2018-01-01 20:48:58.715747	0	34	0	0	0	0	0	0	0	0	82.18676352292445	345.4880297194265	4	7.262573594653593
698	0x142a3b56d3823205688e05420e081	3040	5	private car	23.659469695749415	2018-01-01 20:48:58.715747	2018-01-01 21:12:38.283929	0	34	0	0	0	0	0	0	0	0	3.189562660361084	1.2577226850917826	0	0.9496451799618398
699	0x142a3b56d3823205688e05420e081	40	6	stay at home	167.36193452483462	2018-01-01 21:12:38.283929	2018-01-02 00:00:00.000000	0	34	0	0	0	0	0	0	0	0	0.7325080849596983	2.0432328358989507	0	0.9540640285172566
700	0x3605c6ca362b71b50df0c3b233ac	40	0	stay at home	473.0	2018-01-01 00:00:00.000000	2018-01-01 07:53:00.000000	1	43	0	0	0	0	0	0	0	0	18.45646768407492	145.49848690945728	4	2.2273132926987924
701	0x3605c6ca362b71b50df0c3b233ac	4039	1	private car	17.261673653774864	2018-01-01 07:53:00.000000	2018-01-01 08:10:15.700419	1	43	0	0	0	0	0	0	0	0	20.454900598079345	5.884763645740832	1	0.9759723266105353
702	0x3605c6ca362b71b50df0c3b233ac	39	2	services	493.83874604999914	2018-01-01 08:10:15.700419	2018-01-01 16:24:06.025182	1	43	0	0	0	0	0	0	0	0	39.70655368962561	326.81057806752796	4	6.503565183979973
703	0x3605c6ca362b71b50df0c3b233ac	3940	3	private car	21.261673653774864	2018-01-01 16:24:06.025182	2018-01-01 16:45:21.725601	1	43	0	0	0	0	0	0	0	0	17.015537695865927	6.029646825550094	1	0.976808370161453
704	0x3605c6ca362b71b50df0c3b233ac	40	4	stay at home	131.37615698007318	2018-01-01 16:45:21.725601	2018-01-01 18:56:44.295020	1	43	0	0	0	0	0	0	0	0	8.588541856575384	18.80549371965628	3	1.0534183712623872
705	0x3605c6ca362b71b50df0c3b233ac	4039	5	private car	17.519198596999583	2018-01-01 18:56:44.295020	2018-01-01 19:14:15.446936	1	43	0	0	0	0	0	0	0	0	19.005686335853223	5.549406556501566	1	0.9740399037356088
706	0x3605c6ca362b71b50df0c3b233ac	39	6	running	230.8012900073877	2018-01-01 19:14:15.446936	2018-01-01 23:05:03.524336	1	43	0	0	0	0	0	0	0	0	83.89298379992375	322.7101480598547	4	6.347855091856047
707	0x3605c6ca362b71b50df0c3b233ac	3940	7	private car	19.519198596999583	2018-01-01 23:05:03.524336	2018-01-01 23:24:34.676252	1	43	0	0	0	0	0	0	0	0	1.3534367605490092	0.44030001529393137	0	0.9450685382122709
708	0x3605c6ca362b71b50df0c3b233ac	40	8	stay at home	35.42206246099113	2018-01-01 23:24:34.676252	2018-01-02 00:00:00.000000	1	43	0	0	0	0	0	0	0	0	0.921584031388808	0.5440734520484394	0	0.9456483274769256
709	0x7b77457878eac10d4584450478d1	39	0	stay at home	490.0	2018-01-01 00:00:00.000000	2018-01-01 08:10:00.000000	0	49	0	0	1	0	0	0	1	0	28.51188832253285	232.8470879673516	4	6.832306062307518
710	0x7b77457878eac10d4584450478d1	3930	1	private car	22.14167608129167	2018-01-01 08:10:00.000000	2018-01-01 08:32:08.500565	0	49	0	0	1	0	0	0	1	0	28.375988780055923	10.471532534239417	2	4.102790643894931
711	0x7b77457878eac10d4584450478d1	30	2	industry	474.5989448254257	2018-01-01 08:32:08.500565	2018-01-01 16:26:44.437255	0	49	0	0	1	0	0	0	1	0	34.0710171385198	269.50114638450816	4	7.735072195853549
712	0x7b77457878eac10d4584450478d1	3039	3	private car	24.14167608129167	2018-01-01 16:26:44.437255	2018-01-01 16:50:52.937820	0	49	0	0	1	0	0	0	1	0	22.67125855393744	9.12203633940618	1	4.094824673155289
713	0x7b77457878eac10d4584450478d1	39	4	stay at home	429.117703011991	2018-01-01 16:50:52.937820	2018-01-02 00:00:00.000001	0	49	0	0	1	0	0	0	1	0	24.87534894529427	177.9075433504405	4	5.797522019919814
714	0x40cfbee76c848aee1e6631fd1d61	31	0	stay at home	471.0	2018-01-01 00:00:00.000000	2018-01-01 07:51:00.000000	1	49	0	0	0	0	0	0	0	0	21.9397455418293	172.22700250335998	4	2.6084641107158917
715	0x40cfbee76c848aee1e6631fd1d61	3139	1	private car	36.48934068919924	2018-01-01 07:51:00.000000	2018-01-01 08:27:29.360441	1	49	0	0	0	0	0	0	0	0	26.357804577485233	16.02964851745323	3	1.0362777669713568
716	0x40cfbee76c848aee1e6631fd1d61	39	2	services	482.9967290865818	2018-01-01 08:27:29.360441	2018-01-01 16:30:29.164186	1	49	0	0	0	0	0	0	0	0	39.70655368962561	319.63559258983196	4	6.233552233227531
717	0x40cfbee76c848aee1e6631fd1d61	3931	3	private car	27.489340689199235	2018-01-01 16:30:29.164186	2018-01-01 16:57:58.524627	1	49	0	0	0	0	0	0	0	0	21.514483356203062	9.856982712179542	1	0.9991551249370724
718	0x40cfbee76c848aee1e6631fd1d61	31	4	stay at home	422.0245895350197	2018-01-01 16:57:58.524627	2018-01-01 23:59:59.999999	1	49	0	0	0	0	0	0	0	0	17.43646832190509	122.64363977487281	4	1.9458986691751705
719	0x7162f03a29c8fd4e701f97ba204c	40	0	stay at home	484.0	2018-01-01 00:00:00.000000	2018-01-01 08:04:00.000000	0	43	0	0	1	0	1	0	1	0	18.45646768407492	148.88217265153767	4	31.613502513108322
720	0x7162f03a29c8fd4e701f97ba204c	4031	1	private car	20.80600878901778	2018-01-01 08:04:00.000000	2018-01-01 08:24:48.360527	0	43	0	0	1	0	1	0	1	0	17.72049337434767	6.144879014873482	1	30.318673824953716
721	0x7162f03a29c8fd4e701f97ba204c	31	2	services	482.0782640347693	2018-01-01 08:24:48.360527	2018-01-01 16:26:53.056369	0	43	0	0	1	0	1	0	1	0	31.257964414982627	251.14642037392366	4	33.49978696380763
722	0x7162f03a29c8fd4e701f97ba204c	3140	3	private car	25.80600878901778	2018-01-01 16:26:53.056369	2018-01-01 16:52:41.416896	0	43	0	0	1	0	1	0	1	0	13.233056022956172	5.691539333899528	1	30.31605844558816
723	0x7162f03a29c8fd4e701f97ba204c	40	4	stay at home	427.30971838719506	2018-01-01 16:52:41.416896	2018-01-01 23:59:59.999999	0	43	0	0	1	0	1	0	1	0	8.588541856575384	61.16612336816441	4	30.69429124928486
724	0x187f887207244fd7d5a277ca351c1	31	0	stay at home	477.0	2018-01-01 00:00:00.000000	2018-01-01 07:57:00.000000	0	15	0	0	0	0	0	0	0	0	21.9397455418293	174.42097705754293	4	2.6425067004578677
725	0x187f887207244fd7d5a277ca351c1	3139	1	private car	18.683174068250622	2018-01-01 07:57:00.000000	2018-01-01 08:15:40.990444	0	15	0	0	0	0	0	0	0	0	26.357804577485233	8.207457516301494	1	0.98946199191831
726	0x187f887207244fd7d5a277ca351c1	39	2	school	387.4296311416895	2018-01-01 08:15:40.990444	2018-01-01 14:43:06.768313	0	15	0	0	0	0	0	0	0	0	39.70655368962561	256.39159083132233	4	4.289517697579393
727	0x187f887207244fd7d5a277ca351c1	3931	3	private car	23.683174068250622	2018-01-01 14:43:06.768313	2018-01-01 15:06:47.758757	0	15	0	0	0	0	0	0	0	0	21.96578274570678	8.670324271865828	1	0.9921724128200574
728	0x187f887207244fd7d5a277ca351c1	31	4	stay at home	533.2040207218091	2018-01-01 15:06:47.758757	2018-01-02 00:00:00.000000	0	15	0	0	0	0	0	0	0	0	17.485999086344084	155.39341698627578	4	2.361448246015432
729	0x52cf82cff1f1c452f45397e74f5d	40	0	stay at home	474.0	2018-01-01 00:00:00.000000	2018-01-01 07:54:00.000000	1	11	0	0	0	0	0	0	1	0	18.45646768407492	145.80609470419188	4	3.831366146627113
730	0x52cf82cff1f1c452f45397e74f5d	4039	1	private car	25.49731845624464	2018-01-01 07:54:00.000000	2018-01-01 08:19:29.839107	1	11	0	0	0	0	0	0	1	0	20.454900598079345	8.692418575667633	1	2.5923019765089057
731	0x52cf82cff1f1c452f45397e74f5d	39	2	school	351.69929106534534	2018-01-01 08:19:29.839107	2018-01-01 14:11:11.796571	1	11	0	0	0	0	0	0	1	0	39.70655368962561	232.7461130548233	4	5.330079429324291
732	0x52cf82cff1f1c452f45397e74f5d	3940	3	private car	32.49731845624464	2018-01-01 14:11:11.796571	2018-01-01 14:43:41.635678	1	11	0	0	0	0	0	0	1	0	19.308341567586968	10.457822079730326	2	2.602709392278199
733	0x52cf82cff1f1c452f45397e74f5d	40	4	stay at home	556.3060720221654	2018-01-01 14:43:41.635678	2018-01-01 23:59:59.999999	1	11	0	0	0	0	0	0	1	0	8.716131308400007	80.8139461900904	4	3.1196961628018745
734	0x1af2781fe96ce14b893cb0eb91818	41	0	stay at home	489.0	2018-01-01 00:00:00.000000	2018-01-01 08:09:00.000000	1	15	0	0	0	0	0	0	0	0	18.43280385597859	150.2273514262255	4	2.290439331377896
735	0x1af2781fe96ce14b893cb0eb91818	4139	1	private car	28.367450173199117	2018-01-01 08:09:00.000000	2018-01-01 08:37:22.047010	1	15	0	0	0	0	0	0	0	0	23.81977292758857	11.261770361004768	2	1.0074849359674174
736	0x1af2781fe96ce14b893cb0eb91818	39	2	school	341.9202887004151	2018-01-01 08:37:22.047010	2018-01-01 14:19:17.264332	1	15	0	0	0	0	0	0	0	0	39.70655368962561	226.27460501425531	4	3.5901102618445155
737	0x1af2781fe96ce14b893cb0eb91818	3941	3	private car	32.36745017319912	2018-01-01 14:19:17.264332	2018-01-01 14:51:39.311342	1	15	0	0	0	0	0	0	0	0	21.286670901377473	11.483254329227048	2	1.008804567268769
738	0x1af2781fe96ce14b893cb0eb91818	41	4	stay at home	548.3448109531867	2018-01-01 14:51:39.311342	2018-01-01 23:59:59.999999	1	15	0	0	0	0	0	0	0	0	12.606845664854665	115.21497338017886	4	1.862315289027172
739	0x1183a277311a0ed6ae16f902f9f12	31	0	stay at home	470.0	2018-01-01 00:00:00.000000	2018-01-01 07:50:00.000000	1	21	0	0	0	0	0	0	1	0	21.9397455418293	171.86134007766285	4	4.2028331370311225
740	0x1183a277311a0ed6ae16f902f9f12	3140	1	private car	17.505344567452973	2018-01-01 07:50:00.000000	2018-01-01 08:07:30.320674	1	21	0	0	0	0	0	0	1	0	16.870689299053655	4.9221204878395985	0	2.5704355691456016
741	0x1183a277311a0ed6ae16f902f9f12	40	2	university	366.5733435118306	2018-01-01 08:07:30.320674	2018-01-01 14:14:04.721285	1	21	0	0	0	0	0	0	1	0	14.815318358321319	90.51501309670086	4	3.20937149564051
742	0x1183a277311a0ed6ae16f902f9f12	4040	3	private car	16.4697650606394	2018-01-01 14:14:04.721285	2018-01-01 14:30:32.907189	1	21	0	0	0	0	0	0	1	0	8.86386234752543	2.4330955065598574	0	2.556264810787381
743	0x1183a277311a0ed6ae16f902f9f12	40	4	library	251.54361100072282	2018-01-01 14:30:32.907189	2018-01-01 18:42:05.523849	1	21	0	0	0	0	0	0	1	0	11.52302105178306	48.309038750047634	4	2.8540852458071098
744	0x1183a277311a0ed6ae16f902f9f12	4031	5	private car	18.92352142822726	2018-01-01 18:42:05.523849	2018-01-01 19:01:00.935135	1	21	0	0	0	0	0	0	1	0	15.044901022088709	4.745041781284232	0	2.569420505448675
745	0x1183a277311a0ed6ae16f902f9f12	31	6	stay at home	298.9844144311269	2018-01-01 19:01:00.935135	2018-01-02 00:00:00.000001	1	21	0	0	0	0	0	0	1	0	20.306956947660158	101.19106053123792	4	3.3141874319721722
746	0x1d770cd75f7dc9b2793a3868292ea	31	0	stay at home	472.0	2018-01-01 00:00:00.000000	2018-01-01 07:52:00.000000	1	65	0	0	1	0	0	0	0	0	21.9397455418293	172.59266492905715	4	4.114107266458815
747	0x1d770cd75f7dc9b2793a3868292ea	3139	1	private car	33.09709501229772	2018-01-01 07:52:00.000000	2018-01-01 08:25:05.825701	1	65	0	0	1	0	0	0	0	0	26.357804577485233	14.539446040276742	2	2.5271912402241568
748	0x1d770cd75f7dc9b2793a3868292ea	39	2	agriculture	473.591227870429	2018-01-01 08:25:05.825701	2018-01-01 16:18:41.299373	1	65	0	0	1	0	0	0	0	0	50.90583806362257	401.8093059054039	4	11.630928757330114
749	0x1d770cd75f7dc9b2793a3868292ea	3931	3	private car	28.09709501229772	2018-01-01 16:18:41.299373	2018-01-01 16:46:47.125074	1	65	0	0	1	0	0	0	0	0	21.514483356203062	10.07490804999559	2	2.5004428045844924
750	0x1d770cd75f7dc9b2793a3868292ea	31	4	stay at home	139.5555910735841	2018-01-01 16:46:47.125074	2018-01-01 19:06:20.460538	1	65	0	0	1	0	0	0	0	0	17.43646832190509	40.5559440483215	4	2.6979186940586857
751	0x1d770cd75f7dc9b2793a3868292ea	3139	5	private car	23.403144888005194	2018-01-01 19:06:20.460538	2018-01-01 19:29:44.649231	1	65	0	0	1	0	0	0	0	0	24.707225695019943	9.637113045353276	1	2.497857636242167
752	0x1d770cd75f7dc9b2793a3868292ea	39	6	gym	250.7602121107689	2018-01-01 19:29:44.649231	2018-01-01 23:40:30.261958	1	65	0	0	1	0	0	0	0	0	37.39230135082316	156.27502363403676	4	3.8737841977535656
753	0x1d770cd75f7dc9b2793a3868292ea	3931	7	private car	15.403144888005194	2018-01-01 23:40:30.261958	2018-01-01 23:55:54.450651	1	65	0	0	1	0	0	0	0	0	1.8487602404744603	0.4746120307868572	0	2.445260202434215
754	0x1d770cd75f7dc9b2793a3868292ea	31	8	stay at home	4.0924891446120455	2018-01-01 23:55:54.450651	2018-01-02 00:00:00.000000	1	65	0	0	1	0	0	0	0	0	1.895720208575528	0.1293035729136172	0	2.443333107998273
755	0x1f5a90871e279e7746247b2dd93	30	0	stay at home	481.0	2018-01-01 00:00:00.000000	2018-01-01 08:01:00.000000	0	27	0	0	0	0	1	0	0	0	24.088032608744278	193.1057280801	4	29.192231744055864
756	0x1f5a90871e279e7746247b2dd93	3039	1	by foot	16.739070961716607	2018-01-01 08:01:00.000000	2018-01-01 08:17:44.344258	0	27	0	0	0	0	1	0	0	0	82.76330060849645	23.089679365191756	3	27.32163096698955
757	0x1f5a90871e279e7746247b2dd93	39	2	services	465.50453884138085	2018-01-01 08:17:44.344258	2018-01-01 16:03:14.616588	0	27	0	0	0	0	1	0	0	0	39.70655368962561	308.05968273782827	4	32.06255309330675
758	0x1f5a90871e279e7746247b2dd93	3930	3	by foot	15.739070961716607	2018-01-01 16:03:14.616588	2018-01-01 16:18:58.960846	0	27	0	0	0	0	1	0	0	0	66.12450411565088	17.34563770974252	3	27.28556883663605
759	0x1f5a90871e279e7746247b2dd93	30	4	stay at home	120.34487365686202	2018-01-01 16:18:58.960846	2018-01-01 18:19:19.653265	0	27	0	0	0	0	1	0	0	0	19.71145954411603	39.536218473816504	4	27.43192105379259
760	0x1f5a90871e279e7746247b2dd93	3039	5	by foot	16.374603724879876	2018-01-01 18:19:19.653265	2018-01-01 18:35:42.129488	0	27	0	0	0	0	1	0	0	0	72.11582400886961	19.681134007306966	3	27.300083977406487
761	0x1f5a90871e279e7746247b2dd93	39	6	running	231.48581593244063	2018-01-01 18:35:42.129488	2018-01-01 22:27:11.278444	0	27	0	0	0	0	1	0	0	0	80.4878455657509	310.529910057202	4	32.148162668545254
762	0x1f5a90871e279e7746247b2dd93	3930	7	by foot	17.374603724879876	2018-01-01 22:27:11.278444	2018-01-01 22:44:33.754667	0	27	0	0	0	0	1	0	0	0	6.770252001864733	1.960507427499574	0	27.194797693785628
763	0x1f5a90871e279e7746247b2dd93	30	8	stay at home	75.4374221961234	2018-01-01 22:44:33.754667	2018-01-01 23:59:59.999999	0	27	0	0	0	0	1	0	0	0	2.809972781165564	3.532951717540029	0	27.203700921566142
764	0x2b513b150c8051123ec57cd98771	31	0	stay at home	484.0	2018-01-01 00:00:00.000000	2018-01-01 08:04:00.000000	0	56	0	0	0	0	0	0	0	0	21.9397455418293	176.980614037423	4	2.682784986335923
765	0x2b513b150c8051123ec57cd98771	3139	1	by foot	30.378201620112605	2018-01-01 08:04:00.000000	2018-01-01 08:34:22.692097	0	56	0	0	0	0	0	0	0	0	79.60763248914385	40.305611837583974	4	1.1961477275990529
766	0x2b513b150c8051123ec57cd98771	39	2	services	488.97074517509907	2018-01-01 08:34:22.692097	2018-01-01 16:43:20.936808	0	56	0	0	0	0	0	0	0	0	39.70655368962561	323.5890524325219	4	6.380913697494778
767	0x2b513b150c8051123ec57cd98771	3931	3	by foot	24.378201620112605	2018-01-01 16:43:20.936808	2018-01-01 17:07:43.628905	0	56	0	0	0	0	0	0	0	0	65.5246101669597	26.6228692954904	4	1.1032288049715064
768	0x2b513b150c8051123ec57cd98771	31	4	stay at home	412.27285158467566	2018-01-01 17:07:43.628905	2018-01-02 00:00:00.000000	0	56	0	0	0	0	0	0	0	0	20.00542576557187	137.46156545896432	4	2.1239930937886666
769	0xdd9b982d92672640e71d8ddfbdfb	31	0	stay at home	487.0	2018-01-01 00:00:00.000000	2018-01-01 08:07:00.000000	0	3	0	0	0	0	0	0	0	0	21.9397455418293	178.07760131451448	4	2.700234507231361
770	0xdd9b982d92672640e71d8ddfbdfb	3139	1	private car	33.377132037295965	2018-01-01 08:07:00.000000	2018-01-01 08:40:22.627922	0	3	0	0	0	0	0	0	0	0	27.29404542484932	15.183282632952492	3	1.0311072247563702
771	0xdd9b982d92672640e71d8ddfbdfb	39	2	school	356.19971875322716	2018-01-01 08:40:22.627922	2018-01-01 14:36:34.611047	0	3	0	0	0	0	0	0	0	0	39.70655368962561	235.7243876150759	4	3.7963160303725467
772	0xdd9b982d92672640e71d8ddfbdfb	3931	3	private car	24.377132037295965	2018-01-01 14:36:34.611047	2018-01-01 15:00:57.238969	0	3	0	0	0	0	0	0	0	0	21.96578274570678	8.924379771577527	1	0.9936632468914093
773	0xdd9b982d92672640e71d8ddfbdfb	31	4	stay at home	539.0460171721809	2018-01-01 15:00:57.238969	2018-01-01 23:59:59.999999	0	3	0	0	0	0	0	0	0	0	17.485999086344084	157.09596939616952	4	2.3853292834057247
774	0x1031ef7498440e94c3eebc2060f33	31	0	stay at home	477.0	2018-01-01 00:00:00.000000	2018-01-01 07:57:00.000000	1	5	0	0	0	0	0	0	0	0	21.9397455418293	174.42097705754293	4	2.6425067004578677
775	0x1031ef7498440e94c3eebc2060f33	3139	1	private car	27.196435454414	2018-01-01 07:57:00.000000	2018-01-01 08:24:11.786127	1	5	0	0	0	0	0	0	0	0	26.357804577485233	11.947305515193916	2	1.0115750540301718
776	0x1031ef7498440e94c3eebc2060f33	39	2	school	361.83626473834823	2018-01-01 08:24:11.786127	2018-01-01 14:26:01.962011	1	5	0	0	0	0	0	0	0	0	39.70655368962561	239.4545178781135	4	3.880935375185113
777	0x1031ef7498440e94c3eebc2060f33	3931	3	private car	32.196435454414	2018-01-01 14:26:01.962011	2018-01-01 14:58:13.748138	1	5	0	0	0	0	0	0	0	0	22.93837701653772	12.308899584032838	2	1.0137391226162997
778	0x1031ef7498440e94c3eebc2060f33	31	4	stay at home	541.7708643528239	2018-01-01 14:58:13.748138	2018-01-01 23:59:59.999999	1	5	0	0	0	0	0	0	0	0	15.855201024669826	143.16476606038586	4	2.1968044186156948
779	0x63c75bd589a61aa03559a0c70b5f	40	0	stay at home	484.0	2018-01-01 00:00:00.000000	2018-01-01 08:04:00.000000	1	29	0	0	0	0	0	0	1	0	18.45646768407492	148.88217265153767	4	3.87230251310832
780	0x63c75bd589a61aa03559a0c70b5f	4040	1	by foot	12.687719596391219	2018-01-01 08:04:00.000000	2018-01-01 08:16:41.263176	1	29	0	0	0	0	0	0	1	0	33.239496316746546	7.028890146535982	1	2.5825940061716612
781	0x63c75bd589a61aa03559a0c70b5f	40	2	residence	490.08651527476235	2018-01-01 08:16:41.263176	2018-01-01 16:26:46.454092	1	29	0	0	0	0	0	0	1	0	11.206458758217407	91.53557202308515	4	3.2191077576866727
782	0x63c75bd589a61aa03559a0c70b5f	4040	3	by foot	15.687719596391219	2018-01-01 16:26:46.454092	2018-01-01 16:42:27.717268	1	29	0	0	0	0	0	0	1	0	25.474488557638857	6.660610555895249	1	2.580457684230465
783	0x63c75bd589a61aa03559a0c70b5f	40	4	stay at home	437.53804553245527	2018-01-01 16:42:27.717268	2018-01-02 00:00:00.000000	1	29	0	0	0	0	0	0	1	0	8.588541856575384	62.630230298327966	4	2.9648501754848438
784	0x14a46f718e46c317943fa0a5a392a	31	0	stay at home	478.0	2018-01-01 00:00:00.000000	2018-01-01 07:58:00.000000	1	81	0	0	0	0	0	0	0	1	21.9397455418293	174.7866394832401	4	3.6482235039979822
785	0x14a46f718e46c317943fa0a5a392a	3139	1	private car	28.146200959903034	2018-01-01 07:58:00.000000	2018-01-01 08:26:08.772058	1	81	0	0	0	0	0	0	0	1	26.357804577485233	12.36453440832919	2	2.0140724966802916
786	0x14a46f718e46c317943fa0a5a392a	39	2	services	480.66931809897784	2018-01-01 08:26:08.772058	2018-01-01 16:26:48.931144	1	81	0	0	0	0	0	0	0	1	39.70655368962561	318.09536810087985	4	7.177067383793115
787	0x14a46f718e46c317943fa0a5a392a	3930	3	private car	16.456223879731297	2018-01-01 16:26:48.931144	2018-01-01 16:43:16.304577	1	81	0	0	0	0	0	0	0	1	22.67125855393744	6.218055106647796	1	1.977896645167444
788	0x14a46f718e46c317943fa0a5a392a	30	4	shopping	252.84291528590194	2018-01-01 16:43:16.304577	2018-01-01 20:56:06.879494	1	81	0	0	0	0	0	0	0	1	26.059217702390683	109.81480956570739	4	2.8038179908010443
789	0x14a46f718e46c317943fa0a5a392a	3031	5	private car	23.708884676962473	2018-01-01 20:56:06.879494	2018-01-01 21:19:49.412575	1	81	0	0	0	0	0	0	0	1	4.65101494381412	1.8378396155619678	0	1.9529066176809389
790	0x14a46f718e46c317943fa0a5a392a	31	6	stay at home	160.17645709852331	2018-01-01 21:19:49.412575	2018-01-02 00:00:00.000001	1	81	0	0	0	0	0	0	0	1	1.600067423791844	4.271552184362317	0	1.9667115452908261
791	0x1a9e4e79c0cf66b8a0eb364c7a0c7	30	0	stay at home	484.0	2018-01-01 00:00:00.000000	2018-01-01 08:04:00.000000	1	29	0	1	0	0	0	0	0	0	24.088032608744278	194.31012971053718	4	5.146412164605259
792	0x1a9e4e79c0cf66b8a0eb364c7a0c7	3040	1	private car	26.096407145432828	2018-01-01 08:04:00.000000	2018-01-01 08:30:05.784429	1	29	0	1	0	0	0	0	0	0	18.802436729554277	8.177934070344815	1	3.1635893621228997
793	0x1a9e4e79c0cf66b8a0eb364c7a0c7	40	2	residence	480.6969729787051	2018-01-01 08:30:05.784429	2018-01-01 16:30:47.602808	1	29	0	1	0	0	0	0	0	0	11.206458758217407	89.78184671476345	4	3.7767131536985517
794	0x1a9e4e79c0cf66b8a0eb364c7a0c7	4040	3	private car	15.014851541155128	2018-01-01 16:30:47.602808	2018-01-01 16:45:48.493900	1	29	0	1	0	0	0	0	0	0	8.734110362619036	2.185689507313157	0	3.1291676113097595
795	0x1a9e4e79c0cf66b8a0eb364c7a0c7	40	4	gym	248.34834242690832	2018-01-01 16:45:48.493900	2018-01-01 20:54:09.394446	1	29	0	1	0	0	0	0	0	0	11.354343471404746	46.99720634115262	4	3.4187000042743487
796	0x1a9e4e79c0cf66b8a0eb364c7a0c7	4030	5	private car	19.0815556042777	2018-01-01 20:54:09.394446	2018-01-01 21:13:14.287782	1	29	0	1	0	0	0	0	0	0	3.189562660361084	1.014363620950132	0	3.1225803325494517
797	0x1a9e4e79c0cf66b8a0eb364c7a0c7	30	6	stay at home	166.7618703035207	2018-01-01 21:13:14.287782	2018-01-02 00:00:00.000000	1	29	0	1	0	0	0	0	0	0	1.53838746210786	4.275739507209889	0	3.1410354688728876
798	0x1e1921acf6f93054844b6a5c43d3	40	0	stay at home	477.0	2018-01-01 00:00:00.000000	2018-01-01 07:57:00.000000	0	37	1	0	0	0	1	0	1	0	18.45646768407492	146.7289180883956	4	31.08476900992897
799	0x1e1921acf6f93054844b6a5c43d3	4031	1	private car	19.667086291014634	2018-01-01 07:57:00.000000	2018-01-01 08:16:40.025177	0	37	1	0	0	0	1	0	1	0	16.870689299053655	5.52995503722309	1	29.815127936025796
800	0x1e1921acf6f93054844b6a5c43d3	31	2	services	500.7741347297809	2018-01-01 08:16:40.025177	2018-01-01 16:37:26.473261	0	37	1	0	0	0	1	0	1	0	31.257964414982627	260.8863347221201	4	33.24619109670928
801	0x1e1921acf6f93054844b6a5c43d3	3140	3	private car	22.667086291014634	2018-01-01 16:37:26.473261	2018-01-01 17:00:06.498438	0	37	1	0	0	0	1	0	1	0	14.109548001830381	5.330372368078373	1	29.813979832572365
802	0x1e1921acf6f93054844b6a5c43d3	40	4	stay at home	419.8916926881899	2018-01-01 17:00:06.498438	2018-01-01 23:59:59.999999	0	37	1	0	0	0	1	0	1	0	9.467119529813829	66.25274740424915	4	30.23558538946332
803	0x19254848297c261172a4c9dc09da0	40	0	stay at home	490.0	2018-01-01 00:00:00.000000	2018-01-01 08:10:00.000000	1	52	0	0	1	1	0	1	0	0	18.45646768407492	150.72781941994518	4	12.051723943297944
804	0x19254848297c261172a4c9dc09da0	4039	1	private car	28.374813810536004	2018-01-01 08:10:00.000000	2018-01-01 08:38:22.488829	1	52	0	0	1	1	0	1	0	0	20.96995078767189	9.916974153604878	1	10.754009437612899
805	0x19254848297c261172a4c9dc09da0	39	2	services	488.04847596629406	2018-01-01 08:38:22.488829	2018-01-01 16:46:25.397387	1	52	0	0	1	1	0	1	0	0	39.70655368962561	322.9787169015935	4	16.112438673569738
806	0x19254848297c261172a4c9dc09da0	3940	3	private car	27.374813810536004	2018-01-01 16:46:25.397387	2018-01-01 17:13:47.886216	1	52	0	0	1	1	0	1	0	0	17.53687739958179	8.001145893862471	1	10.742756274456791
807	0x19254848297c261172a4c9dc09da0	40	4	stay at home	406.2018964126339	2018-01-01 17:13:47.886216	2018-01-02 00:00:00.000001	1	52	0	0	1	1	0	1	0	0	9.467119529813829	64.09269844292433	4	11.131197957957442
808	0x9600aaafe5bb42264eb3f5c782d4	39	0	stay at home	479.0	2018-01-01 00:00:00.000000	2018-01-01 07:59:00.000000	0	25	0	0	0	0	0	0	0	0	28.51188832253285	227.61990844155392	4	3.618768081311988
809	0x9600aaafe5bb42264eb3f5c782d4	3939	1	private car	15.355429327069313	2018-01-01 07:59:00.000000	2018-01-01 08:14:21.325760	0	25	0	0	0	0	0	0	0	0	29.942015876510922	7.66287514502918	1	0.9862825457308835
810	0x9600aaafe5bb42264eb3f5c782d4	39	2	services	480.8146235294506	2018-01-01 08:14:21.325760	2018-01-01 16:15:10.203172	0	25	0	0	0	0	0	0	0	0	39.70655368962561	318.19152773215427	4	6.180578830006974
811	0x9600aaafe5bb42264eb3f5c782d4	3939	3	private car	14.250003805902228	2018-01-01 16:15:10.203172	2018-01-01 16:29:25.203400	0	25	0	0	0	0	0	0	0	0	25.29696502911282	6.008030799043887	1	0.9766835901626704
812	0x9600aaafe5bb42264eb3f5c782d4	39	4	shopping	269.95511474033077	2018-01-01 16:29:25.203400	2018-01-01 20:59:22.510284	0	25	0	0	0	0	0	0	0	0	32.88605453784667	147.9626437686862	4	2.2599873697738473
813	0x9600aaafe5bb42264eb3f5c782d4	3939	5	private car	14.785199717261062	2018-01-01 20:59:22.510284	2018-01-01 21:14:09.622267	0	25	0	0	0	0	0	0	0	0	4.607801550231858	1.135454436294719	0	0.9489592091467661
814	0x9600aaafe5bb42264eb3f5c782d4	39	6	stay at home	165.83962887998587	2018-01-01 21:14:09.622267	2018-01-02 00:00:00.000000	0	25	0	0	0	0	0	0	0	0	2.2679667773899945	6.268646144574903	1	0.9781890731672559
815	0x134934c2c96a617cf709c0fbd5be9	31	0	stay at home	480.0	2018-01-01 00:00:00.000000	2018-01-01 08:00:00.000000	1	28	0	0	0	0	0	0	0	1	21.9397455418293	175.5179643346344	4	3.6596942410624353
816	0x134934c2c96a617cf709c0fbd5be9	3130	1	private car	33.03581379683237	2018-01-01 08:00:00.000000	2018-01-01 08:33:02.148828	1	28	0	0	0	0	0	0	0	1	25.1265313667317	13.834590193193609	2	2.0229211717541964
817	0x134934c2c96a617cf709c0fbd5be9	30	2	industry	475.9520050698552	2018-01-01 08:33:02.148828	2018-01-01 16:28:59.269132	1	28	0	0	0	0	0	0	0	1	34.0710171385198	270.2694820307983	4	5.656167285509266
818	0x134934c2c96a617cf709c0fbd5be9	3031	3	private car	34.03581379683237	2018-01-01 16:28:59.269132	2018-01-01 17:03:01.417960	1	28	0	0	0	0	0	0	0	1	20.007623288679962	11.349595679511301	2	2.0080080043750494
819	0x134934c2c96a617cf709c0fbd5be9	31	4	stay at home	416.97636733648005	2018-01-01 17:03:01.417960	2018-01-02 00:00:00.000000	1	28	0	0	0	0	0	0	0	1	20.00542576557187	139.02982937912967	4	3.143770708078769
820	0x1015802aa00647caa33a148fbfc83	40	0	stay at home	487.0	2018-01-01 00:00:00.000000	2018-01-01 08:07:00.000000	0	34	0	0	0	0	0	0	0	0	18.45646768407492	149.80499603574142	4	2.2847292486263053
821	0x1015802aa00647caa33a148fbfc83	4039	1	private car	40.37285449813341	2018-01-01 08:07:00.000000	2018-01-01 08:47:22.371270	0	34	0	0	0	0	0	0	0	0	20.96995078767189	14.110279533061588	2	1.024589200278475
822	0x1015802aa00647caa33a148fbfc83	39	2	agriculture	463.7305051575049	2018-01-01 08:47:22.371270	2018-01-01 16:31:06.201579	0	34	0	0	0	0	0	0	0	0	50.90583806362257	393.4431666784973	4	9.642198232749656
823	0x1015802aa00647caa33a148fbfc83	3940	3	private car	30.372854498133403	2018-01-01 16:31:06.201579	2018-01-01 17:01:28.572849	0	34	0	0	0	0	0	0	0	0	17.53687739958179	8.87741709348503	1	0.9933874944953103
824	0x1015802aa00647caa33a148fbfc83	40	4	stay at home	418.5237858462283	2018-01-01 17:01:28.572849	2018-01-02 00:00:00.000000	0	34	0	0	0	0	0	0	0	0	9.467119529813829	66.0369117779408	4	1.3926078613624364
825	0xf656c0cc3ab5b43d37c0509170d7	31	0	stay at home	471.0	2018-01-01 00:00:00.000000	2018-01-01 07:51:00.000000	0	55	0	0	1	0	0	0	0	0	21.9397455418293	172.22700250335998	4	4.108464110715891
826	0xf656c0cc3ab5b43d37c0509170d7	3130	1	private car	32.64397208953442	2018-01-01 07:51:00.000000	2018-01-01 08:23:38.638325	0	55	0	0	1	0	0	0	0	0	24.06925075289951	13.095265829894284	2	2.518461363293654
827	0xf656c0cc3ab5b43d37c0509170d7	30	2	industry	470.98271119792497	2018-01-01 08:23:38.638325	2018-01-01 16:14:37.600997	0	55	0	0	1	0	0	0	0	0	34.0710171385198	267.4476670861837	4	6.079160628662604
828	0xf656c0cc3ab5b43d37c0509170d7	3039	3	private car	24.857628727695158	2018-01-01 16:14:37.600997	2018-01-01 16:39:29.058721	0	55	0	0	1	0	0	0	0	0	22.67125855393744	9.392562132055998	1	2.49641647839476
829	0xf656c0cc3ab5b43d37c0509170d7	39	4	running	255.01793718036123	2018-01-01 16:39:29.058721	2018-01-01 20:54:30.134952	0	55	0	0	1	0	0	0	0	0	73.78281466824572	313.59901993428207	4	7.515083358763171
830	0xf656c0cc3ab5b43d37c0509170d7	3931	5	private car	29.857409128490495	2018-01-01 20:54:30.134952	2018-01-01 21:24:21.579500	0	55	0	0	1	0	0	0	0	0	4.772757785282759	2.3750363644395924	0	2.455936744380221
831	0xf656c0cc3ab5b43d37c0509170d7	31	6	stay at home	155.6403416759938	2018-01-01 21:24:21.579500	2018-01-02 00:00:00.000001	0	55	0	0	1	0	0	0	0	0	1.600067423791844	4.150584009059829	0	2.466020669011334
832	0x117b0280987f9bacf4e125226b60	40	0	stay at home	478.0	2018-01-01 00:00:00.000000	2018-01-01 07:58:00.000000	1	29	0	0	0	0	0	0	0	1	18.45646768407492	147.0365258831302	4	3.247651443013327
833	0x117b0280987f9bacf4e125226b60	4039	1	private car	27.5575795778792	2018-01-01 07:58:00.000000	2018-01-01 08:25:33.454775	1	29	0	0	0	0	0	0	0	1	20.454900598079345	9.394792516486339	1	1.9964296128168613
834	0x117b0280987f9bacf4e125226b60	39	2	agriculture	480.5776943957033	2018-01-01 08:25:33.454775	2018-01-01 16:26:08.116439	1	29	0	0	0	0	0	0	0	1	50.90583806362257	407.7368381316127	4	11.492122246709986
835	0x117b0280987f9bacf4e125226b60	3940	3	private car	30.5575795778792	2018-01-01 16:26:08.116439	2018-01-01 16:56:41.571214	1	29	0	0	0	0	0	0	0	1	17.015537695865927	8.665894120030439	1	1.9921464359062104
836	0x117b0280987f9bacf4e125226b60	40	4	stay at home	423.3071464485382	2018-01-01 16:56:41.571214	2018-01-02 00:00:00.000001	1	29	0	0	0	0	0	0	0	1	8.588541856575384	60.59318575767927	4	2.3485173475260552
837	0x1b87f9355a7f59069a38397cf3f83	40	0	stay at home	478.0	2018-01-01 00:00:00.000000	2018-01-01 07:58:00.000000	1	25	0	0	0	0	0	0	1	0	18.45646768407492	147.0365258831302	4	3.8476514430133273
838	0x1b87f9355a7f59069a38397cf3f83	4031	1	private car	19.44381399870714	2018-01-01 07:58:00.000000	2018-01-01 08:17:26.628840	1	25	0	0	0	0	0	0	1	0	16.870689299053655	5.46717574601297	1	2.5735666508453825
839	0x1b87f9355a7f59069a38397cf3f83	31	2	residence	486.0349758504047	2018-01-01 08:17:26.628840	2018-01-01 16:23:28.727391	1	25	0	0	0	0	0	0	1	0	23.643844877999676	191.52892623815478	4	4.5236591170859946
840	0x1b87f9355a7f59069a38397cf3f83	3140	3	private car	27.44381399870714	2018-01-01 16:23:28.727391	2018-01-01 16:50:55.356231	1	25	0	0	0	0	0	0	1	0	13.233056022956172	6.05275880214134	1	2.576941803269794
841	0x1b87f9355a7f59069a38397cf3f83	40	4	stay at home	105.01625181337413	2018-01-01 16:50:55.356231	2018-01-01 18:35:56.331340	1	25	0	0	0	0	0	0	1	0	8.588541856575384	15.032274571997071	3	2.630187415742065
842	0x1b87f9355a7f59069a38397cf3f83	4030	5	private car	25.232191862314366	2018-01-01 18:35:56.331340	2018-01-01 19:01:10.262852	1	25	0	0	0	0	0	0	1	0	16.174826698325752	6.802105509864003	1	2.581277920343863
843	0x1b87f9355a7f59069a38397cf3f83	30	6	gym	243.80508591477846	2018-01-01 19:01:10.262852	2018-01-01 23:04:58.568007	1	25	0	0	0	0	0	0	1	0	30.13489045210021	122.4506592617788	4	3.543680607986932
844	0x1b87f9355a7f59069a38397cf3f83	3040	7	private car	23.232191862314366	2018-01-01 23:04:58.568007	2018-01-01 23:28:12.499519	1	25	0	0	0	0	0	0	1	0	1.6570087918025227	0.6415991028116321	0	2.5461935341480286
845	0x1b87f9355a7f59069a38397cf3f83	40	8	stay at home	31.791674699399664	2018-01-01 23:28:12.499519	2018-01-02 00:00:00.000001	1	25	0	0	0	0	0	0	1	0	0.921584031388808	0.4883116622345719	0	2.5453367383564296
846	0x82104f8f98d0424731de7dd279d6	30	0	stay at home	480.0	2018-01-01 00:00:00.000000	2018-01-01 08:00:00.000000	1	31	0	0	0	0	0	0	0	0	24.088032608744278	192.70426086995423	4	2.944038215943448
847	0x82104f8f98d0424731de7dd279d6	3039	1	by foot	15.959419128391588	2018-01-01 08:00:00.000000	2018-01-01 08:15:57.565148	1	31	0	0	0	0	0	0	0	0	82.76330060849645	22.014236714334356	3	1.0735856694106178
848	0x82104f8f98d0424731de7dd279d6	39	2	services	481.018185524456	2018-01-01 08:15:57.565148	2018-01-01 16:16:58.656279	1	31	0	0	0	0	0	0	0	0	39.70655368962561	318.3262401535517	4	6.1855014596961615
849	0x82104f8f98d0424731de7dd279d6	3930	3	by foot	18.959419128391588	2018-01-01 16:16:58.656279	2018-01-01 16:35:56.221427	1	31	0	0	0	0	0	0	0	0	66.12450411565088	20.894703136427992	3	1.0665057981571493
850	0x82104f8f98d0424731de7dd279d6	30	4	stay at home	129.30654789548552	2018-01-01 16:35:56.221427	2018-01-01 18:45:14.614301	1	31	0	0	0	0	0	0	0	0	19.71145954411603	42.48034646051941	4	1.2116206548188888
851	0x82104f8f98d0424731de7dd279d6	3039	5	by foot	19.845956200581867	2018-01-01 18:45:14.614301	2018-01-01 19:05:05.371673	1	31	0	0	0	0	0	0	0	0	73.93374074004888	24.454763007869754	3	1.0891827554418214
852	0x82104f8f98d0424731de7dd279d6	39	6	gym	245.99614901733523	2018-01-01 19:05:05.371673	2018-01-01 23:11:05.140614	1	31	0	0	0	0	0	0	0	0	37.39230135082316	153.30603558663665	4	2.332495373671982
853	0x82104f8f98d0424731de7dd279d6	3930	7	by foot	15.845956200581867	2018-01-01 23:11:05.140614	2018-01-01 23:26:55.897986	1	31	0	0	0	0	0	0	0	0	6.046954236849459	1.5969961997339912	0	0.9515512299358143
854	0x82104f8f98d0424731de7dd279d6	30	8	stay at home	33.06836690477644	2018-01-01 23:26:55.897986	2018-01-02 00:00:00.000000	1	31	0	0	0	0	0	0	0	0	2.3371999258228198	1.288123077948755	0	0.9498158145465093
855	0x1e330c130ece4b738cbcee9e4eb1b	40	0	stay at home	487.0	2018-01-01 00:00:00.000000	2018-01-01 08:07:00.000000	0	27	0	0	0	0	0	0	0	0	18.45646768407492	149.80499603574142	4	2.2847292486263053
856	0x1e330c130ece4b738cbcee9e4eb1b	4031	1	private car	15.448852543307218	2018-01-01 08:07:00.000000	2018-01-01 08:22:26.931153	0	27	0	0	0	0	0	0	0	0	17.72049337434767	4.562688152249161	0	0.9683763140953177
857	0x1e330c130ece4b738cbcee9e4eb1b	31	2	residence	468.59331403777384	2018-01-01 08:22:26.931153	2018-01-01 16:11:02.529995	0	27	0	0	0	0	0	0	0	0	23.643844877999676	184.6557937996152	4	2.807279153120395
858	0x1e330c130ece4b738cbcee9e4eb1b	3140	3	private car	15.448852543307218	2018-01-01 16:11:02.529995	2018-01-01 16:26:29.461148	0	27	0	0	0	0	0	0	0	0	13.233056022956172	3.4072588532662222	0	0.9617861982318817
859	0x1e330c130ece4b738cbcee9e4eb1b	40	4	stay at home	120.15791837828898	2018-01-01 16:26:29.461148	2018-01-01 18:26:38.936251	0	27	0	0	0	0	0	0	0	0	8.588541856575384	17.199688523181724	3	1.043468394571731
860	0x1e330c130ece4b738cbcee9e4eb1b	4039	5	private car	23.7748806465427	2018-01-01 18:26:38.936251	2018-01-01 18:50:25.429090	0	27	0	0	0	0	0	0	0	0	18.599580601944446	7.370046814783001	1	0.98457714605831
861	0x1e330c130ece4b738cbcee9e4eb1b	39	6	shopping	244.84497074233707	2018-01-01 18:50:25.429090	2018-01-01 22:55:16.127335	0	27	0	0	0	0	0	0	0	0	35.87458259502041	146.39518543118876	4	2.2391482452502216
862	0x1e330c130ece4b738cbcee9e4eb1b	3940	7	private car	24.7748806465427	2018-01-01 22:55:16.127335	2018-01-01 23:20:02.620174	0	27	0	0	0	0	0	0	0	0	1.3885577307946877	0.5733558675212094	0	0.9458119946638116
863	0x1e330c130ece4b738cbcee9e4eb1b	40	8	stay at home	39.95633046190028	2018-01-01 23:20:02.620174	2018-01-02 00:00:00.000002	0	27	0	0	0	0	0	0	0	0	0.921584031388808	0.6137186017763582	0	0.9460376391247186
864	0xd2bd4f515959cdc60ca6f410ab08	30	0	stay at home	487.0	2018-01-01 00:00:00.000000	2018-01-01 08:07:00.000000	1	37	0	0	0	0	0	0	1	1	24.088032608744278	195.5145313409744	4	5.5933431711764525
865	0xd2bd4f515959cdc60ca6f410ab08	3039	1	by foot	25.62722730118734	2018-01-01 08:07:00.000000	2018-01-01 08:32:37.633638	1	37	0	0	0	0	0	0	1	1	82.76330060849645	35.34989861484058	4	3.7616226929201844
866	0xd2bd4f515959cdc60ca6f410ab08	39	2	industry	494.2226973163615	2018-01-01 08:32:37.633638	2018-01-01 16:46:50.995477	1	37	0	0	0	0	0	0	1	1	39.70655368962561	327.0646677603949	4	9.113338729745612
867	0xd2bd4f515959cdc60ca6f410ab08	3930	3	by foot	23.155553179484347	2018-01-01 16:46:50.995477	2018-01-01 17:10:00.328668	1	37	0	0	0	0	0	0	1	1	68.35194533542483	26.378785085593947	4	3.7016385031610515
868	0xd2bd4f515959cdc60ca6f410ab08	30	4	shopping	250.40236874370632	2018-01-01 17:10:00.328668	2018-01-01 21:20:24.470793	1	37	0	0	0	0	0	0	1	1	28.480970198351844	118.86170669643683	4	4.502887913293534
869	0xd2bd4f515959cdc60ca6f410ab08	3030	5	by foot	20.471674121702993	2018-01-01 21:20:24.470793	2018-01-01 21:40:52.771240	1	37	0	0	0	0	0	0	1	1	4.5630136587945	1.5568754772620108	0	3.5513256310693047
870	0xd2bd4f515959cdc60ca6f410ab08	30	6	stay at home	139.12047933755753	2018-01-01 21:40:52.771240	2018-01-02 00:00:00.000000	1	37	0	0	0	0	0	0	1	1	1.53838746210786	3.567020018922235	0	3.5626947345364215
871	0x8d27008b22315569277370a72a7e	40	0	stay at home	470.0	2018-01-01 00:00:00.000000	2018-01-01 07:50:00.000000	1	13	0	0	0	0	0	0	0	0	18.45646768407492	144.57566352525353	4	2.215198844905601
872	0x8d27008b22315569277370a72a7e	4030	1	private car	25.570794312163855	2018-01-01 07:50:00.000000	2018-01-01 08:15:34.247659	1	13	0	0	0	0	0	0	0	0	18.166346773493622	7.742131945807448	1	0.9867446362773151
873	0x8d27008b22315569277370a72a7e	30	2	school	369.2332871372538	2018-01-01 08:15:34.247659	2018-01-01 14:24:48.244887	1	13	0	0	0	0	0	0	0	0	34.0710171385198	209.66922756942293	4	3.2545210921736207
874	0x8d27008b22315569277370a72a7e	3040	3	private car	30.570794312163855	2018-01-01 14:24:48.244887	2018-01-01 14:55:22.492546	1	13	0	0	0	0	0	0	0	0	14.819108483847671	7.550531955822492	1	0.9856279225044241
875	0x8d27008b22315569277370a72a7e	40	4	stay at home	544.6251242384185	2018-01-01 14:55:22.492546	2018-01-02 00:00:00.000000	1	13	0	0	0	0	0	0	0	0	8.716131308400007	79.11706827859538	4	1.5045319806516735
876	0xa0a6b641796dc4803f4421be5c22	31	0	stay at home	472.0	2018-01-01 00:00:00.000000	2018-01-01 07:52:00.000000	0	41	0	0	0	0	0	0	0	1	21.9397455418293	172.59266492905715	4	3.6141072664588147
877	0xa0a6b641796dc4803f4421be5c22	3130	1	by foot	30.863834391515116	2018-01-01 07:52:00.000000	2018-01-01 08:22:51.830063	0	41	0	0	0	0	0	0	0	1	70.20198136262357	36.11170544553741	4	2.166864432675311
878	0xa0a6b641796dc4803f4421be5c22	30	2	industry	491.28901741215304	2018-01-01 08:22:51.830063	2018-01-01 16:34:09.171108	0	41	0	0	0	0	0	0	0	1	34.0710171385198	278.97860887026695	4	5.902099478851058
879	0xa0a6b641796dc4803f4421be5c22	3031	3	by foot	31.863834391515116	2018-01-01 16:34:09.171108	2018-01-01 17:06:01.001171	0	41	0	0	0	0	0	0	0	1	58.35556792531656	30.9905358699183	4	2.1320770773459365
880	0xa0a6b641796dc4803f4421be5c22	31	4	stay at home	123.72308623750577	2018-01-01 17:06:01.001171	2018-01-01 19:09:44.386345	0	41	0	0	0	0	0	0	0	1	20.00542576557187	41.25221695353114	4	2.2028582530905245
881	0xa0a6b641796dc4803f4421be5c22	3140	5	by foot	25.034275508180748	2018-01-01 19:09:44.386345	2018-01-01 19:34:46.442875	0	41	0	0	0	0	0	0	0	1	44.78748468069025	18.68703718024707	3	2.052681154164961
882	0xa0a6b641796dc4803f4421be5c22	40	6	running	243.7214550151506	2018-01-01 19:34:46.442875	2018-01-01 23:38:29.730176	0	41	0	0	0	0	0	0	0	1	29.3424699403546	119.18982446002572	4	2.9065815279599425
883	0xa0a6b641796dc4803f4421be5c22	4031	7	by foot	27.034275508180748	2018-01-01 23:38:29.730176	2018-01-02 00:05:31.786706	0	41	0	0	0	0	0	0	0	1	4.178205440625074	1.8825792835273	0	1.9531586104031007
884	0xa0a6b641796dc4803f4421be5c22	31	8	stay at home	-5.529778464201172	2018-01-02 00:05:31.786706	2018-01-01 23:59:59.999998	0	41	0	0	0	0	0	0	0	1	21.9397455418293	-2.022032206787689	0	1.9314151242814457
885	0x11660ddb6cbc67c0450a2af956646	40	0	stay at home	475.0	2018-01-01 00:00:00.000000	2018-01-01 07:55:00.000000	1	56	0	0	0	0	0	0	0	0	18.45646768407492	146.11370249892644	4	2.2354263751915107
886	0x11660ddb6cbc67c0450a2af956646	4030	1	private car	27.661898717346496	2018-01-01 07:55:00.000000	2018-01-01 08:22:39.713923	1	56	0	0	0	0	0	0	0	0	18.166346773493622	8.375260741876248	1	0.9904437449892036
887	0x11660ddb6cbc67c0450a2af956646	30	2	residence	481.5419519751004	2018-01-01 08:22:39.713923	2018-01-01 16:24:12.231042	1	56	0	0	0	0	0	0	0	0	25.771666809906	206.8356456882341	4	3.2004731748577635
888	0x11660ddb6cbc67c0450a2af956646	3040	3	private car	22.661898717346496	2018-01-01 16:24:12.231042	2018-01-01 16:46:51.944965	1	56	0	0	0	0	0	0	0	0	14.38983122069055	5.435014961383328	1	0.9733816223859225
889	0x11660ddb6cbc67c0450a2af956646	40	4	stay at home	433.13425059020665	2018-01-01 16:46:51.944965	2018-01-02 00:00:00.000000	1	56	0	0	0	0	0	0	0	0	8.588541856575384	61.999860678506685	4	1.3597749071618892
890	0x1ce4431cd528c284dc325f9eb0cfb	31	0	stay at home	476.0	2018-01-01 00:00:00.000000	2018-01-01 07:56:00.000000	0	22	0	0	0	0	0	0	0	0	21.9397455418293	174.0553146318458	4	2.636802237961728
891	0x1ce4431cd528c284dc325f9eb0cfb	3131	1	private car	19.3663355761187	2018-01-01 07:56:00.000000	2018-01-01 08:15:21.980135	0	22	0	0	0	0	0	0	0	0	22.77359327845954	7.350684161744812	1	0.9844644841128704
892	0x1ce4431cd528c284dc325f9eb0cfb	31	2	services	461.57897355835263	2018-01-01 08:15:21.980135	2018-01-01 15:56:56.718549	0	22	0	0	0	0	0	0	0	0	31.257964414982627	240.46698550318655	4	3.9042272809933443
893	0x1ce4431cd528c284dc325f9eb0cfb	3131	3	private car	18.3663355761187	2018-01-01 15:56:56.718549	2018-01-01 16:15:18.698684	0	22	0	0	0	0	0	0	0	0	17.757186817753816	5.435574199711632	1	0.9733848395133988
894	0x1ce4431cd528c284dc325f9eb0cfb	31	4	stay at home	464.6883552894101	2018-01-01 16:15:18.698684	2018-01-02 00:00:00.000001	0	22	0	0	0	0	0	0	0	0	17.43646832190509	135.04206310936627	4	2.093837680517194
895	0xccfe3bb952bed642a2b8cb49f9d7	40	0	stay at home	471.0	2018-01-01 00:00:00.000000	2018-01-01 07:51:00.000000	0	81	0	0	0	0	0	0	0	0	18.45646768407492	144.8832713199881	4	2.2192296551961945
896	0xccfe3bb952bed642a2b8cb49f9d7	4039	1	private car	36.94881195753875	2018-01-01 07:51:00.000000	2018-01-01 08:27:56.928717	0	81	0	0	0	0	0	0	0	0	20.454900598079345	12.596404596809677	2	1.0154630863612655
897	0xccfe3bb952bed642a2b8cb49f9d7	39	2	agriculture	479.92098106133164	2018-01-01 08:27:56.928717	2018-01-01 16:27:52.187581	0	81	0	0	0	0	0	0	0	0	50.90583806362257	407.179662420717	4	10.45762947063546
898	0xccfe3bb952bed642a2b8cb49f9d7	3940	3	private car	30.94881195753875	2018-01-01 16:27:52.187581	2018-01-01 16:58:49.116298	0	81	0	0	0	0	0	0	0	0	17.015537695865927	8.776844608429446	1	0.9927972169150201
899	0xccfe3bb952bed642a2b8cb49f9d7	40	4	stay at home	125.39752341410858	2018-01-01 16:58:49.116298	2018-01-01 19:04:12.967703	0	81	0	0	0	0	0	0	0	0	8.588541856575384	17.949697975882724	3	1.0481038924865713
900	0xccfe3bb952bed642a2b8cb49f9d7	4039	5	private car	16.9461669027009	2018-01-01 19:04:12.967703	2018-01-01 19:21:09.737717	0	81	0	0	0	0	0	0	0	0	19.411792069762004	5.482591138245211	1	0.9736553516445239
901	0xccfe3bb952bed642a2b8cb49f9d7	39	6	running	245.8844691183971	2018-01-01 19:21:09.737717	2018-01-01 23:27:02.805864	0	81	0	0	0	0	0	0	0	0	83.89298379992375	343.799696406709	4	7.19046760988581
902	0xccfe3bb952bed642a2b8cb49f9d7	3940	7	private car	20.9461669027009	2018-01-01 23:27:02.805864	2018-01-01 23:47:59.575878	0	81	0	0	0	0	0	0	0	0	1.3534367605490092	0.47248853797850626	0	0.9452483396419935
903	0xccfe3bb952bed642a2b8cb49f9d7	40	8	stay at home	12.007068685683407	2018-01-01 23:47:59.575878	2018-01-01 23:59:59.999999	0	81	0	0	0	0	0	0	0	0	0.921584031388808	0.18442537940857384	0	0.9436404675697824
904	0x4221f98fe7e18876de5ab602573e	40	0	stay at home	489.0	2018-01-01 00:00:00.000000	2018-01-01 08:09:00.000000	0	13	0	0	0	0	0	0	0	0	18.45646768407492	150.4202116252106	4	2.2930514711570984
905	0x4221f98fe7e18876de5ab602573e	4039	1	private car	30.502040210797396	2018-01-01 08:09:00.000000	2018-01-01 08:39:30.122413	0	13	0	0	0	0	0	0	0	0	20.96995078767189	10.66043803573351	2	1.003910816153004
906	0x4221f98fe7e18876de5ab602573e	39	2	school	362.1315924432664	2018-01-01 08:39:30.122413	2018-01-01 14:41:38.017960	0	13	0	0	0	0	0	0	0	0	39.70655368962561	239.64995863430295	4	3.885420658362219
907	0x4221f98fe7e18876de5ab602573e	3940	3	private car	27.502040210797396	2018-01-01 14:41:38.017960	2018-01-01 15:09:08.140373	0	13	0	0	0	0	0	0	0	0	17.876792656489595	8.194137841314408	1	0.9893841052491679
908	0x4221f98fe7e18876de5ab602573e	40	4	stay at home	530.8643271351388	2018-01-01 15:09:08.140373	2018-01-02 00:00:00.000001	0	13	0	0	0	0	0	0	0	0	8.541707785026304	75.57479926471609	4	1.4733622938012092
909	0x1e686c46df50832c4cf1c81a0269f	40	0	stay at home	471.0	2018-01-01 00:00:00.000000	2018-01-01 07:51:00.000000	0	7	0	0	0	0	0	0	0	0	18.45646768407492	144.8832713199881	4	2.2192296551961945
910	0x1e686c46df50832c4cf1c81a0269f	4039	1	by foot	16.402145999376177	2018-01-01 07:51:00.000000	2018-01-01 08:07:24.128760	0	7	0	0	0	0	0	0	0	0	59.660126744398084	16.309235153381746	3	1.037991483258215
911	0x1e686c46df50832c4cf1c81a0269f	39	2	school	362.42376214778403	2018-01-01 08:07:24.128760	2018-01-01 14:09:49.554489	0	7	0	0	0	0	0	0	0	0	39.70655368962561	239.84330950195147	4	3.8898630803465286
912	0x1e686c46df50832c4cf1c81a0269f	3940	3	by foot	20.402145999376177	2018-01-01 14:09:49.554489	2018-01-01 14:30:13.683249	0	7	0	0	0	0	0	0	0	0	56.31599623879532	19.149452956070363	3	1.055561937147174
913	0x1e686c46df50832c4cf1c81a0269f	40	4	stay at home	569.7719458534636	2018-01-01 14:30:13.683249	2018-01-02 00:00:00.000000	0	7	0	0	0	0	0	0	0	0	8.716131308400007	82.7701182650228	4	1.5373672860340473
914	0x4b1c7dac9bd4f4453d707dfe260d	30	0	stay at home	477.0	2018-01-01 00:00:00.000000	2018-01-01 07:57:00.000000	1	21	0	0	0	0	0	0	0	1	24.088032608744278	191.499859239517	4	3.923156916628884
915	0x4b1c7dac9bd4f4453d707dfe260d	3040	1	by foot	26.26789775354898	2018-01-01 07:57:00.000000	2018-01-01 08:23:16.073865	1	21	0	0	0	0	0	0	0	1	52.985178089356396	23.19682067507996	3	2.0811153180772646
916	0x4b1c7dac9bd4f4453d707dfe260d	40	2	university	368.6293406632914	2018-01-01 08:23:16.073865	2018-01-01 14:31:53.834305	1	21	0	0	0	0	0	0	0	1	14.815318358321319	91.02268396907907	4	2.6142074000733158
917	0x4b1c7dac9bd4f4453d707dfe260d	4030	3	by foot	23.26789775354898	2018-01-01 14:31:53.834305	2018-01-01 14:55:09.908170	1	21	0	0	0	0	0	0	0	1	43.22239974455571	16.761572965322397	3	2.040770075357859
918	0x4b1c7dac9bd4f4453d707dfe260d	30	4	stay at home	115.6629936794107	2018-01-01 14:55:09.908170	2018-01-01 16:50:49.687791	1	21	0	0	0	0	0	0	0	1	20.428115376500415	39.379616327907335	4	2.189619529031371
919	0x4b1c7dac9bd4f4453d707dfe260d	3040	5	by foot	18.609680931008334	2018-01-01 16:50:49.687791	2018-01-01 17:09:26.268647	1	21	0	0	0	0	0	0	0	1	43.980183507137085	13.64095303925027	2	2.021751214861186
920	0x4b1c7dac9bd4f4453d707dfe260d	40	6	library	251.7516677265416	2018-01-01 17:09:26.268647	2018-01-01 21:21:11.368711	1	21	0	0	0	0	0	0	0	1	12.515852937719977	52.51478083485232	4	2.2856473357542675
921	0x4b1c7dac9bd4f4453d707dfe260d	4030	7	by foot	20.609680931008334	2018-01-01 21:21:11.368711	2018-01-01 21:41:47.949567	1	21	0	0	0	0	0	0	0	1	3.3678535655662944	1.156839790144668	0	1.9490791532526184
922	0x4b1c7dac9bd4f4453d707dfe260d	30	8	stay at home	138.2008405616416	2018-01-01 21:41:47.949567	2018-01-02 00:00:00.000001	1	21	0	0	0	0	0	0	0	1	1.53838746210786	3.543440672879947	0	1.9625605885839545
923	0x40d4c89178de971efb5f5bc5231f	40	0	stay at home	485.0	2018-01-01 00:00:00.000000	2018-01-01 08:05:00.000000	0	49	0	0	0	0	1	0	0	0	18.45646768407492	149.18978044627227	4	28.517637230122208
924	0x40d4c89178de971efb5f5bc5231f	4031	1	private car	27.43520664554734	2018-01-01 08:05:00.000000	2018-01-01 08:32:26.112399	0	49	0	0	0	0	1	0	0	0	17.72049337434767	8.102756626438012	1	27.230049919780882
925	0x40d4c89178de971efb5f5bc5231f	31	2	services	464.0113550438211	2018-01-01 08:32:26.112399	2018-01-01 16:16:26.793702	0	49	0	0	0	0	1	0	0	0	31.257964414982627	241.73417373512714	4	30.17477612177915
926	0x40d4c89178de971efb5f5bc5231f	3140	3	private car	28.43520664554734	2018-01-01 16:16:26.793702	2018-01-01 16:44:52.906101	0	49	0	0	0	0	1	0	0	0	13.233056022956172	6.271411376081059	1	27.219405059370615
927	0x40d4c89178de971efb5f5bc5231f	40	4	stay at home	435.11823166508407	2018-01-01 16:44:52.906101	2018-01-02 00:00:00.000001	0	49	0	0	0	0	1	0	0	0	8.588541856575384	62.28385242024398	4	27.603259057704314
928	0x108e0ecef60c5448f5f911626a661	31	0	stay at home	489.0	2018-01-01 00:00:00.000000	2018-01-01 08:09:00.000000	0	21	0	0	1	0	0	0	0	0	21.9397455418293	178.80892616590882	4	4.211930529110955
929	0x108e0ecef60c5448f5f911626a661	3140	1	metro	19.078703276371897	2018-01-01 08:09:00.000000	2018-01-01 08:28:04.722197	0	21	0	0	1	0	0	0	0	0	39.280426979804005	12.490326848614561	2	2.5148266722702317
930	0x108e0ecef60c5448f5f911626a661	40	2	university	361.5315150601549	2018-01-01 08:28:04.722197	2018-01-01 14:29:36.613101	0	21	0	0	1	0	0	0	0	0	14.815318358321319	89.27007486970722	4	3.0975738624561506
931	0x108e0ecef60c5448f5f911626a661	4040	3	metro	24.4697650606394	2018-01-01 14:29:36.613101	2018-01-01 14:54:04.799005	0	21	0	0	1	0	0	0	0	0	19.64822820368137	8.013125466698535	1	2.488326244761886
932	0x108e0ecef60c5448f5f911626a661	40	4	library	245.54804343842918	2018-01-01 14:54:04.799005	2018-01-01 18:59:37.681611	0	21	0	0	1	0	0	0	0	0	11.52302105178306	47.15758789608601	4	2.7455800742067646
933	0x108e0ecef60c5448f5f911626a661	4031	5	metro	21.432256752600562	2018-01-01 18:59:37.681611	2018-01-01 19:21:03.617016	0	21	0	0	1	0	0	0	0	0	33.349530598963305	11.912595039594839	2	2.5113675619084868
934	0x108e0ecef60c5448f5f911626a661	31	6	stay at home	278.93971641180406	2018-01-01 19:21:03.617016	2018-01-02 00:00:00.000001	0	21	0	0	1	0	0	0	0	0	20.306956947660158	94.40694686945064	4	3.146818189146166
935	0x11d162ee0320a84f08e0162c569d	39	0	stay at home	480.0	2018-01-01 00:00:00.000000	2018-01-01 08:00:00.000000	1	13	0	0	0	0	0	0	0	1	28.51188832253285	228.0951065802628	4	4.628945389979302
936	0x11d162ee0320a84f08e0162c569d	3939	1	private car	21.971382477378274	2018-01-01 08:00:00.000000	2018-01-01 08:21:58.282949	1	13	0	0	0	0	0	0	0	1	30.543502838173538	11.184716384273328	2	2.0070262428572367
937	0x11d162ee0320a84f08e0162c569d	39	2	school	369.08079379194834	2018-01-01 08:21:58.282949	2018-01-01 14:31:03.130577	1	13	0	0	0	0	0	0	0	1	39.70655368962561	244.2487725751606	4	4.992470634520577
938	0x11d162ee0320a84f08e0162c569d	3939	3	private car	20.971382477378274	2018-01-01 14:31:03.130577	2018-01-01 14:52:01.413526	1	13	0	0	0	0	0	0	0	1	29.752820787648503	10.399296408644464	2	2.002362628393252
939	0x11d162ee0320a84f08e0162c569d	39	4	stay at home	547.9764412532952	2018-01-01 14:52:01.413526	2018-01-02 00:00:00.000001	1	13	0	0	0	0	0	0	0	1	29.256940441187695	267.20190174869407	4	5.572514348764818
940	0x16a133e48b05ddcac2ee537146f57	30	0	stay at home	476.0	2018-01-01 00:00:00.000000	2018-01-01 07:56:00.000000	1	37	0	0	0	0	0	1	0	0	24.088032608744278	191.09839202937127	4	3.916229447917433
941	0x16a133e48b05ddcac2ee537146f57	3031	1	private car	24.27729671843582	2018-01-01 07:56:00.000000	2018-01-01 08:20:16.637803	1	37	0	0	0	0	0	1	0	0	24.06925075289951	9.738939038642936	1	1.9984583193308483
942	0x16a133e48b05ddcac2ee537146f57	31	2	services	469.35816071107473	2018-01-01 08:20:16.637803	2018-01-01 16:09:38.127446	1	37	0	0	0	0	0	1	0	0	31.257964414982627	244.51967808980785	4	4.99886790579839
943	0x16a133e48b05ddcac2ee537146f57	3140	3	private car	16.95911110930227	2018-01-01 16:09:38.127446	2018-01-01 16:26:35.674113	1	37	0	0	0	0	0	1	0	0	13.233056022956172	3.740347790148922	0	1.9636813926405177
944	0x16a133e48b05ddcac2ee537146f57	40	4	gym	240.544578308297	2018-01-01 16:26:35.674113	2018-01-01 20:27:08.348811	1	37	0	0	0	0	0	1	0	0	11.354343471404746	45.52042937161033	4	2.2335864474479052
945	0x16a133e48b05ddcac2ee537146f57	4030	5	private car	16.656135778912173	2018-01-01 20:27:08.348811	2018-01-01 20:43:47.716958	1	37	0	0	0	0	0	1	0	0	5.2244326696708665	1.4503143318970428	0	1.9507266972844994
946	0x16a133e48b05ddcac2ee537146f57	30	6	stay at home	196.20471737397816	2018-01-01 20:43:47.716958	2018-01-02 00:00:00.000000	1	37	0	0	0	0	0	1	0	0	7.044767076904815	23.036942221493593	3	2.0800942744987587
947	0x6016403e4f1e23e5c21d78f122cb	40	0	stay at home	475.0	2018-01-01 00:00:00.000000	2018-01-01 07:55:00.000000	1	21	0	0	0	0	0	0	1	0	18.45646768407492	146.11370249892644	4	3.8354263751915108
948	0x6016403e4f1e23e5c21d78f122cb	4040	1	private car	16.58120757867816	2018-01-01 07:55:00.000000	2018-01-01 08:11:34.872455	1	21	0	0	0	0	0	0	1	0	10.967785319647763	3.0309854177243096	0	2.559649777504214
949	0x6016403e4f1e23e5c21d78f122cb	40	2	university	367.7935639047528	2018-01-01 08:11:34.872455	2018-01-01 14:19:22.486289	1	21	0	0	0	0	0	0	1	0	14.815318358321319	90.81631232317515	4	3.2122398217715027
950	0x6016403e4f1e23e5c21d78f122cb	4040	3	private car	24.58120757867816	2018-01-01 14:19:22.486289	2018-01-01 14:43:57.358744	1	21	0	0	0	0	0	0	1	0	8.86386234752543	3.631407338555868	0	2.5630611375669714
951	0x6016403e4f1e23e5c21d78f122cb	40	4	stay at home	125.44945721260763	2018-01-01 14:43:57.358744	2018-01-01 16:49:24.326177	1	21	0	0	0	0	0	0	1	0	8.716131308400007	18.223899027209942	3	2.6498037513775055
952	0x6016403e4f1e23e5c21d78f122cb	4040	5	private car	19.331812753825517	2018-01-01 16:49:24.326177	2018-01-01 17:08:44.234942	1	21	0	0	0	0	0	0	1	0	9.180844772740278	2.9580395344758803	0	2.5592361518910063
953	0x6016403e4f1e23e5c21d78f122cb	40	6	library	255.33775715684442	2018-01-01 17:08:44.234942	2018-01-01 21:24:04.500371	1	21	0	0	0	0	0	0	1	0	12.515852937719977	53.26283030037202	4	2.891343729587997
954	0x6016403e4f1e23e5c21d78f122cb	4040	7	private car	17.331812753825517	2018-01-01 21:24:04.500371	2018-01-01 21:41:24.409136	1	21	0	0	0	0	0	0	1	0	0.7449234762302017	0.21518123676584416	0	2.543812005966587
955	0x6016403e4f1e23e5c21d78f122cb	40	8	stay at home	138.59318106078786	2018-01-01 21:41:24.409136	2018-01-02 00:00:00.000000	1	21	0	0	0	0	0	0	1	0	0.7325080849596983	1.6920104274551742	0	2.5520857084357425
956	0x64b015a891aeea390983d7cee456	31	0	stay at home	484.0	2018-01-01 00:00:00.000000	2018-01-01 08:04:00.000000	0	19	0	0	0	0	0	1	0	0	21.9397455418293	176.980614037423	4	3.682784986335923
957	0x64b015a891aeea390983d7cee456	3140	1	metro	23.38961170329258	2018-01-01 08:04:00.000000	2018-01-01 08:27:23.376702	0	19	0	0	0	0	0	1	0	0	39.280426979804005	15.312565576619223	3	2.0318953558601818
958	0x64b015a891aeea390983d7cee456	40	2	university	361.2264873289111	2018-01-01 08:27:23.376702	2018-01-01 14:28:36.965942	0	19	0	0	0	0	0	1	0	0	14.815318358321319	89.19475682059901	4	2.5968628931780877
959	0x64b015a891aeea390983d7cee456	4031	3	metro	27.38961170329258	2018-01-01 14:28:36.965942	2018-01-01 14:56:00.342644	0	19	0	0	0	0	0	1	0	0	27.69480678218888	12.642500066031122	2	2.0157397607883496
960	0x64b015a891aeea390983d7cee456	31	4	stay at home	543.9942892645038	2018-01-01 14:56:00.342644	2018-01-02 00:00:00.000000	0	19	0	0	0	0	0	1	0	0	15.855201024669826	143.7523135426849	4	3.2044458740640778
961	0x11ebd3156a309bd568670c775d218	40	0	stay at home	481.0	2018-01-01 00:00:00.000000	2018-01-01 08:01:00.000000	0	29	0	0	0	0	0	0	1	0	18.45646768407492	147.95934926733395	4	3.859943367111381
962	0x11ebd3156a309bd568670c775d218	4040	1	by foot	13.230584822333732	2018-01-01 08:01:00.000000	2018-01-01 08:14:13.835089	0	29	0	0	0	0	0	0	1	0	33.239496316746546	7.329632924506081	1	2.5843420117367324
963	0x11ebd3156a309bd568670c775d218	40	2	residence	486.24435307562345	2018-01-01 08:14:13.835089	2018-01-01 16:20:28.496274	0	29	0	0	0	0	0	0	1	0	11.206458758217407	90.81795481930129	4	3.2122554721046432
964	0x11ebd3156a309bd568670c775d218	4040	3	by foot	22.230584822333732	2018-01-01 16:20:28.496274	2018-01-01 16:42:42.331363	0	29	0	0	0	0	0	0	1	0	25.474488557638857	9.438546311436012	1	2.5966873078132857
965	0x11ebd3156a309bd568670c775d218	40	4	stay at home	437.294477279709	2018-01-01 16:42:42.331363	2018-01-02 00:00:00.000000	0	29	0	0	0	0	0	0	1	0	8.588541856575384	62.59536536276723	4	2.9645689746635
966	0x17d72ce8160c82011eb3b1060cd70	40	0	stay at home	482.0	2018-01-01 00:00:00.000000	2018-01-01 08:02:00.000000	0	19	0	0	0	0	0	0	0	1	18.45646768407492	148.2669570620685	4	3.264055595230884
967	0x17d72ce8160c82011eb3b1060cd70	4040	1	private car	17.92142659696419	2018-01-01 08:02:00.000000	2018-01-01 08:19:55.285596	0	19	0	0	0	0	0	0	0	1	11.396398737170244	3.4039953906321982	0	1.9617676483786481
968	0x17d72ce8160c82011eb3b1060cd70	40	2	university	362.7925165617941	2018-01-01 08:19:55.285596	2018-01-01 14:22:42.836590	0	19	0	0	0	0	0	0	0	1	14.815318358321319	89.58144384799232	4	2.600516409552644
969	0x17d72ce8160c82011eb3b1060cd70	4040	3	private car	14.4697650606394	2018-01-01 14:22:42.836590	2018-01-01 14:37:11.022494	0	19	0	0	0	0	0	0	0	1	8.86386234752543	2.13763342830901	0	1.9545964565043112
970	0x17d72ce8160c82011eb3b1060cd70	40	4	library	244.21635119328198	2018-01-01 14:37:11.022494	2018-01-01 18:41:24.003566	0	19	0	0	0	0	0	0	0	1	11.52302105178306	46.90183593316389	4	2.2436988093909394
971	0x17d72ce8160c82011eb3b1060cd70	4040	5	private car	26.08185662188974	2018-01-01 18:41:24.003566	2018-01-01 19:07:28.914963	0	19	0	0	0	0	0	0	0	1	9.831801923305077	4.273860801641047	0	1.9667247351236408
972	0x17d72ce8160c82011eb3b1060cd70	40	6	stay at home	292.5180839654306	2018-01-01 19:07:28.914963	2018-01-02 00:00:00.000001	0	19	0	0	0	0	0	0	0	1	9.892604151319551	48.229426862874334	4	2.2534953296474227
973	0x510418cabe6d62a9c789028ac039	30	0	stay at home	474.0	2018-01-01 00:00:00.000000	2018-01-01 07:54:00.000000	0	45	0	0	0	0	0	0	0	0	24.088032608744278	190.29545760907982	4	2.9024237229532703
974	0x510418cabe6d62a9c789028ac039	3039	1	private car	23.593406031374546	2018-01-01 07:54:00.000000	2018-01-01 08:17:35.604362	0	45	0	0	0	0	0	0	0	0	27.653462051925207	10.873989306071321	2	1.005178639839113
975	0x510418cabe6d62a9c789028ac039	39	2	services	474.61057007278765	2018-01-01 08:17:35.604362	2018-01-01 16:12:12.238566	0	45	0	0	0	0	0	0	0	0	39.70655368962561	314.085834704316	4	6.032414125473007
976	0x510418cabe6d62a9c789028ac039	3930	3	private car	27.593406031374546	2018-01-01 16:12:12.238566	2018-01-01 16:39:47.842928	0	45	0	0	0	0	0	0	0	0	22.67125855393744	10.426287375351151	2	1.0025225346384805
977	0x510418cabe6d62a9c789028ac039	30	4	stay at home	440.20261786446326	2018-01-01 16:39:47.842928	2018-01-02 00:00:00.000000	0	45	0	0	0	0	0	0	0	0	19.71145954411603	144.61726822082224	4	2.2157435932760206
978	0x308d1b9c23cd263fc79333ad2fc5	30	0	stay at home	487.0	2018-01-01 00:00:00.000000	2018-01-01 08:07:00.000000	1	36	0	0	0	0	0	0	0	0	24.088032608744278	195.5145313409744	4	2.9933431711764524
979	0x308d1b9c23cd263fc79333ad2fc5	3039	1	by foot	16.132327066925495	2018-01-01 08:07:00.000000	2018-01-01 08:23:07.939624	1	36	0	0	0	0	0	0	0	0	82.76330060849645	22.25274390924231	3	1.07510003869777
980	0x308d1b9c23cd263fc79333ad2fc5	39	2	services	478.68501873168776	2018-01-01 08:23:07.939624	2018-01-01 16:21:49.040748	1	36	0	0	0	0	0	0	0	0	39.70655368962561	316.7822066114867	4	6.129314036984338
981	0x308d1b9c23cd263fc79333ad2fc5	3930	3	by foot	21.132327066925495	2018-01-01 16:21:49.040748	2018-01-01 16:42:56.980372	1	36	0	0	0	0	0	0	0	0	66.12450411565088	23.28941080183659	3	1.0817070745409756
982	0x308d1b9c23cd263fc79333ad2fc5	30	4	stay at home	133.737973699728	2018-01-01 16:42:56.980372	2018-01-01 18:56:41.258794	1	36	0	0	0	0	0	0	0	0	19.71145954411603	43.936177634904034	4	1.222090369108373
983	0x308d1b9c23cd263fc79333ad2fc5	3039	5	by foot	18.338908002673577	2018-01-01 18:56:41.258794	2018-01-01 19:15:01.593274	1	36	0	0	0	0	0	0	0	0	73.93374074004888	22.597734495421264	3	1.0772942902711904
984	0x308d1b9c23cd263fc79333ad2fc5	39	6	running	239.34908517157953	2018-01-01 19:15:01.593274	2018-01-01 23:14:22.538384	1	36	0	0	0	0	0	0	0	0	83.89298379992375	334.6618154137649	4	6.812446652243425
985	0x308d1b9c23cd263fc79333ad2fc5	3930	7	by foot	16.338908002673577	2018-01-01 23:14:22.538384	2018-01-01 23:30:42.872864	1	36	0	0	0	0	0	0	0	0	6.046954236849459	1.646677149537675	0	0.9518306601123109
986	0x308d1b9c23cd263fc79333ad2fc5	30	8	stay at home	29.285452257806583	2018-01-01 23:30:42.872864	2018-01-01 23:59:59.999999	1	36	0	0	0	0	0	0	0	0	2.3371999258228198	1.1407659474105547	0	0.948988998421984
987	0x123f014ee18723e6915f6b5bd693b	39	0	stay at home	471.0	2018-01-01 00:00:00.000000	2018-01-01 07:51:00.000000	0	25	0	0	0	0	0	0	0	0	28.51188832253285	223.81832333188288	4	3.5383704308450845
988	0x123f014ee18723e6915f6b5bd693b	3930	1	private car	27.115302694972154	2018-01-01 07:51:00.000000	2018-01-01 08:18:06.918162	0	25	0	0	0	0	0	0	0	0	27.653462051925207	12.497199901697963	2	1.0148678951068075
989	0x123f014ee18723e6915f6b5bd693b	30	2	industry	483.28707651033693	2018-01-01 08:18:06.918162	2018-01-01 16:21:24.142753	0	25	0	0	0	0	0	0	0	0	34.0710171385198	274.4347044434803	4	4.772208059084281
990	0x123f014ee18723e6915f6b5bd693b	3039	3	private car	18.467067230468306	2018-01-01 16:21:24.142753	2018-01-01 16:39:52.166787	0	25	0	0	0	0	0	0	0	0	22.67125855393744	6.977860931914874	1	0.9822977175391437
991	0x123f014ee18723e6915f6b5bd693b	39	4	free time	235.22220880469808	2018-01-01 16:39:52.166787	2018-01-01 20:35:05.499315	0	25	0	0	0	0	0	0	0	0	103.71755661936255	406.6112126638799	4	10.422555615345415
992	0x123f014ee18723e6915f6b5bd693b	3939	5	private car	17.64823546450385	2018-01-01 20:35:05.499315	2018-01-01 20:52:44.393443	0	25	0	0	0	0	0	0	0	0	6.909196208202705	2.0322520258803083	0	0.9540021150268347
993	0x123f014ee18723e6915f6b5bd693b	39	6	stay at home	187.26010929502058	2018-01-01 20:52:44.393443	2018-01-02 00:00:00.000001	0	25	0	0	0	0	0	0	0	0	6.794042938065993	21.204220385621678	3	1.068458486057525
994	0x3131e6c34e3be8a62c1141cace84	39	0	stay at home	471.0	2018-01-01 00:00:00.000000	2018-01-01 07:51:00.000000	0	17	0	0	0	0	0	0	0	0	28.51188832253285	223.81832333188288	4	3.5383704308450845
995	0x3131e6c34e3be8a62c1141cace84	3930	1	private car	17.74273887392973	2018-01-01 07:51:00.000000	2018-01-01 08:08:44.564332	0	17	0	0	0	0	0	0	0	0	27.653462051925207	8.1774692691239	1	0.9892866445732733
996	0x3131e6c34e3be8a62c1141cace84	30	2	school	352.8101205319414	2018-01-01 08:08:44.564332	2018-01-01 14:01:33.171564	0	17	0	0	0	0	0	0	0	0	34.0710171385198	200.34332772145018	4	3.0799983671331583
997	0x3131e6c34e3be8a62c1141cace84	3039	3	private car	21.74273887392973	2018-01-01 14:01:33.171564	2018-01-01 14:23:17.735896	0	17	0	0	0	0	0	0	0	0	25.263587703909213	9.154993174411999	1	0.995018458898117
998	0x3131e6c34e3be8a62c1141cace84	39	4	stay at home	576.7044017201991	2018-01-01 14:23:17.735896	2018-01-01 23:59:59.999999	0	17	0	0	0	0	0	0	0	0	29.256940441187695	281.2101055549775	4	4.9671772639923155
999	0x11c492acca9aea3d9dccd4ac949cb	31	0	stay at home	470.0	2018-01-01 00:00:00.000000	2018-01-01 07:50:00.000000	0	13	0	0	0	0	0	0	0	0	21.9397455418293	171.86134007766285	4	2.602833137031122
1000	0x11c492acca9aea3d9dccd4ac949cb	3139	1	private car	20.926468222174407	2018-01-01 07:50:00.000000	2018-01-01 08:10:55.588093	0	13	0	0	0	0	0	0	0	0	26.357804577485233	9.19292933161713	1	0.9952415697223773
1001	0x11c492acca9aea3d9dccd4ac949cb	39	2	school	355.93475881424274	2018-01-01 08:10:55.588093	2018-01-01 14:06:51.673622	0	13	0	0	0	0	0	0	0	0	39.70655368962561	235.5490435143612	4	3.7923840078932853
1002	0x11c492acca9aea3d9dccd4ac949cb	3931	3	private car	30.926468222174407	2018-01-01 14:06:51.673622	2018-01-01 14:37:47.261715	0	13	0	0	0	0	0	0	0	0	22.93837701653772	11.823383131170159	2	1.0108344666168794
1003	0x11c492acca9aea3d9dccd4ac949cb	31	4	stay at home	562.2123047414084	2018-01-01 14:37:47.261715	2018-01-01 23:59:59.999999	0	13	0	0	0	0	0	0	0	0	15.855201024669826	148.56648517029936	4	2.2680670010911568
1004	0xd6cc602f758e2f906bb998b2e877	40	0	stay at home	490.0	2018-01-01 00:00:00.000000	2018-01-01 08:10:00.000000	0	66	0	0	0	0	0	0	0	1	18.45646768407492	150.72781941994518	4	3.2972239432979435
1005	0xd6cc602f758e2f906bb998b2e877	4039	1	by foot	24.64605871121387	2018-01-01 08:10:00.000000	2018-01-01 08:34:38.763523	0	66	0	0	0	0	0	0	0	1	61.16235646404302	25.123517138816588	4	2.0934960909147673
1006	0xd6cc602f758e2f906bb998b2e877	39	2	services	478.7395717170702	2018-01-01 08:34:38.763523	2018-01-01 16:33:23.137826	0	66	0	0	0	0	0	0	0	1	39.70655368962561	316.8183084622036	4	7.1306219388275425
1007	0xd6cc602f758e2f906bb998b2e877	3940	3	by foot	22.64605871121387	2018-01-01 16:33:23.137826	2018-01-01 16:56:01.901349	0	66	0	0	0	0	0	0	0	1	49.62865161294229	18.731555969751167	3	2.052958157380112
1008	0xd6cc602f758e2f906bb998b2e877	40	4	stay at home	119.91983356823553	2018-01-01 16:56:01.901349	2018-01-01 18:55:57.091363	0	66	0	0	0	0	0	0	0	1	8.588541856575384	17.16560850057241	3	2.043258247705098
1009	0xd6cc602f758e2f906bb998b2e877	4040	5	by foot	23.202929270515007	2018-01-01 18:55:57.091363	2018-01-01 19:19:09.267119	0	66	0	0	0	0	0	0	0	1	28.676088942973145	11.089487724980055	2	2.0064596465572064
1010	0xd6cc602f758e2f906bb998b2e877	40	6	running	246.8415120550755	2018-01-01 19:19:09.267119	2018-01-01 23:25:59.757842	0	66	0	0	0	0	0	0	0	1	29.3424699403546	120.7156607917955	4	2.9238522483147706
1011	0xd6cc602f758e2f906bb998b2e877	4040	7	by foot	27.202929270515007	2018-01-01 23:25:59.757842	2018-01-01 23:53:11.933598	0	66	0	0	0	0	0	0	0	1	2.733511957509176	1.2393255406704855	0	1.9495419333860018
1012	0xd6cc602f758e2f906bb998b2e877	40	8	stay at home	6.801106696161014	2018-01-01 23:53:11.933598	2018-01-02 00:00:00.000000	0	66	0	0	0	0	0	0	0	1	0.921584031388808	0.10446318878255807	0	1.9431946305707384
1013	0x1cfe01080c1c3969572ba9934a826	40	0	stay at home	470.0	2018-01-01 00:00:00.000000	2018-01-01 07:50:00.000000	0	37	0	1	0	0	0	0	0	0	18.45646768407492	144.57566352525353	4	4.389498844905601
1014	0x1cfe01080c1c3969572ba9934a826	4031	1	private car	26.02535784145445	2018-01-01 07:50:00.000000	2018-01-01 08:16:01.521470	0	37	0	1	0	0	0	0	0	0	16.870689299053655	7.317762100664462	1	3.158572956100943
1015	0x1cfe01080c1c3969572ba9934a826	31	2	services	468.303825231947	2018-01-01 08:16:01.521470	2018-01-01 16:04:19.750984	0	37	0	1	0	0	0	0	0	0	31.257964414982627	243.97040507500736	4	6.160207813665963
1016	0x1cfe01080c1c3969572ba9934a826	3140	3	private car	19.02535784145445	2018-01-01 16:04:19.750984	2018-01-01 16:23:21.272454	0	37	0	1	0	0	0	0	0	0	13.233056022956172	4.196060436212588	0	3.14058033711103
1017	0x1cfe01080c1c3969572ba9934a826	40	4	stay at home	134.38287805026226	2018-01-01 16:23:21.272454	2018-01-01 18:37:44.245137	0	37	0	1	0	0	0	0	0	0	8.588541856575384	19.235882882362382	3	3.2304012568278346
1018	0x1cfe01080c1c3969572ba9934a826	4039	5	private car	30.59578268839308	2018-01-01 18:37:44.245137	2018-01-01 19:08:19.992098	0	37	0	1	0	0	0	0	0	0	19.005686335853223	9.691564149592116	1	3.172478804516823
1019	0x1cfe01080c1c3969572ba9934a826	39	6	shopping	236.56822853689314	2018-01-01 19:08:19.992098	2018-01-01 23:04:54.085810	0	37	0	1	0	0	0	0	0	0	37.39230135082316	147.4305081913652	4	4.427191051972097
1020	0x1cfe01080c1c3969572ba9934a826	3940	7	private car	27.59578268839308	2018-01-01 23:04:54.085810	2018-01-01 23:32:29.832771	0	37	0	1	0	0	0	0	0	0	1.3534367605490092	0.6224857787765526	0	3.120386658404088
1021	0x1cfe01080c1c3969572ba9934a826	40	8	stay at home	27.502787121202573	2018-01-01 23:32:29.832771	2018-01-01 23:59:59.999998	0	37	0	1	0	0	0	0	0	0	0.921584031388808	0.4224354904931009	0	3.119268763765418
1022	0x115aaf5330684da8895d8861d0576	40	0	stay at home	477.0	2018-01-01 00:00:00.000000	2018-01-01 07:57:00.000000	1	23	0	0	0	0	0	0	0	0	18.45646768407492	146.7289180883956	4	2.243569009928967
1023	0x115aaf5330684da8895d8861d0576	4039	1	by foot	18.932533439765596	2018-01-01 07:57:00.000000	2018-01-01 08:15:55.952006	1	23	0	0	0	0	0	0	0	0	59.660126744398084	18.825289076816176	3	1.0535416184776538
1024	0x115aaf5330684da8895d8861d0576	39	2	services	468.1265688404015	2018-01-01 08:15:55.952006	2018-01-01 16:04:03.546136	1	23	0	0	0	0	0	0	0	0	39.70655368962561	309.7948789866937	4	5.881358277513456
1025	0x115aaf5330684da8895d8861d0576	3940	3	by foot	21.932533439765596	2018-01-01 16:04:03.546136	2018-01-01 16:25:59.498142	1	23	0	0	0	0	0	0	0	0	49.62865161294229	18.141367684522226	3	1.0492918237118598
1026	0x115aaf5330684da8895d8861d0576	40	4	stay at home	113.7196750765616	2018-01-01 16:25:59.498142	2018-01-01 18:19:42.678647	1	23	0	0	0	0	0	0	0	0	8.588541856575384	16.2781031551867	3	1.0378005206598775
1027	0x115aaf5330684da8895d8861d0576	4039	5	by foot	19.64432941633078	2018-01-01 18:19:42.678647	2018-01-01 18:39:21.338412	1	23	0	0	0	0	0	0	0	0	54.2487767556713	17.761347350356587	3	1.0469378424520968
1028	0x115aaf5330684da8895d8861d0576	39	6	running	245.74551058390608	2018-01-01 18:39:21.338412	2018-01-01 22:45:06.069047	1	23	0	0	0	0	0	0	0	0	80.4878455657509	329.6587784059006	4	6.613965381219264
1029	0x115aaf5330684da8895d8861d0576	3940	7	by foot	27.64432941633078	2018-01-01 22:45:06.069047	2018-01-01 23:12:44.728812	1	23	0	0	0	0	0	0	0	0	4.049960048151172	1.865973828234498	0	0.9530650736837307
1030	0x115aaf5330684da8895d8861d0576	40	8	stay at home	47.25451978693809	2018-01-01 23:12:44.728812	2018-01-01 23:59:59.999999	1	23	0	0	0	0	0	0	0	0	0.921584031388808	0.7258168474431433	0	0.9466645973155986
1031	0x1736070675022682f437ef9d93319	40	0	stay at home	477.0	2018-01-01 00:00:00.000000	2018-01-01 07:57:00.000000	1	41	0	0	0	0	0	0	0	0	18.45646768407492	146.7289180883956	4	2.243569009928967
1032	0x1736070675022682f437ef9d93319	4039	1	private car	21.652200311705435	2018-01-01 07:57:00.000000	2018-01-01 08:18:39.132019	1	41	0	0	0	0	0	0	0	0	20.454900598079345	7.381560085093955	1	0.9846441423413057
1033	0x1736070675022682f437ef9d93319	39	2	services	481.6709439669814	2018-01-01 08:18:39.132019	2018-01-01 16:20:19.388657	1	41	0	0	0	0	0	0	0	0	39.70655368962561	318.75821995595993	4	6.201313223967357
1034	0x1736070675022682f437ef9d93319	3939	3	private car	13.585191767613214	2018-01-01 16:20:19.388657	2018-01-01 16:33:54.500163	1	41	0	0	0	0	0	0	0	0	25.29696502911282	5.727735350985047	1	0.9750670081133995
1035	0x1736070675022682f437ef9d93319	39	4	running	250.10116332468357	2018-01-01 16:33:54.500163	2018-01-01 20:44:00.569962	1	41	0	0	0	0	0	0	0	0	73.78281466824572	307.552796364963	4	5.803940169745302
1036	0x1736070675022682f437ef9d93319	3940	5	private car	16.934644663939714	2018-01-01 20:44:00.569962	2018-01-01 21:00:56.648642	1	41	0	0	0	0	0	0	0	0	3.311305501829723	0.9345963674539156	0	0.9478333953548522
1037	0x1736070675022682f437ef9d93319	40	6	stay at home	179.05585596507672	2018-01-01 21:00:56.648642	2018-01-02 00:00:00.000000	1	41	0	0	0	0	0	0	0	0	0.7325080849596983	2.185997702563299	0	0.9548693505396076
1038	0xab74f0e151734e2f00913e3fd336	31	0	stay at home	476.0	2018-01-01 00:00:00.000000	2018-01-01 07:56:00.000000	1	34	0	0	0	0	0	0	0	0	21.9397455418293	174.0553146318458	4	2.636802237961728
1039	0xab74f0e151734e2f00913e3fd336	3130	1	private car	28.277102153655253	2018-01-01 07:56:00.000000	2018-01-01 08:24:16.626129	1	34	0	0	0	0	0	0	0	0	24.06925075289951	11.343477705028052	2	1.007971558257503
1040	0xab74f0e151734e2f00913e3fd336	30	2	industry	471.37414735485777	2018-01-01 08:24:16.626129	2018-01-01 16:15:39.074970	1	34	0	0	0	0	0	0	0	0	34.0710171385198	267.6699442197086	4	4.585180031863197
1041	0xab74f0e151734e2f00913e3fd336	3031	3	private car	31.277102153655253	2018-01-01 16:15:39.074970	2018-01-01 16:46:55.701099	1	34	0	0	0	0	0	0	0	0	18.888776881027688	9.846436734425078	1	0.9990928528074714
1042	0xab74f0e151734e2f00913e3fd336	31	4	stay at home	129.05217714964428	2018-01-01 16:46:55.701099	2018-01-01 18:55:58.831728	1	34	0	0	0	0	0	0	0	0	17.43646832190509	37.50356997904427	4	1.1765025522911288
1043	0xab74f0e151734e2f00913e3fd336	3130	5	private car	25.690251369021645	2018-01-01 18:55:58.831728	2018-01-01 19:21:40.246810	1	34	0	0	0	0	0	0	0	0	21.387925797109386	9.157686499828714	1	0.9950342972834381
1044	0xab74f0e151734e2f00913e3fd336	30	6	shopping	235.66000145157633	2018-01-01 19:21:40.246810	2018-01-01 23:17:19.846897	1	34	0	0	0	0	0	0	0	0	30.13489045210021	118.35980546141714	4	1.8972518611559026
1045	0xab74f0e151734e2f00913e3fd336	3031	7	private car	28.690251369021645	2018-01-01 23:17:19.846897	2018-01-01 23:46:01.261979	1	34	0	0	0	0	0	0	0	0	2.1523322717279734	1.029182565092216	0	0.9483633865398103
1046	0xab74f0e151734e2f00913e3fd336	31	8	stay at home	13.978966998567785	2018-01-01 23:46:01.261979	2018-01-01 23:59:59.999999	1	34	0	0	0	0	0	0	0	0	1.895720208575528	0.44167017056992236	0	0.9450761910469606
1047	0x15560359aaca626d7a4c08d277cdd	39	0	stay at home	481.0	2018-01-01 00:00:00.000000	2018-01-01 08:01:00.000000	0	19	0	0	0	0	0	0	0	0	28.51188832253285	228.5703047189717	4	3.6391513209869775
1048	0x15560359aaca626d7a4c08d277cdd	3940	1	private car	21.918572111352752	2018-01-01 08:01:00.000000	2018-01-01 08:22:55.114327	0	19	0	0	0	0	0	0	0	0	20.96995078767189	7.6605229751850805	1	0.9862688351931757
1049	0x15560359aaca626d7a4c08d277cdd	40	2	university	373.77341900287064	2018-01-01 08:22:55.114327	2018-01-01 14:36:41.519467	0	19	0	0	0	0	0	0	0	0	14.815318358321319	92.29286994009593	4	1.6263705266689745
1050	0x15560359aaca626d7a4c08d277cdd	4039	3	private car	22.918572111352752	2018-01-01 14:36:41.519467	2018-01-01 14:59:36.633794	0	19	0	0	0	0	0	0	0	0	19.308341567586968	7.375326976122863	1	0.984607871009445
1051	0x15560359aaca626d7a4c08d277cdd	39	4	stay at home	108.82621556112018	2018-01-01 14:59:36.633794	2018-01-01 16:48:26.206728	0	19	0	0	0	0	0	0	0	0	29.256940441187695	53.065368451859115	4	1.2898376110600627
1052	0x15560359aaca626d7a4c08d277cdd	3940	5	private car	21.260355288812107	2018-01-01 16:48:26.206728	2018-01-01 17:09:41.828045	0	19	0	0	0	0	0	0	0	0	17.53687739958179	6.214004069524137	1	0.9778732330086368
1053	0x15560359aaca626d7a4c08d277cdd	40	6	library	249.50371785961053	2018-01-01 17:09:41.828045	2018-01-01 21:19:12.051117	0	19	0	0	0	0	0	0	0	0	12.515852937719977	52.04586400242104	4	1.2820893556368818
1054	0x15560359aaca626d7a4c08d277cdd	4039	7	private car	22.260355288812107	2018-01-01 21:19:12.051117	2018-01-01 21:41:27.672434	0	19	0	0	0	0	0	0	0	0	1.5256651842456066	0.5660308175513031	0	0.9457710503601516
1055	0x15560359aaca626d7a4c08d277cdd	39	8	stay at home	138.53879277606893	2018-01-01 21:41:27.672434	2018-01-02 00:00:00.000001	0	19	0	0	0	0	0	0	0	0	2.2679667773899945	5.236689656597354	1	0.9722413876695002
1056	0xc5c145baa09bd21f04b16bf2e02	39	0	stay at home	480.0	2018-01-01 00:00:00.000000	2018-01-01 08:00:00.000000	1	25	1	0	0	0	0	1	0	0	28.51188832253285	228.0951065802628	4	5.628945389979302
1057	0xc5c145baa09bd21f04b16bf2e02	3931	1	by foot	22.715691509796336	2018-01-01 08:00:00.000000	2018-01-01 08:22:42.941491	1	25	1	0	0	0	0	1	0	0	79.60763248914385	30.139040357477203	4	3.126394392897314
1058	0xc5c145baa09bd21f04b16bf2e02	31	2	services	478.1954367617916	2018-01-01 08:22:42.941491	2018-01-01 16:20:54.667697	1	25	1	0	0	0	0	1	0	0	31.257964414982627	249.1235990951193	4	6.109167571522199
1059	0xc5c145baa09bd21f04b16bf2e02	3139	3	by foot	22.715691509796336	2018-01-01 16:20:54.667697	2018-01-01 16:43:37.609188	1	25	1	0	0	0	0	1	0	0	62.75057645559227	23.757045613785387	3	3.084700746830782
1060	0xc5c145baa09bd21f04b16bf2e02	39	4	stay at home	100.52470093278532	2018-01-01 16:43:37.609188	2018-01-01 18:24:09.091244	1	25	1	0	0	0	0	1	0	0	24.87534894529427	41.67645022207306	4	3.2058778655288354
1061	0xc5c145baa09bd21f04b16bf2e02	3939	5	by foot	22.214167499136913	2018-01-01 18:24:09.091244	2018-01-01 18:46:21.941294	1	25	1	0	0	0	0	1	0	0	80.4878455657509	29.799508050704244	4	3.124136395680609
1062	0xc5c145baa09bd21f04b16bf2e02	39	6	shopping	222.12813367398243	2018-01-01 18:46:21.941294	2018-01-01 22:28:29.629314	1	25	1	0	0	0	0	1	0	0	35.87458259502041	132.81256796941693	4	4.066429578454156
1063	0xc5c145baa09bd21f04b16bf2e02	3939	7	by foot	17.214167499136913	2018-01-01 22:28:29.629314	2018-01-01 22:45:42.479364	1	25	1	0	0	0	0	1	0	0	5.205838974848557	1.4935697347763044	0	2.9509697715848096
1064	0xc5c145baa09bd21f04b16bf2e02	39	8	stay at home	74.29201061357412	2018-01-01 22:45:42.479364	2018-01-02 00:00:00.000001	1	25	1	0	0	0	0	1	0	0	1.755111425806085	2.1731792778998478	0	2.954797015347462
1065	0xef6b0e66147a88c4cf7a133e6a74	31	0	stay at home	484.0	2018-01-01 00:00:00.000000	2018-01-01 08:04:00.000000	0	29	0	0	0	0	0	0	0	0	21.9397455418293	176.980614037423	4	2.682784986335923
1066	0xef6b0e66147a88c4cf7a133e6a74	3139	1	by foot	20.705718930177866	2018-01-01 08:04:00.000000	2018-01-01 08:24:42.343136	0	29	0	0	0	0	0	0	0	0	79.60763248914385	27.472221050285142	4	1.1087805706164757
1067	0xef6b0e66147a88c4cf7a133e6a74	39	2	services	473.4800879690325	2018-01-01 08:24:42.343136	2018-01-01 16:18:11.148414	0	29	0	0	0	0	0	0	0	0	39.70655368962561	313.3377088985174	4	6.005801144806834
1068	0xef6b0e66147a88c4cf7a133e6a74	3931	3	by foot	24.705718930177866	2018-01-01 16:18:11.148414	2018-01-01 16:42:53.491550	0	29	0	0	0	0	0	0	0	0	62.75057645559227	25.838301743641658	4	1.0981252013365126
1069	0xef6b0e66147a88c4cf7a133e6a74	31	4	stay at home	437.10847417061177	2018-01-01 16:42:53.491550	2018-01-02 00:00:00.000000	0	29	0	0	0	0	0	0	0	0	17.43646832190509	127.02713438520236	4	1.9969686668821993
1070	0x1b9c1b9c1f63624e9eb9e662822c4	40	0	stay at home	484.0	2018-01-01 00:00:00.000000	2018-01-01 08:04:00.000000	0	31	0	0	0	1	0	0	0	0	18.45646768407492	148.88217265153767	4	9.52680251310832
1071	0x1b9c1b9c1f63624e9eb9e662822c4	4039	1	private car	19.832780544495545	2018-01-01 08:04:00.000000	2018-01-01 08:23:49.966833	0	31	0	0	0	1	0	0	0	0	20.96995078767189	6.931540533346135	1	8.2365288468502
1072	0x1b9c1b9c1f63624e9eb9e662822c4	39	2	services	484.8756637402054	2018-01-01 08:23:49.966833	2018-01-01 16:28:42.506657	0	31	0	0	0	1	0	0	0	0	39.70655368962561	320.87902625155533	4	13.534029423737767
1073	0x1b9c1b9c1f63624e9eb9e662822c4	3939	3	private car	16.93511561250582	2018-01-01 16:28:42.506657	2018-01-01 16:45:38.613594	0	31	0	0	0	1	0	0	0	0	25.29696502911282	7.140117123559039	1	8.23774012809218
1074	0x1b9c1b9c1f63624e9eb9e662822c4	39	4	running	252.72840229160175	2018-01-01 16:45:38.613594	2018-01-01 20:58:22.317731	0	31	0	0	0	1	0	0	0	0	73.78281466824572	310.78354779471834	4	13.170323839632271
1075	0x1b9c1b9c1f63624e9eb9e662822c4	3940	5	private car	19.350567474307226	2018-01-01 20:58:22.317731	2018-01-01 21:17:43.351779	0	31	0	0	0	1	0	0	0	0	3.311305501829723	1.0679273423533466	0	8.203080569201791
1076	0x1b9c1b9c1f63624e9eb9e662822c4	40	6	stay at home	162.27747033688433	2018-01-01 21:17:43.351779	2018-01-01 23:59:59.999999	0	31	0	0	0	1	0	0	0	0	0.7325080849596983	1.9811593171429231	0	8.208214090031246
1077	0x12d419278bc6b6701bbf1e1af20f6	40	0	stay at home	470.0	2018-01-01 00:00:00.000000	2018-01-01 07:50:00.000000	0	71	1	0	1	0	0	0	1	0	18.45646768407492	144.57566352525353	4	6.3151988449056
1078	0x12d419278bc6b6701bbf1e1af20f6	4039	1	private car	28.625027813547145	2018-01-01 07:50:00.000000	2018-01-01 08:18:37.501669	0	71	1	0	1	0	0	0	1	0	20.454900598079345	9.75870164238939	1	5.098574943065849
1079	0x12d419278bc6b6701bbf1e1af20f6	39	2	services	487.4960780091272	2018-01-01 08:18:37.501669	2018-01-01 16:26:07.266350	0	71	1	0	1	0	0	0	1	0	39.70655368962561	322.6131532491887	4	10.44421729441358
1080	0x12d419278bc6b6701bbf1e1af20f6	3940	3	private car	22.625027813547145	2018-01-01 16:26:07.266350	2018-01-01 16:48:44.768019	0	71	1	0	1	0	0	0	1	0	17.015537695865927	6.416283560523775	1	5.079042951918334
1081	0x12d419278bc6b6701bbf1e1af20f6	40	4	stay at home	431.25386636377857	2018-01-01 16:48:44.768019	2018-01-02 00:00:00.000001	0	71	1	0	1	0	0	0	1	0	8.588541856575384	61.73069803458799	4	5.457613563097967
1082	0x47fd2e10f7f4fd6e02017b7f67ac	31	0	stay at home	489.0	2018-01-01 00:00:00.000000	2018-01-01 08:09:00.000000	1	5	0	0	0	0	0	0	0	1	21.9397455418293	178.80892616590882	4	3.7119305291109552
1083	0x47fd2e10f7f4fd6e02017b7f67ac	3139	1	by foot	26.987326800076126	2018-01-01 08:09:00.000000	2018-01-01 08:35:59.239608	1	5	0	0	0	0	0	0	0	1	79.60763248914385	35.80661989608138	4	2.1647624068329088
1084	0x47fd2e10f7f4fd6e02017b7f67ac	39	2	school	364.8955377327257	2018-01-01 08:35:59.239608	2018-01-01 14:40:52.971872	1	5	0	0	0	0	0	0	0	1	39.70655368962561	241.47907100148802	4	4.927650105913853
1085	0x47fd2e10f7f4fd6e02017b7f67ac	3931	3	by foot	26.987326800076126	2018-01-01 14:40:52.971872	2018-01-01 15:07:52.211480	1	5	0	0	0	0	0	0	0	1	64.06686634164477	28.81655765031275	4	2.1176249526574096
1086	0x47fd2e10f7f4fd6e02017b7f67ac	31	4	stay at home	532.1298086671219	2018-01-01 15:07:52.211480	2018-01-02 00:00:00.000000	1	5	0	0	0	0	0	0	0	1	17.485999086344084	155.0803558028291	4	3.3570831536943655
1087	0x2698eba86a8d153bf65420ab22bd	40	0	stay at home	472.0	2018-01-01 00:00:00.000000	2018-01-01 07:52:00.000000	0	31	0	0	0	0	0	0	0	0	18.45646768407492	145.1908791147227	4	2.2232678000119197
1088	0x2698eba86a8d153bf65420ab22bd	4039	1	private car	32.26808052205644	2018-01-01 07:52:00.000000	2018-01-01 08:24:16.084831	0	31	0	0	0	0	0	0	0	0	20.454900598079345	11.000672992824745	2	1.0059314994765807
1089	0x2698eba86a8d153bf65420ab22bd	39	2	services	492.4340904785369	2018-01-01 08:24:16.084831	2018-01-01 16:36:42.130260	0	31	0	0	0	0	0	0	0	0	39.70655368962561	325.8810108697997	4	6.4679342371102635
1090	0x2698eba86a8d153bf65420ab22bd	3940	3	private car	33.26808052205644	2018-01-01 16:36:42.130260	2018-01-01 17:09:58.215091	0	31	0	0	0	0	0	0	0	0	17.53687739958179	9.723637490578644	1	0.9983680306818441
1091	0x2698eba86a8d153bf65420ab22bd	40	4	stay at home	410.02974847735027	2018-01-01 17:09:58.215091	2018-01-02 00:00:00.000000	0	31	0	0	0	0	0	0	0	0	9.467119529813829	64.69667732690958	4	1.3816208832514203
1092	0xb24813402b596c72cc06aec823a0	31	0	stay at home	471.0	2018-01-01 00:00:00.000000	2018-01-01 07:51:00.000000	1	7	0	0	0	0	0	0	1	0	21.9397455418293	172.22700250335998	4	4.208464110715892
1093	0xb24813402b596c72cc06aec823a0	3139	1	private car	28.154310398989196	2018-01-01 07:51:00.000000	2018-01-01 08:19:09.258624	1	7	0	0	0	0	0	0	1	0	26.357804577485233	12.368096858506958	2	2.614093847269079
1094	0xb24813402b596c72cc06aec823a0	39	2	school	349.55461520509414	2018-01-01 08:19:09.258624	2018-01-01 14:08:42.535536	1	7	0	0	0	0	0	0	1	0	39.70655368962561	231.32681826829148	4	5.298922259360378
1095	0xb24813402b596c72cc06aec823a0	3931	3	private car	24.154310398989196	2018-01-01 14:08:42.535536	2018-01-01 14:32:51.794160	1	7	0	0	0	0	0	0	1	0	22.93837701653772	9.234344641774864	1	2.5954851993254033
1096	0xb24813402b596c72cc06aec823a0	31	4	stay at home	567.1367639969275	2018-01-01 14:32:51.794160	2018-01-02 00:00:00.000000	1	7	0	0	0	0	0	0	1	0	15.855201024669826	149.86779002753357	4	3.885577297541187
1097	0x77b8bfdc560b95dddf3810f1997b	40	0	stay at home	487.0	2018-01-01 00:00:00.000000	2018-01-01 08:07:00.000000	1	86	0	0	0	0	0	0	0	1	18.45646768407492	149.80499603574142	4	3.2847292486263053
1098	0x77b8bfdc560b95dddf3810f1997b	4039	1	private car	19.325611056208118	2018-01-01 08:07:00.000000	2018-01-01 08:26:19.536663	1	86	0	0	0	0	0	0	0	1	20.96995078767189	6.754285213172866	1	1.9810006327713237
1099	0x77b8bfdc560b95dddf3810f1997b	39	2	services	476.75160971316893	2018-01-01 08:26:19.536663	2018-01-01 16:23:04.633246	1	86	0	0	0	0	0	0	0	1	39.70655368962561	315.5027231281896	4	7.083140508879918
1100	0x77b8bfdc560b95dddf3810f1997b	3940	3	private car	24.2057909765035	2018-01-01 16:23:04.633246	2018-01-01 16:47:16.980705	1	86	0	0	0	0	0	0	0	1	17.015537695865927	6.86457581364911	1	1.9816402745432495
1101	0x77b8bfdc560b95dddf3810f1997b	40	4	running	245.6155874537718	2018-01-01 16:47:16.980705	2018-01-01 20:52:53.915952	1	86	0	0	0	0	0	0	0	1	25.474488557638857	104.28219120281426	4	2.7457910033737454
1102	0x77b8bfdc560b95dddf3810f1997b	4040	5	private car	25.3890664324296	2018-01-01 20:52:53.915952	2018-01-01 21:18:17.259938	1	86	0	0	0	0	0	0	0	1	2.0148094534275867	0.8525688510293362	0	1.9473740135553208
1103	0x77b8bfdc560b95dddf3810f1997b	40	6	stay at home	161.71233436791795	2018-01-01 21:18:17.259938	2018-01-02 00:00:00.000000	1	86	0	0	0	0	0	0	0	1	0.7325080849596983	1.974259872703433	0	1.953675202448598
1104	0x37bacecc2f132bd3301a3f0d4a68	40	0	stay at home	488.0	2018-01-01 00:00:00.000000	2018-01-01 08:08:00.000000	0	86	0	0	0	0	0	0	0	0	18.45646768407492	150.112603830476	4	2.288886577521525
1105	0x37bacecc2f132bd3301a3f0d4a68	4039	1	private car	19.129954462455636	2018-01-01 08:08:00.000000	2018-01-01 08:27:07.797268	0	86	0	0	0	0	0	0	0	0	20.96995078767189	6.685903394134983	1	0.9806042546603798
1106	0x37bacecc2f132bd3301a3f0d4a68	39	2	services	476.0663533802193	2018-01-01 08:27:07.797268	2018-01-01 16:23:11.778471	0	86	0	0	0	0	0	0	0	0	39.70655368962561	315.0492370052659	4	6.066858893783359
1107	0x37bacecc2f132bd3301a3f0d4a68	3939	3	private car	20.05537250937569	2018-01-01 16:23:11.778471	2018-01-01 16:43:15.100822	0	86	0	0	0	0	0	0	0	0	25.29696502911282	8.455667616925124	1	0.9909145202925442
1108	0x37bacecc2f132bd3301a3f0d4a68	39	4	gym	243.05867474017225	2018-01-01 16:43:15.100822	2018-01-01 20:46:18.621306	0	86	0	0	0	0	0	0	0	0	32.88605453784667	133.22068055670067	4	2.071419709293792
1109	0x37bacecc2f132bd3301a3f0d4a68	3940	5	private car	17.61189905947515	2018-01-01 20:46:18.621306	2018-01-01 21:03:55.335250	0	86	0	0	0	0	0	0	0	0	3.311305501829723	0.9719729708884964	0	0.94804279082756
1110	0x37bacecc2f132bd3301a3f0d4a68	40	6	stay at home	176.07774584830213	2018-01-01 21:03:55.335250	2018-01-02 00:00:00.000001	0	86	0	0	0	0	0	0	0	0	0.7325080849596983	2.1496395402560045	0	0.9546641933697084
1111	0x22fd564703c85d5b691c3848630c	40	0	stay at home	473.0	2018-01-01 00:00:00.000000	2018-01-01 07:53:00.000000	0	16	0	0	0	0	0	0	0	0	18.45646768407492	145.49848690945728	4	2.2273132926987924
1112	0x22fd564703c85d5b691c3848630c	4030	1	private car	24.072101058065478	2018-01-01 07:53:00.000000	2018-01-01 08:17:04.326063	0	16	0	0	0	0	0	0	0	0	18.166346773493622	7.288368923123337	1	0.9841019892744023
1113	0x22fd564703c85d5b691c3848630c	30	2	school	348.14924702814886	2018-01-01 08:17:04.326063	2018-01-01 14:05:13.280885	0	16	0	0	0	0	0	0	0	0	34.0710171385198	197.69664937098037	4	3.0321962677193186
1114	0x22fd564703c85d5b691c3848630c	3040	3	private car	28.072101058065478	2018-01-01 14:05:13.280885	2018-01-01 14:33:17.606948	0	16	0	0	0	0	0	0	0	0	14.819108483847671	6.933391849150122	1	0.982039591558028
1115	0x22fd564703c85d5b691c3848630c	40	4	stay at home	566.7065508557201	2018-01-01 14:33:17.606948	2018-01-01 23:59:59.999999	0	16	0	0	0	0	0	0	0	0	8.716131308400007	82.32481184314872	4	1.5333266222026598
1116	0x17a9638fa0fca3c97f00390b3c0a	41	0	stay at home	474.0	2018-01-01 00:00:00.000000	2018-01-01 07:54:00.000000	1	7	0	0	0	0	0	0	0	0	18.43280385597859	145.61915046223086	4	2.2289022043871447
1117	0x17a9638fa0fca3c97f00390b3c0a	4139	1	private car	27.527092096397958	2018-01-01 07:54:00.000000	2018-01-01 08:21:31.625526	1	7	0	0	0	0	0	0	0	0	23.161493153020558	10.62614258522146	2	1.0037073579921232
1118	0x17a9638fa0fca3c97f00390b3c0a	39	2	school	355.1856444640698	2018-01-01 08:21:31.625526	2018-01-01 14:16:42.764194	1	7	0	0	0	0	0	0	0	0	39.70655368962561	235.05329769494767	4	3.7812891232084977
1119	0x17a9638fa0fca3c97f00390b3c0a	3941	3	private car	31.527092096397958	2018-01-01 14:16:42.764194	2018-01-01 14:48:14.389720	1	7	0	0	0	0	0	0	0	0	21.286670901377473	11.185113898890704	2	1.0070286086782367
1120	0x17a9638fa0fca3c97f00390b3c0a	41	4	stay at home	551.7601713431343	2018-01-01 14:48:14.389720	2018-01-02 00:00:00.000001	1	7	0	0	0	0	0	0	0	0	12.606845664854665	115.932588735611	4	1.8702303393940007
1121	0x1b9418f2cc626c415bad9954a4fb2	30	0	stay at home	485.0	2018-01-01 00:00:00.000000	2018-01-01 08:05:00.000000	1	23	0	0	0	0	0	0	0	0	24.088032608744278	194.71159692068292	4	2.9791723820521163
1122	0x1b9418f2cc626c415bad9954a4fb2	3031	1	by foot	26.946962023459847	2018-01-01 08:05:00.000000	2018-01-01 08:31:56.817721	1	23	0	0	0	0	0	0	0	0	73.2857164863008	32.91379031697321	4	1.145018164157415
1123	0x1b9418f2cc626c415bad9954a4fb2	31	2	residence	476.0585216619333	2018-01-01 08:31:56.817721	2018-01-01 16:28:00.329021	1	23	0	0	0	0	0	0	0	0	23.643844877999676	187.59756398374333	4	2.8565128655951204
1124	0x1b9418f2cc626c415bad9954a4fb2	3130	3	by foot	20.946962023459847	2018-01-01 16:28:00.329021	2018-01-01 16:48:57.146742	1	23	0	0	0	0	0	0	0	0	55.092265902997426	19.233593360940645	3	1.0560869667427892
1125	0x1b9418f2cc626c415bad9954a4fb2	30	4	stay at home	123.31663496226375	2018-01-01 16:48:57.146742	2018-01-01 18:52:16.144840	1	23	0	0	0	0	0	0	0	0	19.71145954411603	40.512514352919766	4	1.1976112643222576
1126	0x1b9418f2cc626c415bad9954a4fb2	3031	5	by foot	22.031968027181016	2018-01-01 18:52:16.144840	2018-01-01 19:14:18.062922	1	23	0	0	0	0	0	0	0	0	62.38145024156904	22.90643528685721	3	1.079261523312925
1127	0x1b9418f2cc626c415bad9954a4fb2	31	6	free time	252.93670870555562	2018-01-01 19:14:18.062922	2018-01-01 23:27:14.265444	1	23	0	0	0	0	0	0	0	0	84.66968490041354	356.93452376411807	4	7.770877057682073
1128	0x1b9418f2cc626c415bad9954a4fb2	3130	7	by foot	18.031968027181016	2018-01-01 23:27:14.265444	2018-01-01 23:45:16.183526	1	23	0	0	0	0	0	0	0	0	6.2776357925399235	1.8866354649561177	0	0.9531814598259157
1129	0x1b9418f2cc626c415bad9954a4fb2	30	8	stay at home	14.73027456896557	2018-01-01 23:45:16.183526	2018-01-02 00:00:00.000000	1	23	0	0	0	0	0	0	0	0	2.3371999258228198	0.5737932771656017	0	0.9458144396770454
1130	0x10bed7d2d3a926a3bc4cfc16a3c5b	31	0	stay at home	476.0	2018-01-01 00:00:00.000000	2018-01-01 07:56:00.000000	0	21	0	0	1	0	0	0	0	0	21.9397455418293	174.0553146318458	4	4.136802237961728
1131	0x10bed7d2d3a926a3bc4cfc16a3c5b	3140	1	private car	16.98844402368972	2018-01-01 07:56:00.000000	2018-01-01 08:12:59.306641	0	21	0	0	1	0	0	0	0	0	16.870689299053655	4.776779346633903	0	2.4696023557485423
1132	0x10bed7d2d3a926a3bc4cfc16a3c5b	40	2	university	358.89867131809496	2018-01-01 08:12:59.306641	2018-01-01 14:11:53.226920	0	21	0	0	1	0	0	0	0	0	14.815318358321319	88.61996789926835	4	3.0914475490741644
1133	0x10bed7d2d3a926a3bc4cfc16a3c5b	4031	3	private car	21.98844402368972	2018-01-01 14:11:53.226920	2018-01-01 14:33:52.533561	0	21	0	0	1	0	0	0	0	0	12.493897796476187	4.578689538925283	0	2.468467896025971
1134	0x10bed7d2d3a926a3bc4cfc16a3c5b	31	4	stay at home	566.1244406345256	2018-01-01 14:33:52.533561	2018-01-01 23:59:59.999999	0	21	0	0	1	0	0	0	0	0	15.855201024669826	149.60028018731938	4	3.781966693237156
1135	0x4e49896a7c39de8edd5861d25a47	30	0	stay at home	477.0	2018-01-01 00:00:00.000000	2018-01-01 07:57:00.000000	0	15	0	0	0	0	0	0	0	0	24.088032608744278	191.499859239517	4	2.923156916628884
1136	0x4e49896a7c39de8edd5861d25a47	3039	1	private car	16.835179710107983	2018-01-01 07:57:00.000000	2018-01-01 08:13:50.110783	0	15	0	0	0	0	0	0	0	0	27.653462051925207	7.759183387513538	1	0.9868440795120659
1137	0x4e49896a7c39de8edd5861d25a47	39	2	school	352.3411913542488	2018-01-01 08:13:50.110783	2018-01-01 14:06:10.582264	0	15	0	0	0	0	0	0	0	0	39.70655368962561	233.17090719290218	4	3.73945568292632
1138	0x4e49896a7c39de8edd5861d25a47	3930	3	private car	10.835179710107985	2018-01-01 14:06:10.582264	2018-01-01 14:17:00.693047	0	15	0	0	0	0	0	0	0	0	25.263587703909213	4.562258548232178	0	0.9683738554299639
1139	0x4e49896a7c39de8edd5861d25a47	30	4	stay at home	582.9884492255352	2018-01-01 14:17:00.693047	2018-01-02 00:00:00.000001	0	15	0	0	0	0	0	0	0	0	20.428115376500415	198.48925506577146	4	3.046433302890055
1140	0x1499a15252854386685c06ec692e3	31	0	stay at home	470.0	2018-01-01 00:00:00.000000	2018-01-01 07:50:00.000000	1	31	0	0	0	0	0	0	0	0	21.9397455418293	171.86134007766285	4	2.602833137031122
1141	0x1499a15252854386685c06ec692e3	3139	1	private car	32.47500145377722	2018-01-01 07:50:00.000000	2018-01-01 08:22:28.500087	1	31	0	0	0	0	0	0	0	0	26.357804577485233	14.26616236620348	2	1.025533555989831
1142	0x1499a15252854386685c06ec692e3	39	2	services	480.93557987639264	2018-01-01 08:22:28.500087	2018-01-01 16:23:24.634880	1	31	0	0	0	0	0	0	0	0	39.70655368962561	318.27157372688686	4	6.183503379443991
1143	0x1499a15252854386685c06ec692e3	3930	3	private car	22.929554784532478	2018-01-01 16:23:24.634880	2018-01-01 16:46:20.408167	1	31	0	0	0	0	0	0	0	0	22.67125855393744	8.664031084113486	1	0.9921355118960804
1144	0x1499a15252854386685c06ec692e3	30	4	free time	235.2518378162743	2018-01-01 16:46:20.408167	2018-01-01 20:41:35.518436	1	31	0	0	0	0	0	0	0	0	82.18676352292445	322.24311938232523	4	6.330358284299827
1145	0x1499a15252854386685c06ec692e3	3031	5	private car	29.64533536868999	2018-01-01 20:41:35.518436	2018-01-01 21:11:14.238558	1	31	0	0	0	0	0	0	0	0	4.65101494381412	2.2980149635693072	0	0.9555017043617495
1146	0x1499a15252854386685c06ec692e3	31	6	stay at home	168.76269070033345	2018-01-01 21:11:14.238558	2018-01-02 00:00:00.000000	1	31	0	0	0	0	0	0	0	0	1.600067423791844	4.500528062351039	0	0.9680206307721714
1147	0x1d131bc6bdb7538d759d11b7fa95b	31	0	stay at home	486.0	2018-01-01 00:00:00.000000	2018-01-01 08:06:00.000000	0	40	0	0	1	0	1	0	0	0	21.9397455418293	177.71193888881731	4	30.435605425899375
1148	0x1d131bc6bdb7538d759d11b7fa95b	3131	1	private car	20.805887994441008	2018-01-01 08:06:00.000000	2018-01-01 08:26:48.353280	0	40	0	0	1	0	1	0	0	0	24.044588011525097	8.33781675067117	1	28.7314245899927
1149	0x1d131bc6bdb7538d759d11b7fa95b	31	2	services	484.5138243754614	2018-01-01 08:26:48.353280	2018-01-01 16:31:19.182743	0	40	0	0	1	0	1	0	0	0	31.257964414982627	252.41526468158858	4	31.93108888407344
1150	0x1d131bc6bdb7538d759d11b7fa95b	3131	3	private car	19.805887994441008	2018-01-01 16:31:19.182743	2018-01-01 16:51:07.536023	0	40	0	0	1	0	1	0	0	0	17.732001683293312	5.853300654275779	1	28.71699086505902
1151	0x1d131bc6bdb7538d759d11b7fa95b	31	4	stay at home	428.8743996356566	2018-01-01 16:51:07.536023	2018-01-02 00:00:00.000001	0	40	0	0	1	0	1	0	0	0	17.43646832190509	124.63424805538648	4	29.710126373280424
1152	0xdf5d3d61fbcb0026fa8471d6487c	31	0	stay at home	489.0	2018-01-01 00:00:00.000000	2018-01-01 08:09:00.000000	1	5	0	0	0	0	0	0	0	0	21.9397455418293	178.80892616590882	4	2.7119305291109552
1153	0xdf5d3d61fbcb0026fa8471d6487c	3139	1	by foot	31.917098866220716	2018-01-01 08:09:00.000000	2018-01-01 08:40:55.025932	1	5	0	0	0	0	0	0	0	0	79.60763248914385	42.347411277696146	4	1.2106691226036435
1154	0xdf5d3d61fbcb0026fa8471d6487c	39	2	school	361.25518954594327	2018-01-01 08:40:55.025932	2018-01-01 14:42:10.337305	1	5	0	0	0	0	0	0	0	0	39.70655368962561	239.06997632269784	4	3.8721254186388796
1155	0xdf5d3d61fbcb0026fa8471d6487c	3931	3	by foot	23.917098866220716	2018-01-01 14:42:10.337305	2018-01-01 15:06:05.363237	1	5	0	0	0	0	0	0	0	0	64.06686634164477	25.538226272367773	4	1.0961794613943747
1156	0xdf5d3d61fbcb0026fa8471d6487c	31	4	stay at home	533.9106127216153	2018-01-01 15:06:05.363237	2018-01-02 00:00:00.000000	1	5	0	0	0	0	0	0	0	0	17.485999086344084	155.59934143732625	4	2.3643239099298405
1157	0x1586228424125f6dc56a7685b6cc3	40	0	stay at home	488.0	2018-01-01 00:00:00.000000	2018-01-01 08:08:00.000000	0	37	0	0	1	0	0	0	1	0	18.45646768407492	150.112603830476	4	5.388886577521525
1158	0x1586228424125f6dc56a7685b6cc3	4039	1	by foot	28.384586905417976	2018-01-01 08:08:00.000000	2018-01-01 08:36:23.075214	0	37	0	0	1	0	0	0	1	0	61.16235646404302	28.9344703732297	4	4.218404056900889
1159	0x1586228424125f6dc56a7685b6cc3	39	2	services	495.8087068631405	2018-01-01 08:36:23.075214	2018-01-01 16:52:11.597626	0	37	0	0	1	0	0	0	1	0	39.70655368962561	328.1142506474189	4	9.653866765413492
1160	0x1586228424125f6dc56a7685b6cc3	3940	3	by foot	30.384586905417976	2018-01-01 16:52:11.597626	2018-01-01 17:22:34.672840	0	37	0	0	1	0	0	0	1	0	51.149225748780225	25.902468248477593	4	4.1985417157868765
1161	0x1586228424125f6dc56a7685b6cc3	40	4	stay at home	135.46190911783685	2018-01-01 17:22:34.672840	2018-01-01 19:38:02.387387	0	37	0	0	1	0	0	0	1	0	9.467119529813829	21.37390142258899	3	4.169530489598541
1162	0x1586228424125f6dc56a7685b6cc3	4040	5	by foot	23.185319192100764	2018-01-01 19:38:02.387387	2018-01-01 20:01:13.506539	0	37	0	0	1	0	0	0	1	0	19.461415806505386	7.520318956733709	1	4.085451945652652
1163	0x1586228424125f6dc56a7685b6cc3	40	6	gym	237.92131855661657	2018-01-01 20:01:13.506539	2018-01-01 23:59:08.785652	0	37	0	0	1	0	0	0	1	0	4.270104059812464	16.932479804742382	3	4.141821846063575
1164	0x1586228424125f6dc56a7685b6cc3	4040	7	by foot	24.185319192100764	2018-01-01 23:59:08.785652	2018-01-02 00:23:19.904804	0	37	0	0	1	0	0	0	1	0	2.733511957509176	1.1018476534630601	0	4.048770749298562
1165	0x1586228424125f6dc56a7685b6cc3	40	8	stay at home	-23.331746732631473	2018-01-02 00:23:19.904804	2018-01-02 00:00:00.000000	0	37	0	0	1	0	0	0	1	0	18.45646768407492	-7.177027159730557	0	4.003466515497285
1166	0x198f0b5456b81f090d6e1715f2e94	39	0	stay at home	470.0	2018-01-01 00:00:00.000000	2018-01-01 07:50:00.000000	0	33	0	0	0	0	0	0	0	0	28.51188832253285	223.343125193174	4	3.528447137936504
1167	0x198f0b5456b81f090d6e1715f2e94	3939	1	private car	15.410472071381303	2018-01-01 07:50:00.000000	2018-01-01 08:05:24.628324	0	33	0	0	0	0	0	0	0	0	29.942015876510922	7.690343323763786	1	0.9864426688142987
1168	0x198f0b5456b81f090d6e1715f2e94	39	2	services	478.16207706043576	2018-01-01 08:05:24.628324	2018-01-01 16:03:34.352948	0	33	0	0	0	0	0	0	0	0	39.70655368962561	316.4361364190515	4	6.116790716396448
1169	0x198f0b5456b81f090d6e1715f2e94	3939	3	private car	13.410472071381303	2018-01-01 16:03:34.352948	2018-01-01 16:16:58.981272	0	33	0	0	0	0	0	0	0	0	25.29696502911282	5.6540707168937825	1	0.974642597295113
1170	0x198f0b5456b81f090d6e1715f2e94	39	4	stay at home	127.78280246225214	2018-01-01 16:16:58.981272	2018-01-01 18:24:45.949420	0	33	0	0	0	0	0	0	0	0	24.87534894529427	52.97736334093549	4	1.2891669277847642
1171	0x198f0b5456b81f090d6e1715f2e94	3940	5	private car	21.400744966582415	2018-01-01 18:24:45.949420	2018-01-01 18:46:09.994118	0	33	0	0	0	0	0	0	0	0	18.599580601944446	6.634081349126776	1	0.9803039726618359
1172	0x198f0b5456b81f090d6e1715f2e94	40	6	running	253.3222005800118	2018-01-01 18:46:09.994118	2018-01-01 22:59:29.326153	0	33	0	0	0	0	0	0	0	0	28.009707945591693	118.25801423967881	4	1.8961108440136385
1173	0x198f0b5456b81f090d6e1715f2e94	4039	7	private car	19.400744966582415	2018-01-01 22:59:29.326153	2018-01-01 23:18:53.370851	0	33	0	0	0	0	0	0	0	0	1.3885577307946877	0.4489842401087356	0	0.9451170439360274
1174	0x198f0b5456b81f090d6e1715f2e94	39	8	stay at home	41.11048582137278	2018-01-01 23:18:53.370851	2018-01-02 00:00:00.000000	0	33	0	0	0	0	0	0	0	0	1.7401749310242434	1.1923239471430085	0	0.9492782068112222
1175	0x1c8c46d2b93ac6698cfa6caef2ff5	31	0	stay at home	487.0	2018-01-01 00:00:00.000000	2018-01-01 08:07:00.000000	0	33	0	0	0	0	0	0	1	0	21.9397455418293	178.07760131451448	4	4.300234507231361
1176	0x1c8c46d2b93ac6698cfa6caef2ff5	3130	1	private car	28.23240799364357	2018-01-01 08:07:00.000000	2018-01-01 08:35:13.944480	0	33	0	0	0	0	0	0	1	0	25.1265313667317	11.823041416844198	2	2.610832425206726
1177	0x1c8c46d2b93ac6698cfa6caef2ff5	30	2	industry	477.0083495062049	2018-01-01 08:35:13.944480	2018-01-01 16:32:14.445450	0	33	0	0	0	0	0	0	1	0	34.0710171385198	270.86932752071584	4	6.272703096027332
1178	0x1c8c46d2b93ac6698cfa6caef2ff5	3031	3	private car	29.23240799364357	2018-01-01 16:32:14.445450	2018-01-01 17:01:28.389930	0	33	0	0	0	0	0	0	1	0	20.007623288679962	9.747850115963624	1	2.5985109039906824
1179	0x1c8c46d2b93ac6698cfa6caef2ff5	31	4	stay at home	418.52683450650784	2018-01-01 17:01:28.389930	2018-01-02 00:00:00.000000	0	33	0	0	0	0	0	0	1	0	20.00542576557187	139.54679197699545	4	3.750330477051868
1180	0x1e4ad74d5a8d1a826bbff47c93257	31	0	stay at home	480.0	2018-01-01 00:00:00.000000	2018-01-01 08:00:00.000000	1	21	0	0	0	0	0	0	0	0	21.9397455418293	175.5179643346344	4	2.6596942410624353
1181	0x1e4ad74d5a8d1a826bbff47c93257	3140	1	private car	25.84232928697153	2018-01-01 08:00:00.000000	2018-01-01 08:25:50.539757	1	21	0	0	0	0	0	0	0	0	17.72049337434767	7.632313748458162	1	0.9861044215809827
1182	0x1e4ad74d5a8d1a826bbff47c93257	40	2	university	366.22254246798377	2018-01-01 08:25:50.539757	2018-01-01 14:32:03.892305	1	21	0	0	0	0	0	0	0	0	14.815318358321319	90.42839261095048	4	1.6085478256524122
1183	0x1e4ad74d5a8d1a826bbff47c93257	4031	3	private car	19.84232928697153	2018-01-01 14:32:03.892305	2018-01-01 14:51:54.432062	1	21	0	0	0	0	0	0	0	0	12.493897796476187	4.131800569257475	0	0.9659134368840627
1184	0x1e4ad74d5a8d1a826bbff47c93257	31	4	stay at home	548.0927989580732	2018-01-01 14:51:54.432062	2018-01-01 23:59:59.999999	1	21	0	0	0	0	0	0	0	0	15.855201024669826	144.83535846090325	4	2.218601336000314
1185	0x125b2b90ca0f3af900a6f8ac61983	40	0	stay at home	486.0	2018-01-01 00:00:00.000000	2018-01-01 08:06:00.000000	0	9	0	0	0	0	0	0	0	0	18.45646768407492	149.49738824100683	4	2.280579470731521
1186	0x125b2b90ca0f3af900a6f8ac61983	4039	1	by foot	24.40799720804658	2018-01-01 08:06:00.000000	2018-01-01 08:30:24.479832	0	9	0	0	0	0	0	0	0	0	61.16235646404302	24.880843763531864	3	1.0919289232904188
1187	0x125b2b90ca0f3af900a6f8ac61983	39	2	school	359.24648999941707	2018-01-01 08:30:24.479832	2018-01-01 14:29:39.269232	0	9	0	0	0	0	0	0	0	0	39.70655368962561	237.7406673828567	4	3.8418243473386955
1188	0x125b2b90ca0f3af900a6f8ac61983	3940	3	by foot	24.40799720804658	2018-01-01 14:29:39.269232	2018-01-01 14:54:03.749064	0	9	0	0	0	0	0	0	0	0	56.31599623879532	22.90934464941463	3	1.079280080654183
1189	0x125b2b90ca0f3af900a6f8ac61983	40	4	stay at home	545.9375155844897	2018-01-01 14:54:03.749064	2018-01-01 23:59:59.999999	0	9	0	0	0	0	0	0	0	0	8.716131308400007	79.30771786693478	4	1.506228151003207
1190	0x1db9286e2012f7d5b7cdc4e30470b	39	0	stay at home	486.0	2018-01-01 00:00:00.000000	2018-01-01 08:06:00.000000	1	65	0	0	0	0	0	0	0	0	28.51188832253285	230.9462954125161	4	3.690613136447358
1191	0x1db9286e2012f7d5b7cdc4e30470b	3939	1	private car	17.805554395843423	2018-01-01 08:06:00.000000	2018-01-01 08:23:48.333264	1	65	0	0	0	0	0	0	0	0	30.543502838173538	9.064066687078283	1	0.9944839039575538
1192	0x1db9286e2012f7d5b7cdc4e30470b	39	2	services	477.95972098548265	2018-01-01 08:23:48.333264	2018-01-01 16:21:45.916523	1	65	0	0	0	0	0	0	0	0	39.70655368962561	316.3022220464757	4	6.111951595782595
1193	0x1db9286e2012f7d5b7cdc4e30470b	3939	3	private car	22.805554395843423	2018-01-01 16:21:45.916523	2018-01-01 16:44:34.249787	1	65	0	0	0	0	0	0	0	0	25.29696502911282	9.615188533686354	1	0.9977283483489126
1194	0x1db9286e2012f7d5b7cdc4e30470b	39	4	stay at home	127.50422793301652	2018-01-01 16:44:34.249787	2018-01-01 18:52:04.503463	1	65	0	0	0	0	0	0	0	0	24.87534894529427	52.861869363902045	4	1.2882872821266234
1195	0x1db9286e2012f7d5b7cdc4e30470b	3939	5	private car	16.41908960980794	2018-01-01 18:52:04.503463	2018-01-01 19:08:29.648840	1	65	0	0	0	0	0	0	0	0	28.17957074840137	7.711381621398745	1	0.9865653271096784
1196	0x1db9286e2012f7d5b7cdc4e30470b	39	6	free time	221.5134072596093	2018-01-01 19:08:29.648840	2018-01-01 22:50:00.453276	1	65	0	0	0	0	0	0	0	0	117.92956579874996	435.38299894545656	4	12.354415428690816
1197	0x1db9286e2012f7d5b7cdc4e30470b	3939	7	private car	21.41908960980794	2018-01-01 22:50:00.453276	2018-01-01 23:11:25.598653	1	65	0	0	0	0	0	0	0	0	1.7772642492357602	0.634456370244813	0	0.9461535928035059
1198	0x1db9286e2012f7d5b7cdc4e30470b	39	8	stay at home	48.57335581058874	2018-01-01 23:11:25.598653	2018-01-02 00:00:00.000002	1	65	0	0	0	0	0	0	0	0	1.7401749310242434	1.4087689349551216	0	0.950493290880684
1199	0x13c3b2da832c083a516016e63eb83	41	0	stay at home	484.0	2018-01-01 00:00:00.000000	2018-01-01 08:04:00.000000	1	13	0	0	0	0	0	0	1	0	18.43280385597859	148.69128443822729	4	3.8697404619862406
1200	0x13c3b2da832c083a516016e63eb83	4139	1	private car	32.419247909319395	2018-01-01 08:04:00.000000	2018-01-01 08:36:25.154875	1	13	0	0	0	0	0	0	1	0	23.81977292758857	12.87031872805314	2	2.617108282312973
1201	0x13c3b2da832c083a516016e63eb83	39	2	school	361.9661671696815	2018-01-01 08:36:25.154875	2018-01-01 14:38:23.124905	1	13	0	0	0	0	0	0	1	0	39.70655368962561	239.54048417584926	4	5.482907627362319
1202	0x13c3b2da832c083a516016e63eb83	3941	3	private car	33.419247909319395	2018-01-01 14:38:23.124905	2018-01-01 15:11:48.279780	1	13	0	0	0	0	0	0	1	0	19.940625668017372	11.10667854444017	2	2.606561905780292
1203	0x13c3b2da832c083a516016e63eb83	41	4	stay at home	528.1953370116796	2018-01-01 15:11:48.279780	2018-01-02 00:00:00.000001	1	13	0	0	0	0	0	0	1	0	12.768736607247556	112.40645225797489	4	3.431659035331256
1204	0x15d5e2b65345855b349f622e0b1bc	31	0	stay at home	485.0	2018-01-01 00:00:00.000000	2018-01-01 08:05:00.000000	1	81	0	0	0	0	0	0	1	0	21.9397455418293	177.34627646312018	4	4.288588927988973
1205	0x15d5e2b65345855b349f622e0b1bc	3131	1	by foot	14.058650228764844	2018-01-01 08:05:00.000000	2018-01-01 08:19:03.519014	1	81	0	0	0	0	0	0	1	0	70.1300483669482	16.432230341954764	3	2.6387462751877804
1206	0x15d5e2b65345855b349f622e0b1bc	31	2	services	484.04590413394897	2018-01-01 08:19:03.519014	2018-01-01 16:23:06.273262	1	81	0	0	0	0	0	0	1	0	31.257964414982627	252.1714941106178	4	5.7838569240022135
1207	0x15d5e2b65345855b349f622e0b1bc	3131	3	by foot	21.058650228764844	2018-01-01 16:23:06.273262	2018-01-01 16:44:09.792276	1	81	0	0	0	0	0	0	1	0	51.71833824293883	18.15197325785002	3	2.6493575942706005
1208	0x15d5e2b65345855b349f622e0b1bc	31	4	stay at home	121.19706301618686	2018-01-01 16:44:09.792276	2018-01-01 18:45:21.616057	1	81	0	0	0	0	0	0	1	0	17.43646832190509	35.22081249982795	4	2.7607368301542436
1209	0x15d5e2b65345855b349f622e0b1bc	3130	5	by foot	19.22586047807563	2018-01-01 18:45:21.616057	2018-01-01 19:04:35.167686	1	81	0	0	0	0	0	0	1	0	62.38145024156904	19.98895097940706	3	2.6608120505854824
1210	0x15d5e2b65345855b349f622e0b1bc	30	6	free time	227.80232362151378	2018-01-01 19:04:35.167686	2018-01-01 22:52:23.307103	1	81	0	0	0	0	0	0	1	0	95.04080834893142	360.8419496792257	4	9.552417119183144
1211	0x15d5e2b65345855b349f622e0b1bc	3031	7	by foot	21.22586047807563	2018-01-01 22:52:23.307103	2018-01-01 23:13:36.858732	1	81	0	0	0	0	0	0	1	0	6.743906265311994	2.385753557745541	0	2.555997294004733
1212	0x15d5e2b65345855b349f622e0b1bc	31	8	stay at home	46.38568781466938	2018-01-01 23:13:36.858732	2018-01-02 00:00:00.000001	1	81	0	0	0	0	0	0	1	0	1.895720208575528	1.4655714296490727	0	2.5508124276507926
1213	0xced81276782e7206100d4d0608c4	30	0	stay at home	479.0	2018-01-01 00:00:00.000000	2018-01-01 07:59:00.000000	1	1	0	0	0	0	0	0	0	0	24.088032608744278	192.3027936598085	4	2.9370612615041414
1214	0xced81276782e7206100d4d0608c4	3039	1	private car	16.224961032783355	2018-01-01 07:59:00.000000	2018-01-01 08:15:13.497662	1	1	0	0	0	0	0	0	0	0	27.653462051925207	7.477939070233996	1	0.9852051552112404
1215	0xced81276782e7206100d4d0608c4	39	2	school	364.8204065405408	2018-01-01 08:15:13.497662	2018-01-01 14:20:02.722054	1	1	0	0	0	0	0	0	0	0	39.70655368962561	241.4293509895504	4	3.9264961540558
1216	0xced81276782e7206100d4d0608c4	3930	3	private car	14.224961032783357	2018-01-01 14:20:02.722054	2018-01-01 14:34:16.219716	1	1	0	0	0	0	0	0	0	0	25.263587703909213	5.989559177273556	1	0.9765769740867574
1217	0xced81276782e7206100d4d0608c4	30	4	stay at home	565.7296713938925	2018-01-01 14:34:16.219716	2018-01-02 00:00:00.000000	1	1	0	0	0	0	0	0	0	0	20.428115376500415	192.61318331906838	4	2.942453959837743
1218	0x2a39ae3b9c3a4bc3ca75a7a745b0	40	0	stay at home	478.0	2018-01-01 00:00:00.000000	2018-01-01 07:58:00.000000	1	31	0	0	1	0	0	0	1	0	18.45646768407492	147.0365258831302	4	5.347651443013327
1219	0x2a39ae3b9c3a4bc3ca75a7a745b0	4031	1	private car	27.800824077251157	2018-01-01 07:58:00.000000	2018-01-01 08:25:48.049445	1	31	0	0	1	0	0	0	1	0	16.870689299053655	7.816984421082572	1	4.087181247089607
1220	0x2a39ae3b9c3a4bc3ca75a7a745b0	31	2	services	477.49308555730505	2018-01-01 08:25:48.049445	2018-01-01 16:23:17.634578	1	31	0	0	1	0	0	0	1	0	31.257964414982627	248.7576979458416	4	7.2002911970540655
1221	0x2a39ae3b9c3a4bc3ca75a7a745b0	3140	3	private car	21.800824077251157	2018-01-01 16:23:17.634578	2018-01-01 16:45:05.684023	1	31	0	0	1	0	0	0	1	0	13.233056022956172	4.808192106014606	0	4.069782378561872
1222	0x2a39ae3b9c3a4bc3ca75a7a745b0	40	4	stay at home	118.90310724554257	2018-01-01 16:45:05.684023	2018-01-01 18:43:59.870458	1	31	0	0	1	0	0	0	1	0	8.588541856575384	17.02007189092024	3	4.142361304794251
1223	0x2a39ae3b9c3a4bc3ca75a7a745b0	4039	5	private car	29.198115749522916	2018-01-01 18:43:59.870458	2018-01-01 19:13:11.757403	1	31	0	0	1	0	0	0	1	0	19.005686335853223	9.248837158889474	1	4.09557046705694
1224	0x2a39ae3b9c3a4bc3ca75a7a745b0	39	6	shopping	233.16854649887603	2018-01-01 19:13:11.757403	2018-01-01 23:06:21.870193	1	31	0	0	1	0	0	0	1	0	37.39230135082316	145.31180927032324	4	5.3248573312761405
1225	0x2a39ae3b9c3a4bc3ca75a7a745b0	3940	7	private car	32.19811574952291	2018-01-01 23:06:21.870193	2018-01-01 23:38:33.757138	1	31	0	0	1	0	0	0	1	0	1.3534367605490092	0.7263018912636053	0	4.046667311036723
1226	0x2a39ae3b9c3a4bc3ca75a7a745b0	40	8	stay at home	21.437381044728227	2018-01-01 23:38:33.757138	2018-01-02 00:00:00.000001	1	31	0	0	1	0	0	0	1	0	0.921584031388808	0.3292724674269776	0	4.044448613347063
1227	0x1748ea053d7cf974514ce7d78407d	39	0	stay at home	479.0	2018-01-01 00:00:00.000000	2018-01-01 07:59:00.000000	1	29	0	0	0	0	0	1	0	0	28.51188832253285	227.61990844155392	4	4.618768081311988
1228	0x1748ea053d7cf974514ce7d78407d	3939	1	by foot	18.57175403061614	2018-01-01 07:59:00.000000	2018-01-01 08:17:34.305242	1	29	0	0	0	0	0	1	0	0	87.33087963982352	27.031460265802426	4	2.10589607082359
1229	0x1748ea053d7cf974514ce7d78407d	39	2	services	479.60537699039344	2018-01-01 08:17:34.305242	2018-01-01 16:17:10.627861	1	29	0	0	0	0	0	1	0	0	39.70655368962561	317.39127752170316	4	7.15141692846072
1230	0x1748ea053d7cf974514ce7d78407d	3939	3	by foot	16.57175403061614	2018-01-01 16:17:10.627861	2018-01-01 16:33:44.933103	1	29	0	0	0	0	0	1	0	0	73.78281466824572	20.378510939478414	3	2.0632571711145644
1231	0x1748ea053d7cf974514ce7d78407d	39	4	stay at home	106.7444480480074	2018-01-01 16:33:44.933103	2018-01-01 18:20:29.599986	1	29	0	0	0	0	0	1	0	0	24.87534894529427	44.255089886117	4	2.224395902108818
1232	0x1748ea053d7cf974514ce7d78407d	3939	5	by foot	15.755040746780034	2018-01-01 18:20:29.599986	2018-01-01 18:36:14.902431	1	29	0	0	0	0	0	1	0	0	80.4878455657509	21.134821441815735	3	2.068020350061457
1233	0x1748ea053d7cf974514ce7d78407d	39	6	gym	237.68139386394827	2018-01-01 18:36:14.902431	2018-01-01 22:33:55.786063	1	29	0	0	0	0	0	1	0	0	35.87458259502041	142.11201325786314	4	3.18317884040147
1234	0x1748ea053d7cf974514ce7d78407d	3939	7	by foot	22.755040746780033	2018-01-01 22:33:55.786063	2018-01-01 22:56:41.088508	1	29	0	0	0	0	0	1	0	0	5.205838974848557	1.9743179665642419	0	1.9536755298784603
1235	0x1748ea053d7cf974514ce7d78407d	39	8	stay at home	63.31519154285843	2018-01-01 22:56:41.088508	2018-01-02 00:00:00.000001	1	29	0	0	0	0	0	1	0	0	1.755111425806085	1.8520869350661937	0	1.9529868573764344
1236	0x1bf184a0400b7dae31b541f57f5b4	40	0	stay at home	482.0	2018-01-01 00:00:00.000000	2018-01-01 08:02:00.000000	1	25	0	0	1	0	0	0	0	0	18.45646768407492	148.2669570620685	4	3.764055595230884
1237	0x1bf184a0400b7dae31b541f57f5b4	4039	1	private car	26.9145809399815	2018-01-01 08:02:00.000000	2018-01-01 08:28:54.874856	1	25	0	0	1	0	0	0	0	0	20.96995078767189	9.406623963037065	1	2.496499289446762
1238	0x1bf184a0400b7dae31b541f57f5b4	39	2	services	476.9433373688069	2018-01-01 08:28:54.874856	2018-01-01 16:25:51.475098	1	25	0	0	1	0	0	0	0	0	39.70655368962561	315.6296038690625	4	7.5877037548196
1239	0x1bf184a0400b7dae31b541f57f5b4	3940	3	private car	17.7697727304429	2018-01-01 16:25:51.475098	2018-01-01 16:43:37.661462	1	25	0	0	1	0	0	0	0	0	17.015537695865927	5.039370629030358	1	2.4711082639013577
1240	0x1bf184a0400b7dae31b541f57f5b4	40	4	gym	247.95494302370017	2018-01-01 16:43:37.661462	2018-01-01 20:51:34.958043	1	25	0	0	1	0	0	0	0	0	11.354343471404746	46.9227598087281	4	2.743852614825382
1241	0x1bf184a0400b7dae31b541f57f5b4	4040	5	private car	17.515016092949452	2018-01-01 20:51:34.958043	2018-01-01 21:09:05.859009	1	25	0	0	1	0	0	0	0	0	2.0148094534275867	0.5881570000168479	0	2.445894732896425
1242	0x1bf184a0400b7dae31b541f57f5b4	40	6	stay at home	170.90234984411904	2018-01-01 21:09:05.859009	2018-01-02 00:00:00.000000	1	25	0	0	1	0	0	0	0	0	0.7325080849596983	2.0864558833238007	0	2.454307773596631
1243	0xb5e936127d24ba723b202f133a88	31	0	stay at home	487.0	2018-01-01 00:00:00.000000	2018-01-01 08:07:00.000000	1	25	1	0	0	0	0	0	0	0	21.9397455418293	178.07760131451448	4	3.700234507231361
1244	0xb5e936127d24ba723b202f133a88	3130	1	by foot	32.14882037050918	2018-01-01 08:07:00.000000	2018-01-01 08:39:08.929222	1	25	1	0	0	0	0	0	0	0	73.2857164863008	39.26748891736912	4	2.1888314614380295
1245	0xb5e936127d24ba723b202f133a88	30	2	industry	470.17188762641575	2018-01-01 08:39:08.929222	2018-01-01 16:29:19.242480	1	25	1	0	0	0	0	0	0	0	34.0710171385198	266.98724068949696	4	5.5667171208896224
1246	0xb5e936127d24ba723b202f133a88	3031	3	by foot	30.148820370509178	2018-01-01 16:29:19.242480	2018-01-01 16:59:28.171702	1	25	1	0	0	0	0	0	0	0	55.092265902997426	27.682780475229947	4	2.1101612028900862
1247	0xb5e936127d24ba723b202f133a88	31	4	stay at home	420.5304716325659	2018-01-01 16:59:28.171702	2018-01-02 00:00:00.000000	1	25	1	0	0	0	0	0	0	0	17.43646832190509	122.20943745028403	4	2.940911630502793
1248	0x1e639f58d34b43287f15d160bb5c2	39	0	stay at home	480.0	2018-01-01 00:00:00.000000	2018-01-01 08:00:00.000000	1	17	0	0	0	0	0	0	0	0	28.51188832253285	228.0951065802628	4	3.628945389979302
1249	0x1e639f58d34b43287f15d160bb5c2	3939	1	private car	13.720123708056315	2018-01-01 08:00:00.000000	2018-01-01 08:13:43.207422	1	17	0	0	0	0	0	0	0	0	30.543502838173538	6.984343956951835	1	0.9823353546808833
1250	0x1e639f58d34b43287f15d160bb5c2	39	2	school	369.13926161362093	2018-01-01 08:13:43.207422	2018-01-01 14:22:51.563119	1	17	0	0	0	0	0	0	0	0	39.70655368962561	244.28746517016657	4	3.993383710096141
1251	0x1e639f58d34b43287f15d160bb5c2	3939	3	private car	12.720123708056315	2018-01-01 14:22:51.563119	2018-01-01 14:35:34.770541	1	17	0	0	0	0	0	0	0	0	29.752820787648503	6.3076593513753085	1	0.9784146383195896
1252	0x1e639f58d34b43287f15d160bb5c2	39	4	stay at home	564.4204909702664	2018-01-01 14:35:34.770541	2018-01-01 23:59:59.999999	1	17	0	0	0	0	0	0	0	0	29.256940441187695	275.22027813505	4	4.794415695051714
1253	0x6d41e909d9c4e044363a1d4117e7	40	0	stay at home	485.0	2018-01-01 00:00:00.000000	2018-01-01 08:05:00.000000	0	37	1	0	0	0	0	0	0	1	18.45646768407492	149.18978044627227	4	4.27643723012221
1254	0x6d41e909d9c4e044363a1d4117e7	4039	1	by foot	25.39542702926005	2018-01-01 08:05:00.000000	2018-01-01 08:30:23.725622	0	37	1	0	0	0	0	0	0	1	61.16235646404302	25.887402675336602	4	3.0984439086922375
1255	0x6d41e909d9c4e044363a1d4117e7	39	2	services	474.77293490870693	2018-01-01 08:30:23.725622	2018-01-01 16:25:10.101717	0	37	1	0	0	0	0	0	0	1	39.70655368962561	314.19328383889496	4	8.036246072106287
1256	0x6d41e909d9c4e044363a1d4117e7	3940	3	by foot	27.39542702926005	2018-01-01 16:25:10.101717	2018-01-01 16:52:33.827339	0	37	1	0	0	0	0	0	0	1	49.62865161294229	22.65996839704883	3	3.0776905945284314
1257	0x6d41e909d9c4e044363a1d4117e7	40	4	stay at home	116.23452981178824	2018-01-01 16:52:33.827339	2018-01-01 18:48:47.899128	0	37	1	0	0	0	0	0	0	1	8.588541856575384	16.638085407798375	3	3.040010786527016
1258	0x6d41e909d9c4e044363a1d4117e7	4030	5	by foot	27.195615851139642	2018-01-01 18:48:47.899128	2018-01-01 19:15:59.636079	0	37	1	0	0	0	0	0	0	1	47.17657787011678	21.383268148784527	3	3.0695896976129156
1259	0x6d41e909d9c4e044363a1d4117e7	30	6	shopping	260.3226626926122	2018-01-01 19:15:59.636079	2018-01-01 23:36:18.995841	0	37	1	0	0	0	0	0	0	1	30.13489045210021	130.74658204068172	4	4.041351931461225
1260	0x6d41e909d9c4e044363a1d4117e7	3040	7	by foot	22.195615851139642	2018-01-01 23:36:18.995841	2018-01-01 23:58:30.732792	0	37	1	0	0	0	0	0	0	1	4.832942309424025	1.7878355155115886	0	2.952625052291997
1261	0x6d41e909d9c4e044363a1d4117e7	40	8	stay at home	1.48778682609327	2018-01-01 23:58:30.732792	2018-01-02 00:00:00.000002	0	37	1	0	0	0	0	0	0	1	0.921584031388808	0.02285200968396992	0	2.942739816677755
1262	0x15d94e815626a39343f522503ae47	39	0	stay at home	481.0	2018-01-01 00:00:00.000000	2018-01-01 08:01:00.000000	0	46	0	0	1	0	0	0	0	0	28.51188832253285	228.5703047189717	4	5.1391513209869775
1263	0x15d94e815626a39343f522503ae47	3931	1	private car	30.69596562758936	2018-01-01 08:01:00.000000	2018-01-01 08:31:41.757938	0	46	0	0	1	0	0	0	0	0	27.29404542484932	13.963618003317288	2	2.523701502235827
1264	0x15d94e815626a39343f522503ae47	31	2	services	476.7301849221087	2018-01-01 08:31:41.757938	2018-01-01 16:28:25.569033	0	46	0	0	1	0	0	0	0	0	31.257964414982627	248.36025259738938	4	5.590671317322802
1265	0x15d94e815626a39343f522503ae47	3140	3	private car	17.9029079528804	2018-01-01 16:28:25.569033	2018-01-01 16:46:19.743510	0	46	0	0	1	0	0	0	0	0	13.233056022956172	3.9485030652382322	0	2.46486764076017
1266	0x15d94e815626a39343f522503ae47	40	4	running	233.73593071953283	2018-01-01 16:46:19.743510	2018-01-01 20:40:03.899353	0	46	0	0	1	0	0	0	0	0	25.474488557638857	99.23838821039679	4	3.1945189145525523
1267	0x15d94e815626a39343f522503ae47	4039	5	private car	18.793057674708955	2018-01-01 20:40:03.899353	2018-01-01 20:58:51.482813	0	46	0	0	1	0	0	0	0	0	5.096945819413839	1.5964532791518493	0	2.451548176735734
1268	0x15d94e815626a39343f522503ae47	39	6	stay at home	181.14195310317973	2018-01-01 20:58:51.482813	2018-01-01 23:59:59.999999	0	46	0	0	1	0	0	0	0	0	6.794042938065993	20.511436787802324	3	2.564092785373639
1269	0x107dedfbc5c84db1438d0b40be010	30	0	stay at home	488.0	2018-01-01 00:00:00.000000	2018-01-01 08:08:00.000000	0	41	0	0	0	0	0	0	0	1	24.088032608744278	195.9159985511201	4	4.0004538226293995
1270	0x107dedfbc5c84db1438d0b40be010	3030	1	private car	17.653341664872173	2018-01-01 08:08:00.000000	2018-01-01 08:25:39.200500	0	41	0	0	0	0	0	0	0	1	26.208474721938305	7.71111931302571	1	1.9865637976953798
1271	0x107dedfbc5c84db1438d0b40be010	30	2	industry	480.06025169573485	2018-01-01 08:25:39.200500	2018-01-01 16:25:42.815602	0	41	0	0	0	0	0	0	0	1	34.0710171385198	272.6023510507918	4	5.720807638021507
1272	0x107dedfbc5c84db1438d0b40be010	3030	3	private car	25.653341664872173	2018-01-01 16:25:42.815602	2018-01-01 16:51:22.016102	0	41	0	0	0	0	0	0	0	1	20.04555207876206	8.570589938957863	1	1.991587769046748
1273	0x107dedfbc5c84db1438d0b40be010	30	4	stay at home	127.27917935492289	2018-01-01 16:51:22.016102	2018-01-01 18:58:38.766863	0	41	0	0	0	0	0	0	0	1	19.71145954411603	41.81430657771417	4	2.2068607320142255
1274	0x107dedfbc5c84db1438d0b40be010	3031	5	private car	16.168145212953203	2018-01-01 18:58:38.766863	2018-01-01 19:14:48.855576	0	41	0	0	0	0	0	0	0	1	21.387925797109386	5.763384834858874	1	1.9752724651126354
1275	0x107dedfbc5c84db1438d0b40be010	31	6	free time	243.15870469161658	2018-01-01 19:14:48.855576	2018-01-01 23:17:58.377857	0	41	0	0	0	0	0	0	0	1	84.66968490041354	343.13618178386474	4	8.1623263279671
1276	0x107dedfbc5c84db1438d0b40be010	3130	7	private car	16.168145212953203	2018-01-01 23:17:58.377857	2018-01-01 23:34:08.466570	0	41	0	0	0	0	0	0	0	1	2.1523322717279734	0.5799870119303887	0	1.9458490618222295
1277	0x107dedfbc5c84db1438d0b40be010	30	8	stay at home	25.858890502074928	2018-01-01 23:34:08.466570	2018-01-02 00:00:00.000000	0	41	0	0	0	0	0	0	0	1	2.3371999258228198	1.007289949388499	0	1.9482406901404916
1278	0x19e3d17538cf7e7effc8236fd9bd1	40	0	stay at home	472.0	2018-01-01 00:00:00.000000	2018-01-01 07:52:00.000000	1	10	0	0	0	0	0	0	1	0	18.45646768407492	145.1908791147227	4	3.82326780001192
1279	0x19e3d17538cf7e7effc8236fd9bd1	4039	1	by foot	24.859298901032815	2018-01-01 07:52:00.000000	2018-01-01 08:16:51.557934	1	10	0	0	0	0	0	0	1	0	59.660126744398084	24.718482053541564	3	2.6908816570141934
1280	0x19e3d17538cf7e7effc8236fd9bd1	39	2	school	344.73314385709745	2018-01-01 08:16:51.557934	2018-01-01 14:01:35.546565	1	10	0	0	0	0	0	0	1	0	39.70655368962561	228.1360847525878	4	5.229824358027518
1281	0x19e3d17538cf7e7effc8236fd9bd1	3940	3	by foot	26.859298901032815	2018-01-01 14:01:35.546565	2018-01-01 14:28:27.104499	1	10	0	0	0	0	0	0	1	0	56.31599623879532	25.210136264787387	4	2.6940560156836906
1282	0x19e3d17538cf7e7effc8236fd9bd1	40	4	stay at home	571.5482583408368	2018-01-01 14:28:27.104499	2018-01-01 23:59:59.999999	1	10	0	0	0	0	0	0	1	0	8.716131308400007	83.02816114643439	4	3.13971361119553
1283	0x82f5f33f9a6acbe3ef82a5460152	39	0	stay at home	471.0	2018-01-01 00:00:00.000000	2018-01-01 07:51:00.000000	0	31	0	0	0	0	0	0	0	0	28.51188832253285	223.81832333188288	4	3.5383704308450845
1284	0x82f5f33f9a6acbe3ef82a5460152	3931	1	private car	26.50035228826526	2018-01-01 07:51:00.000000	2018-01-01 08:17:30.021137	0	31	0	0	0	0	0	0	0	0	26.357804577485233	11.641518447476821	2	1.0097485849001857
1285	0x82f5f33f9a6acbe3ef82a5460152	31	2	services	480.5509621083262	2018-01-01 08:17:30.021137	2018-01-01 16:18:03.078863	0	31	0	0	0	0	0	0	0	0	31.257964414982627	250.35074788612874	4	4.13907742999237
1286	0x82f5f33f9a6acbe3ef82a5460152	3139	3	private car	31.551829245194718	2018-01-01 16:18:03.078863	2018-01-01 16:49:36.188618	0	31	0	0	0	0	0	0	0	0	21.514483356203062	11.313688419225047	2	1.0077941157685248
1287	0x82f5f33f9a6acbe3ef82a5460152	39	4	shopping	226.16197865713394	2018-01-01 16:49:36.188618	2018-01-01 20:35:45.907337	0	31	0	0	0	0	0	0	0	0	32.88605453784667	123.95958607509701	4	1.961091397455974
1288	0x82f5f33f9a6acbe3ef82a5460152	3939	5	private car	20.23521616461136	2018-01-01 20:35:45.907337	2018-01-01 20:56:00.020307	0	31	0	0	0	0	0	0	0	0	6.909196208202705	2.330151313278248	0	0.9556831960473737
1289	0x82f5f33f9a6acbe3ef82a5460152	39	6	stay at home	183.99966153646847	2018-01-01 20:56:00.020307	2018-01-01 23:59:59.999999	0	31	0	0	0	0	0	0	0	0	6.794042938065993	20.835026684472943	3	1.0661297208632312
1290	0x15ba62236072ea694418e7ce09aa2	31	0	stay at home	486.0	2018-01-01 00:00:00.000000	2018-01-01 08:06:00.000000	0	37	0	0	0	0	0	0	0	0	21.9397455418293	177.71193888881731	4	2.6944054258993755
1291	0x15ba62236072ea694418e7ce09aa2	3139	1	by foot	24.487828272432154	2018-01-01 08:06:00.000000	2018-01-01 08:30:29.269696	0	37	0	0	0	0	0	0	0	0	79.60763248914385	32.49030055948409	4	1.1421559679627062
1292	0x15ba62236072ea694418e7ce09aa2	39	2	services	473.79848414095267	2018-01-01 08:30:29.269696	2018-01-01 16:24:17.178744	0	37	0	0	0	0	0	0	0	0	39.70655368962561	313.5484158100994	4	6.0132846945109115
1293	0x15ba62236072ea694418e7ce09aa2	3931	3	by foot	31.487828272432154	2018-01-01 16:24:17.178744	2018-01-01 16:55:46.448440	0	37	0	0	0	0	0	0	0	0	62.75057645559227	32.93132292383023	4	1.1451368144605445
1294	0x15ba62236072ea694418e7ce09aa2	31	4	stay at home	424.225859314183	2018-01-01 16:55:46.448440	2018-01-01 23:59:59.999999	0	37	0	0	0	0	0	0	0	0	17.43646832190509	123.28334595441194	4	1.9532693816018434
1295	0x9b96d5c2fb3cc433d5b44ed04c3b	31	0	stay at home	477.0	2018-01-01 00:00:00.000000	2018-01-01 07:57:00.000000	1	36	0	0	0	0	0	0	0	0	21.9397455418293	174.42097705754293	4	2.6425067004578677
1296	0x9b96d5c2fb3cc433d5b44ed04c3b	3130	1	private car	28.919172538421876	2018-01-01 07:57:00.000000	2018-01-01 08:25:55.150352	1	36	0	0	0	0	0	0	0	0	24.06925075289951	11.60104692322736	2	1.0095070953416359
1297	0x9b96d5c2fb3cc433d5b44ed04c3b	30	2	industry	475.1871967717632	2018-01-01 08:25:55.150352	2018-01-01 16:21:06.382158	1	36	0	0	0	0	0	0	0	0	34.0710171385198	269.8351854202654	4	4.644231657777015
1298	0x9b96d5c2fb3cc433d5b44ed04c3b	3040	3	private car	26.03613001689441	2018-01-01 16:21:06.382158	2018-01-01 16:47:08.549959	1	36	0	0	0	0	0	0	0	0	14.38983122069055	6.244258609717759	1	0.9780480966120969
1299	0x9b96d5c2fb3cc433d5b44ed04c3b	40	4	running	248.81582148476758	2018-01-01 16:47:08.549959	2018-01-01 20:55:57.499248	1	36	0	0	0	0	0	0	0	0	25.474488557638857	105.6409299562204	4	1.7598663981756384
1300	0x9b96d5c2fb3cc433d5b44ed04c3b	4031	5	private car	18.116957478472536	2018-01-01 20:55:57.499248	2018-01-01 21:14:04.516697	1	36	0	0	0	0	0	0	0	0	3.4762617368806232	1.0496547678517887	0	0.9484781366488749
1301	0x9b96d5c2fb3cc433d5b44ed04c3b	31	6	stay at home	165.9247217096804	2018-01-01 21:14:04.516697	2018-01-02 00:00:00.000000	1	36	0	0	0	0	0	0	0	0	1.600067423791844	4.42484570015645	0	0.9675877486497232
1302	0x1422c5661fce94b2ca24c33e6891a	31	0	stay at home	479.0	2018-01-01 00:00:00.000000	2018-01-01 07:59:00.000000	1	19	1	0	0	0	0	1	1	1	21.9397455418293	175.15230190893723	4	7.253952675280706
1303	0x1422c5661fce94b2ca24c33e6891a	3140	1	metro	18.818953587153597	2018-01-01 07:59:00.000000	2018-01-01 08:17:49.137215	1	19	1	0	0	0	0	1	1	1	37.39669461290227	11.729444337219414	2	5.610273429036521
1304	0x1422c5661fce94b2ca24c33e6891a	40	2	university	347.51870829860195	2018-01-01 08:17:49.137215	2018-01-01 14:05:20.259713	1	19	1	0	0	0	0	1	1	1	14.815318358321319	85.81000498193981	4	6.165236810945988
1305	0x1422c5661fce94b2ca24c33e6891a	4040	3	metro	16.658216822540645	2018-01-01 14:05:20.259713	2018-01-01 14:21:59.752722	1	19	1	0	0	0	0	1	1	1	19.64822820368137	5.455074093261376	1	5.573497023100991
1306	0x1422c5661fce94b2ca24c33e6891a	40	4	library	248.12107929544018	2018-01-01 14:21:59.752722	2018-01-01 18:30:07.017480	1	19	1	0	0	0	0	1	1	1	11.52302105178306	47.65174033520818	4	5.8492230341540665
1307	0x1422c5661fce94b2ca24c33e6891a	4031	5	metro	18.018549432690133	2018-01-01 18:30:07.017480	2018-01-01 18:48:08.130446	1	19	1	0	0	0	0	1	1	1	32.66057284060203	9.808269103806074	1	5.598867512152417
1308	0x1422c5661fce94b2ca24c33e6891a	31	6	stay at home	311.8644925635733	2018-01-01 18:48:08.130446	2018-01-02 00:00:00.000000	1	19	1	0	0	0	0	1	1	1	19.53377662338878	101.5315222417222	4	6.317640070127883
1309	0x41c2ea87a928e8a536b92600250c	31	0	stay at home	476.0	2018-01-01 00:00:00.000000	2018-01-01 07:56:00.000000	1	51	0	0	1	0	0	0	0	0	21.9397455418293	174.0553146318458	4	4.136802237961728
1310	0x41c2ea87a928e8a536b92600250c	3139	1	private car	32.241853498275546	2018-01-01 07:56:00.000000	2018-01-01 08:28:14.511210	1	51	0	0	1	0	0	0	0	0	26.357804577485233	14.163741228724259	2	2.524912979217342
1311	0x41c2ea87a928e8a536b92600250c	39	2	agriculture	484.28091982118923	2018-01-01 08:28:14.511210	2018-01-01 16:32:31.366399	1	51	0	0	1	0	0	0	0	0	50.90583806362257	410.8787680286607	4	12.188768518931246
1312	0x41c2ea87a928e8a536b92600250c	3931	3	private car	30.241853498275542	2018-01-01 16:32:31.366399	2018-01-01 17:02:45.877609	1	51	0	0	1	0	0	0	0	0	22.465580628671898	11.323346635433207	2	2.5078516423566883
1313	0x41c2ea87a928e8a536b92600250c	31	4	stay at home	132.35525915661424	2018-01-01 17:02:45.877609	2018-01-01 19:15:07.193158	1	51	0	0	1	0	0	0	0	0	20.00542576557187	44.13038852901121	4	2.723493873101569
1314	0x41c2ea87a928e8a536b92600250c	3139	5	private car	24.239208443437693	2018-01-01 19:15:07.193158	2018-01-01 19:39:21.545665	1	51	0	0	1	0	0	0	0	0	24.707225695019943	9.981393228010802	1	2.499890040023585
1315	0x41c2ea87a928e8a536b92600250c	39	6	running	235.10779019846456	2018-01-01 19:39:21.545665	2018-01-01 23:34:28.013077	1	51	0	0	1	0	0	0	0	0	83.89298379992375	328.731567239261	4	8.077821176982424
1316	0x41c2ea87a928e8a536b92600250c	3931	7	private car	25.239208443437693	2018-01-01 23:34:28.013077	2018-01-01 23:59:42.365584	1	51	0	0	1	0	0	0	0	0	1.8487602404744603	0.7776874178545816	0	2.446954846634994
1317	0x41c2ea87a928e8a536b92600250c	31	8	stay at home	0.29390694030553277	2018-01-01 23:59:42.365584	2018-01-02 00:00:00.000000	1	51	0	0	1	0	0	0	0	0	1.895720208575528	0.009286088769629998	0	2.44266423592689
1318	0x17d01a80907372507d1422f34c03e	40	0	stay at home	472.0	2018-01-01 00:00:00.000000	2018-01-01 07:52:00.000000	1	29	0	0	1	0	0	0	0	0	18.45646768407492	145.1908791147227	4	3.7232678000119197
1319	0x17d01a80907372507d1422f34c03e	4040	1	private car	21.31195403273218	2018-01-01 07:52:00.000000	2018-01-01 08:13:18.717242	1	29	0	0	1	0	0	0	0	0	10.967785319647763	3.8957489428867995	0	2.464566864243846
1320	0x17d01a80907372507d1422f34c03e	40	2	residence	505.07769384057906	2018-01-01 08:13:18.717242	2018-01-01 16:38:23.378872	1	29	0	0	1	0	0	0	0	0	11.206458758217407	94.33553909533346	4	3.1461233456537228
1321	0x17d01a80907372507d1422f34c03e	4040	3	private car	22.31195403273218	2018-01-01 16:38:23.378872	2018-01-01 17:00:42.096114	1	29	0	0	1	0	0	0	0	0	9.180844772740278	3.4140431091838437	0	2.4618247617768856
1322	0x17d01a80907372507d1422f34c03e	40	4	stay at home	419.2983980939566	2018-01-01 17:00:42.096114	2018-01-02 00:00:00.000000	1	29	0	0	1	0	0	0	0	0	9.467119529813829	66.1591342235825	4	2.893614153675923
1323	0x19a892fdb3e65683bf61ce0d37b56	31	0	stay at home	479.0	2018-01-01 00:00:00.000000	2018-01-01 07:59:00.000000	0	5	0	0	0	0	0	0	0	0	21.9397455418293	175.15230190893723	4	2.653952675280706
1324	0x19a892fdb3e65683bf61ce0d37b56	3139	1	by foot	29.05796718497008	2018-01-01 07:59:00.000000	2018-01-01 08:28:03.478031	0	5	0	0	0	0	0	0	0	0	76.87693001766527	37.231455162242646	4	1.1746120231526949
1325	0x19a892fdb3e65683bf61ce0d37b56	39	2	school	370.54406113277105	2018-01-01 08:28:03.478031	2018-01-01 14:38:36.121699	0	5	0	0	0	0	0	0	0	0	39.70655368962561	245.2171276290048	4	4.015384964162393
1326	0x19a892fdb3e65683bf61ce0d37b56	3931	3	by foot	24.05796718497008	2018-01-01 14:38:36.121699	2018-01-01 15:02:39.599730	0	5	0	0	0	0	0	0	0	0	64.06686634164477	25.688642801519233	4	1.0971543561958057
1327	0x19a892fdb3e65683bf61ce0d37b56	31	4	stay at home	537.3400044972889	2018-01-01 15:02:39.599730	2018-01-02 00:00:00.000000	0	5	0	0	0	0	0	0	0	0	17.485999086344084	156.5987804615953	4	2.3783305513207798
1328	0x1bd99a90d6425b7ec366bcd766c29	31	0	stay at home	488.0	2018-01-01 00:00:00.000000	2018-01-01 08:08:00.000000	1	16	0	0	0	0	0	0	0	0	21.9397455418293	178.44326374021162	4	2.7060761992079234
1329	0x1bd99a90d6425b7ec366bcd766c29	3139	1	by foot	17.606708251700823	2018-01-01 08:08:00.000000	2018-01-01 08:25:36.402495	1	16	0	0	0	0	0	0	0	0	79.60763248914385	23.360472664082927	3	1.082161460533824
1330	0x1bd99a90d6425b7ec366bcd766c29	39	2	school	355.6681380693357	2018-01-01 08:25:36.402495	2018-01-01 14:21:16.490779	1	16	0	0	0	0	0	0	0	0	39.70655368962561	235.37260033232087	4	3.7884314498900364
1331	0x1bd99a90d6425b7ec366bcd766c29	3931	3	by foot	20.606708251700823	2018-01-01 14:21:16.490779	2018-01-01 14:41:52.893274	1	16	0	0	0	0	0	0	0	0	66.90359963156835	22.977715976605463	3	1.0797162783825593
1332	0x1bd99a90d6425b7ec366bcd766c29	31	4	stay at home	558.1184454272626	2018-01-01 14:41:52.893274	2018-01-02 00:00:00.000000	1	16	0	0	0	0	0	0	0	0	15.855201024669826	147.4846691304244	4	2.253612297885446
1333	0x1a94d4006215c2248b7c0d656a31a	31	0	stay at home	476.0	2018-01-01 00:00:00.000000	2018-01-01 07:56:00.000000	1	36	1	0	0	0	0	0	1	0	21.9397455418293	174.0553146318458	4	5.236802237961728
1334	0x1a94d4006215c2248b7c0d656a31a	3131	1	private car	20.794846081546183	2018-01-01 07:56:00.000000	2018-01-01 08:16:47.690765	1	36	1	0	0	0	0	0	1	0	22.77359327845954	7.892889449155014	1	3.5876241946748504
1335	0x1a94d4006215c2248b7c0d656a31a	31	2	services	478.6760390770338	2018-01-01 08:16:47.690765	2018-01-01 16:15:28.253110	1	36	1	0	0	0	0	0	1	0	31.257964414982627	249.3739765962459	4	6.715252535236576
1336	0x1a94d4006215c2248b7c0d656a31a	3131	3	private car	14.794846081546181	2018-01-01 16:15:28.253110	2018-01-01 16:30:15.943875	1	36	1	0	0	0	0	0	1	0	17.732001683293312	4.372370593700706	0	3.567287719239487
1337	0x1a94d4006215c2248b7c0d656a31a	31	4	stay at home	122.309339379952	2018-01-01 16:30:15.943875	2018-01-01 18:32:34.504238	1	36	1	0	0	0	0	0	1	0	17.43646832190509	35.544048692861196	4	3.7629563350988433
1338	0x1a94d4006215c2248b7c0d656a31a	3130	5	private car	19.04914147245098	2018-01-01 18:32:34.504238	2018-01-01 18:51:37.452726	1	36	1	0	0	0	0	0	1	0	20.859937783323037	6.622731765684101	1	3.580238219960411
1339	0x1a94d4006215c2248b7c0d656a31a	30	6	gym	239.96683976186296	2018-01-01 18:51:37.452726	2018-01-01 22:51:35.463112	1	36	1	0	0	0	0	0	1	0	28.411523378600506	113.63039129971752	4	4.4449563387555315
1340	0x1a94d4006215c2248b7c0d656a31a	3031	7	private car	21.04914147245098	2018-01-01 22:51:35.463112	2018-01-01 23:12:38.411600	1	36	1	0	0	0	0	0	1	0	2.312196433821255	0.811162497460004	0	3.547142208556255
1341	0x1a94d4006215c2248b7c0d656a31a	31	8	stay at home	47.35980667315698	2018-01-01 23:12:38.411600	2018-01-02 00:00:00.000000	1	36	1	0	0	0	0	0	1	0	1.895720208575528	1.496349043075564	0	3.550985392068733
1342	0x11663e3f17509cff97dfe790df627	31	0	stay at home	487.0	2018-01-01 00:00:00.000000	2018-01-01 08:07:00.000000	1	10	0	0	0	0	0	0	0	0	21.9397455418293	178.07760131451448	4	2.700234507231361
1343	0x11663e3f17509cff97dfe790df627	3139	1	private car	24.454027011019846	2018-01-01 08:07:00.000000	2018-01-01 08:31:27.241621	1	10	0	0	0	0	0	0	0	0	27.29404542484932	11.124155400987798	2	1.0066658771394867
1344	0x11663e3f17509cff97dfe790df627	39	2	school	356.4962515579872	2018-01-01 08:31:27.241621	2018-01-01 14:27:57.016714	1	10	0	0	0	0	0	0	0	0	39.70655368962561	235.9206258772916	4	3.8007214308425588
1345	0x11663e3f17509cff97dfe790df627	3931	3	private car	28.454027011019846	2018-01-01 14:27:57.016714	2018-01-01 14:56:24.258335	1	10	0	0	0	0	0	0	0	0	22.93837701653772	10.87815332029202	2	1.0052033769103632
1346	0x11663e3f17509cff97dfe790df627	31	4	stay at home	543.5956944199731	2018-01-01 14:56:24.258335	2018-01-02 00:00:00.000000	1	10	0	0	0	0	0	0	0	0	15.855201024669826	143.64698351956105	4	2.2030740325751377
1347	0x138b933a6c7c8edaef51c9e36913	31	0	stay at home	472.0	2018-01-01 00:00:00.000000	2018-01-01 07:52:00.000000	0	40	0	1	1	0	0	0	1	1	21.9397455418293	172.59266492905715	4	8.888407266458815
1348	0x138b933a6c7c8edaef51c9e36913	3139	1	by foot	27.00137985793577	2018-01-01 07:52:00.000000	2018-01-01 08:19:00.082791	0	40	0	1	1	0	0	0	1	1	76.87693001766527	34.596386495315414	4	7.43076119024359
1349	0x138b933a6c7c8edaef51c9e36913	39	2	services	486.1725216315943	2018-01-01 08:19:00.082791	2018-01-01 16:25:10.434089	0	40	0	1	1	0	0	0	1	1	39.70655368962561	321.7372555430928	4	12.585760957490384
1350	0x138b933a6c7c8edaef51c9e36913	3931	3	by foot	36.001379857935774	2018-01-01 16:25:10.434089	2018-01-01 17:01:10.516880	0	40	0	1	1	0	0	0	1	1	65.5246101669597	39.31627301106461	4	7.463474267600093
1351	0x138b933a6c7c8edaef51c9e36913	31	4	stay at home	418.8247186525341	2018-01-01 17:01:10.516880	2018-01-01 23:59:59.999999	0	40	0	1	1	0	0	0	1	1	20.00542576557187	139.64611362982993	4	8.42589307215036
1352	0x17276786f082b3c8f856e4f49dea3	40	0	stay at home	482.0	2018-01-01 00:00:00.000000	2018-01-01 08:02:00.000000	0	37	0	0	0	0	0	0	0	1	18.45646768407492	148.2669570620685	4	3.264055595230884
1353	0x17276786f082b3c8f856e4f49dea3	4031	1	private car	26.69762367746041	2018-01-01 08:02:00.000000	2018-01-01 08:28:41.857421	0	37	0	0	0	0	0	0	0	1	17.72049337434767	7.884917724787744	1	1.9875776659398674
1354	0x17276786f082b3c8f856e4f49dea3	31	2	services	483.76343132504905	2018-01-01 08:28:41.857421	2018-01-01 16:32:27.663301	0	37	0	0	0	0	0	0	0	1	31.257964414982627	252.02433536047127	4	5.180219771131983
1355	0x17276786f082b3c8f856e4f49dea3	3140	3	private car	22.69762367746041	2018-01-01 16:32:27.663301	2018-01-01 16:55:09.520722	0	37	0	0	0	0	0	0	0	1	13.233056022956172	5.005982095196835	1	1.970916657668997
1356	0x17276786f082b3c8f856e4f49dea3	40	4	stay at home	424.84132132003003	2018-01-01 16:55:09.520722	2018-01-02 00:00:00.000001	0	37	0	0	0	0	0	0	0	1	8.588541856575384	60.81279117599784	4	2.350268681323104
1357	0x2f0828c27c7ed1e1a318fa96ec12	39	0	stay at home	489.0	2018-01-01 00:00:00.000000	2018-01-01 08:09:00.000000	1	9	0	0	0	0	0	0	0	1	28.51188832253285	232.37188982864274	4	4.721838880590792
1358	0x2f0828c27c7ed1e1a318fa96ec12	3939	1	by foot	20.625873378403668	2018-01-01 08:09:00.000000	2018-01-01 08:29:37.552403	1	9	0	0	0	0	0	0	0	1	89.08521661133949	30.62433996188586	4	2.1296296652871898
1359	0x2f0828c27c7ed1e1a318fa96ec12	39	2	school	377.19733716256223	2018-01-01 08:29:37.552403	2018-01-01 14:46:49.392633	1	9	0	0	0	0	0	0	0	1	39.70655368962561	249.6201053271515	4	5.1212430230579615
1360	0x2f0828c27c7ed1e1a318fa96ec12	3939	3	by foot	20.625873378403668	2018-01-01 14:46:49.392633	2018-01-01 15:07:26.945036	1	9	0	0	0	0	0	0	0	1	78.68703760339605	27.04981456882225	4	2.1060160382240505
1361	0x2f0828c27c7ed1e1a318fa96ec12	39	4	stay at home	532.5509160806305	2018-01-01 15:07:26.945036	2018-01-02 00:00:00.000001	1	9	0	0	0	0	0	0	0	1	23.800604914245067	211.25056583923944	4	4.285079472250693
1362	0x7befa57cb84a4051a75b1552e472	40	0	stay at home	472.0	2018-01-01 00:00:00.000000	2018-01-01 07:52:00.000000	0	61	0	0	1	0	0	0	0	0	18.45646768407492	145.1908791147227	4	3.7232678000119197
1363	0x7befa57cb84a4051a75b1552e472	4039	1	private car	27.86322386294293	2018-01-01 07:52:00.000000	2018-01-01 08:19:51.793432	0	61	0	0	1	0	0	0	0	0	20.454900598079345	9.498991240975501	1	2.4970434175580514
1364	0x7befa57cb84a4051a75b1552e472	39	2	industry	475.4009730067241	2018-01-01 08:19:51.793432	2018-01-01 16:15:15.851812	0	61	0	0	1	0	0	0	0	0	39.70655368962561	314.60890431319575	4	7.55109123071194
1365	0x7befa57cb84a4051a75b1552e472	3940	3	private car	22.86322386294293	2018-01-01 16:15:15.851812	2018-01-01 16:38:07.645244	0	61	0	0	1	0	0	0	0	0	17.015537695865927	6.483834124815447	1	2.479433887230348
1366	0x7befa57cb84a4051a75b1552e472	40	4	stay at home	127.02824372776318	2018-01-01 16:38:07.645244	2018-01-01 18:45:09.339868	0	61	0	0	1	0	0	0	0	0	8.588541856575384	18.183123137052558	3	2.54955079436492
1367	0x7befa57cb84a4051a75b1552e472	4031	5	private car	25.594891968312407	2018-01-01 18:45:09.339868	2018-01-01 19:10:45.033386	0	61	0	0	1	0	0	0	0	0	15.044901022088709	6.4178769389052235	1	2.4790521714782594
1368	0x7befa57cb84a4051a75b1552e472	31	6	free time	227.4496154253622	2018-01-01 19:10:45.033386	2018-01-01 22:58:12.010312	0	61	0	0	1	0	0	0	0	0	84.66968490041354	320.9681211464276	4	7.782836785830363
1369	0x7befa57cb84a4051a75b1552e472	3140	7	private car	19.594891968312407	2018-01-01 22:58:12.010312	2018-01-01 23:17:47.703830	0	61	0	0	1	0	0	0	0	0	1.5035188094077956	0.49102147737785745	0	2.445351878052612
1370	0x7befa57cb84a4051a75b1552e472	40	8	stay at home	42.204936177639865	2018-01-01 23:17:47.703830	2018-01-02 00:00:00.000001	0	61	0	0	1	0	0	0	0	0	0.921584031388808	0.6482565871182783	0	2.4462307635578866
1371	0x1790c9d75c4d8a885f3bd08eb1b07	31	0	stay at home	477.0	2018-01-01 00:00:00.000000	2018-01-01 07:57:00.000000	1	11	0	0	0	0	0	0	0	0	21.9397455418293	174.42097705754293	4	2.6425067004578677
1372	0x1790c9d75c4d8a885f3bd08eb1b07	3139	1	by foot	20.37445328043372	2018-01-01 07:57:00.000000	2018-01-01 08:17:22.467197	1	11	0	0	0	0	0	0	0	0	76.87693001766527	26.105423649801562	4	1.0998601702507917
1373	0x1790c9d75c4d8a885f3bd08eb1b07	39	2	school	358.64932174024636	2018-01-01 08:17:22.467197	2018-01-01 14:16:01.426501	1	11	0	0	0	0	0	0	0	0	39.70655368962561	237.34547582378167	4	3.8328619214223703
1374	0x1790c9d75c4d8a885f3bd08eb1b07	3931	3	by foot	17.37445328043372	2018-01-01 14:16:01.426501	2018-01-01 14:33:23.893698	1	11	0	0	0	0	0	0	0	0	66.90359963156835	19.373557768192118	3	1.0569609123574082
1375	0x1790c9d75c4d8a885f3bd08eb1b07	31	4	stay at home	566.6017716988862	2018-01-01 14:33:23.893698	2018-01-02 00:00:00.000000	1	11	0	0	0	0	0	0	0	0	15.855201024669826	149.72641652033198	4	2.2836684554235256
1376	0x75b38edb7eff08ee50277af5d28f	39	0	stay at home	489.0	2018-01-01 00:00:00.000000	2018-01-01 08:09:00.000000	0	46	0	0	0	0	0	0	0	1	28.51188832253285	232.37188982864274	4	4.721838880590792
1377	0x75b38edb7eff08ee50277af5d28f	3931	1	private car	27.966350966227154	2018-01-01 08:09:00.000000	2018-01-01 08:36:57.981058	0	46	0	0	0	0	0	0	0	1	27.29404542484932	12.72191422732471	2	2.016216597634615
1378	0x75b38edb7eff08ee50277af5d28f	31	2	services	486.6963797563537	2018-01-01 08:36:57.981058	2018-01-01 16:43:39.763843	0	46	0	0	0	0	0	0	0	1	31.257964414982627	253.55230198874958	4	5.218139292035526
1379	0x75b38edb7eff08ee50277af5d28f	3139	3	private car	19.966350966227154	2018-01-01 16:43:39.763843	2018-01-01 17:03:37.744901	0	46	0	0	0	0	0	0	0	1	22.465580628671898	7.47592779153562	1	1.9851934444849808
1380	0x75b38edb7eff08ee50277af5d28f	39	4	stay at home	132.52216495001937	2018-01-01 17:03:37.744901	2018-01-01 19:16:09.074798	0	46	0	0	0	0	0	0	0	1	26.04737410667156	57.530906797986525	4	2.324331308444773
1381	0x75b38edb7eff08ee50277af5d28f	3930	5	private car	18.119713440572923	2018-01-01 19:16:09.074798	2018-01-01 19:34:16.257604	0	46	0	0	0	0	0	0	0	1	25.971996847278216	7.843419005869078	1	1.9873354848803353
1382	0x75b38edb7eff08ee50277af5d28f	30	6	shopping	242.52834252580323	2018-01-01 19:34:16.257604	2018-01-01 23:36:47.958156	0	46	0	0	0	0	0	0	0	1	30.13489045210021	121.80941722574194	4	2.936328503081985
1383	0x75b38edb7eff08ee50277af5d28f	3039	7	private car	24.119713440572923	2018-01-01 23:36:47.958156	2018-01-02 00:00:55.140962	0	46	0	0	0	0	0	0	0	1	2.0732414526341	0.8334331621775272	0	1.9472668792662395
1384	0x75b38edb7eff08ee50277af5d28f	39	8	stay at home	-0.919016045776516	2018-01-02 00:00:55.140962	2018-01-01 23:59:59.999999	0	46	0	0	0	0	0	0	0	1	28.51188832253285	-0.43671471439659604	0	1.9401827723373444
1385	0x1877e3700b3d16a2cbff15a08635f	31	0	stay at home	490.0	2018-01-01 00:00:00.000000	2018-01-01 08:10:00.000000	1	11	0	0	0	0	0	0	0	1	21.9397455418293	179.17458859160593	4	3.7177975242813655
1386	0x1877e3700b3d16a2cbff15a08635f	3139	1	private car	31.686302422266355	2018-01-01 08:10:00.000000	2018-01-01 08:41:41.178145	1	11	0	0	0	0	0	0	0	1	27.29404542484932	14.41412296098085	2	2.026430723054747
1387	0x1877e3700b3d16a2cbff15a08635f	39	2	school	349.12414326942576	2018-01-01 08:41:41.178145	2018-01-01 14:30:48.626741	1	11	0	0	0	0	0	0	0	1	39.70655368962561	231.0419423178666	4	4.692699930933102
1388	0x1877e3700b3d16a2cbff15a08635f	3931	3	private car	26.686302422266355	2018-01-01 14:30:48.626741	2018-01-01 14:57:29.804886	1	11	0	0	0	0	0	0	0	1	22.93837701653772	10.20234110232149	2	2.001196551211585
1389	0x1877e3700b3d16a2cbff15a08635f	31	4	stay at home	542.5032518860414	2018-01-01 14:57:29.804886	2018-01-01 23:59:59.999999	1	11	0	0	0	0	0	0	0	1	15.855201024669826	143.35830191983797	4	3.199318554320368
1390	0xc81bdde57bb1621ef4e2c613b730	31	0	stay at home	479.0	2018-01-01 00:00:00.000000	2018-01-01 07:59:00.000000	1	11	0	0	0	0	0	0	0	0	21.9397455418293	175.15230190893723	4	2.653952675280706
1391	0xc81bdde57bb1621ef4e2c613b730	3139	1	metro	25.58578836388925	2018-01-01 07:59:00.000000	2018-01-01 08:24:35.147302	1	11	0	0	0	0	0	0	0	0	58.426466813425606	24.91478691230177	3	1.092147990582379
1392	0xc81bdde57bb1621ef4e2c613b730	39	2	school	372.50954700898876	2018-01-01 08:24:35.147302	2018-01-01 14:37:05.720123	1	11	0	0	0	0	0	0	0	0	39.70655368962561	246.5178388035088	4	4.046370989015029
1393	0xc81bdde57bb1621ef4e2c613b730	3931	3	metro	23.58578836388925	2018-01-01 14:37:05.720123	2018-01-01 15:00:40.867425	1	11	0	0	0	0	0	0	0	0	48.69081841965003	19.140188975173768	3	1.0555041465789894
1394	0xc81bdde57bb1621ef4e2c613b730	31	4	stay at home	539.3188762632327	2018-01-01 15:00:40.867425	2018-01-02 00:00:00.000001	1	11	0	0	0	0	0	0	0	0	17.485999086344084	157.1754896264501	4	2.386450567096302
1395	0x7035729e0bc2640af3076dc479	31	0	stay at home	473.0	2018-01-01 00:00:00.000000	2018-01-01 07:53:00.000000	0	13	0	0	0	0	0	0	0	0	21.9397455418293	172.95832735475432	4	2.6197626306145767
1396	0x7035729e0bc2640af3076dc479	3139	1	by foot	24.40349035878932	2018-01-01 07:53:00.000000	2018-01-01 08:17:24.209422	0	13	0	0	0	0	0	0	0	0	76.87693001766527	31.267757008323596	4	1.133933366545615
1397	0x7035729e0bc2640af3076dc479	39	2	school	366.8857803310662	2018-01-01 08:17:24.209422	2018-01-01 14:24:17.356242	0	13	0	0	0	0	0	0	0	0	39.70655368962561	242.79616557792778	4	3.9583423477073896
1398	0x7035729e0bc2640af3076dc479	3931	3	by foot	26.40349035878932	2018-01-01 14:24:17.356242	2018-01-01 14:50:41.565664	0	13	0	0	0	0	0	0	0	0	66.90359963156835	29.441475797340264	4	1.1217602708890995
1399	0x7035729e0bc2640af3076dc479	31	4	stay at home	549.3072389513551	2018-01-01 14:50:41.565664	2018-01-02 00:00:00.000001	0	13	0	0	0	0	0	0	0	0	15.855201024669826	145.1562782980013	4	2.222813208622714
1400	0xc30c014cce9e832693ce03c07613	31	0	stay at home	487.0	2018-01-01 00:00:00.000000	2018-01-01 08:07:00.000000	0	21	0	0	0	0	0	0	0	0	21.9397455418293	178.07760131451448	4	2.700234507231361
1401	0xc30c014cce9e832693ce03c07613	3140	1	private car	20.28494542605202	2018-01-01 08:07:00.000000	2018-01-01 08:27:17.096726	0	21	0	0	0	0	0	0	0	0	17.72049337434767	5.990987350355981	1	0.9765852169223428
1402	0xc30c014cce9e832693ce03c07613	40	2	university	359.13988201499575	2018-01-01 08:27:17.096726	2018-01-01 14:26:25.489647	0	21	0	0	0	0	0	0	0	0	14.815318358321319	88.67952812036864	4	1.5920078386598442
1403	0xc30c014cce9e832693ce03c07613	4031	3	private car	20.28494542605202	2018-01-01 14:26:25.489647	2018-01-01 14:46:42.586373	0	21	0	0	0	0	0	0	0	0	12.493897796476187	4.223967249336518	0	0.9664397181602956
1404	0xc30c014cce9e832693ce03c07613	31	4	stay at home	122.40073344930732	2018-01-01 14:46:42.586373	2018-01-01 16:49:06.630380	0	21	0	0	0	0	0	0	0	0	15.855201024669826	32.34480390676326	4	1.1411742670652185
1405	0xc30c014cce9e832693ce03c07613	3140	5	private car	17.543868195005142	2018-01-01 16:49:06.630380	2018-01-01 17:06:39.262472	0	21	0	0	0	0	0	0	0	0	14.109548001830381	4.12560084058684	0	0.9658780460811758
1406	0xc30c014cce9e832693ce03c07613	40	6	library	239.0754333155205	2018-01-01 17:06:39.262472	2018-01-01 21:05:43.788471	0	21	0	0	0	0	0	0	0	0	12.515852937719977	49.870549406645566	4	1.265712173785186
1407	0xc30c014cce9e832693ce03c07613	4031	7	private car	23.543868195005142	2018-01-01 21:05:43.788471	2018-01-01 21:29:16.420563	0	21	0	0	0	0	0	0	0	0	1.1860553434329875	0.4654055112961303	0	0.9452087717246315
1408	0xc30c014cce9e832693ce03c07613	31	8	stay at home	150.72632397806206	2018-01-01 21:29:16.420563	2018-01-02 00:00:00.000002	0	21	0	0	0	0	0	0	0	0	1.600067423791844	4.0195380150865425	0	0.9652727932066989
1409	0xc5be295f3c1a2f44fcfbd4a25d32	30	0	stay at home	482.0	2018-01-01 00:00:00.000000	2018-01-01 08:02:00.000000	0	66	0	0	0	0	0	0	0	0	24.088032608744278	193.5071952902457	4	2.958041885211953
1410	0xc5be295f3c1a2f44fcfbd4a25d32	3031	1	private car	25.739725145485366	2018-01-01 08:02:00.000000	2018-01-01 08:27:44.383509	0	66	0	0	0	0	0	0	0	0	25.1265313667317	10.779166853984846	2	1.0046154948420942
1411	0xc5be295f3c1a2f44fcfbd4a25d32	31	2	services	465.0127286492413	2018-01-01 08:27:44.383509	2018-01-01 16:12:45.147228	0	66	0	0	0	0	0	0	0	0	31.257964414982627	242.2558554105326	4	3.9457225975691066
1412	0xc5be295f3c1a2f44fcfbd4a25d32	3130	3	private car	20.739725145485366	2018-01-01 16:12:45.147228	2018-01-01 16:33:29.530737	0	66	0	0	0	0	0	0	0	0	18.888776881027688	6.529134014115209	1	0.9796961386718751
1413	0xc5be295f3c1a2f44fcfbd4a25d32	30	4	stay at home	446.50782105978794	2018-01-01 16:33:29.530737	2018-01-02 00:00:00.000001	0	66	0	0	0	0	0	0	0	0	19.71145954411603	146.68868084919015	4	2.2430355479751674
1414	0x10d2284bb0a421b4bfc27666dad41	31	0	stay at home	471.0	2018-01-01 00:00:00.000000	2018-01-01 07:51:00.000000	1	21	0	0	0	0	0	0	0	0	21.9397455418293	172.22700250335998	4	2.6084641107158917
1415	0x10d2284bb0a421b4bfc27666dad41	3140	1	private car	21.11359422618983	2018-01-01 07:51:00.000000	2018-01-01 08:12:06.815654	1	21	0	0	0	0	0	0	0	0	16.870689299053655	5.936681469605697	1	0.9762718343815783
1416	0x10d2284bb0a421b4bfc27666dad41	40	2	university	361.15423072841475	2018-01-01 08:12:06.815654	2018-01-01 14:13:16.069498	1	21	0	0	0	0	0	0	0	0	14.815318358321319	89.17691507826828	4	1.5966945213310026
1417	0x10d2284bb0a421b4bfc27666dad41	4031	3	private car	19.11359422618983	2018-01-01 14:13:16.069498	2018-01-01 14:32:22.885152	1	21	0	0	0	0	0	0	0	0	12.493897796476187	3.980054879755551	0	0.9650475775859437
1418	0x10d2284bb0a421b4bfc27666dad41	31	4	stay at home	567.6185808192057	2018-01-01 14:32:22.885152	2018-01-02 00:00:00.000001	1	21	0	0	0	0	0	0	0	0	15.855201024669826	149.99511173710505	4	2.2872977760938613
1419	0x12a4189cd2a1c16410c1ae5ff64b7	40	0	stay at home	472.0	2018-01-01 00:00:00.000000	2018-01-01 07:52:00.000000	1	25	0	0	0	0	0	0	0	0	18.45646768407492	145.1908791147227	4	2.2232678000119197
1420	0x12a4189cd2a1c16410c1ae5ff64b7	4039	1	private car	30.76738939637468	2018-01-01 07:52:00.000000	2018-01-01 08:22:46.043364	1	25	0	0	0	0	0	0	0	0	20.454900598079345	10.489064862754075	2	1.0028945544952927
1421	0x12a4189cd2a1c16410c1ae5ff64b7	39	2	industry	488.3253409227534	2018-01-01 08:22:46.043364	2018-01-01 16:31:05.563819	1	25	0	0	0	0	0	0	0	0	39.70655368962561	323.1619394559006	4	6.364827066413191
1422	0x12a4189cd2a1c16410c1ae5ff64b7	3940	3	private car	34.76738939637468	2018-01-01 16:31:05.563819	2018-01-01 17:05:51.607183	1	25	0	0	0	0	0	0	0	0	17.53687739958179	10.16185742246238	2	1.0009570350328014
1423	0x12a4189cd2a1c16410c1ae5ff64b7	40	4	stay at home	114.40118135863182	2018-01-01 17:05:51.607183	2018-01-01 19:00:15.678065	1	25	0	0	0	0	0	0	0	0	9.467119529813829	18.050827637901282	3	1.0487305065832448
1424	0x12a4189cd2a1c16410c1ae5ff64b7	4040	5	private car	16.64725767808788	2018-01-01 19:00:15.678065	2018-01-01 19:16:54.513526	1	25	0	0	0	0	0	0	0	0	10.060275408121576	2.7912666171921763	0	0.9582911677154493
1425	0x12a4189cd2a1c16410c1ae5ff64b7	40	6	gym	245.98461625447922	2018-01-01 19:16:54.513526	2018-01-01 23:22:53.590501	1	25	0	0	0	0	0	0	0	0	13.07835803055805	53.61791468975847	4	1.2940565228151082
1426	0x12a4189cd2a1c16410c1ae5ff64b7	4040	7	private car	20.64725767808788	2018-01-01 23:22:53.590501	2018-01-01 23:43:32.425962	1	25	0	0	0	0	0	0	0	0	0.9372040997174318	0.3225115757304364	0	0.9444108768905874
1427	0x12a4189cd2a1c16410c1ae5ff64b7	40	8	stay at home	16.45956731521028	2018-01-01 23:43:32.425962	2018-01-02 00:00:00.000001	1	25	0	0	0	0	0	0	0	0	0.921584031388808	0.2528145733544491	0	0.944021945390193
1428	0x15ac09b392c07bb3bbadf5f01d57b	40	0	stay at home	490.0	2018-01-01 00:00:00.000000	2018-01-01 08:10:00.000000	1	25	0	0	0	0	0	0	0	0	18.45646768407492	150.72781941994518	4	2.2972239432979435
1429	0x15ac09b392c07bb3bbadf5f01d57b	4039	1	private car	25.360222159366266	2018-01-01 08:10:00.000000	2018-01-01 08:35:21.613330	1	25	0	0	0	0	0	0	0	0	20.96995078767189	8.863376844105613	1	0.99330506873293
1430	0x15ac09b392c07bb3bbadf5f01d57b	39	2	services	479.5198452084384	2018-01-01 08:35:21.613330	2018-01-01 16:34:52.804043	1	25	0	0	0	0	0	0	0	0	39.70655368962561	317.33467465016366	4	6.149359482345872
1431	0x15ac09b392c07bb3bbadf5f01d57b	3940	3	private car	23.360222159366266	2018-01-01 16:34:52.804043	2018-01-01 16:58:14.417373	1	25	0	0	0	0	0	0	0	0	17.015537695865927	6.6247790122749874	1	0.9802500801572427
1432	0x15ac09b392c07bb3bbadf5f01d57b	40	4	stay at home	421.75971047282906	2018-01-01 16:58:14.417373	2018-01-02 00:00:00.000001	1	25	0	0	0	0	0	0	0	0	8.588541856575384	60.37168211355013	4	1.346753176599907
1433	0x134b4daff74dd45a9512003ee47e3	30	0	stay at home	473.0	2018-01-01 00:00:00.000000	2018-01-01 07:53:00.000000	1	17	0	0	0	0	0	0	0	0	24.088032608744278	189.89399039893408	4	2.895545388980245
1434	0x134b4daff74dd45a9512003ee47e3	3030	1	private car	15.425574276140694	2018-01-01 07:53:00.000000	2018-01-01 08:08:25.534457	1	17	0	0	0	0	0	0	0	0	25.36490822733948	6.521137931138623	1	0.9796498424119369
1435	0x134b4daff74dd45a9512003ee47e3	30	2	school	344.236022253043	2018-01-01 08:08:25.534457	2018-01-01 13:52:39.695792	1	17	0	0	0	0	0	0	0	0	34.0710171385198	195.47452356465521	4	2.9926354909499437
1436	0x134b4daff74dd45a9512003ee47e3	3030	3	private car	11.425574276140694	2018-01-01 13:52:39.695792	2018-01-01 14:04:05.230249	1	17	0	0	0	0	0	0	0	0	22.951908452058863	4.370645579969665	0	0.9672778579547822
1437	0x134b4daff74dd45a9512003ee47e3	30	4	stay at home	595.9128291946756	2018-01-01 14:04:05.230249	2018-01-02 00:00:00.000001	1	17	0	0	0	0	0	0	0	0	20.428115376500415	202.889600485427	4	3.1266981352206282
1438	0xd2bd4b685d385ecf4504c0d92242	39	0	stay at home	473.0	2018-01-01 00:00:00.000000	2018-01-01 07:53:00.000000	1	22	0	0	0	0	0	0	1	0	28.51188832253285	224.76871960930066	4	5.158300819013167
1439	0xd2bd4b685d385ecf4504c0d92242	3931	1	private car	21.219130409461698	2018-01-01 07:53:00.000000	2018-01-01 08:14:13.147825	1	22	0	0	0	0	0	0	1	0	26.357804577485233	9.321494877279427	1	2.595998063899653
1440	0xd2bd4b685d385ecf4504c0d92242	31	2	services	472.06523040679406	2018-01-01 08:14:13.147825	2018-01-01 16:06:17.061649	1	22	0	0	0	0	0	0	1	0	31.257964414982627	245.9299695601024	4	5.6323370462696865
1441	0xd2bd4b685d385ecf4504c0d92242	3139	3	private car	34.76492552720214	2018-01-01 16:06:17.061649	2018-01-01 16:41:02.957181	1	22	0	0	0	0	0	0	1	0	21.514483356203062	12.465823527243824	2	2.6146797211624744
1442	0xd2bd4b685d385ecf4504c0d92242	39	4	shopping	248.279497740962	2018-01-01 16:41:02.957181	2018-01-01 20:49:19.727045	1	22	0	0	0	0	0	0	1	0	32.88605453784667	136.08221838897424	4	3.706748809704519
1443	0xd2bd4b685d385ecf4504c0d92242	3939	5	private car	19.33814398717207	2018-01-01 20:49:19.727045	2018-01-01 21:08:40.015684	1	22	0	0	0	0	0	0	1	0	4.607801550231858	1.4851054973783058	0	2.5509222018022477
1444	0xd2bd4b685d385ecf4504c0d92242	39	6	stay at home	171.33307192840812	2018-01-01 21:08:40.015684	2018-01-02 00:00:00.000000	1	22	0	0	0	0	0	0	1	0	2.2679667773899945	6.476295250029998	1	2.579390249770514
1445	0x16d4d496a53e7936b532ab79b55c2	31	0	stay at home	484.0	2018-01-01 00:00:00.000000	2018-01-01 08:04:00.000000	1	61	0	0	1	0	1	0	0	0	21.9397455418293	176.980614037423	4	30.423984986335924
1446	0x16d4d496a53e7936b532ab79b55c2	3139	1	private car	28.807875432391228	2018-01-01 08:04:00.000000	2018-01-01 08:32:48.472526	1	61	0	0	1	0	1	0	0	0	27.29404542484932	13.104724344084781	2	28.75971829669065
1447	0x16d4d496a53e7936b532ab79b55c2	39	2	services	479.0930365633058	2018-01-01 08:32:48.472526	2018-01-01 16:31:54.054720	1	61	0	0	1	0	1	0	0	0	39.70655368962561	317.0522229771111	4	33.88030298473357
1448	0x16d4d496a53e7936b532ab79b55c2	3931	3	private car	22.57974162083221	2018-01-01 16:31:54.054720	2018-01-01 16:54:28.839217	1	61	0	0	1	0	1	0	0	0	21.514483356203062	8.096524588146002	1	28.730013499777748
1449	0x16d4d496a53e7936b532ab79b55c2	31	4	free time	227.42982212037236	2018-01-01 16:54:28.839217	2018-01-01 20:41:54.628544	1	61	0	0	1	0	1	0	0	0	72.70120690150257	275.573709225752	4	32.545640630146615
1450	0x16d4d496a53e7936b532ab79b55c2	3131	5	private car	14.228133811559024	2018-01-01 20:41:54.628544	2018-01-01 20:56:08.316573	1	61	0	0	1	0	1	0	0	0	8.248240830031545	1.955951237327558	0	28.694772016526212
1451	0x16d4d496a53e7936b532ab79b55c2	31	6	stay at home	183.86139045153936	2018-01-01 20:56:08.316573	2018-01-02 00:00:00.000000	1	61	0	0	1	0	1	0	0	0	8.11077014953102	24.85429128876022	3	28.832957585650597
1452	0x184d5cab97b104ef5ea05b087b49f	40	0	stay at home	485.0	2018-01-01 00:00:00.000000	2018-01-01 08:05:00.000000	1	5	0	0	0	0	0	0	0	0	18.45646768407492	149.18978044627227	4	2.2764372301222098
1453	0x184d5cab97b104ef5ea05b087b49f	4039	1	private car	20.8004372738812	2018-01-01 08:05:00.000000	2018-01-01 08:25:48.026236	1	5	0	0	0	0	0	0	0	0	20.96995078767189	7.269735766589081	1	0.9839936240061156
1454	0x184d5cab97b104ef5ea05b087b49f	39	2	school	358.43565894431464	2018-01-01 08:25:48.026236	2018-01-01 14:24:14.165773	1	5	0	0	0	0	0	0	0	0	39.70655368962561	237.2040789358127	4	3.829660306773371
1455	0x184d5cab97b104ef5ea05b087b49f	3940	3	private car	14.800437273881201	2018-01-01 14:24:14.165773	2018-01-01 14:39:02.192009	1	5	0	0	0	0	0	0	0	0	19.308341567586968	4.762864970562399	0	0.9695226247830411
1456	0x184d5cab97b104ef5ea05b087b49f	40	4	stay at home	560.9634665079229	2018-01-01 14:39:02.192009	2018-01-01 23:59:59.999999	1	5	0	0	0	0	0	0	0	0	8.716131308400007	81.49052055497175	4	1.525784915719592
1457	0xd77eb3e2742c21bcba062e733fc8	40	0	stay at home	476.0	2018-01-01 00:00:00.000000	2018-01-01 07:56:00.000000	1	1	0	0	0	0	0	0	1	0	18.45646768407492	146.42131029366104	4	3.839493991810989
1458	0xd77eb3e2742c21bcba062e733fc8	4030	1	private car	25.432631775297594	2018-01-01 07:56:00.000000	2018-01-01 08:21:25.957907	1	1	0	0	0	0	0	0	1	0	18.166346773493622	7.700300136543813	1	2.586500717507795
1459	0xd77eb3e2742c21bcba062e733fc8	30	2	school	359.15424877006296	2018-01-01 08:21:25.957907	2018-01-01 14:20:35.212833	1	1	0	0	0	0	0	0	1	0	34.0710171385198	203.94584275361697	4	4.746277256731477
1460	0xd77eb3e2742c21bcba062e733fc8	3040	3	private car	35.432631775297594	2018-01-01 14:20:35.212833	2018-01-01 14:56:01.170740	1	1	0	0	0	0	0	0	1	0	14.819108483847671	8.751333569106052	1	2.592647543921371
1461	0xd77eb3e2742c21bcba062e733fc8	40	4	stay at home	543.9804876793418	2018-01-01 14:56:01.170740	2018-01-02 00:00:00.000001	1	1	0	0	0	0	0	0	1	0	8.716131308400007	79.02342266367691	4	3.103699534448828
1462	0xf80ff4647422beb360664a1ac2d5	40	0	stay at home	471.0	2018-01-01 00:00:00.000000	2018-01-01 07:51:00.000000	1	57	0	1	1	0	0	0	0	0	18.45646768407492	144.8832713199881	4	5.893529655196195
1463	0xf80ff4647422beb360664a1ac2d5	4031	1	private car	30.68985268593447	2018-01-01 07:51:00.000000	2018-01-01 08:21:41.391161	1	57	0	1	1	0	0	0	0	0	16.870689299053655	8.629316154968796	1	4.666231981063795
1464	0xf80ff4647422beb360664a1ac2d5	31	2	services	474.78586666712863	2018-01-01 08:21:41.391161	2018-01-01 16:16:28.543161	1	57	0	1	1	0	0	0	0	0	31.257964414982627	247.34732875029655	4	7.740556156749685
1465	0xf80ff4647422beb360664a1ac2d5	3140	3	private car	22.68985268593447	2018-01-01 16:16:28.543161	2018-01-01 16:39:09.934322	1	57	0	1	1	0	0	0	0	0	13.233056022956172	5.00426819575989	1	4.645206823162543
1466	0xf80ff4647422beb360664a1ac2d5	40	4	stay at home	440.83442796100235	2018-01-01 16:39:09.934322	2018-01-02 00:00:00.000000	1	57	0	1	1	0	0	0	0	0	8.588541856575384	63.102082272708905	4	5.042961570176301
1467	0x52649dfeca78617b7b2fc9b90205	31	0	stay at home	472.0	2018-01-01 00:00:00.000000	2018-01-01 07:52:00.000000	0	1	0	0	0	0	0	0	0	0	21.9397455418293	172.59266492905715	4	2.6141072664588147
1468	0x52649dfeca78617b7b2fc9b90205	3139	1	private car	25.85866416160819	2018-01-01 07:52:00.000000	2018-01-01 08:17:51.519850	0	1	0	0	0	0	0	0	0	0	26.357804577485233	11.359626943441494	2	1.0080677656690227
1469	0x52649dfeca78617b7b2fc9b90205	39	2	school	361.0435802729872	2018-01-01 08:17:51.519850	2018-01-01 14:18:54.134666	0	1	0	0	0	0	0	0	0	0	39.70655368962561	238.92993840673364	4	3.8689220801515547
1470	0x52649dfeca78617b7b2fc9b90205	3931	3	private car	22.85866416160819	2018-01-01 14:18:54.134666	2018-01-01 14:41:45.654516	0	1	0	0	0	0	0	0	0	0	22.93837701653772	8.739010943889795	1	0.9925752552938699
1471	0x52649dfeca78617b7b2fc9b90205	31	4	stay at home	558.2390914037965	2018-01-01 14:41:45.654516	2018-01-02 00:00:00.000000	0	1	0	0	0	0	0	0	0	0	15.855201024669826	147.51655023393712	4	2.254036957484255
1472	0xbbd8afee0690ae2d53a6894782c1	31	0	stay at home	480.0	2018-01-01 00:00:00.000000	2018-01-01 08:00:00.000000	0	1	0	0	0	0	0	0	0	0	21.9397455418293	175.5179643346344	4	2.6596942410624353
1473	0xbbd8afee0690ae2d53a6894782c1	3130	1	private car	21.831812697283684	2018-01-01 08:00:00.000000	2018-01-01 08:21:49.908762	0	1	0	0	0	0	0	0	0	0	25.1265313667317	9.142628775515165	1	0.9949457519762765
1474	0xbbd8afee0690ae2d53a6894782c1	30	2	school	361.42309588200936	2018-01-01 08:21:49.908762	2018-01-01 14:23:15.294515	0	1	0	0	0	0	0	0	0	0	34.0710171385198	205.23420823421375	4	3.1703252040766774
1475	0xbbd8afee0690ae2d53a6894782c1	3031	3	private car	26.831812697283684	2018-01-01 14:23:15.294515	2018-01-01 14:50:05.203277	0	1	0	0	0	0	0	0	0	0	18.449143932798428	8.250399573834585	1	0.989713136930364
1476	0xbbd8afee0690ae2d53a6894782c1	31	4	stay at home	549.9132787234233	2018-01-01 14:50:05.203277	2018-01-02 00:00:00.000000	0	1	0	0	0	0	0	0	0	0	15.855201024669826	145.31642633825274	4	2.2249180415004557
1477	0x488840bbd45eb8c51b20076cddde	40	0	stay at home	490.0	2018-01-01 00:00:00.000000	2018-01-01 08:10:00.000000	0	66	0	0	0	0	0	0	0	0	18.45646768407492	150.72781941994518	4	2.2972239432979435
1478	0x488840bbd45eb8c51b20076cddde	4039	1	private car	28.050427786594717	2018-01-01 08:10:00.000000	2018-01-01 08:38:03.025667	0	66	0	0	0	0	0	0	0	0	20.96995078767189	9.80360150430059	1	0.9988399582596441
1479	0x488840bbd45eb8c51b20076cddde	39	2	services	471.71318185276476	2018-01-01 08:38:03.025667	2018-01-01 16:29:45.816578	0	66	0	0	0	0	0	0	0	0	39.70655368962561	312.1684130223489	4	5.96444089938773
1480	0x488840bbd45eb8c51b20076cddde	3940	3	private car	33.05042778659472	2018-01-01 16:29:45.816578	2018-01-01 17:02:48.842245	0	66	0	0	0	0	0	0	0	0	17.53687739958179	9.660021668287381	1	0.9979927452951592
1481	0x488840bbd45eb8c51b20076cddde	40	4	stay at home	123.15544797969444	2018-01-01 17:02:48.842245	2018-01-01 19:05:58.169124	0	66	0	0	0	0	0	0	0	0	9.467119529813829	19.432122446192274	3	1.0573268080763165
1482	0x488840bbd45eb8c51b20076cddde	4039	5	private car	29.627290806025627	2018-01-01 19:05:58.169124	2018-01-01 19:35:35.806572	0	66	0	0	0	0	0	0	0	0	19.411792069762004	9.585313478615683	1	0.9975522034105108
1483	0x488840bbd45eb8c51b20076cddde	39	6	shopping	244.33126362953587	2018-01-01 19:35:35.806572	2018-01-01 23:39:55.682390	0	66	0	0	0	0	0	0	0	0	37.39230135082316	152.2684706510504	4	2.318236254787624
1484	0x488840bbd45eb8c51b20076cddde	3940	7	private car	31.627290806025627	2018-01-01 23:39:55.682390	2018-01-02 00:11:33.319838	0	66	0	0	0	0	0	0	0	0	1.3534367605490092	0.7134256335574798	0	0.9465952736420831
1485	0x488840bbd45eb8c51b20076cddde	40	8	stay at home	-11.555330647235678	2018-01-02 00:11:33.319838	2018-01-01 23:59:59.999999	0	66	0	0	0	0	0	0	0	0	18.45646768407492	-3.5545097778250967	0	0.923017437196737
1486	0x99cd202f3544fb93517f26f8f53d	41	0	stay at home	487.0	2018-01-01 00:00:00.000000	2018-01-01 08:07:00.000000	0	17	0	0	0	0	0	0	0	0	18.43280385597859	149.61292463102623	4	2.2821372279274073
1487	0x99cd202f3544fb93517f26f8f53d	4139	1	private car	27.349785217009444	2018-01-01 08:07:00.000000	2018-01-01 08:34:20.987113	0	17	0	0	0	0	0	0	0	0	23.81977292758857	10.857761224791393	2	1.0050822398288022
1488	0x99cd202f3544fb93517f26f8f53d	39	2	school	345.1964035934697	2018-01-01 08:34:20.987113	2018-01-01 14:19:32.771329	0	17	0	0	0	0	0	0	0	0	39.70655368962561	228.4426588791629	4	3.636407028114478
1489	0x99cd202f3544fb93517f26f8f53d	3941	3	private car	24.349785217009444	2018-01-01 14:19:32.771329	2018-01-01 14:43:53.758442	0	17	0	0	0	0	0	0	0	0	21.286670901377473	8.638764407228438	1	0.9919873712696187
1490	0x99cd202f3544fb93517f26f8f53d	41	4	stay at home	556.1040259725114	2018-01-01 14:43:53.758442	2018-01-02 00:00:00.000000	0	17	0	0	0	0	0	0	0	0	12.606845664854665	116.84529381732969	4	1.880345781878226
1491	0x8c5df2269c27bc0a073d1659abfa	40	0	stay at home	483.0	2018-01-01 00:00:00.000000	2018-01-01 08:03:00.000000	0	21	0	0	0	0	0	0	1	0	18.45646768407492	148.5745648568031	4	3.8681753060246673
1492	0x8c5df2269c27bc0a073d1659abfa	4040	1	private car	15.97060796282939	2018-01-01 08:03:00.000000	2018-01-01 08:18:58.236478	0	21	0	0	0	0	0	0	1	0	11.396398737170244	3.033456940323832	0	2.5596637949216143
1493	0x8c5df2269c27bc0a073d1659abfa	40	2	university	353.52203001943565	2018-01-01 08:18:58.236478	2018-01-01 14:12:29.558279	0	21	0	0	0	0	0	0	1	0	14.815318358321319	87.29235702363276	4	3.1790096236177305
1494	0x8c5df2269c27bc0a073d1659abfa	4040	3	private car	17.97060796282939	2018-01-01 14:12:29.558279	2018-01-01 14:30:27.794757	0	21	0	0	0	0	0	0	1	0	8.86386234752543	2.6548165880644015	0	2.5575186943768715
1495	0x8c5df2269c27bc0a073d1659abfa	40	4	stay at home	115.02703231740576	2018-01-01 14:30:27.794757	2018-01-01 16:25:29.416696	0	21	0	0	0	0	0	0	1	0	8.716131308400007	16.709845294901328	3	2.640451949613908
1496	0x8c5df2269c27bc0a073d1659abfa	4040	5	private car	18.49915709781001	2018-01-01 16:25:29.416696	2018-01-01 16:43:59.366122	0	21	0	0	0	0	0	0	1	0	8.734110362619036	2.6928946617949983	0	2.5577341999873933
1497	0x8c5df2269c27bc0a073d1659abfa	40	6	library	242.9560278814981	2018-01-01 16:43:59.366122	2018-01-01 20:46:56.727795	0	21	0	0	0	0	0	0	1	0	11.354343471404746	45.976769816911954	4	2.8369178859743505
1498	0x8c5df2269c27bc0a073d1659abfa	4040	7	private car	17.49915709781001	2018-01-01 20:46:56.727795	2018-01-01 21:04:26.677221	0	21	0	0	0	0	0	0	1	0	2.0148094534275867	0.5876244524613676	0	2.545891755833597
1499	0x8c5df2269c27bc0a073d1659abfa	40	8	stay at home	175.55537966038173	2018-01-01 21:04:26.677221	2018-01-02 00:00:00.000001	0	21	0	0	0	0	0	0	1	0	0.7325080849596983	2.1432622493233167	0	2.5546282129553526
1500	0x111d5dcdf621be03279564c0a11	40	0	stay at home	473.0	2018-01-01 00:00:00.000000	2018-01-01 07:53:00.000000	1	26	0	0	0	0	0	1	1	1	18.45646768407492	145.49848690945728	4	5.8273132926987925
1501	0x111d5dcdf621be03279564c0a11	4039	1	by foot	16.4138030836257	2018-01-01 07:53:00.000000	2018-01-01 08:09:24.828185	1	26	0	0	0	0	0	1	1	1	59.660126744398084	16.320826205445023	3	4.638062591346493
1502	0x111d5dcdf621be03279564c0a11	39	2	services	488.48433411760664	2018-01-01 08:09:24.828185	2018-01-01 16:17:53.888232	1	26	0	0	0	0	0	1	1	1	39.70655368962561	323.267157319696	4	9.968786185878708
1503	0x111d5dcdf621be03279564c0a11	3939	3	by foot	15.668019113073544	2018-01-01 16:17:53.888232	2018-01-01 16:33:33.969379	1	26	0	0	0	0	0	1	1	1	73.78281466824572	19.267175840640615	3	4.6562965917175045
1504	0x111d5dcdf621be03279564c0a11	39	4	running	241.74999936662775	2018-01-01 16:33:33.969379	2018-01-01 20:35:18.969341	1	26	0	0	0	0	0	1	1	1	73.78281466824572	297.28325665527365	4	9.062158530193226
1505	0x111d5dcdf621be03279564c0a11	3940	5	by foot	21.14917493212609	2018-01-01 20:35:18.969341	2018-01-01 20:56:27.919837	1	26	0	0	0	0	0	1	1	1	14.866091973290363	5.240092995003224	1	4.5722609432669135
1506	0x111d5dcdf621be03279564c0a11	40	6	stay at home	183.53466938694032	2018-01-01 20:56:27.919837	2018-01-02 00:00:00.000000	1	26	0	0	0	0	0	1	1	1	3.2299505067812224	9.8801316399712	1	4.599291828863856
1507	0x67978f97344c9f848ac18c267f8c	40	0	stay at home	471.0	2018-01-01 00:00:00.000000	2018-01-01 07:51:00.000000	1	57	0	0	0	0	0	0	1	0	18.45646768407492	144.8832713199881	4	3.8192296551961946
1508	0x67978f97344c9f848ac18c267f8c	4039	1	private car	27.344729306230093	2018-01-01 07:51:00.000000	2018-01-01 08:18:20.683758	1	57	0	0	0	0	0	0	1	0	20.454900598079345	9.322228664005396	1	2.596002383233455
1509	0x67978f97344c9f848ac18c267f8c	39	2	industry	466.72456898532454	2018-01-01 08:18:20.683758	2018-01-01 16:05:04.157897	1	57	0	0	0	0	0	0	1	0	39.70655368962561	308.86706927805267	4	7.449196956531621
1510	0x67978f97344c9f848ac18c267f8c	3930	3	private car	18.38504711270862	2018-01-01 16:05:04.157897	2018-01-01 16:23:27.260724	1	57	0	0	0	0	0	0	1	0	22.67125855393744	6.946869276975636	1	2.582117815696533
1511	0x67978f97344c9f848ac18c267f8c	30	4	gym	234.82208092153	2018-01-01 16:23:27.260724	2018-01-01 20:18:16.585579	1	57	0	0	0	0	0	0	1	0	26.059217702390683	101.9879954677092	4	3.322280101271475
1512	0x67978f97344c9f848ac18c267f8c	3040	5	private car	20.166921382738234	2018-01-01 20:18:16.585579	2018-01-01 20:38:26.600862	1	57	0	0	0	0	0	0	1	0	5.2244326696708665	1.7560120486443598	0	2.5524459025735977
1513	0x67978f97344c9f848ac18c267f8c	40	6	stay at home	201.55665229146848	2018-01-01 20:38:26.600862	2018-01-01 23:59:59.999999	1	57	0	0	0	0	0	0	1	0	3.2299505067812224	10.850300186899254	2	2.605037921971946
1514	0x157be26d42b306e138f4422a393a1	40	0	stay at home	485.0	2018-01-01 00:00:00.000000	2018-01-01 08:05:00.000000	1	36	0	0	0	0	0	0	0	1	18.45646768407492	149.18978044627227	4	3.2764372301222098
1515	0x157be26d42b306e138f4422a393a1	4039	1	by foot	23.41108113733556	2018-01-01 08:05:00.000000	2018-01-01 08:28:24.664868	1	36	0	0	0	0	0	0	0	1	61.16235646404302	23.864614828839187	3	2.0853905472830885
1516	0x157be26d42b306e138f4422a393a1	39	2	services	488.42086766089324	2018-01-01 08:28:24.664868	2018-01-01 16:36:49.916928	1	36	0	0	0	0	0	0	0	1	39.70655368962561	323.22515674851303	4	7.3672055004622425
1517	0x157be26d42b306e138f4422a393a1	3939	3	by foot	23.606690063126067	2018-01-01 16:36:49.916928	2018-01-01 17:00:26.318332	1	36	0	0	0	0	0	0	0	1	75.52098757706797	29.713342449883957	4	2.123564087655962
1518	0x157be26d42b306e138f4422a393a1	39	4	shopping	238.9826657699293	2018-01-01 17:00:26.318332	2018-01-01 20:59:25.278278	1	36	0	0	0	0	0	0	0	1	34.43551153085393	137.15817237991018	4	3.120188073714352
1519	0x157be26d42b306e138f4422a393a1	3940	5	by foot	28.702544207573567	2018-01-01 20:59:25.278278	2018-01-01 21:28:07.430930	1	36	0	0	0	0	0	0	0	1	9.657974380336691	4.620140610120447	0	1.9687051763161492
1520	0x157be26d42b306e138f4422a393a1	40	6	stay at home	151.8761511611424	2018-01-01 21:28:07.430930	2018-01-02 00:00:00.000000	1	36	0	0	0	0	0	0	0	1	0.7325080849596983	1.8541751439683012	0	1.952998618559636
1521	0x1b46a909b1aeb61dfa1f1a889c031	40	0	stay at home	471.0	2018-01-01 00:00:00.000000	2018-01-01 07:51:00.000000	1	36	0	0	0	0	0	0	0	0	18.45646768407492	144.8832713199881	4	2.2192296551961945
1522	0x1b46a909b1aeb61dfa1f1a889c031	4031	1	private car	28.275603084517698	2018-01-01 07:51:00.000000	2018-01-01 08:19:16.536185	1	36	0	0	0	0	0	0	0	0	16.870689299053655	7.950481906371021	1	0.9879604109424968
1523	0x1b46a909b1aeb61dfa1f1a889c031	31	2	services	485.9286200291809	2018-01-01 08:19:16.536185	2018-01-01 16:25:12.253387	1	36	0	0	0	0	0	0	0	0	31.257964414982627	253.15232521822918	4	4.2081799657192365
1524	0x1b46a909b1aeb61dfa1f1a889c031	3140	3	private car	26.275603084517698	2018-01-01 16:25:12.253387	2018-01-01 16:51:28.789572	1	36	0	0	0	0	0	0	0	0	13.233056022956172	5.795108794239711	1	0.9754553347241282
1525	0x1b46a909b1aeb61dfa1f1a889c031	40	4	stay at home	428.5201738017837	2018-01-01 16:51:28.789572	2018-01-02 00:00:00.000000	1	36	0	0	0	0	0	0	0	0	8.588541856575384	61.33939081805963	4	1.35447753877242
1526	0x144e915566e4c01a9dec4fe31047d	31	0	stay at home	472.0	2018-01-01 00:00:00.000000	2018-01-01 07:52:00.000000	1	23	0	0	0	0	0	1	0	0	21.9397455418293	172.59266492905715	4	3.6141072664588147
1527	0x144e915566e4c01a9dec4fe31047d	3139	1	by foot	23.784553904955526	2018-01-01 07:52:00.000000	2018-01-01 08:15:47.073234	1	23	0	0	0	0	0	1	0	0	76.87693001766527	30.474724767544224	4	2.128631259067644
1528	0x144e915566e4c01a9dec4fe31047d	39	2	services	477.6413078583218	2018-01-01 08:15:47.073234	2018-01-01 16:13:25.551705	1	23	0	0	0	0	0	1	0	0	39.70655368962561	316.0915039143241	4	7.1043448500416675
1529	0x144e915566e4c01a9dec4fe31047d	3931	3	by foot	21.789801734684197	2018-01-01 16:13:25.551705	2018-01-01 16:35:12.939809	1	23	0	0	0	0	0	1	0	0	62.75057645559227	22.788710328408296	3	2.0785108834074473
1530	0x144e915566e4c01a9dec4fe31047d	31	4	free time	233.43129053661363	2018-01-01 16:35:12.939809	2018-01-01 20:28:38.817241	1	23	0	0	0	0	0	1	0	0	72.70120690150257	282.8456091764518	4	6.0154219237746664
1531	0x144e915566e4c01a9dec4fe31047d	3131	5	by foot	22.005247829728674	2018-01-01 20:28:38.817241	2018-01-01 20:50:39.132111	1	23	0	0	0	0	0	1	0	0	24.057369087592004	8.823139481728594	1	1.9930688860783237
1532	0x144e915566e4c01a9dec4fe31047d	31	6	stay at home	189.34779813569617	2018-01-01 20:50:39.132111	2018-01-01 23:59:59.999999	1	23	0	0	0	0	0	1	0	0	8.11077014953102	25.59594114997383	4	2.0965534264225174
1533	0x177652534b594c3f8b28becae6b8b	40	0	stay at home	475.0	2018-01-01 00:00:00.000000	2018-01-01 07:55:00.000000	1	7	0	0	0	0	0	0	0	0	18.45646768407492	146.11370249892644	4	2.2354263751915107
1534	0x177652534b594c3f8b28becae6b8b	4039	1	private car	16.84279246087253	2018-01-01 07:55:00.000000	2018-01-01 08:11:50.567548	1	7	0	0	0	0	0	0	0	0	20.454900598079345	5.74196075968713	1	0.9751489875542566
1535	0x177652534b594c3f8b28becae6b8b	39	2	school	368.9296283099166	2018-01-01 08:11:50.567548	2018-01-01 14:20:46.345247	1	7	0	0	0	0	0	0	0	0	39.70655368962561	244.14873490302205	4	3.9901108931175866
1536	0x177652534b594c3f8b28becae6b8b	3940	3	private car	26.84279246087253	2018-01-01 14:20:46.345247	2018-01-01 14:47:36.912795	1	7	0	0	0	0	0	0	0	0	19.308341567586968	8.63816342437292	1	0.9919838479265239
1537	0x177652534b594c3f8b28becae6b8b	40	4	stay at home	552.3847867683384	2018-01-01 14:47:36.912795	2018-01-02 00:00:00.000001	1	7	0	0	0	0	0	0	0	0	8.716131308400007	80.2443055705896	4	1.514588592415938
1538	0x1e0b6b94d9710ffbec12dfd658b86	40	0	stay at home	476.0	2018-01-01 00:00:00.000000	2018-01-01 07:56:00.000000	1	21	0	0	1	0	0	0	0	0	18.45646768407492	146.42131029366104	4	3.739493991810989
1539	0x1e0b6b94d9710ffbec12dfd658b86	4040	1	private car	18.85946172637669	2018-01-01 07:56:00.000000	2018-01-01 08:14:51.567704	1	21	0	0	1	0	0	0	0	0	10.967785319647763	3.4474421243168853	0	2.4620146333541357
1540	0x1e0b6b94d9710ffbec12dfd658b86	40	2	university	353.08821634727957	2018-01-01 08:14:51.567704	2018-01-01 14:07:56.860685	1	21	0	0	1	0	0	0	0	0	14.815318358321319	87.18523889594634	4	3.078010319287988
1541	0x1e0b6b94d9710ffbec12dfd658b86	4040	3	private car	20.4697650606394	2018-01-01 14:07:56.860685	2018-01-01 14:28:25.046589	1	21	0	0	1	0	0	0	0	0	8.86386234752543	3.0240196630615532	0	2.4596102718295656
1542	0x1e0b6b94d9710ffbec12dfd658b86	40	4	library	247.93225509062233	2018-01-01 14:28:25.046589	2018-01-01 18:36:20.981894	1	21	0	0	1	0	0	0	0	0	11.52302105178306	47.61547658042148	4	2.7489553308719064
1543	0x1e0b6b94d9710ffbec12dfd658b86	4040	5	private car	23.21879764535379	2018-01-01 18:36:20.981894	2018-01-01 18:59:34.109753	1	21	0	0	1	0	0	0	0	0	9.60332843848858	3.7162956622522954	0	2.4635444169204512
1544	0x1e0b6b94d9710ffbec12dfd658b86	40	6	stay at home	300.4315041297282	2018-01-01 18:59:34.109753	2018-01-02 00:00:00.000001	1	21	0	0	1	0	0	0	0	0	9.44327296451377	47.28427834394115	4	2.746513039743616
1545	0x1541bae0dc1004d78f0621041fd44	39	0	stay at home	483.0	2018-01-01 00:00:00.000000	2018-01-01 08:03:00.000000	0	17	0	0	0	0	0	0	0	0	28.51188832253285	229.52070099638948	4	3.6596493722360477
1546	0x1541bae0dc1004d78f0621041fd44	3939	1	by foot	15.144602348171821	2018-01-01 08:03:00.000000	2018-01-01 08:18:08.676141	0	17	0	0	0	0	0	0	0	0	89.08521661133949	22.48600301132479	3	1.076583152043999
1547	0x1541bae0dc1004d78f0621041fd44	39	2	school	352.0003911705216	2018-01-01 08:18:08.676141	2018-01-01 14:10:08.699611	0	17	0	0	0	0	0	0	0	0	39.70655368962561	232.94537384635888	4	3.734474675011043
1548	0x1541bae0dc1004d78f0621041fd44	3939	3	by foot	14.144602348171821	2018-01-01 14:10:08.699611	2018-01-01 14:24:17.375752	0	17	0	0	0	0	0	0	0	0	86.77906063064148	20.457588412805272	3	1.063754198219174
1549	0x1541bae0dc1004d78f0621041fd44	39	4	stay at home	575.7104041331348	2018-01-01 14:24:17.375752	2018-01-02 00:00:00.000000	0	17	0	0	0	0	0	0	0	0	29.256940441187695	280.72541675158703	4	4.95296909038374
1550	0xf5c6793726c5bb3c1f684e3a1807	40	0	stay at home	489.0	2018-01-01 00:00:00.000000	2018-01-01 08:09:00.000000	1	41	0	0	0	0	0	0	0	0	18.45646768407492	150.4202116252106	4	2.2930514711570984
1551	0xf5c6793726c5bb3c1f684e3a1807	4039	1	by foot	34.188944527026024	2018-01-01 08:09:00.000000	2018-01-01 08:43:11.336672	1	41	0	0	0	0	0	0	0	0	61.16235646404302	34.851273538189304	4	1.1582045758269268
1552	0xf5c6793726c5bb3c1f684e3a1807	39	2	industry	474.3038172121807	2018-01-01 08:43:11.336672	2018-01-01 16:37:29.565705	1	41	0	0	0	0	0	0	0	0	39.70655368962561	313.8828330554971	4	6.025181138210002
1553	0xf5c6793726c5bb3c1f684e3a1807	3940	3	by foot	29.1201317182868	2018-01-01 16:37:29.565705	2018-01-01 17:06:36.773608	1	41	0	0	0	0	0	0	0	0	51.149225748780225	24.824536518214448	3	1.091565616201039
1554	0xf5c6793726c5bb3c1f684e3a1807	40	4	gym	237.0484527486064	2018-01-01 17:06:36.773608	2018-01-01 21:03:39.680773	1	41	0	0	0	0	0	0	0	0	12.515852937719977	49.44772622859367	4	1.262553253175656
1555	0xf5c6793726c5bb3c1f684e3a1807	4040	5	by foot	26.068812808739217	2018-01-01 21:03:39.680773	2018-01-01 21:29:43.809542	1	41	0	0	0	0	0	0	0	0	2.1726934723380884	0.9439923236858541	0	0.9478860301007338
1556	0xf5c6793726c5bb3c1f684e3a1807	40	6	stay at home	150.26984098516073	2018-01-01 21:29:43.809542	2018-01-02 00:00:00.000001	1	41	0	0	0	0	0	0	0	0	0.7325080849596983	1.8345645574539744	0	0.9528881737863782
1557	0x5b3d8eb8a9f6975e3852c99469d5	39	0	stay at home	486.0	2018-01-01 00:00:00.000000	2018-01-01 08:06:00.000000	0	61	1	1	0	0	0	0	1	0	28.51188832253285	230.9462954125161	4	8.464913136447358
1558	0x5b3d8eb8a9f6975e3852c99469d5	3939	1	by foot	20.68565282552738	2018-01-01 08:06:00.000000	2018-01-01 08:26:41.139170	0	61	1	1	0	0	0	0	1	0	89.08521661133949	30.71309771181789	4	5.9045223773488384
1559	0x5b3d8eb8a9f6975e3852c99469d5	39	2	services	485.5987262756452	2018-01-01 08:26:41.139170	2018-01-01 16:32:17.062747	0	61	1	1	0	0	0	0	1	0	39.70655368962561	321.35753160796196	4	11.071612857192411
1560	0x5b3d8eb8a9f6975e3852c99469d5	3930	3	by foot	19.456223879731297	2018-01-01 16:32:17.062747	2018-01-01 16:51:44.436180	0	61	1	1	0	0	0	0	1	0	66.12450411565088	21.442219266838617	3	5.844262408771069
1561	0x5b3d8eb8a9f6975e3852c99469d5	30	4	shopping	236.14797570779018	2018-01-01 16:51:44.436180	2018-01-01 20:47:53.314722	0	61	1	1	0	0	0	0	1	0	26.059217702390683	102.56385848246951	4	6.502451609705698
1562	0x5b3d8eb8a9f6975e3852c99469d5	3039	5	by foot	23.493252249354615	2018-01-01 20:47:53.314722	2018-01-01 21:11:22.909857	0	61	1	1	0	0	0	0	1	0	13.08433790055939	5.123227513560545	1	5.745889658790853
1563	0x5b3d8eb8a9f6975e3852c99469d5	39	6	stay at home	168.61816906195145	2018-01-01 21:11:22.909857	2018-01-02 00:00:00.000001	0	61	1	1	0	0	0	0	1	0	2.2679667773899945	6.373673424947254	1	5.7530964345856255
1564	0x1040ab61bb01a4a60f8630a619b52	40	0	stay at home	483.0	2018-01-01 00:00:00.000000	2018-01-01 08:03:00.000000	1	52	0	0	0	0	0	0	0	0	18.45646768407492	148.5745648568031	4	2.268175306024667
1565	0x1040ab61bb01a4a60f8630a619b52	4039	1	private car	29.607478061931506	2018-01-01 08:03:00.000000	2018-01-01 08:32:36.448684	1	52	0	0	0	0	0	0	0	0	20.96995078767189	10.347789298429646	2	1.002057548607781
1566	0x1040ab61bb01a4a60f8630a619b52	39	2	services	498.15403834145405	2018-01-01 08:32:36.448684	2018-01-01 16:50:45.690984	1	52	0	0	0	0	0	0	0	0	39.70655368962561	329.666334485146	4	6.614260743885228
1567	0x1040ab61bb01a4a60f8630a619b52	3930	3	private car	16.238044176442912	2018-01-01 16:50:45.690984	2018-01-01 17:06:59.973635	1	52	0	0	0	0	0	0	0	0	23.43495268643137	6.342296616585368	1	0.978614946400266
1568	0x1040ab61bb01a4a60f8630a619b52	30	4	shopping	247.00506823019919	2018-01-01 17:06:59.973635	2018-01-01 21:14:00.277729	1	52	0	0	0	0	0	0	0	0	28.480970198351844	117.24906645176945	4	1.8848382019938406
1569	0x1040ab61bb01a4a60f8630a619b52	3040	5	private car	27.29306423737984	2018-01-01 21:14:00.277729	2018-01-01 21:41:17.861583	1	52	0	0	0	0	0	0	0	0	1.154692651051301	0.5252516783262263	0	0.9455431425442978
1570	0x1040ab61bb01a4a60f8630a619b52	40	6	stay at home	138.7023069525926	2018-01-01 21:41:17.861583	2018-01-02 00:00:00.000000	1	52	0	0	0	0	0	0	0	0	0.7325080849596983	1.6933426874222643	0	0.9520932048609912
1571	0xb31a2f95ef266293d685bfc21320	31	0	stay at home	471.0	2018-01-01 00:00:00.000000	2018-01-01 07:51:00.000000	1	22	0	0	0	0	0	0	0	0	21.9397455418293	172.22700250335998	4	2.6084641107158917
1572	0xb31a2f95ef266293d685bfc21320	3131	1	private car	18.344073557686112	2018-01-01 07:51:00.000000	2018-01-01 08:09:20.644413	1	22	0	0	0	0	0	0	0	0	22.77359327845954	6.962674504548131	1	0.9822095585211426
1573	0xb31a2f95ef266293d685bfc21320	31	2	services	474.94073909108215	2018-01-01 08:09:20.644413	2018-01-01 16:04:17.088758	1	22	0	0	0	0	0	0	0	0	31.257964414982627	247.4280120289099	4	4.068195565276343
1574	0xb31a2f95ef266293d685bfc21320	3131	3	private car	18.344073557686112	2018-01-01 16:04:17.088758	2018-01-01 16:22:37.733171	1	22	0	0	0	0	0	0	0	0	17.732001683293312	5.421285720055775	1	0.97330264558407
1575	0xb31a2f95ef266293d685bfc21320	31	4	stay at home	457.37111379354565	2018-01-01 16:22:37.733171	2018-01-01 23:59:59.999999	1	22	0	0	0	0	0	0	0	0	17.43646832190509	132.91561561692677	4	2.067688441323505
1576	0x17ffa699fa56c7aa0f7ed1366f313	40	0	stay at home	477.0	2018-01-01 00:00:00.000000	2018-01-01 07:57:00.000000	0	43	0	0	1	0	0	0	0	0	18.45646768407492	146.7289180883956	4	3.743569009928967
1577	0x17ffa699fa56c7aa0f7ed1366f313	4030	1	private car	30.061905755643814	2018-01-01 07:57:00.000000	2018-01-01 08:27:03.714345	0	43	0	0	1	0	0	0	0	0	18.166346773493622	9.101916743818489	1	2.4947063887595204
1578	0x17ffa699fa56c7aa0f7ed1366f313	30	2	industry	489.2462922291447	2018-01-01 08:27:03.714345	2018-01-01 16:36:18.491879	0	43	0	0	1	0	0	0	0	0	34.0710171385198	277.81864679160753	4	6.368608671496586
1579	0x17ffa699fa56c7aa0f7ed1366f313	3030	3	private car	26.10210304516917	2018-01-01 16:36:18.491879	2018-01-01 17:02:24.618062	0	43	0	0	1	0	0	0	0	0	20.976995346439434	9.125728235179938	1	2.4948463795751232
1580	0x17ffa699fa56c7aa0f7ed1366f313	30	4	free time	231.3135806453912	2018-01-01 17:02:24.618062	2018-01-01 20:53:43.432901	0	43	0	0	1	0	0	0	0	0	89.8245983178789	346.2941577823758	4	8.797256623294883
1581	0x17ffa699fa56c7aa0f7ed1366f313	3040	5	private car	16.959802710474644	2018-01-01 20:53:43.432901	2018-01-01 21:10:41.021064	0	43	0	0	1	0	0	0	0	0	3.189562660361084	0.9015725575403438	0	2.4476484240829484
1582	0x17ffa699fa56c7aa0f7ed1366f313	40	6	stay at home	169.31631561417657	2018-01-01 21:10:41.021064	2018-01-02 00:00:00.000001	0	43	0	0	1	0	0	0	0	0	0.7325080849596983	2.0670928350495394	0	2.4541985730477087
1583	0x1c18f6aaa1cb0f4f8a57c0694d340	40	0	stay at home	473.0	2018-01-01 00:00:00.000000	2018-01-01 07:53:00.000000	1	13	0	0	0	0	0	0	0	1	18.45646768407492	145.49848690945728	4	3.2273132926987924
1584	0x1c18f6aaa1cb0f4f8a57c0694d340	4039	1	private car	17.183480260777856	2018-01-01 07:53:00.000000	2018-01-01 08:10:11.008816	1	13	0	0	0	0	0	0	0	1	20.454900598079345	5.858106344387826	1	1.9758185795022927
1585	0x1c18f6aaa1cb0f4f8a57c0694d340	39	2	school	350.6483228408728	2018-01-01 08:10:11.008816	2018-01-01 14:00:49.908186	1	13	0	0	0	0	0	0	0	1	39.70655368962561	232.05060761763818	4	4.71477864033484
1586	0x1c18f6aaa1cb0f4f8a57c0694d340	3940	3	private car	21.183480260777856	2018-01-01 14:00:49.908186	2018-01-01 14:22:00.917002	1	13	0	0	0	0	0	0	0	1	19.308341567586968	6.816964541088918	1	1.981364096887704
1587	0x1c18f6aaa1cb0f4f8a57c0694d340	40	4	stay at home	577.9847166375715	2018-01-01 14:22:00.917002	2018-01-02 00:00:00.000000	1	13	0	0	0	0	0	0	0	1	8.716131308400007	83.9631780743574	4	2.5482455434979423
1588	0x6bfac702694a08783d8862539579	30	0	stay at home	474.0	2018-01-01 00:00:00.000000	2018-01-01 07:54:00.000000	1	17	0	0	0	0	0	0	0	0	24.088032608744278	190.29545760907982	4	2.9024237229532703
1589	0x6bfac702694a08783d8862539579	3039	1	private car	22.554593095797273	2018-01-01 07:54:00.000000	2018-01-01 08:16:33.275586	1	17	0	0	0	0	0	0	0	0	27.653462051925207	10.395209737854069	2	1.0023384193985014
1590	0x6bfac702694a08783d8862539579	39	2	school	352.08171269561416	2018-01-01 08:16:33.275586	2018-01-01 14:08:38.178348	1	17	0	0	0	0	0	0	0	0	39.70655368962561	232.99919047139568	4	3.735662636946061
1591	0x6bfac702694a08783d8862539579	3930	3	private car	18.554593095797273	2018-01-01 14:08:38.178348	2018-01-01 14:27:11.453934	1	17	0	0	0	0	0	0	0	0	25.263587703909213	7.812593166433713	1	0.9871556277833866
1592	0x6bfac702694a08783d8862539579	30	4	stay at home	572.8091011127914	2018-01-01 14:27:11.453934	2018-01-02 00:00:00.000001	1	17	0	0	0	0	0	0	0	0	20.428115376500415	195.02350677069325	4	2.9846692151675707
1593	0x15c0fd355c4e999bdb2f20a0c2bc7	41	0	stay at home	473.0	2018-01-01 00:00:00.000000	2018-01-01 07:53:00.000000	0	56	1	0	1	0	0	0	0	0	18.43280385597859	145.31193706463122	4	4.7248590116322235
1594	0x15c0fd355c4e999bdb2f20a0c2bc7	4130	1	private car	33.633830961764914	2018-01-01 07:53:00.000000	2018-01-01 08:26:38.029858	0	56	1	0	1	0	0	0	0	0	20.872939328434835	11.700615217462536	2	3.510101313213886
1595	0x15c0fd355c4e999bdb2f20a0c2bc7	30	2	industry	464.94675557825144	2018-01-01 08:26:38.029858	2018-01-01 16:11:34.835193	0	56	1	0	1	0	0	0	0	0	34.0710171385198	264.0201479634297	4	6.987335404433154
1596	0x15c0fd355c4e999bdb2f20a0c2bc7	3041	3	private car	33.633830961764914	2018-01-01 16:11:34.835193	2018-01-01 16:45:12.865051	0	56	1	0	1	0	0	0	0	0	16.54928066122725	9.27692847164204	1	3.49573576504674
1597	0x15c0fd355c4e999bdb2f20a0c2bc7	41	4	stay at home	123.47068980473884	2018-01-01 16:45:12.865051	2018-01-01 18:48:41.106439	0	56	1	0	1	0	0	0	0	0	12.835459089630898	26.4133831292872	4	3.6018637831063245
1598	0x15c0fd355c4e999bdb2f20a0c2bc7	4140	5	private car	24.290408071511834	2018-01-01 18:48:41.106439	2018-01-01 19:12:58.530923	0	56	1	0	1	0	0	0	0	0	12.222113424781156	4.948002043070622	0	3.47058401831503
1599	0x15c0fd355c4e999bdb2f20a0c2bc7	40	6	gym	219.76327295778614	2018-01-01 19:12:58.530923	2018-01-01 22:52:44.327300	0	56	1	0	1	0	0	0	0	0	13.07835803055805	47.902379428486384	4	3.7510748507420857
1600	0x15c0fd355c4e999bdb2f20a0c2bc7	4041	7	private car	21.290408071511834	2018-01-01 22:52:44.327300	2018-01-01 23:14:01.751784	0	56	1	0	1	0	0	0	0	0	1.236175916705758	0.4386448285806802	0	3.4450592934520023
1601	0x15c0fd355c4e999bdb2f20a0c2bc7	41	8	stay at home	45.97080359267011	2018-01-01 23:14:01.751784	2018-01-02 00:00:00.000000	0	56	1	0	1	0	0	0	0	0	1.3871795208828477	1.0628292883713268	0	3.4485519893749976
1602	0xb57b264112ea9886e612a0203a83	40	0	stay at home	485.0	2018-01-01 00:00:00.000000	2018-01-01 08:05:00.000000	0	25	0	0	0	0	0	0	0	0	18.45646768407492	149.18978044627227	4	2.2764372301222098
1603	0xb57b264112ea9886e612a0203a83	4040	1	private car	13.931006303384837	2018-01-01 08:05:00.000000	2018-01-01 08:18:55.860378	0	25	0	0	0	0	0	0	0	0	11.396398737170244	2.6460550440567614	0	0.9574691146482421
1604	0xb57b264112ea9886e612a0203a83	40	2	residence	476.9987504051081	2018-01-01 08:18:55.860378	2018-01-01 16:15:55.785402	0	25	0	0	0	0	0	0	0	0	11.206458758217407	89.09111373560138	4	1.5958850652457295
1605	0xb57b264112ea9886e612a0203a83	4040	3	private car	13.931006303384837	2018-01-01 16:15:55.785402	2018-01-01 16:29:51.645780	0	25	0	0	0	0	0	0	0	0	8.734110362619036	2.0279157752684105	0	0.9539776668978779
1606	0xb57b264112ea9886e612a0203a83	40	4	stay at home	110.59335215636118	2018-01-01 16:29:51.645780	2018-01-01 18:20:27.246909	0	25	0	0	0	0	0	0	0	0	8.588541856575384	15.830593900898158	3	1.035059393354345
1607	0xb57b264112ea9886e612a0203a83	4039	5	private car	30.573596213792914	2018-01-01 18:20:27.246909	2018-01-01 18:51:01.662682	0	25	0	0	0	0	0	0	0	0	18.599580601944446	9.47760111782908	1	0.996917383654977
1608	0xb57b264112ea9886e612a0203a83	39	6	shopping	236.26283176277636	2018-01-01 18:51:01.662682	2018-01-01 22:47:17.432588	0	25	0	0	0	0	0	0	0	0	35.87458259502041	141.2638412034522	4	2.1722626094595783
1609	0xb57b264112ea9886e612a0203a83	3940	7	private car	31.573596213792914	2018-01-01 22:47:17.432588	2018-01-01 23:18:51.848361	0	25	0	0	0	0	0	0	0	0	1.3885577307946877	0.730696018527534	0	0.9466918956358938
1610	0xb57b264112ea9886e612a0203a83	40	8	stay at home	41.13586064139872	2018-01-01 23:18:51.848361	2018-01-01 23:59:59.999999	0	25	0	0	0	0	0	0	0	0	0.921584031388808	0.6318358714091404	0	0.9461389396961386
1611	0xae906ee78abcae9ed41d69fe43d0	40	0	stay at home	472.0	2018-01-01 00:00:00.000000	2018-01-01 07:52:00.000000	0	13	0	0	0	0	0	0	1	0	18.45646768407492	145.1908791147227	4	3.82326780001192
1612	0xae906ee78abcae9ed41d69fe43d0	4039	1	private car	23.034837354838253	2018-01-01 07:52:00.000000	2018-01-01 08:15:02.090241	0	13	0	0	0	0	0	0	1	0	20.454900598079345	7.85292180643569	1	2.5873909367299843
1613	0xae906ee78abcae9ed41d69fe43d0	39	2	school	354.80130602250347	2018-01-01 08:15:02.090241	2018-01-01 14:09:50.168602	0	13	0	0	0	0	0	0	1	0	39.70655368962561	234.79895177886365	4	5.375609418413704
1614	0xae906ee78abcae9ed41d69fe43d0	3940	3	private car	22.034837354838253	2018-01-01 14:09:50.168602	2018-01-01 14:31:52.258843	0	13	0	0	0	0	0	0	1	0	19.308341567586968	7.090936100557358	1	2.5829543811976126
1615	0xae906ee78abcae9ed41d69fe43d0	40	4	stay at home	568.12901926782	2018-01-01 14:31:52.258843	2018-01-01 23:59:59.999999	0	13	0	0	0	0	0	0	1	0	8.716131308400007	82.53145220084728	4	3.1352003328247244
1616	0xc17f09cd7be43bbb1309b6e5dc56	40	0	stay at home	471.0	2018-01-01 00:00:00.000000	2018-01-01 07:51:00.000000	0	43	0	0	1	0	0	0	0	0	18.45646768407492	144.8832713199881	4	3.7192296551961945
1617	0xc17f09cd7be43bbb1309b6e5dc56	4031	1	private car	21.42166176422193	2018-01-01 07:51:00.000000	2018-01-01 08:12:25.299706	0	43	0	0	1	0	0	0	0	0	16.870689299053655	6.023303331560096	1	2.476771750253768
1618	0xc17f09cd7be43bbb1309b6e5dc56	31	2	services	491.9574741886115	2018-01-01 08:12:25.299706	2018-01-01 16:24:22.748157	0	43	0	0	1	0	0	0	0	0	31.257964414982627	256.2931536978725	4	5.787022938677691
1619	0xc17f09cd7be43bbb1309b6e5dc56	3130	3	private car	17.677951800130696	2018-01-01 16:24:22.748157	2018-01-01 16:42:03.425265	0	43	0	0	1	0	0	0	0	0	18.888776881027688	5.565248121103841	1	2.4741311011725764
1620	0xc17f09cd7be43bbb1309b6e5dc56	30	4	shopping	234.59486042771775	2018-01-01 16:42:03.425265	2018-01-01 20:36:39.116891	0	43	0	0	1	0	0	0	0	0	26.059217702390683	101.88930899579756	4	3.2212758965808184
1621	0xc17f09cd7be43bbb1309b6e5dc56	3040	5	private car	26.551876628684568	2018-01-01 20:36:39.116891	2018-01-01 21:03:12.229489	0	43	0	0	1	0	0	0	0	0	3.189562660361084	1.4114812376227739	0	2.4505085271334366
1622	0xc17f09cd7be43bbb1309b6e5dc56	40	6	stay at home	176.79617519063368	2018-01-01 21:03:12.229489	2018-01-02 00:00:00.000000	0	43	0	0	1	0	0	0	0	0	0.7325080849596983	2.1584104619515068	0	2.454713680765989
1623	0x1e59fd5b09fddb5caab0a8776d1cb	39	0	stay at home	488.0	2018-01-01 00:00:00.000000	2018-01-01 08:08:00.000000	1	33	0	0	0	0	0	0	1	0	28.51188832253285	231.89669168993385	4	5.311401053887096
1624	0x1e59fd5b09fddb5caab0a8776d1cb	3939	1	private car	22.613719880194303	2018-01-01 08:08:00.000000	2018-01-01 08:30:36.823193	1	33	0	0	0	0	0	0	1	0	30.543502838173538	11.511703622372934	2	2.6089741972100113
1625	0x1e59fd5b09fddb5caab0a8776d1cb	39	2	services	472.6574302827163	2018-01-01 08:30:36.823193	2018-01-01 16:23:16.269010	1	33	0	0	0	0	0	0	1	0	39.70655368962561	312.7932938720191	4	7.586508576319154
1626	0x1e59fd5b09fddb5caab0a8776d1cb	3939	3	private car	23.613719880194303	2018-01-01 16:23:16.269010	2018-01-01 16:46:53.092203	1	33	0	0	0	0	0	0	1	0	25.29696502911282	9.95592410027569	1	2.5997395453568304
1627	0x1e59fd5b09fddb5caab0a8776d1cb	39	4	stay at home	118.70123545497935	2018-01-01 16:46:53.092203	2018-01-01 18:45:35.166330	1	33	0	0	0	0	0	0	1	0	24.87534894529427	49.21224420300246	4	2.8607973814702303
1628	0x1e59fd5b09fddb5caab0a8776d1cb	3931	5	private car	20.101287247247303	2018-01-01 18:45:35.166330	2018-01-01 19:05:41.243565	1	33	0	0	0	0	0	0	1	0	24.218785434636857	8.11381271335141	1	2.5889145348028664
1629	0x1e59fd5b09fddb5caab0a8776d1cb	31	6	free time	231.67807502765694	2018-01-01 19:05:41.243565	2018-01-01 22:57:21.928067	1	33	0	0	0	0	0	0	1	0	84.66968490041354	326.93516018210136	4	8.108355394138307
1630	0x1e59fd5b09fddb5caab0a8776d1cb	3139	7	private car	15.101287247247303	2018-01-01 22:57:21.928067	2018-01-01 23:12:28.005302	1	33	0	0	0	0	0	0	1	0	1.8922253278488679	0.47625063687270763	0	2.5452693565314415
1631	0x1e59fd5b09fddb5caab0a8776d1cb	39	8	stay at home	47.53324497976428	2018-01-01 23:12:28.005302	2018-01-02 00:00:00.000001	1	33	0	0	0	0	0	0	1	0	1.7401749310242434	1.3786026884003293	0	2.550323849648916
1632	0x1df928e505b7967a8692817cc92a1	31	0	stay at home	480.0	2018-01-01 00:00:00.000000	2018-01-01 08:00:00.000000	0	46	0	0	0	0	0	0	0	0	21.9397455418293	175.5179643346344	4	2.6596942410624353
1633	0x1df928e505b7967a8692817cc92a1	3139	1	by foot	23.266386347110124	2018-01-01 08:00:00.000000	2018-01-01 08:23:15.983181	0	46	0	0	0	0	0	0	0	0	79.60763248914385	30.869698894519612	4	1.1312688970494869
1634	0x1df928e505b7967a8692817cc92a1	39	2	services	494.8529077086205	2018-01-01 08:23:15.983181	2018-01-01 16:38:07.157644	0	46	0	0	0	0	0	0	0	0	39.70655368962561	327.4817258066614	4	6.529412693588234
1635	0x1df928e505b7967a8692817cc92a1	3940	3	by foot	24.573585876328842	2018-01-01 16:38:07.157644	2018-01-01 17:02:41.572797	0	46	0	0	0	0	0	0	0	0	51.149225748780225	20.948664857423022	3	1.0668459757839006
1636	0x1df928e505b7967a8692817cc92a1	40	4	gym	227.13923098116214	2018-01-01 17:02:41.572797	2018-01-01 20:49:49.926656	0	46	0	0	0	0	0	0	0	0	12.515852937719977	47.38068685578391	4	1.2472234732186478
1637	0x1df928e505b7967a8692817cc92a1	4031	5	by foot	25.692800470781286	2018-01-01 20:49:49.926656	2018-01-01 21:15:31.494684	0	46	0	0	0	0	0	0	0	0	10.139096732568484	4.34169648839721	0	0.9671123813824675
1638	0x1df928e505b7967a8692817cc92a1	31	6	stay at home	164.47508861599704	2018-01-01 21:15:31.494684	2018-01-02 00:00:00.000001	0	46	0	0	0	0	0	0	0	0	1.600067423791844	4.386187188662228	0	0.9673667073841051
1639	0xd3f4e0e93af7ef8d44009eb57616	31	0	stay at home	473.0	2018-01-01 00:00:00.000000	2018-01-01 07:53:00.000000	1	19	0	0	0	0	0	0	1	0	21.9397455418293	172.95832735475432	4	4.219762630614577
1640	0xd3f4e0e93af7ef8d44009eb57616	3140	1	private car	16.890910513660728	2018-01-01 07:53:00.000000	2018-01-01 08:09:53.454631	1	19	0	0	0	0	0	0	1	0	16.870689299053655	4.749355054234816	0	2.5694452176913405
1641	0xd3f4e0e93af7ef8d44009eb57616	40	2	university	356.314761160985	2018-01-01 08:09:53.454631	2018-01-01 14:06:12.340301	1	19	0	0	0	0	0	0	1	0	14.815318358321319	87.9819437061536	4	3.1854579409007795
1642	0xd3f4e0e93af7ef8d44009eb57616	4040	3	private car	24.4697650606394	2018-01-01 14:06:12.340301	2018-01-01 14:30:40.526205	1	19	0	0	0	0	0	0	1	0	8.86386234752543	3.614943819563248	0	2.56296743685736
1643	0xd3f4e0e93af7ef8d44009eb57616	40	4	library	227.76598498982275	2018-01-01 14:30:40.526205	2018-01-01 18:18:26.485304	1	19	0	0	0	0	0	0	1	0	11.52302105178306	43.74253733196387	4	2.8206925915188514
1644	0xd3f4e0e93af7ef8d44009eb57616	4031	5	private car	27.244463989889393	2018-01-01 18:18:26.485304	2018-01-01 18:45:41.153143	1	19	0	0	0	0	0	0	1	0	14.734093010797906	6.690374440939409	1	2.580630166378361
1645	0xd3f4e0e93af7ef8d44009eb57616	31	6	stay at home	314.3141142850027	2018-01-01 18:45:41.153143	2018-01-02 00:00:00.000000	1	19	0	0	0	0	0	0	1	0	19.53377662338878	102.3290283003589	4	3.325754864298432
1646	0x4c942eb069b60d373699f7efb18a	39	0	stay at home	486.0	2018-01-01 00:00:00.000000	2018-01-01 08:06:00.000000	1	11	0	0	0	0	0	0	0	0	28.51188832253285	230.9462954125161	4	3.690613136447358
1647	0x4c942eb069b60d373699f7efb18a	3939	1	private car	26.211410274354762	2018-01-01 08:06:00.000000	2018-01-01 08:32:12.684616	1	11	0	0	0	0	0	0	0	0	30.543502838173538	13.343138068454762	2	1.0199544260803146
1648	0x4c942eb069b60d373699f7efb18a	39	2	school	367.4613818864778	2018-01-01 08:32:12.684616	2018-01-01 14:39:40.367529	1	11	0	0	0	0	0	0	0	0	39.70655368962561	243.17708481232415	4	3.967263535407379
1649	0x4c942eb069b60d373699f7efb18a	3939	3	private car	21.211410274354762	2018-01-01 14:39:40.367529	2018-01-01 15:00:53.052145	1	11	0	0	0	0	0	0	0	0	26.97841289259293	9.537503073595511	1	0.9972703753834739
1650	0x4c942eb069b60d373699f7efb18a	39	4	stay at home	539.1157975648126	2018-01-01 15:00:53.052145	2018-01-01 23:59:59.999999	1	11	0	0	0	0	0	0	0	0	23.800604914245067	213.85470168113713	4	3.3360293650658135
1651	0x38f38b32e2f811b433da66f95758	40	0	stay at home	488.0	2018-01-01 00:00:00.000000	2018-01-01 08:08:00.000000	1	49	0	0	0	0	0	0	0	0	18.45646768407492	150.112603830476	4	2.288886577521525
1652	0x38f38b32e2f811b433da66f95758	4040	1	private car	20.187806216613424	2018-01-01 08:08:00.000000	2018-01-01 08:28:11.268373	1	49	0	0	0	0	0	0	0	0	11.396398737170244	3.834471487887514	0	0.9642176098313942
1653	0x38f38b32e2f811b433da66f95758	40	2	residence	484.39652343907824	2018-01-01 08:28:11.268373	2018-01-01 16:32:35.059779	1	49	0	0	0	0	0	0	0	0	11.206458758217407	90.47282770906536	4	1.6089703041683188
1654	0x38f38b32e2f811b433da66f95758	4040	3	private car	22.187806216613424	2018-01-01 16:32:35.059779	2018-01-01 16:54:46.328152	1	49	0	0	0	0	0	0	0	0	8.734110362619036	3.22984580333844	0	0.9607782832004953
1655	0x38f38b32e2f811b433da66f95758	40	4	stay at home	425.22786412769494	2018-01-01 16:54:46.328152	2018-01-02 00:00:00.000000	1	49	0	0	0	0	0	0	0	0	8.588541856575384	60.868121827380975	4	1.350710296986214
1656	0x1ec012f6846681c3215b3b7cd14d9	31	0	stay at home	470.0	2018-01-01 00:00:00.000000	2018-01-01 07:50:00.000000	0	7	0	0	0	0	0	0	0	0	21.9397455418293	171.86134007766285	4	2.602833137031122
1657	0x1ec012f6846681c3215b3b7cd14d9	3139	1	private car	28.69545093582954	2018-01-01 07:50:00.000000	2018-01-01 08:18:41.727056	0	7	0	0	0	0	0	0	0	0	26.357804577485233	12.605818133823513	2	1.0155195822099525
1658	0x1ec012f6846681c3215b3b7cd14d9	39	2	school	354.95838575574584	2018-01-01 08:18:41.727056	2018-01-01 14:13:39.230201	0	7	0	0	0	0	0	0	0	0	39.70655368962561	234.90290335988934	4	3.777929691234112
1659	0x1ec012f6846681c3215b3b7cd14d9	3931	3	private car	30.69545093582954	2018-01-01 14:13:39.230201	2018-01-01 14:44:20.957257	0	7	0	0	0	0	0	0	0	0	22.93837701653772	11.735063770978227	2	1.0103069816365347
1660	0x1ec012f6846681c3215b3b7cd14d9	31	4	stay at home	555.6507123725951	2018-01-01 14:44:20.957257	2018-01-01 23:59:59.999999	0	7	0	0	0	0	0	0	0	0	15.855201024669826	146.83256240280815	4	2.244943701957227
1661	0x89c8f8bb7966be3960cffcb4d2fd	41	0	stay at home	470.0	2018-01-01 00:00:00.000000	2018-01-01 07:50:00.000000	1	10	0	0	0	0	0	0	0	0	18.43280385597859	144.39029687183228	4	2.2127733858943057
1662	0x89c8f8bb7966be3960cffcb4d2fd	4139	1	private car	28.984753460993232	2018-01-01 07:50:00.000000	2018-01-01 08:18:59.085208	1	10	0	0	0	0	0	0	0	0	23.161493153020558	11.188836147146395	2	1.007050762027855
1663	0x89c8f8bb7966be3960cffcb4d2fd	39	2	school	367.09492553426844	2018-01-01 08:18:59.085208	2018-01-01 14:26:04.780740	1	10	0	0	0	0	0	0	0	0	39.70655368962561	242.93457283192572	4	3.961581544408818
1664	0x89c8f8bb7966be3960cffcb4d2fd	3941	3	private car	24.984753460993232	2018-01-01 14:26:04.780740	2018-01-01 14:51:03.865948	1	10	0	0	0	0	0	0	0	0	21.286670901377473	8.86403707460358	1	0.9933089445793657
1665	0x89c8f8bb7966be3960cffcb4d2fd	41	4	stay at home	548.935567543745	2018-01-01 14:51:03.865948	2018-01-02 00:00:00.000001	1	10	0	0	0	0	0	0	0	0	12.606845664854665	115.33909966622329	4	1.8636819593276215
1666	0xf0612f2380ae44c283b1f70420fe	40	0	stay at home	483.0	2018-01-01 00:00:00.000000	2018-01-01 08:03:00.000000	0	73	0	1	0	0	1	0	0	0	18.45646768407492	148.5745648568031	4	30.683675306024668
1667	0xf0612f2380ae44c283b1f70420fe	4039	1	private car	22.06852075024704	2018-01-01 08:03:00.000000	2018-01-01 08:25:04.111245	0	73	0	1	0	0	1	0	0	0	20.96995078767189	7.7129299014899395	1	29.402074354554557
1668	0xf0612f2380ae44c283b1f70420fe	39	2	agriculture	460.72103625077114	2018-01-01 08:25:04.111245	2018-01-01 16:05:47.373420	0	73	0	1	0	0	1	0	0	0	50.90583806362257	390.889841064769	4	37.91328829731386
1669	0xf0612f2380ae44c283b1f70420fe	3940	3	private car	21.06852075024704	2018-01-01 16:05:47.373420	2018-01-01 16:26:51.484665	0	73	0	1	0	0	1	0	0	0	17.015537695865927	5.974870150366033	1	29.391992199020756
1670	0xf0612f2380ae44c283b1f70420fe	40	4	stay at home	453.1419222487348	2018-01-01 16:26:51.484665	2018-01-02 00:00:00.000000	0	73	0	1	0	0	1	0	0	0	8.588541856575384	64.86380610337145	4	29.7984862273086
1671	0x10edb6d9068c5b6933a81ffd60b49	39	0	stay at home	482.0	2018-01-01 00:00:00.000000	2018-01-01 08:02:00.000000	1	23	0	0	0	0	0	0	1	0	28.51188832253285	229.04550285768056	4	5.249385954831576
1672	0x10edb6d9068c5b6933a81ffd60b49	3939	1	private car	17.976564574277223	2018-01-01 08:02:00.000000	2018-01-01 08:19:58.593874	1	23	0	0	0	0	0	0	1	0	30.543502838173538	9.151120851584105	1	2.594995687735469
1673	0x10edb6d9068c5b6933a81ffd60b49	39	2	services	472.7134803481233	2018-01-01 08:19:58.593874	2018-01-01 16:12:41.402695	1	23	0	0	0	0	0	0	1	0	39.70655368962561	312.83038645420896	4	7.5878210655868426
1674	0x10edb6d9068c5b6933a81ffd60b49	3939	3	private car	17.976564574277223	2018-01-01 16:12:41.402695	2018-01-01 16:30:39.996569	1	23	0	0	0	0	0	0	1	0	25.29696502911282	7.579208756317988	1	2.585794980773335
1675	0x10edb6d9068c5b6933a81ffd60b49	39	4	stay at home	109.02791235560068	2018-01-01 16:30:39.996569	2018-01-01 18:19:41.671310	1	23	0	0	0	0	0	0	1	0	24.87534894529427	45.201789410375454	4	2.8312655900768124
1676	0x10edb6d9068c5b6933a81ffd60b49	3939	5	private car	25.711936422777608	2018-01-01 18:19:41.671310	2018-01-01 18:45:24.387495	1	23	0	0	0	0	0	0	1	0	27.59583276540031	11.8257049599596	2	2.6108483373908316
1677	0x10edb6d9068c5b6933a81ffd60b49	39	6	running	260.11859831854224	2018-01-01 18:45:24.387495	2018-01-01 23:05:31.503394	1	23	0	0	0	0	0	0	1	0	80.4878455657509	348.93975950404035	4	9.012249568063096
1678	0x10edb6d9068c5b6933a81ffd60b49	3939	7	private car	20.711936422777608	2018-01-01 23:05:31.503394	2018-01-01 23:26:14.219579	1	23	0	0	0	0	0	0	1	0	1.7696694213805866	0.6108880090828057	0	2.5460218131799692
1679	0x10edb6d9068c5b6933a81ffd60b49	39	8	stay at home	33.76300698362411	2018-01-01 23:26:14.219579	2018-01-01 23:59:59.999998	1	23	0	0	0	0	0	0	1	0	1.7401749310242434	0.979225639148319	0	2.548083427912034
1680	0x194c3072cbb77d4bf50b114fd2613	40	0	stay at home	485.0	2018-01-01 00:00:00.000000	2018-01-01 08:05:00.000000	0	22	0	0	0	0	0	0	0	0	18.45646768407492	149.18978044627227	4	2.2764372301222098
1681	0x194c3072cbb77d4bf50b114fd2613	4039	1	private car	23.54119218504266	2018-01-01 08:05:00.000000	2018-01-01 08:28:32.471531	0	22	0	0	0	0	0	0	0	0	20.96995078767189	8.227627360057845	1	0.9895799465547283
1682	0x194c3072cbb77d4bf50b114fd2613	39	2	services	502.16173992719246	2018-01-01 08:28:32.471531	2018-01-01 16:50:42.175927	0	22	0	0	0	0	0	0	0	0	39.70655368962561	332.318534788248	4	6.718752790099986
1683	0x194c3072cbb77d4bf50b114fd2613	3940	3	private car	18.54119218504266	2018-01-01 16:50:42.175927	2018-01-01 17:09:14.647458	0	22	0	0	0	0	0	0	0	0	17.53687739958179	5.419243569852952	1	0.973290898760504
1684	0x194c3072cbb77d4bf50b114fd2613	40	4	stay at home	410.7558757027223	2018-01-01 17:09:14.647458	2018-01-02 00:00:00.000000	0	22	0	0	0	0	0	0	0	0	9.467119529813829	64.81124954751706	4	1.382556725707593
1685	0xc9a59c95021d41d326f5dd103602	40	0	stay at home	490.0	2018-01-01 00:00:00.000000	2018-01-01 08:10:00.000000	1	27	0	1	0	0	1	0	0	0	18.45646768407492	150.72781941994518	4	30.712723943297945
1686	0xc9a59c95021d41d326f5dd103602	4039	1	private car	26.226710596381967	2018-01-01 08:10:00.000000	2018-01-01 08:36:13.602636	1	27	0	1	0	0	1	0	0	0	20.96995078767189	9.166213842144046	1	29.410584444885647
1687	0xc9a59c95021d41d326f5dd103602	39	2	services	478.2444579072062	2018-01-01 08:36:13.602636	2018-01-01 16:34:28.270110	1	27	0	1	0	0	1	0	0	0	39.70655368962561	316.4906540776396	4	34.534261859997876
1688	0xc9a59c95021d41d326f5dd103602	3940	3	private car	25.226710596381967	2018-01-01 16:34:28.270110	2018-01-01 16:59:41.872746	1	27	0	1	0	0	1	0	0	0	17.015537695865927	7.154100751590629	1	29.398821389601512
1689	0xc9a59c95021d41d326f5dd103602	40	4	stay at home	420.3021209000299	2018-01-01 16:59:41.872746	2018-01-02 00:00:00.000000	1	27	0	1	0	0	1	0	0	0	8.588541856575384	60.16303929595524	4	29.760593546907238
1690	0x1739d530fadf260b63cc8ba96ba3c	31	0	stay at home	473.0	2018-01-01 00:00:00.000000	2018-01-01 07:53:00.000000	0	13	0	0	0	0	0	0	0	0	21.9397455418293	172.95832735475432	4	2.6197626306145767
1691	0x1739d530fadf260b63cc8ba96ba3c	3139	1	private car	20.926051816995027	2018-01-01 07:53:00.000000	2018-01-01 08:13:55.563109	0	13	0	0	0	0	0	0	0	0	26.357804577485233	9.19274640617808	1	0.9952404937779025
1692	0x1739d530fadf260b63cc8ba96ba3c	39	2	school	348.2303041004881	2018-01-01 08:13:55.563109	2018-01-01 14:02:09.381355	0	13	0	0	0	0	0	0	0	0	39.70655368962561	230.45042110201138	4	3.679813195179406
1693	0x1739d530fadf260b63cc8ba96ba3c	3931	3	private car	29.926051816995027	2018-01-01 14:02:09.381355	2018-01-01 14:32:04.944464	0	13	0	0	0	0	0	0	0	0	22.93837701653772	11.440917653244593	2	1.0085521861005249
1694	0x1739d530fadf260b63cc8ba96ba3c	31	4	stay at home	567.9175922655219	2018-01-01 14:32:04.944464	2018-01-02 00:00:00.000000	0	13	0	0	0	0	0	0	0	0	15.855201024669826	150.0741265136054	4	2.288366141732088
1695	0x6d8f0db0f4848abde7305637d7f8	40	0	stay at home	482.0	2018-01-01 00:00:00.000000	2018-01-01 08:02:00.000000	1	76	0	0	1	0	0	0	0	0	18.45646768407492	148.2669570620685	4	3.764055595230884
1696	0x6d8f0db0f4848abde7305637d7f8	4039	1	private car	27.195540506783498	2018-01-01 08:02:00.000000	2018-01-01 08:29:11.732430	1	76	0	0	1	0	0	0	0	0	20.96995078767189	9.50481910118979	1	2.4970777589707733
1697	0x6d8f0db0f4848abde7305637d7f8	39	2	industry	497.30129833895194	2018-01-01 08:29:11.732430	2018-01-01 16:46:29.810330	1	76	0	0	1	0	0	0	0	0	39.70655368962561	329.1020117069353	4	8.092237952955365
1698	0x6d8f0db0f4848abde7305637d7f8	3940	3	private car	30.195540506783498	2018-01-01 16:46:29.810330	2018-01-01 17:16:41.542760	1	76	0	0	1	0	0	0	0	0	17.53687739958179	8.825591531359466	1	2.4930832773528953
1699	0x6d8f0db0f4848abde7305637d7f8	40	4	stay at home	116.69855963988536	2018-01-01 17:16:41.542760	2018-01-01 19:13:23.456338	1	76	0	0	1	0	0	0	0	0	9.467119529813829	18.413320217798375	3	2.550979642949738
1700	0x6d8f0db0f4848abde7305637d7f8	4040	5	private car	17.075408788496695	2018-01-01 19:13:23.456338	2018-01-01 19:30:27.980865	1	76	0	0	1	0	0	0	0	0	10.060275408121576	2.8630552519756054	0	2.4586978289672157
1701	0x6d8f0db0f4848abde7305637d7f8	40	6	gym	227.50777528098763	2018-01-01 19:30:27.980865	2018-01-01 23:17:58.447382	1	76	0	0	1	0	0	0	0	0	13.07835803055805	49.59046899767501	4	2.7636188048209016
1702	0x6d8f0db0f4848abde7305637d7f8	4040	7	private car	21.075408788496695	2018-01-01 23:17:58.447382	2018-01-01 23:39:02.971909	1	76	0	0	1	0	0	0	0	0	0.9372040997174318	0.32919932532999824	0	2.4444482050905445
1703	0x6d8f0db0f4848abde7305637d7f8	40	8	stay at home	20.950468149614608	2018-01-01 23:39:02.971909	2018-01-01 23:59:59.999998	1	76	0	0	1	0	0	0	0	0	0.921584031388808	0.3217936149467442	0	2.444406869623747
1704	0x104993a253297f6338f3efa4d82b7	40	0	stay at home	475.0	2018-01-01 00:00:00.000000	2018-01-01 07:55:00.000000	0	26	0	0	0	0	0	0	1	0	18.45646768407492	146.11370249892644	4	3.8354263751915108
1705	0x104993a253297f6338f3efa4d82b7	4030	1	by foot	35.37550070514727	2018-01-01 07:55:00.000000	2018-01-01 08:30:22.530042	0	26	0	0	0	0	0	0	1	0	52.985178089356396	31.239620081039675	4	2.7337448213045574
1706	0x104993a253297f6338f3efa4d82b7	30	2	industry	480.3601787326793	2018-01-01 08:30:22.530042	2018-01-01 16:30:44.140766	0	26	0	0	0	0	0	0	1	0	34.0710171385198	272.7726647043925	4	6.325561776628961
1707	0x104993a253297f6338f3efa4d82b7	3040	3	by foot	28.375500705147267	2018-01-01 16:30:44.140766	2018-01-01 16:59:06.670808	0	26	0	0	0	0	0	0	1	0	41.97034106034744	19.848824039219334	3	2.6599339025255553
1708	0x104993a253297f6338f3efa4d82b7	40	4	stay at home	420.8888198570262	2018-01-01 16:59:06.670808	2018-01-01 23:59:59.999999	0	26	0	0	0	0	0	0	1	0	8.588541856575384	60.2470207717781	4	2.9457613235949323
1709	0x132e2e7bcbe4bb5bea814a9922ef0	31	0	stay at home	474.0	2018-01-01 00:00:00.000000	2018-01-01 07:54:00.000000	1	19	0	0	1	0	0	0	0	0	21.9397455418293	173.32398978045148	4	4.125430229594879
1710	0x132e2e7bcbe4bb5bea814a9922ef0	3140	1	by foot	21.85348059149288	2018-01-01 07:54:00.000000	2018-01-01 08:15:51.208835	1	19	0	0	1	0	0	0	0	0	49.20617712223982	17.922103945373816	3	2.5479329808854
1711	0x132e2e7bcbe4bb5bea814a9922ef0	40	2	university	376.1095577266122	2018-01-01 08:15:51.208835	2018-01-01 14:31:57.782299	1	19	0	0	1	0	0	0	0	0	14.815318358321319	92.86971392211983	4	3.131924526213352
1712	0x132e2e7bcbe4bb5bea814a9922ef0	4040	3	by foot	19.4697650606394	2018-01-01 14:31:57.782299	2018-01-01 14:51:25.968203	1	19	0	0	1	0	0	0	0	0	25.852931846949172	8.389175153147045	1	2.4905251966581186
1713	0x132e2e7bcbe4bb5bea814a9922ef0	40	4	library	228.6750758685536	2018-01-01 14:51:25.968203	2018-01-01 18:40:06.472755	1	19	0	0	1	0	0	0	0	0	11.52302105178306	43.91712855419052	4	2.72195279383698
1714	0x132e2e7bcbe4bb5bea814a9922ef0	4031	5	by foot	29.207034067721544	2018-01-01 18:40:06.472755	2018-01-01 19:09:18.894799	1	19	0	0	1	0	0	0	0	0	43.880961314425406	21.360545533913232	3	2.5694460713570777
1715	0x132e2e7bcbe4bb5bea814a9922ef0	31	6	stay at home	290.68508668498043	2018-01-01 19:09:18.894799	2018-01-02 00:00:00.000000	1	19	0	0	1	0	0	0	0	0	20.306956947660158	98.38215901064598	4	3.18596577483949
1716	0x2fd1752a74a43f95fea6c1626799	31	0	stay at home	480.0	2018-01-01 00:00:00.000000	2018-01-01 08:00:00.000000	0	22	0	0	0	0	0	0	1	0	21.9397455418293	175.5179643346344	4	4.259694241062435
1717	0x2fd1752a74a43f95fea6c1626799	3140	1	private car	21.46033958606019	2018-01-01 08:00:00.000000	2018-01-01 08:21:27.620375	0	22	0	0	0	0	0	0	1	0	17.72049337434767	6.3381300907671765	1	2.5785908491185134
1718	0x2fd1752a74a43f95fea6c1626799	40	2	residence	492.5458070018144	2018-01-01 08:21:27.620375	2018-01-01 16:34:00.368795	0	22	0	0	0	0	0	0	1	0	11.206458758217407	91.99490454497906	4	3.223509048277866
1719	0x2fd1752a74a43f95fea6c1626799	4031	3	private car	18.46033958606019	2018-01-01 16:34:00.368795	2018-01-01 16:52:27.989170	0	22	0	0	0	0	0	0	1	0	13.233056022956172	4.071445132418834	0	2.5655689563928
1720	0x2fd1752a74a43f95fea6c1626799	31	4	stay at home	427.53351382606525	2018-01-01 16:52:27.989170	2018-01-02 00:00:00.000000	0	22	0	0	0	0	0	0	1	0	17.43646832190509	124.24457617301597	4	3.5643972301971116
1721	0xb57892e0d929418c69810c8a2dce	31	0	stay at home	489.0	2018-01-01 00:00:00.000000	2018-01-01 08:09:00.000000	1	17	0	0	0	1	0	0	0	0	21.9397455418293	178.80892616590882	4	9.966430529110955
1722	0xb57892e0d929418c69810c8a2dce	3130	1	by foot	27.641388874814716	2018-01-01 08:09:00.000000	2018-01-01 08:36:38.483332	1	17	0	0	0	1	0	0	0	0	73.2857164863008	33.76198313945434	4	8.405272343914206
1723	0xb57892e0d929418c69810c8a2dce	30	2	school	365.0286435853063	2018-01-01 08:36:38.483332	2018-01-01 14:41:40.201947	1	17	0	0	0	1	0	0	0	0	34.0710171385198	207.28161952742678	4	10.463419805779566
1724	0xb57892e0d929418c69810c8a2dce	3031	3	by foot	21.641388874814716	2018-01-01 14:41:40.201947	2018-01-01 15:03:18.685279	1	17	0	0	0	1	0	0	0	0	54.517177931889925	19.663790799691615	3	8.313275449100626
1725	0xb57892e0d929418c69810c8a2dce	31	4	stay at home	536.6885786650641	2018-01-01 15:03:18.685279	2018-01-01 23:59:59.999999	1	17	0	0	0	1	0	0	0	0	17.485999086344084	156.4089332698103	4	9.63016356825997
1726	0x18a826b73367170a2fa342ec95168	40	0	stay at home	487.0	2018-01-01 00:00:00.000000	2018-01-01 08:07:00.000000	0	46	0	0	0	0	0	0	1	0	18.45646768407492	149.80499603574142	4	3.8847292486263054
1727	0x18a826b73367170a2fa342ec95168	4031	1	by foot	25.281675725857635	2018-01-01 08:07:00.000000	2018-01-01 08:32:16.900544	0	46	0	0	0	0	0	0	1	0	51.68477234184737	21.777960905189346	3	2.6720875712913736
1728	0x18a826b73367170a2fa342ec95168	31	2	services	475.88918942807265	2018-01-01 08:32:16.900544	2018-01-01 16:28:10.251910	0	46	0	0	0	0	0	0	1	0	31.257964414982627	247.92212247696037	4	5.680092843181223
1729	0x18a826b73367170a2fa342ec95168	3140	3	by foot	32.28167572585764	2018-01-01 16:28:10.251910	2018-01-01 17:00:27.152454	0	46	0	0	0	0	0	0	1	0	41.15284833867195	22.141381754406787	3	2.6743926940421527
1730	0x18a826b73367170a2fa342ec95168	40	4	stay at home	419.547459120212	2018-01-01 17:00:27.152454	2018-01-02 00:00:00.000001	0	46	0	0	0	0	0	0	1	0	9.467119529813829	66.1984323986788	4	2.9939378612391625
1731	0x93d8f88ec9033fa15954b26ffbc5	40	0	stay at home	480.0	2018-01-01 00:00:00.000000	2018-01-01 08:00:00.000000	0	10	0	0	0	0	0	0	1	1	18.45646768407492	147.65174147259935	4	4.855838608075297
1732	0x93d8f88ec9033fa15954b26ffbc5	4039	1	by foot	28.966057767499418	2018-01-01 08:00:00.000000	2018-01-01 08:28:57.963466	0	10	0	0	0	0	0	0	1	1	61.16235646404302	29.527205842231027	4	3.722328771076414
1733	0x93d8f88ec9033fa15954b26ffbc5	39	2	school	364.31476102211434	2018-01-01 08:28:57.963466	2018-01-01 14:33:16.849127	0	10	0	0	0	0	0	0	1	1	39.70655368962561	241.09472697412843	4	6.518738678818162
1734	0x93d8f88ec9033fa15954b26ffbc5	3940	3	by foot	23.966057767499418	2018-01-01 14:33:16.849127	2018-01-01 14:57:14.812593	0	10	0	0	0	0	0	0	1	1	56.31599623879532	22.49454031822081	3	3.67663747293812
1735	0x93d8f88ec9033fa15954b26ffbc5	40	4	stay at home	542.7531234428869	2018-01-01 14:57:14.812593	2018-01-02 00:00:00.000000	0	10	0	0	0	0	0	0	1	1	8.716131308400007	78.84512486620733	4	4.102115860663625
1736	0x1c9359acaf2d12734350190b89f5a	30	0	stay at home	473.0	2018-01-01 00:00:00.000000	2018-01-01 07:53:00.000000	1	4	0	0	0	0	0	0	0	1	24.088032608744278	189.89399039893408	4	3.895545388980245
1737	0x1c9359acaf2d12734350190b89f5a	3030	1	by foot	12.84272082631577	2018-01-01 07:53:00.000000	2018-01-01 08:05:50.563250	1	4	0	0	0	0	0	0	0	1	73.98098232974014	15.835285041957544	3	2.035088090405
1738	0x1c9359acaf2d12734350190b89f5a	30	2	school	364.1861552339237	2018-01-01 08:05:50.563250	2018-01-01 14:10:01.732564	1	4	0	0	0	0	0	0	0	1	34.0710171385198	206.80321227644413	4	4.199859762266932
1739	0x1c9359acaf2d12734350190b89f5a	3030	3	by foot	18.84272082631577	2018-01-01 14:10:01.732564	2018-01-01 14:28:52.295814	1	4	0	0	0	0	0	0	0	1	60.59186764216225	19.028594105438987	3	2.054808243996871
1740	0x1c9359acaf2d12734350190b89f5a	30	4	stay at home	571.1284031134446	2018-01-01 14:28:52.295814	2018-01-02 00:00:00.000001	1	4	0	0	0	0	0	0	0	1	20.428115376500415	194.4512818932981	4	3.97459256295314
1741	0xdb8564bad04f6ef459a158b56417	31	0	stay at home	486.0	2018-01-01 00:00:00.000000	2018-01-01 08:06:00.000000	0	51	0	0	0	0	0	0	0	0	21.9397455418293	177.71193888881731	4	2.6944054258993755
1742	0xdb8564bad04f6ef459a158b56417	3139	1	private car	27.119976873312623	2018-01-01 08:06:00.000000	2018-01-01 08:33:07.198612	0	51	0	0	0	0	0	0	0	0	27.29404542484932	12.336898011684296	2	1.0139068806251939
1743	0xdb8564bad04f6ef459a158b56417	39	2	services	467.7675008973399	2018-01-01 08:33:07.198612	2018-01-01 16:20:53.248666	0	51	0	0	0	0	0	0	0	0	39.70655368962561	309.55725647737034	4	5.873104594603039
1744	0xdb8564bad04f6ef459a158b56417	3931	3	private car	27.119976873312623	2018-01-01 16:20:53.248666	2018-01-01 16:48:00.447278	0	51	0	0	0	0	0	0	0	0	21.514483356203062	9.724538184358273	1	0.99837334510909
1745	0xdb8564bad04f6ef459a158b56417	31	4	stay at home	134.45324993142856	2018-01-01 16:48:00.447278	2018-01-01 19:02:27.642274	0	51	0	0	0	0	0	0	0	0	17.43646832190509	39.073163886775696	4	1.1874669186632678
1746	0xdb8564bad04f6ef459a158b56417	3130	5	private car	28.145469499732812	2018-01-01 19:02:27.642274	2018-01-01 19:30:36.370444	0	51	0	0	0	0	0	0	0	0	21.91591381089573	10.280561395388983	2	1.001659493284253
1747	0xdb8564bad04f6ef459a158b56417	30	6	shopping	244.45187546916324	2018-01-01 19:30:36.370444	2018-01-01 23:35:03.482972	0	51	0	0	0	0	0	0	0	0	30.13489045210021	122.77550813456126	4	1.9474157808446468
1748	0xdb8564bad04f6ef459a158b56417	3031	7	private car	23.145469499732812	2018-01-01 23:35:03.482972	2018-01-01 23:58:12.211142	0	51	0	0	0	0	0	0	0	0	2.1523322717279734	0.8302790158095074	0	0.9472492214241541
1749	0xdb8564bad04f6ef459a158b56417	31	8	stay at home	1.7964809559773585	2018-01-01 23:58:12.211142	2018-01-01 23:59:59.999999	0	51	0	0	0	0	0	0	0	0	1.895720208575528	0.0567604208761227	0	0.9429287594523322
1750	0x14f9fcb42daac4abf1b453bb5c3a3	31	0	stay at home	472.0	2018-01-01 00:00:00.000000	2018-01-01 07:52:00.000000	0	25	0	0	0	0	0	0	0	0	21.9397455418293	172.59266492905715	4	2.6141072664588147
1751	0x14f9fcb42daac4abf1b453bb5c3a3	3139	1	private car	21.63862441628759	2018-01-01 07:52:00.000000	2018-01-01 08:13:38.317465	0	25	0	0	0	0	0	0	0	0	26.357804577485233	9.50577722816848	1	0.9970834049699241
1752	0x14f9fcb42daac4abf1b453bb5c3a3	39	2	services	501.911093444718	2018-01-01 08:13:38.317465	2018-01-01 16:35:32.983072	0	25	0	0	0	0	0	0	0	0	39.70655368962561	332.1526629880232	4	6.712169608303939
1753	0x14f9fcb42daac4abf1b453bb5c3a3	3931	3	private car	28.63862441628759	2018-01-01 16:35:32.983072	2018-01-01 17:04:11.300537	0	25	0	0	0	0	0	0	0	0	22.465580628671898	10.723055431972677	2	1.0042824009876026
1754	0x14f9fcb42daac4abf1b453bb5c3a3	31	4	stay at home	112.43708440528232	2018-01-01 17:04:11.300537	2018-01-01 18:56:37.525601	0	25	0	0	0	0	0	0	0	0	20.00542576557187	37.48919575612024	4	1.1764026106944432
1755	0x14f9fcb42daac4abf1b453bb5c3a3	3130	5	private car	20.073055927575272	2018-01-01 18:56:37.525601	2018-01-01 19:16:41.908957	0	25	0	0	0	0	0	0	0	0	21.387925797109386	7.15535051167011	1	0.9833286525208198
1756	0x14f9fcb42daac4abf1b453bb5c3a3	30	6	free time	234.5272216574665	2018-01-01 19:16:41.908957	2018-01-01 23:11:13.542256	0	25	0	0	0	0	0	0	0	0	95.04080834893142	371.49427876924386	4	8.469158791738986
1757	0x14f9fcb42daac4abf1b453bb5c3a3	3031	7	private car	16.073055927575272	2018-01-01 23:11:13.542256	2018-01-01 23:27:17.925612	0	25	0	0	0	0	0	0	0	0	2.1523322717279734	0.5765759496368142	0	0.9458299942855101
1758	0x14f9fcb42daac4abf1b453bb5c3a3	31	8	stay at home	32.701239804807756	2018-01-01 23:27:17.925612	2018-01-02 00:00:00.000000	0	25	0	0	0	0	0	0	0	0	1.895720208575528	1.033206685724142	0	0.948385941310456
1759	0x14a6abefd49ad861000f79d93b06a	31	0	stay at home	489.0	2018-01-01 00:00:00.000000	2018-01-01 08:09:00.000000	0	46	0	0	1	0	0	0	0	0	21.9397455418293	178.80892616590882	4	4.211930529110955
1760	0x14a6abefd49ad861000f79d93b06a	3139	1	private car	19.615544771995218	2018-01-01 08:09:00.000000	2018-01-01 08:28:36.932686	0	46	0	0	1	0	0	0	0	0	27.29404542484932	8.923126167333384	1	2.493655885065341
1761	0x14a6abefd49ad861000f79d93b06a	39	2	services	489.6007293706057	2018-01-01 08:28:36.932686	2018-01-01 16:38:12.976448	0	46	0	0	1	0	0	0	0	0	39.70655368962561	324.00596078723015	4	7.896655196820548
1762	0x14a6abefd49ad861000f79d93b06a	3939	3	private car	19.613535213964514	2018-01-01 16:38:12.976448	2018-01-01 16:57:49.788561	0	46	0	0	1	0	0	0	0	0	25.29696502911282	8.269381906748887	1	2.489824174708413
1763	0x14a6abefd49ad861000f79d93b06a	39	4	free time	247.6033615686193	2018-01-01 16:57:49.788561	2018-01-01 21:05:25.990255	0	46	0	0	1	0	0	0	0	0	103.71755661936255	428.0135945439629	4	13.327890494098487
1764	0x14a6abefd49ad861000f79d93b06a	3931	5	private car	20.245379954310287	2018-01-01 21:05:25.990255	2018-01-01 21:25:40.713052	0	46	0	0	1	0	0	0	0	0	1.9667970514483926	0.6636425599931643	0	2.4463168092738345
1765	0x14a6abefd49ad861000f79d93b06a	31	6	stay at home	154.32144912050512	2018-01-01 21:25:40.713052	2018-01-01 23:59:59.999999	0	46	0	0	1	0	0	0	0	0	1.600067423791844	4.115412058834512	0	2.4658198868094336
1766	0xec333380423505760a14df5361c5	40	0	stay at home	485.0	2018-01-01 00:00:00.000000	2018-01-01 08:05:00.000000	0	31	0	1	1	0	0	0	1	0	18.45646768407492	149.18978044627227	4	7.550737230122209
1767	0xec333380423505760a14df5361c5	4040	1	private car	18.590370731100187	2018-01-01 08:05:00.000000	2018-01-01 08:23:35.422244	0	31	0	1	1	0	0	0	1	0	11.396398737170244	3.531054625390614	0	6.236790130244751
1768	0xec333380423505760a14df5361c5	40	2	residence	479.7171855641187	2018-01-01 08:23:35.422244	2018-01-01 16:23:18.453378	0	31	0	1	1	0	0	0	1	0	11.206458758217407	89.59884759387371	4	6.874981040956122
1769	0xec333380423505760a14df5361c5	4040	3	private car	23.590370731100187	2018-01-01 16:23:18.453378	2018-01-01 16:46:53.875622	0	31	0	1	1	0	0	0	1	0	8.734110362619036	3.434015024342116	0	6.236238296519042
1770	0xec333380423505760a14df5361c5	40	4	stay at home	131.58552179836227	2018-01-01 16:46:53.875622	2018-01-01 18:58:29.006930	0	31	0	1	1	0	0	0	1	0	8.588541856575384	18.83546269474245	3	6.3279049657117294
1771	0xec333380423505760a14df5361c5	4040	5	private car	29.605222272255315	2018-01-01 18:58:29.006930	2018-01-01 19:28:05.320266	0	31	0	1	1	0	0	0	1	0	9.831801923305077	4.851211354603902	0	6.244328971025336
1772	0xec333380423505760a14df5361c5	40	6	gym	240.53585887085052	2018-01-01 19:28:05.320266	2018-01-01 23:28:37.471798	0	31	0	1	1	0	0	0	1	0	13.07835803055805	52.43023469167942	4	6.559305099764746
1773	0xec333380423505760a14df5361c5	4040	7	private car	24.605222272255315	2018-01-01 23:28:37.471798	2018-01-01 23:53:13.785134	0	31	0	1	1	0	0	0	1	0	0.9372040997174318	0.3843352531336057	0	6.219056006832709
1774	0xec333380423505760a14df5361c5	40	8	stay at home	6.770247759957556	2018-01-01 23:53:13.785134	2018-01-02 00:00:00.000000	0	31	0	1	1	0	0	0	1	0	0.921584031388808	0.10398920373537884	0	6.217491988448945
1775	0x54c1054a1d727375f7c50a80eaff	40	0	stay at home	486.0	2018-01-01 00:00:00.000000	2018-01-01 08:06:00.000000	1	41	0	0	0	0	0	0	0	1	18.45646768407492	149.49738824100683	4	3.280579470731521
1776	0x54c1054a1d727375f7c50a80eaff	4031	1	private car	18.99068724296813	2018-01-01 08:06:00.000000	2018-01-01 08:24:59.441235	1	41	0	0	0	0	0	0	0	1	17.72049337434767	5.608739124388758	1	1.9743815160525184
1777	0x54c1054a1d727375f7c50a80eaff	31	2	services	484.66881850117295	2018-01-01 08:24:59.441235	2018-01-01 16:29:39.570345	1	41	0	0	0	0	0	0	0	1	31.257964414982627	252.49601136268896	4	5.191888830198986
1778	0x54c1054a1d727375f7c50a80eaff	3140	3	private car	20.99068724296813	2018-01-01 16:29:39.570345	2018-01-01 16:50:39.011580	1	41	0	0	0	0	0	0	0	1	13.233056022956172	4.629515670775811	0	1.968758850471517
1779	0x54c1054a1d727375f7c50a80eaff	40	4	stay at home	121.60154588343593	2018-01-01 16:50:39.011580	2018-01-01 18:52:15.104333	1	41	0	0	0	0	0	0	0	1	8.588541856575384	17.406332777402696	3	2.0447435271341075
1780	0x54c1054a1d727375f7c50a80eaff	4040	5	private car	25.611848182491777	2018-01-01 18:52:15.104333	2018-01-01 19:17:51.815224	1	41	0	0	0	0	0	0	0	1	9.831801923305077	4.196843637000338	0	1.9662848097592716
1781	0x54c1054a1d727375f7c50a80eaff	40	6	gym	253.21726136150406	2018-01-01 19:17:51.815224	2018-01-01 23:31:04.850906	1	41	0	0	0	0	0	0	0	1	13.07835803055805	55.19443339338572	4	2.306169883122027
1782	0x54c1054a1d727375f7c50a80eaff	4040	7	private car	17.611848182491777	2018-01-01 23:31:04.850906	2018-01-01 23:48:41.561797	1	41	0	0	0	0	0	0	0	1	0.9372040997174318	0.27509827200387155	0	1.944146278113363
1783	0x54c1054a1d727375f7c50a80eaff	40	8	stay at home	11.307303402967136	2018-01-01 23:48:41.561797	2018-01-02 00:00:00.000001	1	41	0	0	0	0	0	0	0	1	0.921584031388808	0.17367717090404733	0	1.943580527626565
1784	0xc1ef3620cec447d9fcd47f0b5931	31	0	stay at home	478.0	2018-01-01 00:00:00.000000	2018-01-01 07:58:00.000000	0	33	0	0	0	0	0	0	0	1	21.9397455418293	174.7866394832401	4	3.6482235039979822
1785	0xc1ef3620cec447d9fcd47f0b5931	3131	1	by foot	22.825796716719903	2018-01-01 07:58:00.000000	2018-01-01 08:20:49.547803	0	33	0	0	0	0	0	0	0	1	66.422980395507	25.26929079710857	4	2.0944385681287607
1786	0xc1ef3620cec447d9fcd47f0b5931	31	2	services	471.946885848801	2018-01-01 08:20:49.547803	2018-01-01 16:12:46.360954	0	33	0	0	0	0	0	0	0	1	31.257964414982627	245.86831606039485	4	5.030868042464766
1787	0xc1ef3620cec447d9fcd47f0b5931	3139	3	by foot	31.735098483506984	2018-01-01 16:12:46.360954	2018-01-01 16:44:30.466863	0	33	0	0	0	0	0	0	0	1	62.75057645559227	33.189928728584256	4	2.1468883342485294
1788	0xc1ef3620cec447d9fcd47f0b5931	39	4	shopping	248.3128665140846	2018-01-01 16:44:30.466863	2018-01-01 20:52:49.238854	0	33	0	0	0	0	0	0	0	1	32.88605453784667	136.10050784385376	4	3.106976541920091
1789	0xc1ef3620cec447d9fcd47f0b5931	3931	5	by foot	24.711998831297	2018-01-01 20:52:49.238854	2018-01-01 21:17:31.958784	0	33	0	0	0	0	0	0	0	1	13.920543540408048	5.733407595026377	1	1.9750996957958282
1790	0xc1ef3620cec447d9fcd47f0b5931	31	6	stay at home	162.4673536055907	2018-01-01 21:17:31.958784	2018-01-02 00:00:00.000000	0	33	0	0	0	0	0	0	0	1	1.600067423791844	4.332645332232934	0	1.9670606496686185
1791	0x5a26526a0b18ba854e02f47199c4	40	0	stay at home	483.0	2018-01-01 00:00:00.000000	2018-01-01 08:03:00.000000	1	15	0	0	0	0	0	0	0	0	18.45646768407492	148.5745648568031	4	2.268175306024667
1792	0x5a26526a0b18ba854e02f47199c4	4039	1	private car	28.512317529105488	2018-01-01 08:03:00.000000	2018-01-01 08:31:30.739052	1	15	0	0	0	0	0	0	0	0	20.96995078767189	9.96503159046361	1	0.9997933580530288
1793	0x5a26526a0b18ba854e02f47199c4	39	2	school	347.13405077221137	2018-01-01 08:31:30.739052	2018-01-01 14:18:38.782098	1	15	0	0	0	0	0	0	0	0	39.70655368962561	229.72494707473388	4	3.664069581485531
1794	0x5a26526a0b18ba854e02f47199c4	3940	3	private car	34.51231752910549	2018-01-01 14:18:38.782098	2018-01-01 14:53:09.521150	1	15	0	0	0	0	0	0	0	0	19.308341567586968	11.106260252349797	2	1.0065594174553854
1795	0x5a26526a0b18ba854e02f47199c4	40	4	stay at home	546.8413141695776	2018-01-01 14:53:09.521150	2018-01-02 00:00:00.000000	1	15	0	0	0	0	0	0	0	0	8.716131308400007	79.43901165266766	4	1.507397356686024
1796	0x7377e026da4bed53588dddbc5db5	40	0	stay at home	472.0	2018-01-01 00:00:00.000000	2018-01-01 07:52:00.000000	1	3	0	0	0	0	0	0	1	0	18.45646768407492	145.1908791147227	4	3.82326780001192
1797	0x7377e026da4bed53588dddbc5db5	4039	1	private car	26.418964229412936	2018-01-01 07:52:00.000000	2018-01-01 08:18:25.137854	1	3	0	0	0	0	0	0	1	0	20.454900598079345	9.006621453614258	1	2.594146332655918
1798	0x7377e026da4bed53588dddbc5db5	39	2	school	357.86047126689124	2018-01-01 08:18:25.137854	2018-01-01 14:16:16.766130	1	3	0	0	0	0	0	0	1	0	39.70655368962561	236.8234335958923	4	5.421054732728274
1799	0x7377e026da4bed53588dddbc5db5	3940	3	private car	21.418964229412936	2018-01-01 14:16:16.766130	2018-01-01 14:37:41.903984	1	3	0	0	0	0	0	0	1	0	19.308341567586968	6.892744622757203	1	2.5818037093246553
1800	0x7377e026da4bed53588dddbc5db5	40	4	stay at home	562.3016002742829	2018-01-01 14:37:41.903984	2018-01-02 00:00:00.000000	1	3	0	0	0	0	0	0	1	0	8.716131308400007	81.68490971523505	4	3.1275388056427724
1801	0x12705ec979259828ce84944785b7d	31	0	stay at home	479.0	2018-01-01 00:00:00.000000	2018-01-01 07:59:00.000000	0	25	0	0	0	1	0	0	1	0	21.9397455418293	175.15230190893723	4	11.508452675280706
1802	0x12705ec979259828ce84944785b7d	3131	1	private car	14.477880446494593	2018-01-01 07:59:00.000000	2018-01-01 08:13:28.672827	0	25	0	0	0	1	0	0	1	0	22.77359327845954	5.495222680377168	1	9.828228040080077
1803	0x12705ec979259828ce84944785b7d	31	2	services	480.02435984467843	2018-01-01 08:13:28.672827	2018-01-01 16:13:30.134418	0	25	0	0	0	1	0	0	1	0	31.257964414982627	250.07640597249625	4	12.986871929959623
1804	0x12705ec979259828ce84944785b7d	3131	3	private car	14.477880446494593	2018-01-01 16:13:30.134418	2018-01-01 16:27:58.807245	0	25	0	0	0	1	0	0	1	0	17.732001683293312	4.278696674129358	0	9.821252364517585
1805	0x12705ec979259828ce84944785b7d	31	4	stay at home	452.01987926233244	2018-01-01 16:27:58.807245	2018-01-02 00:00:00.000001	0	25	0	0	0	1	0	0	1	0	17.43646832190509	131.36050509381704	4	10.903271991459032
1806	0x61703658f93cdb08c2b050a15994	40	0	stay at home	474.0	2018-01-01 00:00:00.000000	2018-01-01 07:54:00.000000	0	56	0	1	1	0	0	0	0	0	18.45646768407492	145.80609470419188	4	5.905666146627113
1807	0x61703658f93cdb08c2b050a15994	4039	1	private car	25.4458702618229	2018-01-01 07:54:00.000000	2018-01-01 08:19:26.752216	0	56	0	1	1	0	0	0	0	0	20.454900598079345	8.67487911395351	1	4.6664991215845495
1808	0x61703658f93cdb08c2b050a15994	39	2	services	483.2459745546989	2018-01-01 08:19:26.752216	2018-01-01 16:22:41.510689	0	56	0	1	1	0	0	0	0	0	39.70655368962561	319.80053723252666	4	9.913931805079681
1809	0x61703658f93cdb08c2b050a15994	3940	3	private car	22.4458702618229	2018-01-01 16:22:41.510689	2018-01-01 16:45:08.262905	0	56	0	1	1	0	0	0	0	0	17.015537695865927	6.365475859276059	1	4.653049015383326
1810	0x61703658f93cdb08c2b050a15994	40	4	stay at home	434.8622849216554	2018-01-01 16:45:08.262905	2018-01-02 00:00:00.000000	0	56	0	1	1	0	0	0	0	0	8.588541856575384	62.247215598260794	4	5.036064171675365
1811	0x4f2fed5a7840d9486bd434292851	40	0	stay at home	484.0	2018-01-01 00:00:00.000000	2018-01-01 08:04:00.000000	0	13	0	0	0	0	0	0	0	0	18.45646768407492	148.88217265153767	4	2.27230251310832
1812	0x4f2fed5a7840d9486bd434292851	4039	1	private car	22.518174631407216	2018-01-01 08:04:00.000000	2018-01-01 08:26:31.090478	0	13	0	0	0	0	0	0	0	0	20.96995078767189	7.870083564146849	1	0.9874910889102875
1813	0x4f2fed5a7840d9486bd434292851	39	2	school	355.14844018536445	2018-01-01 08:26:31.090478	2018-01-01 14:21:39.996889	0	13	0	0	0	0	0	0	0	0	39.70655368962561	235.02867680011605	4	3.7807389497911768
1814	0x4f2fed5a7840d9486bd434292851	3940	3	private car	31.518174631407216	2018-01-01 14:21:39.996889	2018-01-01 14:53:11.087367	0	13	0	0	0	0	0	0	0	0	19.308341567586968	10.142728022834417	2	1.0008438784802054
1815	0x4f2fed5a7840d9486bd434292851	40	4	stay at home	546.8152105518211	2018-01-01 14:53:11.087367	2018-01-02 00:00:00.000000	0	13	0	0	0	0	0	0	0	0	8.716131308400007	79.43521961000116	4	1.5073635748243743
1816	0x2afa62ae34a0867a6674b575fbb2	30	0	stay at home	483.0	2018-01-01 00:00:00.000000	2018-01-01 08:03:00.000000	0	76	0	1	1	0	0	0	0	0	24.088032608744278	193.90866250039144	4	6.639368678875806
1817	0x2afa62ae34a0867a6674b575fbb2	3031	1	by foot	15.601270773301781	2018-01-01 08:03:00.000000	2018-01-01 08:18:36.076246	0	76	0	1	1	0	0	0	0	0	73.2857164863008	19.05583844530342	3	4.729278096616694
1818	0x2afa62ae34a0867a6674b575fbb2	31	2	services	491.38364646200023	2018-01-01 08:18:36.076246	2018-01-01 16:29:59.095034	0	76	0	1	1	0	0	0	0	0	31.257964414982627	255.99420892022678	4	7.953755469376672
1819	0x2afa62ae34a0867a6674b575fbb2	3130	3	by foot	19.60127077330178	2018-01-01 16:29:59.095034	2018-01-01 16:49:35.171280	0	76	0	1	1	0	0	0	0	0	55.092265902997426	17.997973691323228	3	4.722702969123963
1820	0x2afa62ae34a0867a6674b575fbb2	30	4	stay at home	105.08311744079806	2018-01-01 16:49:35.171280	2018-01-01 18:34:40.158326	0	76	0	1	1	0	0	0	0	0	19.71145954411603	34.522360303398074	4	4.830255355151306
1821	0x2afa62ae34a0867a6674b575fbb2	3030	5	by foot	21.076681026828915	2018-01-01 18:34:40.158326	2018-01-01 18:55:44.759188	0	76	0	1	1	0	0	0	0	0	63.743802451988316	22.391796528629207	3	4.750283920101348
1822	0x2afa62ae34a0867a6674b575fbb2	30	6	shopping	235.66732374894676	2018-01-01 18:55:44.759188	2018-01-01 22:51:24.798613	0	76	0	1	1	0	0	0	0	0	28.411523378600506	111.59446130442359	4	5.497190205133274
1823	0x2afa62ae34a0867a6674b575fbb2	3030	7	by foot	16.076681026828915	2018-01-01 22:51:24.798613	2018-01-01 23:07:29.399475	0	76	0	1	1	0	0	0	0	0	7.633518845109891	2.0453607930853193	0	4.628376027118473
1824	0x2afa62ae34a0867a6674b575fbb2	30	8	stay at home	52.51000874799365	2018-01-01 23:07:29.399475	2018-01-02 00:00:00.000000	0	76	0	1	1	0	0	0	0	0	2.3371999258228198	2.04543980917944	0	4.628376472657882
1825	0x9d67aff360c3bf2cc75873064087	40	0	stay at home	477.0	2018-01-01 00:00:00.000000	2018-01-01 07:57:00.000000	1	7	1	0	0	0	0	0	0	0	18.45646768407492	146.7289180883956	4	3.243569009928967
1826	0x9d67aff360c3bf2cc75873064087	4030	1	private car	24.268729084737807	2018-01-01 07:57:00.000000	2018-01-01 08:21:16.123745	1	7	1	0	0	0	0	0	0	0	18.166346773493622	7.347902471755291	1	1.9844482998586506
1827	0x9d67aff360c3bf2cc75873064087	30	2	school	368.51809808133396	2018-01-01 08:21:16.123745	2018-01-01 14:29:47.209630	1	7	1	0	0	0	0	0	0	0	34.0710171385198	209.26310725973082	4	4.246719051791913
1828	0x9d67aff360c3bf2cc75873064087	3040	3	private car	32.26872908473781	2018-01-01 14:29:47.209630	2018-01-01 15:02:03.333375	1	7	1	0	0	0	0	0	0	0	14.602613773145073	7.853463129577988	1	1.9873940956156437
1829	0x9d67aff360c3bf2cc75873064087	40	4	stay at home	537.9444437491903	2018-01-01 15:02:03.333375	2018-01-02 00:00:00.000000	1	7	1	0	0	0	0	0	0	0	8.541707785026304	76.58273738473505	4	2.4821651796901314
1830	0xd9f1e402c1795ecc81c1091e9e2a	39	0	stay at home	488.0	2018-01-01 00:00:00.000000	2018-01-01 08:08:00.000000	1	34	0	0	0	0	0	0	0	0	28.51188832253285	231.89669168993385	4	3.7114010538870956
1831	0xd9f1e402c1795ecc81c1091e9e2a	3939	1	private car	15.88243244971038	2018-01-01 08:08:00.000000	2018-01-01 08:23:52.945947	1	34	0	0	0	0	0	0	0	0	30.543502838173538	8.085085343413809	1	0.9887466523748678
1832	0xd9f1e402c1795ecc81c1091e9e2a	39	2	services	499.23912753270537	2018-01-01 08:23:52.945947	2018-01-01 16:43:07.293599	1	34	0	0	0	0	0	0	0	0	39.70655368962561	330.38442035565356	4	6.6423905700320605
1833	0xd9f1e402c1795ecc81c1091e9e2a	3939	3	private car	19.88243244971038	2018-01-01 16:43:07.293599	2018-01-01 17:03:00.239546	1	34	0	0	0	0	0	0	0	0	25.8929100264233	8.580233908779832	1	0.9916442870566754
1834	0xd9f1e402c1795ecc81c1091e9e2a	39	4	stay at home	416.9960075678739	2018-01-01 17:03:00.239546	2018-01-02 00:00:00.000000	1	34	0	0	0	0	0	0	0	0	26.04737410667156	181.0275168351476	4	2.7477231533190487
1835	0x1adc373b45adc1b2e11c4f73ac89a	31	0	stay at home	475.0	2018-01-01 00:00:00.000000	2018-01-01 07:55:00.000000	0	25	1	1	1	0	0	0	0	0	21.9397455418293	173.68965220614862	4	7.305410089868562
1836	0x1adc373b45adc1b2e11c4f73ac89a	3139	1	private car	21.73501737026335	2018-01-01 07:55:00.000000	2018-01-01 08:16:44.101042	0	25	1	1	1	0	0	0	0	0	26.357804577485233	9.548122338894139	1	5.6716329658946005
1837	0x1adc373b45adc1b2e11c4f73ac89a	39	2	services	477.9617484191908	2018-01-01 08:16:44.101042	2018-01-01 16:14:41.805947	0	25	1	1	1	0	0	0	0	0	39.70655368962561	316.30356375323214	4	10.786300060615044
1838	0x1adc373b45adc1b2e11c4f73ac89a	3931	3	private car	20.73501737026335	2018-01-01 16:14:41.805947	2018-01-01 16:35:25.906989	0	25	1	1	1	0	0	0	0	0	21.514483356203062	7.435053101718537	1	5.659255480622695
1839	0x1adc373b45adc1b2e11c4f73ac89a	31	4	stay at home	444.5682168402825	2018-01-01 16:35:25.906989	2018-01-01 23:59:59.999999	0	25	1	1	1	0	0	0	0	0	17.43646832190509	129.19499383102362	4	6.697018529967643
1840	0xdeedeb97af33e27f90abef2e3e26	40	0	stay at home	482.0	2018-01-01 00:00:00.000000	2018-01-01 08:02:00.000000	1	37	0	0	0	0	0	0	0	0	18.45646768407492	148.2669570620685	4	2.264055595230884
1841	0xdeedeb97af33e27f90abef2e3e26	4031	1	private car	27.59187846308853	2018-01-01 08:02:00.000000	2018-01-01 08:29:35.512708	1	37	0	0	0	0	0	0	0	0	17.72049337434767	8.149028324849441	1	0.9891203733317881
1842	0xdeedeb97af33e27f90abef2e3e26	31	2	services	487.20724086972086	2018-01-01 08:29:35.512708	2018-01-01 16:36:47.947160	1	37	0	0	0	0	0	0	0	0	31.257964414982627	253.81844329712672	4	4.224779203369394
1843	0xdeedeb97af33e27f90abef2e3e26	3140	3	private car	24.59187846308853	2018-01-01 16:36:47.947160	2018-01-01 17:01:23.459868	1	37	0	0	0	0	0	0	0	0	14.109548001830381	5.783004827168773	1	0.9753855585634859
1844	0xdeedeb97af33e27f90abef2e3e26	40	4	stay at home	132.68422175757794	2018-01-01 17:01:23.459868	2018-01-01 19:14:04.513173	1	37	0	0	0	0	0	0	0	0	9.467119529813829	20.935623118321917	3	1.0667637500089417
1845	0xdeedeb97af33e27f90abef2e3e26	4039	5	private car	16.198828135342698	2018-01-01 19:14:04.513173	2018-01-01 19:30:16.442861	1	37	0	0	0	0	0	0	0	0	19.411792069762004	5.240804725618051	1	0.9722650329238789
1846	0xdeedeb97af33e27f90abef2e3e26	39	6	running	238.86475485415536	2018-01-01 19:30:16.442861	2018-01-01 23:29:08.328152	1	37	0	0	0	0	0	0	0	0	83.89298379992375	333.98461682254026	4	6.785236068738416
1847	0xdeedeb97af33e27f90abef2e3e26	3940	7	private car	19.198828135342698	2018-01-01 23:29:08.328152	2018-01-01 23:48:20.257840	1	37	0	0	0	0	0	0	0	0	1.3534367605490092	0.4330733292972566	0	0.9450281754670131
1848	0xdeedeb97af33e27f90abef2e3e26	40	8	stay at home	11.6623693216834	2018-01-01 23:48:20.257840	2018-01-01 23:59:59.999999	1	37	0	0	0	0	0	0	0	0	0.921584031388808	0.17913088891703577	0	0.9436109411074284
1849	0x3d36dcf825f299d2c93362c11e44	39	0	stay at home	471.0	2018-01-01 00:00:00.000000	2018-01-01 07:51:00.000000	1	33	0	0	0	0	0	0	0	0	28.51188832253285	223.81832333188288	4	3.5383704308450845
1850	0x3d36dcf825f299d2c93362c11e44	3940	1	by foot	28.194073584234303	2018-01-01 07:51:00.000000	2018-01-01 08:19:11.644415	1	33	0	0	0	0	0	0	0	0	59.660126744398084	28.034366724605075	4	1.1124703770605229
1851	0x3d36dcf825f299d2c93362c11e44	40	2	residence	464.82047257058167	2018-01-01 08:19:11.644415	2018-01-01 16:04:00.872769	1	33	0	0	0	0	0	0	0	0	11.206458758217407	86.81652426395581	4	1.574575415382277
1852	0x3d36dcf825f299d2c93362c11e44	4039	3	by foot	26.194073584234303	2018-01-01 16:04:00.872769	2018-01-01 16:30:12.517184	1	33	0	0	0	0	0	0	0	0	49.62865161294229	21.666275870595648	3	1.071380164209556
1853	0x3d36dcf825f299d2c93362c11e44	39	4	stay at home	449.79138026094984	2018-01-01 16:30:12.517184	2018-01-02 00:00:00.000000	1	33	0	0	0	0	0	0	0	0	24.87534894529427	186.47862560961119	4	2.8376852793210334
1854	0xe0415dd1cac811e32a2f0c1cdd7	40	0	stay at home	482.0	2018-01-01 00:00:00.000000	2018-01-01 08:02:00.000000	0	10	1	0	0	0	0	0	0	0	18.45646768407492	148.2669570620685	4	3.264055595230884
1855	0xe0415dd1cac811e32a2f0c1cdd7	4039	1	by foot	29.083960899550622	2018-01-01 08:02:00.000000	2018-01-01 08:31:05.037654	0	10	1	0	0	0	0	0	0	0	61.16235646404302	29.647393065410075	4	2.1231262516795812
1856	0xe0415dd1cac811e32a2f0c1cdd7	39	2	school	358.68833584092016	2018-01-01 08:31:05.037654	2018-01-01 14:29:46.337804	0	10	1	0	0	0	0	0	0	0	39.70655368962561	237.37129441516598	4	4.833446814301086
1857	0xe0415dd1cac811e32a2f0c1cdd7	3940	3	by foot	27.083960899550622	2018-01-01 14:29:46.337804	2018-01-01 14:56:51.375458	0	10	1	0	0	0	0	0	0	0	56.31599623879532	25.421004002512873	4	2.095420309219051
1858	0xe0415dd1cac811e32a2f0c1cdd7	40	4	stay at home	543.1437423599785	2018-01-01 14:56:51.375458	2018-01-02 00:00:00.000000	0	10	1	0	0	0	0	0	0	0	8.716131308400007	78.90186962908926	4	2.5026196970438344
1859	0x1bf1f9bc3abe62fa796b5e96e6bea	40	0	stay at home	479.0	2018-01-01 00:00:00.000000	2018-01-01 07:59:00.000000	1	56	0	0	1	0	0	0	1	1	18.45646768407492	147.34413367786476	4	6.351741304556457
1860	0x1bf1f9bc3abe62fa796b5e96e6bea	4039	1	private car	21.539238127716203	2018-01-01 07:59:00.000000	2018-01-01 08:20:32.354288	1	56	0	0	1	0	0	0	1	1	20.454900598079345	7.343049581013259	1	5.0844200657111
1861	0x1bf1f9bc3abe62fa796b5e96e6bea	39	2	services	478.31935768653636	2018-01-01 08:20:32.354288	2018-01-01 16:18:51.515749	1	56	0	0	1	0	0	0	1	1	39.70655368962561	316.5402209461282	4	10.220554553839865
1862	0x1bf1f9bc3abe62fa796b5e96e6bea	3940	3	private car	19.539238127716203	2018-01-01 16:18:51.515749	2018-01-01 16:38:23.870037	1	56	0	0	1	0	0	0	1	1	17.015537695865927	5.541177381844263	1	5.0739925330196005
1863	0x1bf1f9bc3abe62fa796b5e96e6bea	40	4	stay at home	126.89859517172498	2018-01-01 16:38:23.870037	2018-01-01 18:45:17.785747	1	56	0	0	1	0	0	0	1	1	8.588541856575384	18.164564936216248	3	5.149435687030582
1864	0x1bf1f9bc3abe62fa796b5e96e6bea	4030	5	private car	22.953328551870623	2018-01-01 18:45:17.785747	2018-01-01 19:08:14.985460	1	56	0	0	1	0	0	0	1	1	16.174826698325752	6.187768524603996	1	5.077721623493183
1865	0x1bf1f9bc3abe62fa796b5e96e6bea	30	6	free time	236.18294738246607	2018-01-01 19:08:14.985460	2018-01-01 23:04:25.962303	1	56	0	0	1	0	0	0	1	1	95.04080834893142	374.1169706243785	4	12.701454323877913
1866	0x1bf1f9bc3abe62fa796b5e96e6bea	3040	7	private car	20.953328551870623	2018-01-01 23:04:25.962303	2018-01-01 23:25:23.162016	1	56	0	0	1	0	0	0	1	1	1.6570087918025227	0.5786641604662741	0	5.045841667153841
1867	0x1bf1f9bc3abe62fa796b5e96e6bea	40	8	stay at home	34.61396640009889	2018-01-01 23:25:23.162016	2018-01-02 00:00:00.000000	1	56	0	0	1	0	0	0	1	1	0.921584031388808	0.5316613116226646	0	5.045578961278942
1868	0x16283fbf7b498fb179505c16e3920	31	0	stay at home	472.0	2018-01-01 00:00:00.000000	2018-01-01 07:52:00.000000	0	16	0	0	0	0	0	0	0	0	21.9397455418293	172.59266492905715	4	2.6141072664588147
1869	0x16283fbf7b498fb179505c16e3920	3139	1	private car	24.608096114902025	2018-01-01 07:52:00.000000	2018-01-01 08:16:36.485767	0	16	0	0	0	0	0	0	0	0	26.357804577485233	10.81025647367602	2	1.0048000995029656
1870	0x16283fbf7b498fb179505c16e3920	39	2	school	344.3963940893717	2018-01-01 08:16:36.485767	2018-01-01 14:01:00.269412	0	16	0	0	0	0	0	0	0	0	39.70655368962561	227.9132318737183	4	3.625046806545194
1871	0x16283fbf7b498fb179505c16e3920	3931	3	private car	27.608096114902025	2018-01-01 14:01:00.269412	2018-01-01 14:28:36.755179	0	16	0	0	0	0	0	0	0	0	22.93837701653772	10.554748623207216	2	1.0032839447336532
1872	0x16283fbf7b498fb179505c16e3920	31	4	stay at home	571.3874136808242	2018-01-01 14:28:36.755179	2018-01-02 00:00:00.000000	0	16	0	0	0	0	0	0	0	0	15.855201024669826	150.99103844792742	4	2.300800342089091
1873	0x17f37cedfdc51c3eba668e9d1b255	31	0	stay at home	486.0	2018-01-01 00:00:00.000000	2018-01-01 08:06:00.000000	1	33	0	0	0	0	0	0	0	0	21.9397455418293	177.71193888881731	4	2.6944054258993755
1874	0x17f37cedfdc51c3eba668e9d1b255	3139	1	private car	27.28898247192857	2018-01-01 08:06:00.000000	2018-01-01 08:33:17.338948	1	33	0	0	0	0	0	0	0	0	27.29404542484932	12.413778786445588	2	1.014367669484442
1875	0x17f37cedfdc51c3eba668e9d1b255	39	2	industry	480.5785600334878	2018-01-01 08:33:17.338948	2018-01-01 16:33:52.052550	1	33	0	0	0	0	0	0	0	0	39.70655368962561	318.0353066008775	4	6.174875139657246
1876	0x17f37cedfdc51c3eba668e9d1b255	3931	3	private car	32.28898247192857	2018-01-01 16:33:52.052550	2018-01-01 17:06:09.391498	1	33	0	0	0	0	0	0	0	0	22.465580628671898	12.089845652348082	2	1.0124275762447512
1877	0x17f37cedfdc51c3eba668e9d1b255	31	4	stay at home	413.84347502265496	2018-01-01 17:06:09.391498	2018-01-01 23:59:59.999999	1	33	0	0	0	0	0	0	0	0	20.00542576557187	137.98524863553368	4	2.1305769667214722
1878	0x133b3d2b9b025a63455d1fed7a6bd	31	0	stay at home	488.0	2018-01-01 00:00:00.000000	2018-01-01 08:08:00.000000	1	28	0	0	0	0	0	0	0	0	21.9397455418293	178.44326374021162	4	2.7060761992079234
1879	0x133b3d2b9b025a63455d1fed7a6bd	3139	1	by foot	19.163292013489702	2018-01-01 08:08:00.000000	2018-01-01 08:27:09.797521	1	28	0	0	0	0	0	0	0	0	79.60763248914385	25.42573846486723	4	1.0954509602448046
1880	0x133b3d2b9b025a63455d1fed7a6bd	39	2	services	474.6407637634578	2018-01-01 08:27:09.797521	2018-01-01 16:21:48.243347	1	28	0	0	0	0	0	0	0	0	39.70655368962561	314.1058161609774	4	6.033126537787251
1881	0x133b3d2b9b025a63455d1fed7a6bd	3931	3	by foot	23.163292013489702	2018-01-01 16:21:48.243347	2018-01-01 16:44:58.040868	1	28	0	0	0	0	0	0	0	0	62.75057645559227	24.225165440928254	3	1.0877058220801719
1882	0x133b3d2b9b025a63455d1fed7a6bd	31	4	stay at home	435.0326522095628	2018-01-01 16:44:58.040868	2018-01-02 00:00:00.000001	1	28	0	0	0	0	0	0	0	0	17.43646832190509	126.42388432077325	4	1.989861734826298
1883	0x17a62f739365e24d25c3c1b303315	39	0	stay at home	487.0	2018-01-01 00:00:00.000000	2018-01-01 08:07:00.000000	0	27	0	1	1	0	0	0	0	0	28.51188832253285	231.42149355122498	4	7.3752924998708504
1884	0x17a62f739365e24d25c3c1b303315	3939	1	private car	14.503937124607273	2018-01-01 08:07:00.000000	2018-01-01 08:21:30.236227	0	27	0	1	1	0	0	0	0	0	30.543502838173538	7.383350745502213	1	4.65895456269144
1885	0x17a62f739365e24d25c3c1b303315	39	2	services	479.4502095483169	2018-01-01 08:21:30.236227	2018-01-01 16:20:57.248800	0	27	0	1	1	0	0	0	0	0	39.70655368962561	317.28859144887485	4	9.821984921761391
1886	0x17a62f739365e24d25c3c1b303315	3931	3	private car	21.150389996501303	2018-01-01 16:20:57.248800	2018-01-01 16:42:06.272200	0	27	0	1	1	0	0	0	0	0	21.514483356203062	7.58399522594885	1	4.660122867371191
1887	0x17a62f739365e24d25c3c1b303315	31	4	free time	240.296244778398	2018-01-01 16:42:06.272200	2018-01-01 20:42:24.046887	0	27	0	1	1	0	0	0	0	0	72.70120690150257	291.1637834881403	4	8.942443167925848
1888	0x17a62f739365e24d25c3c1b303315	3139	5	private car	24.124741348690193	2018-01-01 20:42:24.046887	2018-01-01 21:06:31.531368	0	27	0	1	1	0	0	0	0	0	4.772757785282759	1.9190257848315668	0	4.627663941758908
1889	0x17a62f739365e24d25c3c1b303315	39	6	stay at home	173.47447720348646	2018-01-01 21:06:31.531368	2018-01-02 00:00:00.000000	0	27	0	1	1	0	0	0	0	0	2.2679667773899945	6.557239183710087	1	4.654158881236818
1890	0x345206ad2f7e9cf03305dbbf2d81	31	0	stay at home	484.0	2018-01-01 00:00:00.000000	2018-01-01 08:04:00.000000	1	53	0	0	0	0	1	0	0	0	21.9397455418293	176.980614037423	4	28.923984986335924
1891	0x345206ad2f7e9cf03305dbbf2d81	3139	1	private car	26.090794507898476	2018-01-01 08:04:00.000000	2018-01-01 08:30:05.447670	1	53	0	0	0	0	1	0	0	0	27.29404542484932	11.86872217448317	2	27.252305359790572
1892	0x345206ad2f7e9cf03305dbbf2d81	39	2	services	474.94055377806353	2018-01-01 08:30:05.447670	2018-01-01 16:25:01.880897	1	53	0	0	0	0	1	0	0	0	39.70655368962561	314.3042099661533	4	32.281404571941884
1893	0x345206ad2f7e9cf03305dbbf2d81	3939	3	private car	14.222973716737663	2018-01-01 16:25:01.880897	2018-01-01 16:39:15.259320	1	53	0	0	0	0	1	0	0	0	25.29696502911282	5.996634478705057	1	27.217817810537433
1894	0x345206ad2f7e9cf03305dbbf2d81	39	4	running	241.37710017348184	2018-01-01 16:39:15.259320	2018-01-01 20:40:37.885330	1	53	0	0	0	0	1	0	0	0	73.78281466824572	296.82469745430984	4	31.68857565742874
1895	0x345206ad2f7e9cf03305dbbf2d81	3931	5	private car	23.99877733857772	2018-01-01 20:40:37.885330	2018-01-01 21:04:37.811970	1	53	0	0	0	0	1	0	0	0	4.772757785282759	1.909005856332738	0	27.194507487336764
1896	0x345206ad2f7e9cf03305dbbf2d81	31	6	stay at home	175.36980048524106	2018-01-01 21:04:37.811970	2018-01-01 23:59:59.999999	1	53	0	0	0	0	1	0	0	0	1.600067423791844	4.676725081221822	0	27.210229179278752
1897	0x6cfabfc5faa7eeed7b760f514f2d	39	0	stay at home	470.0	2018-01-01 00:00:00.000000	2018-01-01 07:50:00.000000	1	4	0	0	0	0	0	0	0	0	28.51188832253285	223.343125193174	4	3.528447137936504
1898	0x6cfabfc5faa7eeed7b760f514f2d	3939	1	by foot	19.345760377320573	2018-01-01 07:50:00.000000	2018-01-01 08:09:20.745623	1	4	0	0	0	0	0	0	0	0	87.33087963982352	28.158037850877495	4	1.1132837748240951
1899	0x6cfabfc5faa7eeed7b760f514f2d	39	2	school	352.3044560223128	2018-01-01 08:09:20.745623	2018-01-01 14:01:39.012984	1	4	0	0	0	0	0	0	0	0	39.70655368962561	233.14659663573846	4	3.7389184537563063
1900	0x6cfabfc5faa7eeed7b760f514f2d	3939	3	by foot	16.345760377320573	2018-01-01 14:01:39.012984	2018-01-01 14:17:59.758607	1	4	0	0	0	0	0	0	0	0	86.77906063064148	23.641162180623986	3	1.0839581209785094
1901	0x6cfabfc5faa7eeed7b760f514f2d	39	4	stay at home	582.004023223046	2018-01-01 14:17:59.758607	2018-01-02 00:00:00.000000	1	4	0	0	0	0	0	0	0	0	29.256940441187695	283.794284066138	4	5.043620709134431
1902	0x389824f94acfad29835539d0c408	31	0	stay at home	480.0	2018-01-01 00:00:00.000000	2018-01-01 08:00:00.000000	1	51	0	0	0	0	0	0	0	0	21.9397455418293	175.5179643346344	4	2.6596942410624353
1903	0x389824f94acfad29835539d0c408	3139	1	private car	21.67702931014719	2018-01-01 08:00:00.000000	2018-01-01 08:21:40.621759	1	51	0	0	0	0	0	0	0	0	27.29404542484932	9.860897044449125	1	0.9991782393630564
1904	0x389824f94acfad29835539d0c408	39	2	services	464.8864549156261	2018-01-01 08:21:40.621759	2018-01-01 16:06:33.809054	1	51	0	0	0	0	0	0	0	0	39.70655368962561	307.6506496947837	4	5.807297635576783
1905	0x389824f94acfad29835539d0c408	3931	3	private car	27.67702931014719	2018-01-01 16:06:33.809054	2018-01-01 16:34:14.430813	1	51	0	0	0	0	0	0	0	0	21.514483356203062	9.924283107371767	1	0.9995526132718683
1906	0x389824f94acfad29835539d0c408	31	4	stay at home	445.7594864640796	2018-01-01 16:34:14.430813	2018-01-02 00:00:00.000001	1	51	0	0	0	0	0	0	0	0	17.43646832190509	129.5411860819934	4	2.0268612409404727
1907	0x14c2a3dc911edd3e3bbe3216da05e	39	0	stay at home	470.0	2018-01-01 00:00:00.000000	2018-01-01 07:50:00.000000	1	6	0	0	0	0	0	0	0	0	28.51188832253285	223.343125193174	4	3.528447137936504
1908	0x14c2a3dc911edd3e3bbe3216da05e	3939	1	private car	21.07408647009433	2018-01-01 07:50:00.000000	2018-01-01 08:11:04.445188	1	6	0	0	0	0	0	0	0	0	29.942015876510922	10.516677194508807	2	1.003058229089645
1909	0x14c2a3dc911edd3e3bbe3216da05e	39	2	school	355.1081816748029	2018-01-01 08:11:04.445188	2018-01-01 14:06:10.936088	1	6	0	0	0	0	0	0	0	0	39.70655368962561	235.00203468826476	4	3.7801437008532446
1910	0x14c2a3dc911edd3e3bbe3216da05e	3939	3	private car	18.07408647009433	2018-01-01 14:06:10.936088	2018-01-01 14:24:15.381276	1	6	0	0	0	0	0	0	0	0	29.752820787648503	8.962584260752985	1	0.9938876299868719
1911	0x14c2a3dc911edd3e3bbe3216da05e	39	4	stay at home	575.7436453850083	2018-01-01 14:24:15.381276	2018-01-01 23:59:59.999999	1	6	0	0	0	0	0	0	0	0	29.256940441187695	280.74162570702464	4	4.953443582420987
1912	0x105f950194d4225a4a495a14dd1af	31	0	stay at home	484.0	2018-01-01 00:00:00.000000	2018-01-01 08:04:00.000000	0	61	0	0	0	0	0	0	0	0	21.9397455418293	176.980614037423	4	2.682784986335923
1913	0x105f950194d4225a4a495a14dd1af	3139	1	private car	16.958537198422466	2018-01-01 08:04:00.000000	2018-01-01 08:20:57.512232	0	61	0	0	0	0	0	0	0	0	27.29404542484932	7.714451410545662	1	0.9865832259879679
1914	0x105f950194d4225a4a495a14dd1af	39	2	services	474.6869016968514	2018-01-01 08:20:57.512232	2018-01-01 16:15:38.726334	0	61	0	0	0	0	0	0	0	0	39.70655368962561	314.1363491331344	4	6.0342153128909315
1915	0x105f950194d4225a4a495a14dd1af	3931	3	private car	22.958537198422466	2018-01-01 16:15:38.726334	2018-01-01 16:38:36.238566	0	61	0	0	0	0	0	0	0	0	21.514483356203062	8.232351107303817	1	0.9896075733863443
1916	0x105f950194d4225a4a495a14dd1af	31	4	stay at home	441.39602390630364	2018-01-01 16:38:36.238566	2018-01-02 00:00:00.000000	0	61	0	0	0	0	0	0	0	0	17.43646832190509	128.27312980428542	4	2.01172828749903
1917	0x10ede727005c5cee0c507d08e3c60	40	0	stay at home	483.0	2018-01-01 00:00:00.000000	2018-01-01 08:03:00.000000	1	46	0	0	1	0	0	0	0	1	18.45646768407492	148.5745648568031	4	4.768175306024667
1918	0x10ede727005c5cee0c507d08e3c60	4039	1	private car	25.6967575996329	2018-01-01 08:03:00.000000	2018-01-01 08:28:41.805456	1	46	0	0	1	0	0	0	0	1	20.96995078767189	8.980995704450592	1	3.4939957824061807
1919	0x10ede727005c5cee0c507d08e3c60	39	2	services	501.76350585168365	2018-01-01 08:28:41.805456	2018-01-01 16:50:27.615807	1	46	0	0	1	0	0	0	0	1	39.70655368962561	332.0549930765775	4	9.208296266178031
1920	0x10ede727005c5cee0c507d08e3c60	3939	3	private car	18.56635167179899	2018-01-01 16:50:27.615807	2018-01-01 17:09:01.596907	1	46	0	0	1	0	0	0	0	1	25.8929100264233	8.012281222613753	1	3.488321313537645
1921	0x10ede727005c5cee0c507d08e3c60	39	4	free time	224.31299982274984	2018-01-01 17:09:01.596907	2018-01-01 20:53:20.376896	1	46	0	0	1	0	0	0	0	1	108.60430559730854	406.02262636998233	4	12.886363271497462
1922	0x10ede727005c5cee0c507d08e3c60	3940	5	private car	24.301830195531704	2018-01-01 20:53:20.376896	2018-01-01 21:17:38.486708	1	46	0	0	1	0	0	0	0	1	3.311305501829723	1.3411797338499305	0	3.4501136900861917
1923	0x10ede727005c5cee0c507d08e3c60	40	6	stay at home	162.35855485860293	2018-01-01 21:17:38.486708	2018-01-02 00:00:00.000000	1	46	0	0	1	0	0	0	0	1	0.7325080849596983	1.9821492349383227	0	3.453719669669995
1924	0x8e0ecbac0021729ce6b06bb5cc77	31	0	stay at home	486.0	2018-01-01 00:00:00.000000	2018-01-01 08:06:00.000000	0	26	0	0	0	0	0	0	1	0	21.9397455418293	177.71193888881731	4	4.294405425899376
1925	0x8e0ecbac0021729ce6b06bb5cc77	3139	1	private car	20.820535733456204	2018-01-01 08:06:00.000000	2018-01-01 08:26:49.232144	0	26	0	0	0	0	0	0	1	0	27.29404542484932	9.471277467977533	1	2.5968801267864685
1926	0x8e0ecbac0021729ce6b06bb5cc77	39	2	industry	475.61803544879183	2018-01-01 08:26:49.232144	2018-01-01 16:22:26.314271	0	26	0	0	0	0	0	0	1	0	39.70655368962561	314.75255100502847	4	7.656230497590856
1927	0x8e0ecbac0021729ce6b06bb5cc77	3931	3	private car	26.820535733456204	2018-01-01 16:22:26.314271	2018-01-01 16:49:15.546415	0	26	0	0	0	0	0	0	1	0	21.514483356203062	9.617166160698217	1	2.597740009642145
1928	0x8e0ecbac0021729ce6b06bb5cc77	31	4	stay at home	118.48367361289179	2018-01-01 16:49:15.546415	2018-01-01 18:47:44.566832	0	26	0	0	0	0	0	0	1	0	17.43646832190509	34.432280360235495	4	2.755340120132127
1929	0x8e0ecbac0021729ce6b06bb5cc77	3139	5	private car	20.733022475037508	2018-01-01 18:47:44.566832	2018-01-01 19:08:28.548181	0	26	0	0	0	0	0	0	1	0	24.218785434636857	8.368810378907284	1	2.5904059883638966
1930	0x8e0ecbac0021729ce6b06bb5cc77	39	6	shopping	247.7587738277168	2018-01-01 19:08:28.548181	2018-01-01 23:16:14.074611	0	26	0	0	0	0	0	0	1	0	37.39230135082316	154.40451222127373	4	3.9476871856742193
1931	0x8e0ecbac0021729ce6b06bb5cc77	3931	7	private car	22.733022475037508	2018-01-01 23:16:14.074611	2018-01-01 23:38:58.055960	0	26	0	0	0	0	0	0	1	0	1.8487602404744603	0.7004651349610276	0	2.546522770489776
1932	0x8e0ecbac0021729ce6b06bb5cc77	31	8	stay at home	21.03240069361209	2018-01-01 23:38:58.055960	2018-01-02 00:00:00.000002	0	26	0	0	0	0	0	0	1	0	1.895720208575528	0.6645257838289732	0	2.546321748921239
1933	0x1cf3a431b220ee0087110d75bf5d9	40	0	stay at home	473.0	2018-01-01 00:00:00.000000	2018-01-01 07:53:00.000000	1	11	0	0	0	0	0	0	0	0	18.45646768407492	145.49848690945728	4	2.2273132926987924
1934	0x1cf3a431b220ee0087110d75bf5d9	4039	1	private car	19.407438933725395	2018-01-01 07:53:00.000000	2018-01-01 08:12:24.446336	1	11	0	0	0	0	0	0	0	0	20.454900598079345	6.616287237544132	1	0.980200886180181
1935	0x1cf3a431b220ee0087110d75bf5d9	39	2	school	355.77606113050274	2018-01-01 08:12:24.446336	2018-01-01 14:08:11.010004	1	11	0	0	0	0	0	0	0	0	39.70655368962561	235.44402121269715	4	3.7900308744993088
1936	0x1cf3a431b220ee0087110d75bf5d9	3940	3	private car	26.407438933725395	2018-01-01 14:08:11.010004	2018-01-01 14:34:35.456340	1	11	0	0	0	0	0	0	0	0	19.308341567586968	8.498064180959409	1	0.991162838603112
1937	0x1cf3a431b220ee0087110d75bf5d9	40	4	stay at home	565.4090610020464	2018-01-01 14:34:35.456340	2018-01-02 00:00:00.000000	1	11	0	0	0	0	0	0	0	0	8.716131308400007	82.13632697754977	4	1.5316195308063971
1938	0x140ef5f68ce91b3a9c3b0274c58fc	40	0	stay at home	485.0	2018-01-01 00:00:00.000000	2018-01-01 08:05:00.000000	1	46	1	0	0	0	0	0	0	0	18.45646768407492	149.18978044627227	4	3.2764372301222098
1939	0x140ef5f68ce91b3a9c3b0274c58fc	4031	1	private car	21.09921586564377	2018-01-01 08:05:00.000000	2018-01-01 08:26:05.952952	1	46	1	0	0	0	0	0	0	0	17.72049337434767	6.231475249184528	1	1.9779742082013567
1940	0x140ef5f68ce91b3a9c3b0274c58fc	31	2	services	482.7382080119427	2018-01-01 08:26:05.952952	2018-01-01 16:28:50.245433	1	46	1	0	0	0	0	0	0	0	31.257964414982627	251.49022879649644	4	5.167045419493186
1941	0x140ef5f68ce91b3a9c3b0274c58fc	3140	3	private car	23.09921586564377	2018-01-01 16:28:50.245433	2018-01-01 16:51:56.198385	1	46	1	0	0	0	0	0	0	0	13.233056022956172	5.094553627273701	1	1.971425024565188
1942	0x140ef5f68ce91b3a9c3b0274c58fc	40	4	stay at home	135.14258787868476	2018-01-01 16:51:56.198385	2018-01-01 19:07:04.753658	1	46	1	0	0	0	0	0	0	0	8.588541856575384	19.34462954336669	3	2.056780223626481
1943	0x140ef5f68ce91b3a9c3b0274c58fc	4039	5	private car	22.156262013054803	2018-01-01 19:07:04.753658	2018-01-01 19:29:14.129379	1	46	1	0	0	0	0	0	0	0	19.411792069762004	7.168212520676439	1	1.9834034025713574
1944	0x140ef5f68ce91b3a9c3b0274c58fc	39	6	running	249.4243820932332	2018-01-01 19:29:14.129379	2018-01-01 23:38:39.592305	1	46	1	0	0	0	0	0	0	0	83.89298379992375	348.7492607708934	4	8.403909201193532
1945	0x140ef5f68ce91b3a9c3b0274c58fc	3940	7	private car	18.156262013054803	2018-01-01 23:38:39.592305	2018-01-01 23:56:48.968026	1	46	1	0	0	0	0	0	0	0	1.3534367605490092	0.4095558740437988	0	1.9448968368667057
1946	0x140ef5f68ce91b3a9c3b0274c58fc	40	8	stay at home	3.1838662587422277	2018-01-01 23:56:48.968026	2018-01-02 00:00:00.000002	1	46	1	0	0	0	0	0	0	0	0.921584031388808	0.04890333836890773	0	1.942884975234755
1947	0x3aeee7caef68205867ceba20d31c	31	0	stay at home	477.0	2018-01-01 00:00:00.000000	2018-01-01 07:57:00.000000	1	61	0	0	0	0	1	0	0	0	21.9397455418293	174.42097705754293	4	28.883706700457868
1948	0x3aeee7caef68205867ceba20d31c	3139	1	private car	30.5049123085333	2018-01-01 07:57:00.000000	2018-01-01 08:27:30.294739	1	61	0	0	0	0	1	0	0	0	26.357804577485233	13.400708621360742	2	27.261501516425184
1949	0x3aeee7caef68205867ceba20d31c	39	2	services	491.6758731677343	2018-01-01 08:27:30.294739	2018-01-01 16:39:10.847129	1	61	0	0	0	0	1	0	0	0	39.70655368962561	325.3792409304699	4	32.689982245909405
1950	0x3aeee7caef68205867ceba20d31c	3931	3	private car	30.5049123085333	2018-01-01 16:39:10.847129	2018-01-01 17:09:41.141868	1	61	0	0	0	0	1	0	0	0	22.465580628671898	11.421842783965342	2	27.249638495922365
1951	0x3aeee7caef68205867ceba20d31c	31	4	stay at home	106.84314810035357	2018-01-01 17:09:41.141868	2018-01-01 18:56:31.730754	1	61	0	0	0	0	1	0	0	0	20.00542576557187	35.624044464693746	4	27.40470628178386
1952	0x3aeee7caef68205867ceba20d31c	3140	5	private car	22.299121332029802	2018-01-01 18:56:31.730754	2018-01-01 19:18:49.678034	1	61	0	0	0	0	1	0	0	0	15.044901022088709	5.591467888665588	1	27.215482063080803
1953	0x3aeee7caef68205867ceba20d31c	40	6	running	229.3760736743174	2018-01-01 19:18:49.678034	2018-01-01 23:08:12.242454	1	61	0	0	0	0	1	0	0	0	29.3424699403546	112.17434244708701	4	28.070348144854925
1954	0x3aeee7caef68205867ceba20d31c	4031	7	private car	24.299121332029802	2018-01-01 23:08:12.242454	2018-01-01 23:32:30.189734	1	61	0	0	0	0	1	0	0	0	1.4325275796428827	0.5801526911536898	0	27.18704998796423
1955	0x3aeee7caef68205867ceba20d31c	31	8	stay at home	27.49683777646851	2018-01-01 23:32:30.189734	2018-01-02 00:00:00.000001	1	61	0	0	0	0	1	0	0	0	1.895720208575528	0.8687718507462391	0	27.188664738177295
1956	0xcc9328eff5dbfcd2641f5cad0a7d	30	0	stay at home	477.0	2018-01-01 00:00:00.000000	2018-01-01 07:57:00.000000	0	31	0	0	0	0	0	0	0	0	24.088032608744278	191.499859239517	4	2.923156916628884
1957	0xcc9328eff5dbfcd2641f5cad0a7d	3039	1	by foot	17.095866841279502	2018-01-01 07:57:00.000000	2018-01-01 08:14:05.752010	0	31	0	0	0	0	0	0	0	0	80.65593098478185	22.981384267921	3	1.0797396864551343
1958	0xcc9328eff5dbfcd2641f5cad0a7d	39	2	services	480.092796947904	2018-01-01 08:14:05.752010	2018-01-01 16:14:11.319827	0	31	0	0	0	0	0	0	0	0	39.70655368962561	317.71384030024126	4	6.16315484235473
1959	0xcc9328eff5dbfcd2641f5cad0a7d	3930	3	by foot	15.095866841279502	2018-01-01 16:14:11.319827	2018-01-01 16:29:17.071837	0	31	0	0	0	0	0	0	0	0	66.12450411565088	16.636778484591733	3	1.0400027536019274
1960	0xcc9328eff5dbfcd2641f5cad0a7d	30	4	stay at home	450.715469369537	2018-01-01 16:29:17.071837	2018-01-01 23:59:59.999999	0	31	0	0	0	0	0	0	0	0	19.71145954411603	148.0709956730816	4	2.2614350381970354
1961	0x11ae53eafe4448749b6ae839f7b2c	40	0	stay at home	474.0	2018-01-01 00:00:00.000000	2018-01-01 07:54:00.000000	1	51	0	0	0	0	0	0	0	0	18.45646768407492	145.80609470419188	4	2.231366146627113
1962	0x11ae53eafe4448749b6ae839f7b2c	4039	1	private car	20.109214110694644	2018-01-01 07:54:00.000000	2018-01-01 08:14:06.552847	1	51	0	0	0	0	0	0	0	0	20.454900598079345	6.855532928995891	1	0.9815878137038437
1963	0x11ae53eafe4448749b6ae839f7b2c	39	2	services	493.9109162506045	2018-01-01 08:14:06.552847	2018-01-01 16:28:01.207822	1	51	0	0	0	0	0	0	0	0	39.70655368962561	326.85833856661344	4	6.505401168981942
[truncated: 99,031 more rows]
