# Supplementary material for: Sequence-oriented sensitive analysis for PM2.5 exposure and risk assessment using interactive process mining
Source: PLoS One. 2023 Aug 24;18(8):e0290372. doi: 10.1371/journal.pone.0290372 (PMC10449204; doi:10.1371/journal.pone.0290372)
Supplement: S6 Data — Data with the activities performed by citizens in a day, with the corresponding locations, exposure and risk for the third scenario population. It is composed by the following variables: id (citizen identifier), cell_id (the identifier for each cell in the grid, activities related to two or more cells are coding as the concatenation of the cell_id of all the included cells), order, Activity, Duration, DateStart, DateEnd, Sex, Age, Asthma, Diabetes, High Blood Pressure, Pulmonar Disease, Heart Disease, Anxiety, Smoke, Alcohol (binary epidemiological variables, if the value is 1 the citizen suffer the affection), concentration (PM2.5 concentration in μg/m3), exposure (PM2.5 expsure in μg * min/m3), level, mortality relative risk. File: ./data/sequence_data/sintetic_data_v6_running.csv. (CSV) [file pone.0290372.s006.csv]

	id	cell_id	order	Activity	Duration	DateStart	DateEnd	Sex	Age	Asthma	Diabetes	High Blood Pressure	Pulmonar Disease	Heart Disease	Anxiety	Smoke	Alcohol	concentration	exposure	level	mortality relative risk
0	0x19cbff2b5e2e794b496bb151d9fd5	40	0	stay at home	476.0	2018-01-01 00:00:00.000000	2018-01-01 07:56:00.000000	1	37	0	0	0	0	0	0	0	0	27.841112269197765	220.87282400230228	4	3.4773078561786503
1	0x19cbff2b5e2e794b496bb151d9fd5	4031	1	by foot	26.04459560846187	2018-01-01 07:56:00.000000	2018-01-01 08:22:02.675737	1	37	0	0	0	0	0	0	0	0	49.20617712223982	21.35924974311807	3	1.0694378814382401
2	0x19cbff2b5e2e794b496bb151d9fd5	31	2	services	484.2333719894209	2018-01-01 08:22:02.675737	2018-01-01 16:26:16.678056	1	37	0	0	0	0	0	0	0	0	31.257964414982627	252.26915850320603	4	4.1862725288994564
3	0x19cbff2b5e2e794b496bb151d9fd5	3140	3	by foot	27.04459560846187	2018-01-01 16:26:16.678056	2018-01-01 16:53:19.353793	1	37	0	0	0	0	0	0	0	0	38.59641340028884	17.397073205797174	3	1.044686356082419
4	0x19cbff2b5e2e794b496bb151d9fd5	40	4	stay at home	117.5057080348969	2018-01-01 16:53:19.353793	2018-01-01 18:50:49.696275	1	37	0	0	0	0	0	0	0	0	12.955597037884903	25.37261004919131	4	1.0951070547567356
5	0x19cbff2b5e2e794b496bb151d9fd5	4039	5	by foot	33.00755555145584	2018-01-01 18:50:49.696275	2018-01-01 19:23:50.149608	1	37	0	0	0	0	0	0	0	0	55.43325181290524	30.49526897687183	4	1.128768301592797
6	0x19cbff2b5e2e794b496bb151d9fd5	39	6	free time	240.28298803950742	2018-01-01 19:23:50.149608	2018-01-01 23:24:07.128890	1	37	0	0	0	0	0	0	0	0	117.92956579874996	472.2744741387557	4	15.364230948411791
7	0x19cbff2b5e2e794b496bb151d9fd5	3940	7	by foot	30.007555551455834	2018-01-01 23:24:07.128890	2018-01-01 23:54:07.582223	1	37	0	0	0	0	0	0	0	0	3.9475238849346104	1.974259037797901	0	0.9536751977428862
8	0x19cbff2b5e2e794b496bb151d9fd5	40	8	stay at home	5.873629616339258	2018-01-01 23:54:07.582223	2018-01-02 00:00:00.000000	1	37	0	0	0	0	0	0	0	0	1.390186081247524	0.13609063565063453	0	0.943370947301591
9	0x171422258fa669cf77eeecb0c830e	39	0	stay at home	475.0	2018-01-01 00:00:00.000000	2018-01-01 07:55:00.000000	0	19	0	0	0	0	0	0	0	0	43.00945865602414	340.4915476935244	4	7.0512509927926645
10	0x171422258fa669cf77eeecb0c830e	3940	1	by foot	20.96776443449944	2018-01-01 07:55:00.000000	2018-01-01 08:15:58.065866	0	19	0	0	0	0	0	0	0	0	59.660126744398084	20.84899139514865	3	1.066217713715459
11	0x171422258fa669cf77eeecb0c830e	40	2	university	357.9220731243687	2018-01-01 08:15:58.065866	2018-01-01 14:13:53.390253	0	19	0	0	0	0	0	0	0	0	14.815318358321319	88.37882434679808	4	1.589181099647566
12	0x171422258fa669cf77eeecb0c830e	4040	3	by foot	23.4697650606394	2018-01-01 14:13:53.390253	2018-01-01 14:37:21.576157	0	19	0	0	0	0	0	0	0	0	25.852931846949172	10.112703942943655	2	1.0006663021835427
13	0x171422258fa669cf77eeecb0c830e	40	4	library	239.18026004513555	2018-01-01 14:37:21.576157	2018-01-01 18:36:32.391760	0	19	0	0	0	0	0	0	0	0	11.52302105178306	45.934652861184055	4	1.2366100415632717
14	0x171422258fa669cf77eeecb0c830e	4039	5	by foot	13.767666858682073	2018-01-01 18:36:32.391760	2018-01-01 18:50:18.451772	0	19	0	0	0	0	0	0	0	0	54.2487767556713	12.44798476438497	2	1.0145727520725352
15	0x171422258fa669cf77eeecb0c830e	39	6	stay at home	309.692470476675	2018-01-01 18:50:18.451772	2018-01-02 00:00:00.000001	0	19	0	0	0	0	0	0	0	0	40.93381860201046	211.2815901483449	4	3.2856818588409107
16	0x1796d8c2c83fc813de9df47665b3b	39	0	stay at home	483.0	2018-01-01 00:00:00.000000	2018-01-01 08:03:00.000000	1	33	0	0	1	0	0	0	0	0	43.00945865602414	346.2261421809943	4	8.79432391843807
17	0x1796d8c2c83fc813de9df47665b3b	3931	1	by foot	23.441933902153963	2018-01-01 08:03:00.000000	2018-01-01 08:26:26.516034	1	33	0	0	1	0	0	0	0	0	79.60763248914385	31.10261431529124	4	2.6328271950550786
18	0x1796d8c2c83fc813de9df47665b3b	31	2	services	486.6891978367798	2018-01-01 08:26:26.516034	2018-01-01 16:33:07.867904	1	33	0	0	1	0	0	0	0	0	31.257964414982627	253.54856045230835	4	5.71804601954449
19	0x1796d8c2c83fc813de9df47665b3b	3139	3	by foot	27.441933902153963	2018-01-01 16:33:07.867904	2018-01-01 17:00:34.383938	1	33	0	0	1	0	0	0	0	0	65.5246101669597	29.96870035276856	4	2.6252610116310544
20	0x1796d8c2c83fc813de9df47665b3b	39	4	stay at home	419.42693435891226	2018-01-01 17:00:34.383938	2018-01-02 00:00:00.000000	1	33	0	0	1	0	0	0	0	0	39.29180161853846	274.66733163836886	4	6.278773530404421
21	0x1db8d488bd56a55a676e94855b97f	40	0	stay at home	476.0	2018-01-01 00:00:00.000000	2018-01-01 07:56:00.000000	0	34	0	0	0	0	0	0	1	0	27.841112269197765	220.87282400230228	4	5.077307856178651
22	0x1db8d488bd56a55a676e94855b97f	4040	1	private car	26.285987426271422	2018-01-01 07:56:00.000000	2018-01-01 08:22:17.159246	0	34	0	0	0	0	0	0	1	0	10.967785319647763	4.80498445010509	0	2.5697639943326
23	0x1db8d488bd56a55a676e94855b97f	40	2	residence	475.5486913559263	2018-01-01 08:22:17.159246	2018-01-01 16:17:50.080727	0	34	0	0	0	0	0	0	1	0	16.90465812680253	133.98313416700447	4	3.680774797034211
24	0x1db8d488bd56a55a676e94855b97f	4040	3	private car	20.741638965901338	2018-01-01 16:17:50.080727	2018-01-01 16:38:34.579065	0	34	0	0	0	0	0	0	1	0	8.734110362619036	3.0193293971630277	0	2.5595836723086864
25	0x1db8d488bd56a55a676e94855b97f	40	4	gym	251.47804247525372	2018-01-01 16:38:34.579065	2018-01-01 20:50:03.261614	0	34	0	0	0	0	0	0	1	0	11.354343471404746	47.58946782967571	4	2.848763366557618
26	0x1db8d488bd56a55a676e94855b97f	4040	5	private car	24.76735461401026	2018-01-01 20:50:03.261614	2018-01-01 21:14:49.302891	0	34	0	0	0	0	0	0	1	0	2.0148094534275867	0.8316916702116871	0	2.5472571298396423
27	0x1db8d488bd56a55a676e94855b97f	40	6	stay at home	165.17828516263717	2018-01-01 21:14:49.302891	2018-01-02 00:00:00.000001	0	34	0	0	0	0	0	0	1	0	1.1049698230747993	3.041950342199299	0	2.5597119674193665
28	0x85d90311a07ac306d97f3f46ed82	40	0	stay at home	487.0	2018-01-01 00:00:00.000000	2018-01-01 08:07:00.000000	0	15	0	0	0	0	0	0	0	0	27.841112269197765	225.97702791832188	4	3.5838019532184946
29	0x85d90311a07ac306d97f3f46ed82	4039	1	private car	27.098258915088522	2018-01-01 08:07:00.000000	2018-01-01 08:34:05.895535	0	15	0	0	0	0	0	0	0	0	20.96995078767189	9.470819264683291	1	0.9968774272572134
30	0x85d90311a07ac306d97f3f46ed82	39	2	school	362.99095684087246	2018-01-01 08:34:05.895535	2018-01-01 14:37:05.352945	0	15	0	0	0	0	0	0	0	0	39.70655368962561	240.2186652775112	4	3.898501746616395
31	0x85d90311a07ac306d97f3f46ed82	3940	3	private car	32.09825891508852	2018-01-01 14:37:05.352945	2018-01-01 15:09:11.248480	0	15	0	0	0	0	0	0	0	0	17.876792656489595	9.56356532098927	1	0.9974239946577944
32	0x85d90311a07ac306d97f3f46ed82	40	4	stay at home	530.8125253289504	2018-01-01 15:09:11.248480	2018-01-02 00:00:00.000000	0	15	0	0	0	0	0	0	0	0	12.884949031649851	113.99153890374787	4	1.8488983864046231
33	0x1dba2743b03a8c18b7539b43dcae3	31	0	stay at home	473.0	2018-01-01 00:00:00.000000	2018-01-01 07:53:00.000000	1	16	0	0	0	0	0	0	0	0	33.09554835970861	260.9032395690362	4	4.405431210982228
34	0x1dba2743b03a8c18b7539b43dcae3	3139	1	private car	27.101131621308	2018-01-01 07:53:00.000000	2018-01-01 08:20:06.067897	1	16	0	0	0	0	0	0	0	0	26.357804577485233	11.90543885171903	2	1.011324788973551
35	0x1dba2743b03a8c18b7539b43dcae3	39	2	school	354.7496602310929	2018-01-01 08:20:06.067897	2018-01-01 14:14:51.047511	1	16	0	0	0	0	0	0	0	0	39.70655368962561	234.76477383903887	4	3.7748468539527233
36	0x1dba2743b03a8c18b7539b43dcae3	3931	3	private car	27.101131621308	2018-01-01 14:14:51.047511	2018-01-01 14:41:57.115408	1	16	0	0	0	0	0	0	0	0	22.93837701653772	10.360932911739585	2	1.0021353902135364
37	0x1dba2743b03a8c18b7539b43dcae3	31	4	stay at home	558.0480765262911	2018-01-01 14:41:57.115408	2018-01-02 00:00:00.000000	1	16	0	0	0	0	0	0	0	0	23.917167647383298	222.44882335965144	4	3.509847348427498
38	0x148c6966c3181b7a088b5c4c61e0d	31	0	stay at home	476.0	2018-01-01 00:00:00.000000	2018-01-01 07:56:00.000000	0	33	0	0	1	0	0	0	0	0	33.09554835970861	262.55801698702163	4	5.948726522010858
39	0x148c6966c3181b7a088b5c4c61e0d	3139	1	private car	30.532023432165282	2018-01-01 07:56:00.000000	2018-01-01 08:26:31.921406	0	33	0	0	1	0	0	0	0	0	26.357804577485233	13.412618449670209	2	2.5203733350025828
40	0x148c6966c3181b7a088b5c4c61e0d	39	2	industry	475.51288764657704	2018-01-01 08:26:31.921406	2018-01-01 16:22:02.694665	0	33	0	0	1	0	0	0	0	0	39.70655368962561	314.6829667241287	4	7.553740426633343
41	0x148c6966c3181b7a088b5c4c61e0d	3931	3	private car	33.53202343216528	2018-01-01 16:22:02.694665	2018-01-01 16:55:34.616071	0	33	0	0	1	0	0	0	0	0	21.514483356203062	12.02373600051885	2	2.5120320899133315
42	0x148c6966c3181b7a088b5c4c61e0d	31	4	stay at home	424.42306548909244	2018-01-01 16:55:34.616071	2018-01-02 00:00:00.000000	0	33	0	0	1	0	0	0	0	0	26.302469163551745	186.05624320544928	4	4.3306104563310175
43	0x98daebfcd7189d0a4ca7e8ce9ad8	39	0	stay at home	481.0	2018-01-01 00:00:00.000000	2018-01-01 08:01:00.000000	0	29	0	0	0	0	0	0	1	0	43.00945865602414	344.79249355912685	4	8.832781198313247
44	0x98daebfcd7189d0a4ca7e8ce9ad8	3930	1	private car	24.17707503600304	2018-01-01 08:01:00.000000	2018-01-01 08:25:10.624502	0	29	0	0	0	0	0	0	1	0	28.375988780055923	11.43414016593654	2	2.608511789402197
45	0x98daebfcd7189d0a4ca7e8ce9ad8	30	2	industry	485.8341003028619	2018-01-01 08:25:10.624502	2018-01-01 16:31:00.670520	0	29	0	0	0	0	0	0	1	0	34.0710171385198	275.8810326316026	4	6.413174775388798
46	0x98daebfcd7189d0a4ca7e8ce9ad8	3039	3	private car	27.17707503600304	2018-01-01 16:31:00.670520	2018-01-01 16:58:11.295022	0	29	0	0	0	0	0	0	1	0	22.67125855393744	10.26897491468306	2	2.6015909058959767
47	0x98daebfcd7189d0a4ca7e8ce9ad8	39	4	stay at home	116.4842681240238	2018-01-01 16:58:11.295022	2018-01-01 18:54:40.351109	0	29	0	0	0	0	0	0	1	0	37.52383145985068	72.84893408016544	4	3.0498167953476267
48	0x98daebfcd7189d0a4ca7e8ce9ad8	3930	5	private car	20.896361612353726	2018-01-01 18:54:40.351109	2018-01-01 19:15:34.132806	0	29	0	0	0	0	0	0	1	0	25.3487111108739	8.828263896331828	1	2.593098961913257
49	0x98daebfcd7189d0a4ca7e8ce9ad8	30	6	shopping	237.1339325880477	2018-01-01 19:15:34.132806	2018-01-01 23:12:42.168761	0	29	0	0	0	0	0	0	1	0	30.13489045210021	119.1000846836089	4	3.505570617515687
50	0x98daebfcd7189d0a4ca7e8ce9ad8	3039	7	private car	22.896361612353726	2018-01-01 23:12:42.168761	2018-01-01 23:35:35.950458	0	29	0	0	0	0	0	0	1	0	2.0732414526341	0.791161433487198	0	2.547030257008317
51	0x98daebfcd7189d0a4ca7e8ce9ad8	39	8	stay at home	24.400825688353052	2018-01-01 23:35:35.950458	2018-01-01 23:59:59.999999	0	29	0	0	0	0	0	0	1	0	2.625009641714537	1.0675400449620418	0	2.5485783979720464
52	0x308f39228188fb494feeaf877e91	30	0	stay at home	475.0	2018-01-01 00:00:00.000000	2018-01-01 07:55:00.000000	0	21	0	0	0	0	0	0	1	0	36.33618478268205	287.66146286289955	4	6.760220161392201
53	0x308f39228188fb494feeaf877e91	3040	1	private car	17.633624262041145	2018-01-01 07:55:00.000000	2018-01-01 08:12:38.017456	0	21	0	0	0	0	0	0	1	0	18.166346773493622	5.338975553628834	1	2.5728292946517106
54	0x308f39228188fb494feeaf877e91	40	2	university	356.4506456048089	2018-01-01 08:12:38.017456	2018-01-01 14:09:05.056192	0	21	0	0	0	0	0	0	1	0	14.815318358321319	88.01549656107353	4	3.18577236421842
55	0x308f39228188fb494feeaf877e91	4040	3	private car	20.4697650606394	2018-01-01 14:09:05.056192	2018-01-01 14:29:33.242096	0	21	0	0	0	0	0	0	1	0	8.86386234752543	3.0240196630615532	0	2.5596102718295657
56	0x308f39228188fb494feeaf877e91	40	4	library	250.96196840057476	2018-01-01 14:29:33.242096	2018-01-01 18:40:30.960200	0	21	0	0	0	0	0	0	1	0	11.52302105178306	48.1973340846123	4	2.8532576038399515
57	0x308f39228188fb494feeaf877e91	4030	5	private car	20.163859201401745	2018-01-01 18:40:30.960200	2018-01-01 19:00:40.791752	0	21	0	0	0	0	0	0	1	0	16.174826698325752	5.435782135868573	1	2.573386035709379
58	0x308f39228188fb494feeaf877e91	30	6	stay at home	299.32013747053406	2018-01-01 19:00:40.791752	2018-01-02 00:00:00.000000	0	21	0	0	0	0	0	0	1	0	34.38468269534511	171.53379918752321	4	4.197799532934347
59	0x139effa48483fba134ddb37ce70b6	40	0	stay at home	489.0	2018-01-01 00:00:00.000000	2018-01-01 08:09:00.000000	0	36	0	0	0	0	0	0	0	0	27.841112269197765	226.9050649939618	4	3.603512031140686
60	0x139effa48483fba134ddb37ce70b6	4039	1	private car	24.481735862765618	2018-01-01 08:09:00.000000	2018-01-01 08:33:28.904152	0	36	0	0	0	0	0	0	0	0	20.96995078767189	8.55634660398295	1	0.9915043025758205
61	0x139effa48483fba134ddb37ce70b6	39	2	services	467.234809641245	2018-01-01 08:33:28.904152	2018-01-01 16:20:42.992730	0	36	0	0	0	0	0	0	0	0	39.70655368962561	309.20473424470157	4	5.860881268431035
62	0x139effa48483fba134ddb37ce70b6	3940	3	private car	19.481735862765618	2018-01-01 16:20:42.992730	2018-01-01 16:40:11.896882	0	36	0	0	0	0	0	0	0	0	17.015537695865927	5.524870182563191	1	0.9738986684789206
63	0x139effa48483fba134ddb37ce70b6	40	4	stay at home	439.8017186332238	2018-01-01 16:40:11.896882	2018-01-02 00:00:00.000000	0	36	0	0	0	0	0	0	0	0	12.955597037884903	94.96489738635474	4	1.6522575147556422
64	0xfd9c9c54f72933e9b0ab83c4e934	30	0	stay at home	488.0	2018-01-01 00:00:00.000000	2018-01-01 08:08:00.000000	0	15	0	0	0	0	0	0	0	0	36.33618478268205	295.5343028991473	4	5.405990714012058
65	0xfd9c9c54f72933e9b0ab83c4e934	3039	1	private car	22.245679319722818	2018-01-01 08:08:00.000000	2018-01-01 08:30:14.740759	0	15	0	0	0	0	0	0	0	0	28.375988780055923	10.520719113019613	2	1.0030821901684073
66	0xfd9c9c54f72933e9b0ab83c4e934	39	2	school	349.9907186983216	2018-01-01 08:30:14.740759	2018-01-01 14:20:14.183881	0	15	0	0	0	0	0	0	0	0	39.70655368962561	231.6154210477593	4	3.705236681641277
67	0xfd9c9c54f72933e9b0ab83c4e934	3930	3	private car	15.24567931972282	2018-01-01 14:20:14.183881	2018-01-01 14:35:28.924640	0	15	0	0	0	0	0	0	0	0	25.263587703909213	6.41934260999154	1	0.9790606521785871
68	0xfd9c9c54f72933e9b0ab83c4e934	30	4	stay at home	564.5179226622328	2018-01-01 14:35:28.924640	2018-01-02 00:00:00.000000	0	15	0	0	0	0	0	0	0	0	30.815292686585373	289.92975022766444	4	5.22986164620015
69	0x1bf60f2b7fe59194c4741f1f2a882	40	0	stay at home	487.0	2018-01-01 00:00:00.000000	2018-01-01 08:07:00.000000	1	11	0	0	0	0	0	0	0	1	27.841112269197765	225.97702791832188	4	4.583801953218495
70	0x1bf60f2b7fe59194c4741f1f2a882	4039	1	private car	28.066605521840167	2018-01-01 08:07:00.000000	2018-01-01 08:35:03.996331	1	11	0	0	0	0	0	0	0	1	20.96995078767189	9.809255609499807	1	1.9988733358153583
71	0x1bf60f2b7fe59194c4741f1f2a882	39	2	school	344.770568331056	2018-01-01 08:35:03.996331	2018-01-01 14:19:50.230431	1	11	0	0	0	0	0	0	0	1	39.70655368962561	228.16085136733014	4	4.630355696819997
72	0x1bf60f2b7fe59194c4741f1f2a882	3940	3	private car	30.066605521840167	2018-01-01 14:19:50.230431	2018-01-01 14:49:54.226762	1	11	0	0	0	0	0	0	0	1	19.308341567586968	9.675604819893106	1	1.998084661092658
73	0x1bf60f2b7fe59194c4741f1f2a882	40	4	stay at home	550.0962206252636	2018-01-01 14:49:54.226762	2018-01-02 00:00:00.000000	1	11	0	0	0	0	0	0	0	1	13.148062482162722	120.54499133304226	4	2.921912720560176
74	0x30c5516dcc5722b3eaedec1a0edd	40	0	stay at home	490.0	2018-01-01 00:00:00.000000	2018-01-01 08:10:00.000000	0	5	0	0	0	0	0	0	0	0	27.841112269197765	227.36908353178174	4	3.613407683235297
75	0x30c5516dcc5722b3eaedec1a0edd	4039	1	by foot	23.348949143767808	2018-01-01 08:10:00.000000	2018-01-01 08:33:20.936949	0	5	0	0	0	0	0	0	0	0	61.16235646404302	23.80127917653231	3	1.0849843467537736
76	0x30c5516dcc5722b3eaedec1a0edd	39	2	school	346.06530628374384	2018-01-01 08:33:20.936949	2018-01-01 14:19:24.855326	0	5	0	0	0	0	0	0	0	0	39.70655368962561	229.01767773453673	4	3.6487858755070612
77	0x30c5516dcc5722b3eaedec1a0edd	3940	3	by foot	14.348949143767808	2018-01-01 14:19:24.855326	2018-01-01 14:33:45.792275	0	5	0	0	0	0	0	0	0	0	56.31599623879532	13.467922766851554	2	1.020706897020562
78	0x30c5516dcc5722b3eaedec1a0edd	40	4	stay at home	566.2367954287207	2018-01-01 14:33:45.792275	2018-01-02 00:00:00.000001	0	5	0	0	0	0	0	0	0	0	13.148062482162722	124.08194609994018	4	1.9625100691741633
79	0xaa0dcf8064e84a3116d8e3581b58	30	0	stay at home	483.0	2018-01-01 00:00:00.000000	2018-01-01 08:03:00.000000	1	22	0	0	0	0	0	0	0	0	36.33618478268205	292.5062875005905	4	5.310107920871032
80	0xaa0dcf8064e84a3116d8e3581b58	3040	1	private car	16.55099576068953	2018-01-01 08:03:00.000000	2018-01-01 08:19:33.059746	1	22	0	0	0	0	0	0	0	0	18.802436729554277	5.186650843358099	1	0.9719539098305613
81	0xaa0dcf8064e84a3116d8e3581b58	40	2	residence	479.21118534133996	2018-01-01 08:19:33.059746	2018-01-01 16:18:45.730866	1	22	0	0	0	0	0	0	0	0	16.90465812680253	135.01502097891927	4	2.093503072230989
82	0xaa0dcf8064e84a3116d8e3581b58	4030	3	private car	17.55099576068953	2018-01-01 16:18:45.730866	2018-01-01 16:36:18.790612	1	22	0	0	0	0	0	0	0	0	14.38983122069055	4.209264445856295	0	0.9663557444128208
83	0xaa0dcf8064e84a3116d8e3581b58	30	4	stay at home	443.68682313728107	2018-01-01 16:36:18.790612	2018-01-02 00:00:00.000000	1	22	0	0	0	0	0	0	0	0	29.73423558349706	219.8781420742885	4	3.4569262239807506
84	0x1762a20d145cc698a4f0fb05f1e38	30	0	stay at home	475.0	2018-01-01 00:00:00.000000	2018-01-01 07:55:00.000000	1	25	0	0	0	0	0	0	0	0	36.33618478268205	287.66146286289955	4	5.160220161392201
85	0x1762a20d145cc698a4f0fb05f1e38	3039	1	private car	18.38030662968349	2018-01-01 07:55:00.000000	2018-01-01 08:13:22.818398	1	25	0	0	0	0	0	0	0	0	27.653462051925207	8.471318531445027	1	0.9910061810577084
86	0x1762a20d145cc698a4f0fb05f1e38	39	2	services	495.2551527942713	2018-01-01 08:13:22.818398	2018-01-01 16:28:38.127566	1	25	0	0	0	0	0	0	0	0	39.70655368962561	327.74792190815776	4	6.53969297388004
87	0x1762a20d145cc698a4f0fb05f1e38	3940	3	private car	19.73533704300052	2018-01-01 16:28:38.127566	2018-01-01 16:48:22.247789	1	25	0	0	0	0	0	0	0	0	17.015537695865927	5.596789523263243	1	0.974312705571895
88	0x1762a20d145cc698a4f0fb05f1e38	40	4	running	225.4870697926713	2018-01-01 16:48:22.247789	2018-01-01 20:33:51.471977	1	25	0	0	0	0	0	0	0	0	25.474488557638857	95.73612965548199	4	1.6598056650426534
89	0x1762a20d145cc698a4f0fb05f1e38	4030	5	private car	22.386125627202425	2018-01-01 20:33:51.471977	2018-01-01 20:56:14.639515	1	25	0	0	0	0	0	0	0	0	5.2244326696708665	1.949246767901876	0	0.9535342334956827
90	0x1762a20d145cc698a4f0fb05f1e38	30	6	stay at home	183.756008113171	2018-01-01 20:56:14.639515	2018-01-02 00:00:00.000002	1	25	0	0	0	0	0	0	0	0	10.626852031263198	32.54579846790447	4	1.1425306481553323
91	0x1960db54ebe19c6db50ba8b153ebd	40	0	stay at home	480.0	2018-01-01 00:00:00.000000	2018-01-01 08:00:00.000000	0	37	0	0	1	0	0	0	0	0	27.841112269197765	222.72889815358212	4	5.015661806124814
92	0x1960db54ebe19c6db50ba8b153ebd	4040	1	private car	14.348892276531165	2018-01-01 08:00:00.000000	2018-01-01 08:14:20.933537	0	37	0	0	1	0	0	0	0	0	11.396398737170244	2.7254282970008608	0	2.457918364870627
93	0x1960db54ebe19c6db50ba8b153ebd	40	2	residence	481.57663782643186	2018-01-01 08:14:20.933537	2018-01-01 16:15:55.531807	0	37	0	0	1	0	0	0	0	0	16.90465812680253	135.68147373851383	4	3.601765088015819
94	0x1960db54ebe19c6db50ba8b153ebd	4040	3	private car	18.450426197659876	2018-01-01 16:15:55.531807	2018-01-01 16:34:22.557379	0	37	0	0	1	0	0	0	0	0	8.734110362619036	2.685800977461981	0	2.457694049092266
95	0x1960db54ebe19c6db50ba8b153ebd	40	4	running	248.02199084743143	2018-01-01 16:34:22.557379	2018-01-01 20:42:23.876830	0	37	0	0	1	0	0	0	0	0	25.474488557638857	105.3038894647617	4	3.256364392918736
96	0x1960db54ebe19c6db50ba8b153ebd	4040	5	private car	23.79931847419104	2018-01-01 20:42:23.876830	2018-01-01 21:06:11.835938	0	37	0	0	1	0	0	0	0	0	2.0148094534275867	0.7991848641155652	0	2.4470751648036173
97	0x1960db54ebe19c6db50ba8b153ebd	40	6	stay at home	173.80273437775463	2018-01-01 21:06:11.835938	2018-01-02 00:00:00.000001	0	37	0	0	1	0	0	0	0	0	1.1049698230747993	3.2007796109217312	0	2.4606132537316654
98	0x8f5c85ce799ce9eb0cf69708fb27	39	0	stay at home	484.0	2018-01-01 00:00:00.000000	2018-01-01 08:04:00.000000	0	34	0	0	0	0	0	0	0	0	43.00945865602414	346.942966491928	4	7.3252913727899385
99	0x8f5c85ce799ce9eb0cf69708fb27	3931	1	by foot	29.244741034410453	2018-01-01 08:04:00.000000	2018-01-01 08:33:14.684462	0	34	0	0	0	0	0	0	0	0	79.60763248914385	38.80174327512553	4	1.1855636348816538
100	0x8f5c85ce799ce9eb0cf69708fb27	31	2	services	483.74871812244066	2018-01-01 08:33:14.684462	2018-01-01 16:36:59.607549	0	34	0	0	0	0	0	0	0	0	31.257964414982627	252.01667028107855	4	4.180030408877058
101	0x8f5c85ce799ce9eb0cf69708fb27	3139	3	by foot	26.244741034410453	2018-01-01 16:36:59.607549	2018-01-01 17:03:14.292011	0	34	0	0	0	0	0	0	0	0	65.5246101669597	28.661273753542595	4	1.1165997476364962
102	0x8f5c85ce799ce9eb0cf69708fb27	39	4	stay at home	416.7617998087384	2018-01-01 17:03:14.292011	2018-01-02 00:00:00.000000	0	34	0	0	0	0	0	0	0	0	39.29180161853846	272.92203267116645	4	4.729735177470117
103	0x9bffe328ae810551821ff2a429af	40	0	stay at home	475.0	2018-01-01 00:00:00.000000	2018-01-01 07:55:00.000000	0	25	0	0	0	0	0	0	0	0	27.841112269197765	220.40880546448233	4	3.467784926084089
104	0x9bffe328ae810551821ff2a429af	4031	1	private car	27.86598477843432	2018-01-01 07:55:00.000000	2018-01-01 08:22:51.959087	0	25	0	0	0	0	0	0	0	0	16.870689299053655	7.835306186818732	1	0.987288146477093
105	0x9bffe328ae810551821ff2a429af	31	2	services	475.1210385597501	2018-01-01 08:22:51.959087	2018-01-01 16:17:59.221401	0	25	0	0	0	0	0	0	0	0	31.257964414982627	247.52194193517096	4	4.070454552327327
106	0x9bffe328ae810551821ff2a429af	3140	3	private car	27.86598477843432	2018-01-01 16:17:59.221401	2018-01-01 16:45:51.180488	0	25	0	0	0	0	0	0	0	0	13.233056022956172	6.145868961797754	1	0.9774795437654348
107	0x9bffe328ae810551821ff2a429af	40	4	stay at home	136.09954621487856	2018-01-01 16:45:51.180488	2018-01-01 19:01:57.153261	0	25	0	0	0	0	0	0	0	0	12.955597037884903	29.387514629982668	4	1.1214025867988957
108	0x9bffe328ae810551821ff2a429af	4040	5	private car	20.55020096315164	2018-01-01 19:01:57.153261	2018-01-01 19:22:30.165319	0	25	0	0	0	0	0	0	0	0	10.060275408121576	3.445678023025846	0	0.9620046035970929
109	0x9bffe328ae810551821ff2a429af	40	6	gym	241.63210763299867	2018-01-01 19:22:30.165319	2018-01-01 23:24:08.091777	0	25	0	0	0	0	0	0	0	0	13.07835803055805	52.669186921711585	4	1.2868210758006637
110	0x9bffe328ae810551821ff2a429af	4040	7	private car	20.55020096315164	2018-01-01 23:24:08.091777	2018-01-01 23:44:41.103835	0	25	0	0	0	0	0	0	0	0	0.9372040997174318	0.3209955432113805	0	0.9444024152410745
111	0x9bffe328ae810551821ff2a429af	40	8	stay at home	15.314936109200744	2018-01-01 23:44:41.103835	2018-01-02 00:00:00.000002	0	25	0	0	0	0	0	0	0	0	1.390186081247524	0.3548435169034331	0	0.944591353837132
112	0x51e4ff0a8c49451357741897aa31	31	0	stay at home	482.0	2018-01-01 00:00:00.000000	2018-01-01 08:02:00.000000	0	5	0	0	0	0	0	0	0	0	33.09554835970861	265.8675718229925	4	4.536597807297269
113	0x51e4ff0a8c49451357741897aa31	3130	1	private car	25.306598827414852	2018-01-01 08:02:00.000000	2018-01-01 08:27:18.395930	0	5	0	0	0	0	0	0	0	0	25.1265313667317	10.597784153705582	2	1.0035391524107362
114	0x51e4ff0a8c49451357741897aa31	30	2	school	350.22172798700876	2018-01-01 08:27:18.395930	2018-01-01 14:17:31.699609	0	5	0	0	0	0	0	0	0	0	34.0710171385198	198.8735082754566	4	3.05335942078897
115	0x51e4ff0a8c49451357741897aa31	3031	3	private car	22.306598827414852	2018-01-01 14:17:31.699609	2018-01-01 14:39:50.095539	0	5	0	0	0	0	0	0	0	0	18.449143932798428	6.858960873636154	1	0.9816077000428112
116	0x51e4ff0a8c49451357741897aa31	31	4	stay at home	560.1650743581615	2018-01-01 14:39:50.095539	2018-01-02 00:00:00.000000	0	5	0	0	0	0	0	0	0	0	23.917167647383298	223.29269989388467	4	3.527395769657789
117	0x19c38042ca339c3801af71221e764	31	0	stay at home	484.0	2018-01-01 00:00:00.000000	2018-01-01 08:04:00.000000	1	28	0	0	0	0	0	0	0	0	33.09554835970861	266.9707567683161	4	4.56627225309548
118	0x19c38042ca339c3801af71221e764	3139	1	by foot	22.37311347360685	2018-01-01 08:04:00.000000	2018-01-01 08:26:22.386808	1	28	0	0	0	0	0	0	0	0	79.60763248914385	29.684509917413443	4	1.1233726483466633
119	0x19c38042ca339c3801af71221e764	39	2	services	494.1712726475363	2018-01-01 08:26:22.386808	2018-01-01 16:40:32.663167	1	28	0	0	0	0	0	0	0	0	39.70655368962561	327.0306361541669	4	6.5120288545463465
120	0x19c38042ca339c3801af71221e764	3930	3	by foot	18.88022193597851	2018-01-01 16:40:32.663167	2018-01-01 16:59:25.476483	1	28	0	0	0	0	0	0	0	0	66.12450411565088	20.807421885166885	3	1.0659558019954147
121	0x19c38042ca339c3801af71221e764	30	4	shopping	237.00602648673993	2018-01-01 16:59:25.476483	2018-01-01 20:56:25.838072	1	28	0	0	0	0	0	0	0	0	26.059217702390683	102.93652734994212	4	1.731962011590999
122	0x19c38042ca339c3801af71221e764	3031	5	by foot	26.492891537628346	2018-01-01 20:56:25.838072	2018-01-01 21:22:55.411564	1	28	0	0	0	0	0	0	0	0	13.565460252791183	5.98980445225342	1	0.9765783897094785
123	0x19c38042ca339c3801af71221e764	31	6	stay at home	157.07647391851015	2018-01-01 21:22:55.411564	2018-01-01 23:59:59.999999	1	28	0	0	0	0	0	0	0	0	2.413661029109731	6.318822728117983	1	0.9784791918993444
124	0x1dc3db57a1582a810de98a1affb2c	31	0	stay at home	486.0	2018-01-01 00:00:00.000000	2018-01-01 08:06:00.000000	0	9	0	0	0	0	0	0	0	0	33.09554835970861	268.0739417136397	4	4.596140803103682
125	0x1dc3db57a1582a810de98a1affb2c	3130	1	private car	14.027539612679075	2018-01-01 08:06:00.000000	2018-01-01 08:20:01.652377	0	9	0	0	0	0	0	0	0	0	25.1265313667317	5.87439023460087	1	0.9759124946459765
126	0x1dc3db57a1582a810de98a1affb2c	30	2	school	361.8108908012051	2018-01-01 08:20:01.652377	2018-01-01 14:21:50.305825	0	9	0	0	0	0	0	0	0	0	34.0710171385198	205.45441768984958	4	3.1744538714173838
127	0x1dc3db57a1582a810de98a1affb2c	3031	3	private car	17.027539612679075	2018-01-01 14:21:50.305825	2018-01-01 14:38:51.958202	0	9	0	0	0	0	0	0	0	0	18.449143932798428	5.235725485595717	1	0.9722358476101948
128	0x1dc3db57a1582a810de98a1affb2c	31	4	stay at home	561.1340299734367	2018-01-01 14:38:51.958202	2018-01-02 00:00:00.000000	0	9	0	0	0	0	0	0	0	0	23.917167647383298	223.67894445877482	4	3.535456972128001
129	0x1d02f21a299d450dfc0bd7e9726e2	40	0	stay at home	473.0	2018-01-01 00:00:00.000000	2018-01-01 07:53:00.000000	0	81	0	0	1	0	1	0	0	0	27.841112269197765	219.4807683888424	4	31.190017232756063
130	0x1d02f21a299d450dfc0bd7e9726e2	4039	1	by foot	21.05433706872784	2018-01-01 07:53:00.000000	2018-01-01 08:14:03.260224	0	81	0	0	1	0	1	0	0	0	59.660126744398084	20.935073633993028	3	28.807960285750084
131	0x1d02f21a299d450dfc0bd7e9726e2	39	2	agriculture	486.0634140984739	2018-01-01 08:14:03.260224	2018-01-01 16:20:07.065070	0	81	0	0	1	0	1	0	0	0	50.90583806362257	412.39109077914054	4	38.52593109731927
132	0x1d02f21a299d450dfc0bd7e9726e2	3940	3	by foot	28.05433706872784	2018-01-01 16:20:07.065070	2018-01-01 16:48:10.325294	0	81	0	0	1	0	1	0	0	0	49.62865161294229	23.204982010265777	3	28.822367465300783
133	0x1d02f21a299d450dfc0bd7e9726e2	40	4	stay at home	431.82791176407045	2018-01-01 16:48:10.325294	2018-01-02 00:00:00.000000	0	81	0	0	1	0	1	0	0	0	12.955597037884903	93.24314024211024	4	29.37673007848652
134	0x1c0ad8dcda186a441fe75b315c68b	40	0	stay at home	472.0	2018-01-01 00:00:00.000000	2018-01-01 07:52:00.000000	1	25	0	0	0	0	0	0	0	0	27.841112269197765	219.0167498510224	4	3.439372326876334
135	0x1c0ad8dcda186a441fe75b315c68b	4039	1	private car	20.958160946551693	2018-01-01 07:52:00.000000	2018-01-01 08:12:57.489657	1	25	0	0	0	0	0	0	0	0	20.454900598079345	7.1449516480043895	1	0.9832682216692735
136	0x1c0ad8dcda186a441fe75b315c68b	39	2	services	498.7455491695864	2018-01-01 08:12:57.489657	2018-01-01 16:31:42.222607	1	25	0	0	0	0	0	0	0	0	39.70655368962561	330.0577820927332	4	6.62958025453058
137	0x1c0ad8dcda186a441fe75b315c68b	3930	3	private car	15.474588448840372	2018-01-01 16:31:42.222607	2018-01-01 16:47:10.697914	1	25	0	0	0	0	0	0	0	0	22.67125855393744	5.847139928990564	1	0.9757553372712268
138	0x1c0ad8dcda186a441fe75b315c68b	30	4	gym	230.9050100726296	2018-01-01 16:47:10.697914	2018-01-01 20:38:04.998518	1	25	0	0	0	0	0	0	0	0	26.059217702390683	100.2867321009228	4	1.7050502572882478
139	0x1c0ad8dcda186a441fe75b315c68b	3040	5	private car	21.500919894314585	2018-01-01 20:38:04.998518	2018-01-01 20:59:35.053712	1	25	0	0	0	0	0	0	0	0	5.2244326696708665	1.8721684720638898	0	0.9530999663636286
140	0x1c0ad8dcda186a441fe75b315c68b	40	6	stay at home	180.4157714680773	2018-01-01 20:59:35.053712	2018-01-02 00:00:00.000000	1	25	0	0	0	0	0	0	0	0	4.8722982220937086	14.650657376026299	2	1.027866592822112
141	0x1c5e0c33782ee13e185847c381f2e	40	0	stay at home	480.0	2018-01-01 00:00:00.000000	2018-01-01 08:00:00.000000	1	45	0	0	0	0	0	0	0	1	27.841112269197765	222.72889815358212	4	4.515661806124814
142	0x1c5e0c33782ee13e185847c381f2e	4031	1	by foot	23.70206793827399	2018-01-01 08:00:00.000000	2018-01-01 08:23:42.124076	1	45	0	0	0	0	0	0	0	1	51.68477234184737	20.417266423678182	3	2.063500732651553
143	0x1c5e0c33782ee13e185847c381f2e	31	2	residence	487.3648719117335	2018-01-01 08:23:42.124076	2018-01-01 16:31:04.016391	1	45	0	0	0	0	0	0	0	1	35.66613888376223	289.7070534778479	4	6.222982955289192
144	0x1c5e0c33782ee13e185847c381f2e	3140	3	by foot	25.70206793827399	2018-01-01 16:31:04.016391	2018-01-01 16:56:46.140467	1	45	0	0	0	0	0	0	0	1	38.59641340028884	16.53346065646554	3	2.039367913060957
145	0x1c5e0c33782ee13e185847c381f2e	40	4	stay at home	115.06926352005681	2018-01-01 16:56:46.140467	2018-01-01 18:51:50.296278	1	45	0	0	0	0	0	0	0	1	12.955597037884903	24.846516826867422	3	2.0917074237410267
146	0x1c5e0c33782ee13e185847c381f2e	4040	5	by foot	24.88212297326278	2018-01-01 18:51:50.296278	2018-01-01 19:16:43.223656	1	45	0	0	0	0	0	0	0	1	28.676088942973145	11.892032857854648	2	2.0112446654674194
147	0x1c5e0c33782ee13e185847c381f2e	40	6	running	250.5748295259743	2018-01-01 19:16:43.223656	2018-01-01 23:27:17.713428	1	45	0	0	0	0	0	0	0	1	29.3424699403546	122.54140671958966	4	2.9447233174507614
148	0x1c5e0c33782ee13e185847c381f2e	4040	7	by foot	18.88212297326278	2018-01-01 23:27:17.713428	2018-01-01 23:46:10.640806	1	45	0	0	0	0	0	0	0	1	2.733511957509176	0.8602418155095422	0	1.9474169753073003
149	0x1c5e0c33782ee13e185847c381f2e	40	8	stay at home	13.822653219161793	2018-01-01 23:46:10.640806	2018-01-01 23:59:59.999999	1	45	0	0	0	0	0	0	0	1	1.390186081247524	0.3202676685198334	0	1.944398352676708
150	0x1139cedff877f74db5c36bd00aafa	40	0	stay at home	485.0	2018-01-01 00:00:00.000000	2018-01-01 08:05:00.000000	0	28	0	0	0	0	0	0	0	0	27.841112269197765	225.04899084268195	4	3.5641996832259957
151	0x1139cedff877f74db5c36bd00aafa	4030	1	private car	35.81598250374868	2018-01-01 08:05:00.000000	2018-01-01 08:40:48.958950	0	28	0	0	0	0	0	0	0	0	18.802436729554277	11.223795748892625	2	1.0072588515369816
152	0x1139cedff877f74db5c36bd00aafa	30	2	industry	465.92999403498925	2018-01-01 08:40:48.958950	2018-01-01 16:26:44.758592	0	28	0	0	0	0	0	0	0	0	34.0710171385198	264.57848020194245	4	4.502166917035493
153	0x1139cedff877f74db5c36bd00aafa	3039	3	private car	21.9671395166231	2018-01-01 16:26:44.758592	2018-01-01 16:48:42.786963	0	28	0	0	0	0	0	0	0	0	22.67125855393744	8.300378327862978	1	0.990005516068827
154	0x1139cedff877f74db5c36bd00aafa	39	4	gym	244.96311434294773	2018-01-01 16:48:42.786963	2018-01-01 20:53:40.573824	0	28	0	0	0	0	0	0	0	0	32.88605453784667	134.26450563404913	4	2.084237807149497
155	0x1139cedff877f74db5c36bd00aafa	3940	5	private car	22.84884298712558	2018-01-01 20:53:40.573824	2018-01-01 21:16:31.504403	0	28	0	0	0	0	0	0	0	0	3.311305501829723	1.2609916582285403	0	0.9496635269337517
156	0x1139cedff877f74db5c36bd00aafa	40	6	stay at home	163.47492661456567	2018-01-01 21:16:31.504403	2018-01-02 00:00:00.000000	0	28	0	0	0	0	0	0	0	0	1.1049698230747993	3.0105810123077075	0	0.9595340602802983
157	0x1b461141ae710b070129e5a612fe5	40	0	stay at home	477.0	2018-01-01 00:00:00.000000	2018-01-01 07:57:00.000000	1	33	0	0	0	0	0	0	0	0	27.841112269197765	221.33684254012223	4	3.4868569373176155
158	0x1b461141ae710b070129e5a612fe5	4039	1	private car	29.358650657078584	2018-01-01 07:57:00.000000	2018-01-01 08:26:21.519039	1	33	0	0	0	0	0	0	0	0	20.454900598079345	10.008804681404655	2	1.0000520370209802
159	0x1b461141ae710b070129e5a612fe5	39	2	services	498.0914114974179	2018-01-01 08:26:21.519039	2018-01-01 16:44:27.003729	1	33	0	0	0	0	0	0	0	0	39.70655368962561	329.62488954939374	4	6.612640848097182
160	0x1b461141ae710b070129e5a612fe5	3940	3	private car	31.358650657078584	2018-01-01 16:44:27.003729	2018-01-01 17:15:48.522768	1	33	0	0	0	0	0	0	0	0	17.53687739958179	9.165546866491702	1	0.995080522443535
161	0x1b461141ae710b070129e5a612fe5	40	4	stay at home	404.1912871884249	2018-01-01 17:15:48.522768	2018-01-01 23:59:59.999999	1	33	0	0	0	0	0	0	0	0	14.280909121244589	96.2036506656128	4	1.6643981313910237
162	0x39b4ce92ad73c03276020ab98f68	39	0	stay at home	475.0	2018-01-01 00:00:00.000000	2018-01-01 07:55:00.000000	1	40	0	0	0	0	0	0	0	0	43.00945865602414	340.4915476935244	4	7.0512509927926645
163	0x39b4ce92ad73c03276020ab98f68	3939	1	private car	19.20724260171061	2018-01-01 07:55:00.000000	2018-01-01 08:14:12.434556	1	40	0	0	0	0	0	0	0	0	29.942015876510922	9.5850593820736	1	0.9975507053769539
164	0x39b4ce92ad73c03276020ab98f68	39	2	services	479.0221477181075	2018-01-01 08:14:12.434556	2018-01-01 16:13:13.763419	1	40	0	0	0	0	0	0	0	0	39.70655368962561	317.00531044814676	4	6.137401135662562
165	0x39b4ce92ad73c03276020ab98f68	3939	3	private car	20.85918565526163	2018-01-01 16:13:13.763419	2018-01-01 16:34:05.314558	1	40	0	0	0	0	0	0	0	0	25.29696502911282	8.79456816761542	1	0.9929012141319644
166	0x39b4ce92ad73c03276020ab98f68	39	4	gym	247.15906552063367	2018-01-01 16:34:05.314558	2018-01-01 20:41:14.858489	1	40	0	0	0	0	0	0	0	0	32.88605453784667	135.46810847057964	4	2.099116456217778
167	0x39b4ce92ad73c03276020ab98f68	3939	5	private car	21.19812653002981	2018-01-01 20:41:14.858489	2018-01-01 21:02:26.746081	1	40	0	0	0	0	0	0	0	0	4.607801550231858	1.6279460047847072	0	0.951725297276067
168	0x39b4ce92ad73c03276020ab98f68	39	6	stay at home	177.5542319742567	2018-01-01 21:02:26.746081	2018-01-01 23:59:59.999999	1	40	0	0	0	0	0	0	0	0	3.4211702235205004	10.124054191506309	2	1.0007334290994883
169	0x19418b02c13649f50ad3c479d2471	40	0	stay at home	485.0	2018-01-01 00:00:00.000000	2018-01-01 08:05:00.000000	0	41	0	0	0	0	0	0	0	1	27.841112269197765	225.04899084268195	4	4.564199683225995
170	0x19418b02c13649f50ad3c479d2471	4039	1	private car	18.90611832191579	2018-01-01 08:05:00.000000	2018-01-01 08:23:54.367099	0	41	0	0	0	0	0	0	0	1	20.96995078767189	6.607672846607934	1	1.9801509843937173
171	0x19418b02c13649f50ad3c479d2471	39	2	services	484.34389576680576	2018-01-01 08:23:54.367099	2018-01-01 16:28:15.000845	0	41	0	0	0	0	0	0	0	1	39.70655368962561	320.52711502511835	4	7.266482859447781
172	0x19418b02c13649f50ad3c479d2471	3939	3	private car	18.944691131363285	2018-01-01 16:28:15.000845	2018-01-01 16:47:11.682313	0	41	0	0	0	0	0	0	0	1	25.29696502911282	7.987386483957346	1	1.988175914589247
173	0x19418b02c13649f50ad3c479d2471	39	4	shopping	242.65951413373983	2018-01-01 16:47:11.682313	2018-01-01 20:49:51.253161	0	41	0	0	0	0	0	0	0	1	32.88605453784667	133.00190026549237	4	3.0687431119548902
174	0x19418b02c13649f50ad3c479d2471	3940	5	private car	19.46428000036444	2018-01-01 20:49:51.253161	2018-01-01 21:09:19.109961	0	41	0	0	0	0	0	0	0	1	3.311305501829723	1.0742029575726835	0	1.9486157516507676
175	0x19418b02c13649f50ad3c479d2471	40	6	stay at home	170.68150064581096	2018-01-01 21:09:19.109961	2018-01-02 00:00:00.000000	0	41	0	0	0	0	0	0	0	1	1.1049698230747993	3.143298459512383	0	1.9602869757640637
176	0x13d0d5eaeadb01b9c8ff8ef95b57c	40	0	stay at home	484.0	2018-01-01 00:00:00.000000	2018-01-01 08:04:00.000000	0	5	0	0	0	0	0	0	0	1	27.841112269197765	224.58497230486196	4	4.5544387918035945
177	0x13d0d5eaeadb01b9c8ff8ef95b57c	4039	1	by foot	34.027331370555615	2018-01-01 08:04:00.000000	2018-01-01 08:38:01.639882	0	5	0	0	0	0	0	0	0	1	61.16235646404302	34.68652951343394	4	2.1570774535756625
178	0x13d0d5eaeadb01b9c8ff8ef95b57c	39	2	school	339.9332240756902	2018-01-01 08:38:01.639882	2018-01-01 14:17:57.633327	0	5	0	0	0	0	0	0	0	1	39.70655368962561	224.95961354414874	4	4.562317499406975
179	0x13d0d5eaeadb01b9c8ff8ef95b57c	3940	3	by foot	34.027331370555615	2018-01-01 14:17:57.633327	2018-01-01 14:51:59.273209	0	5	0	0	0	0	0	0	0	1	56.31599623879532	31.93805109134087	4	2.138434282471745
180	0x13d0d5eaeadb01b9c8ff8ef95b57c	40	4	stay at home	548.0121131831985	2018-01-01 14:51:59.273209	2018-01-02 00:00:00.000000	0	5	0	0	0	0	0	0	0	1	13.148062482162722	120.08829175191207	4	2.916732290839332
181	0xd54cb1a34fbd4ec42c271988a933	40	0	stay at home	483.0	2018-01-01 00:00:00.000000	2018-01-01 08:03:00.000000	0	49	0	1	1	0	0	0	0	1	27.841112269197765	224.12095376704204	4	8.219004631487707
182	0xd54cb1a34fbd4ec42c271988a933	4039	1	private car	22.24918599493087	2018-01-01 08:03:00.000000	2018-01-01 08:25:14.951160	0	49	0	1	1	0	0	0	0	1	20.96995078767189	7.776072256324316	1	5.66124258450799
183	0xd54cb1a34fbd4ec42c271988a933	39	2	industry	470.0309248842747	2018-01-01 08:25:14.951160	2018-01-01 16:15:16.806653	0	49	0	1	1	0	0	0	0	1	39.70655368962561	311.0551359116973	4	10.599626868851322
184	0xd54cb1a34fbd4ec42c271988a933	3940	3	private car	28.24918599493087	2018-01-01 16:15:16.806653	2018-01-01 16:43:31.757813	0	49	0	1	1	0	0	0	0	1	17.015537695865927	8.011251486237901	1	5.662615298887438
185	0xd54cb1a34fbd4ec42c271988a933	40	4	stay at home	436.47070312586357	2018-01-01 16:43:31.757813	2018-01-02 00:00:00.000001	0	49	0	1	1	0	0	0	0	1	12.955597037884903	94.24564247568298	4	6.319549010673953
186	0x3ab0bd2e7457802814129896ac02	39	0	stay at home	475.0	2018-01-01 00:00:00.000000	2018-01-01 07:55:00.000000	1	27	0	0	0	0	0	0	0	0	43.00945865602414	340.4915476935244	4	7.0512509927926645
187	0x3ab0bd2e7457802814129896ac02	3931	1	by foot	24.083451099530798	2018-01-01 07:55:00.000000	2018-01-01 08:19:05.007066	1	27	0	0	0	0	0	0	0	0	76.87693001766527	30.857696412708215	4	1.1311886537124662
188	0x3ab0bd2e7457802814129896ac02	31	2	services	476.24762042205475	2018-01-01 08:19:05.007066	2018-01-01 16:15:19.864291	1	27	0	0	0	0	0	0	0	0	31.257964414982627	248.1088528645457	4	4.084598023579131
189	0x3ab0bd2e7457802814129896ac02	3140	3	by foot	25.190054894023504	2018-01-01 16:15:19.864291	2018-01-01 16:40:31.267585	1	27	0	0	0	0	0	0	0	0	38.59641340028884	16.204096204428335	3	1.037346705600678
190	0x3ab0bd2e7457802814129896ac02	40	4	running	228.66852410475903	2018-01-01 16:40:31.267585	2018-01-01 20:29:11.379031	1	27	0	0	0	0	0	0	0	0	25.474488557638857	97.08689501331415	4	1.6731089618958224
191	0x3ab0bd2e7457802814129896ac02	4039	5	by foot	15.884666155712779	2018-01-01 20:29:11.379031	2018-01-01 20:45:04.459000	1	27	0	0	0	0	0	0	0	0	14.866091973290363	3.9357151339306466	0	0.9647947220285166
192	0x3ab0bd2e7457802814129896ac02	39	6	stay at home	194.9256833239192	2018-01-01 20:45:04.459000	2018-01-01 23:59:59.999999	1	27	0	0	0	0	0	0	0	0	10.248641042167346	33.29538930476722	4	1.147603380451397
193	0x18b9feb0c0a2a3755954ea604e4f3	39	0	stay at home	473.0	2018-01-01 00:00:00.000000	2018-01-01 07:53:00.000000	0	17	0	0	0	0	0	0	1	0	43.00945865602414	339.05789907165695	4	8.591759095910707
194	0x18b9feb0c0a2a3755954ea604e4f3	3939	1	private car	25.828511824624364	2018-01-01 07:53:00.000000	2018-01-01 08:18:49.710709	0	17	0	0	0	0	0	0	1	0	29.942015876510922	12.88929518532588	2	2.617222358280811
195	0x18b9feb0c0a2a3755954ea604e4f3	39	2	school	362.99499562765874	2018-01-01 08:18:49.710709	2018-01-01 14:21:49.410447	0	17	0	0	0	0	0	0	1	0	39.70655368962561	240.22133804925073	4	5.498563328152059
196	0x18b9feb0c0a2a3755954ea604e4f3	3939	3	private car	26.828511824624364	2018-01-01 14:21:49.410447	2018-01-01 14:48:39.121156	0	17	0	0	0	0	0	0	1	0	29.752820787648503	13.303731738622623	2	2.6197169151148003
197	0x18b9feb0c0a2a3755954ea604e4f3	39	4	stay at home	551.3479807230925	2018-01-01 14:48:39.121156	2018-01-01 23:59:59.999999	0	17	0	0	0	0	0	0	1	0	44.13335083501195	405.5472310904608	4	11.957222845037414
198	0x132acbca57ed72999c42e242b790	40	0	stay at home	478.0	2018-01-01 00:00:00.000000	2018-01-01 07:58:00.000000	0	34	0	0	0	0	0	0	0	0	27.841112269197765	221.8008610779422	4	3.4964322413147144
199	0x132acbca57ed72999c42e242b790	4039	1	private car	26.375281901918626	2018-01-01 07:58:00.000000	2018-01-01 08:24:22.516914	0	34	0	0	0	0	0	0	0	0	20.454900598079345	8.99172949250111	1	0.9940588402059525
200	0x132acbca57ed72999c42e242b790	39	2	services	498.4165778592132	2018-01-01 08:24:22.516914	2018-01-01 16:42:47.511586	0	34	0	0	0	0	0	0	0	0	39.70655368962561	329.8400768094385	4	6.621055868240809
201	0x132acbca57ed72999c42e242b790	3940	3	private car	25.375281901918626	2018-01-01 16:42:47.511586	2018-01-01 17:08:10.028500	0	34	0	0	0	0	0	0	0	0	17.53687739958179	7.416720128229559	1	0.9848487685721716
202	0x132acbca57ed72999c42e242b790	40	4	stay at home	411.8328583369496	2018-01-01 17:08:10.028500	2018-01-02 00:00:00.000000	0	34	0	0	0	0	0	0	0	0	14.280909121244589	98.02246038420623	4	1.6823855237914287
203	0x172b6cdafe54198fc02eb029fe40e	40	0	stay at home	488.0	2018-01-01 00:00:00.000000	2018-01-01 08:08:00.000000	1	31	0	0	0	0	0	0	0	0	27.841112269197765	226.4410464561418	4	3.593643479207187
204	0x172b6cdafe54198fc02eb029fe40e	4039	1	private car	31.085866556402003	2018-01-01 08:08:00.000000	2018-01-01 08:39:05.151993	1	31	0	0	0	0	0	0	0	0	20.96995078767189	10.864484864664758	2	1.0051221792854785
205	0x172b6cdafe54198fc02eb029fe40e	39	2	industry	467.66983008830476	2018-01-01 08:39:05.151993	2018-01-01 16:26:45.341798	1	31	0	0	0	0	0	0	0	0	39.70655368962561	309.49262029032263	4	5.870861497896712
206	0x172b6cdafe54198fc02eb029fe40e	3930	3	private car	18.91383029342441	2018-01-01 16:26:45.341798	2018-01-01 16:45:40.171616	1	31	0	0	0	0	0	0	0	0	22.67125855393744	7.146672280458654	1	0.9832782205135037
207	0x172b6cdafe54198fc02eb029fe40e	30	4	free time	242.31262859810704	2018-01-01 16:45:40.171616	2018-01-01 20:47:58.929332	1	31	0	0	0	0	0	0	0	0	82.18676352292445	331.9148450868474	4	6.702742255082713
208	0x172b6cdafe54198fc02eb029fe40e	3040	5	private car	19.17203626297759	2018-01-01 20:47:58.929332	2018-01-01 21:07:09.251508	1	31	0	0	0	0	0	0	0	0	3.189562660361084	1.019173516458033	0	0.9483072892068236
209	0x172b6cdafe54198fc02eb029fe40e	40	6	stay at home	172.84580820078418	2018-01-01 21:07:09.251508	2018-01-02 00:00:00.000000	1	31	0	0	0	0	0	0	0	0	1.1049698230747993	3.1831567017806868	0	0.9605132097330839
210	0xb5793edcce8b85d53ffa2ba4b6d4	40	0	stay at home	476.0	2018-01-01 00:00:00.000000	2018-01-01 07:56:00.000000	1	11	0	0	0	0	0	0	1	1	27.841112269197765	220.87282400230228	4	6.077307856178651
211	0xb5793edcce8b85d53ffa2ba4b6d4	4030	1	private car	21.564334240649686	2018-01-01 07:56:00.000000	2018-01-01 08:17:33.860054	1	11	0	0	0	0	0	0	1	1	18.166346773493622	6.529086229252741	1	3.5796958619973607
212	0xb5793edcce8b85d53ffa2ba4b6d4	30	2	school	376.9761321073167	2018-01-01 08:17:33.860054	2018-01-01 14:34:32.427980	1	11	0	0	0	0	0	0	1	1	34.0710171385198	214.06600429735485	4	5.940197995753632
213	0xb5793edcce8b85d53ffa2ba4b6d4	3040	3	private car	27.564334240649686	2018-01-01 14:34:32.427980	2018-01-01 15:02:06.288034	1	11	0	0	0	0	0	0	1	1	14.602613773145073	6.708522113834757	1	3.580735347297682
214	0xb5793edcce8b85d53ffa2ba4b6d4	40	4	stay at home	537.8951994113838	2018-01-01 15:02:06.288034	2018-01-01 23:59:59.999999	1	11	0	0	0	0	0	0	1	1	12.884949031649851	115.51253714641358	4	4.465593241617423
215	0x134bc8cc801a26bcf4d64148883d2	30	0	stay at home	482.0	2018-01-01 00:00:00.000000	2018-01-01 08:02:00.000000	1	46	0	0	0	0	0	0	0	0	36.33618478268205	291.9006844208791	4	5.291136409057949
216	0x134bc8cc801a26bcf4d64148883d2	3031	1	private car	20.831402827537662	2018-01-01 08:02:00.000000	2018-01-01 08:22:49.884170	1	46	0	0	0	0	0	0	0	0	25.1265313667317	8.723681609319142	1	0.9924853356547138
217	0x134bc8cc801a26bcf4d64148883d2	31	2	services	491.83214115864513	2018-01-01 08:22:49.884170	2018-01-01 16:34:39.812640	1	46	0	0	0	0	0	0	0	0	31.257964414982627	256.2278594413607	4	4.285368942592917
218	0x134bc8cc801a26bcf4d64148883d2	3140	3	private car	15.097070428882029	2018-01-01 16:34:39.812640	2018-01-01 16:49:45.636866	1	46	0	0	0	0	0	0	0	0	13.233056022956172	3.329672979465181	0	0.9613452890816339
219	0x134bc8cc801a26bcf4d64148883d2	40	4	running	249.24559854400295	2018-01-01 16:49:45.636866	2018-01-01 20:59:00.372779	1	46	0	0	0	0	0	0	0	0	25.474488557638857	105.82340246918419	4	1.761765283895666
220	0x134bc8cc801a26bcf4d64148883d2	4030	5	private car	19.38278835202224	2018-01-01 20:59:00.372779	2018-01-01 21:18:23.340080	1	46	0	0	0	0	0	0	0	0	3.189562660361084	1.0303769663548648	0	0.9483700809766177
221	0x134bc8cc801a26bcf4d64148883d2	30	6	stay at home	161.61099868891006	2018-01-01 21:18:23.340080	2018-01-02 00:00:00.000001	1	46	0	0	0	0	0	0	0	0	2.32061837504406	6.250624219445103	1	0.9780848922105743
222	0x207052d11c8f1b206cdb1a7e2bc1	39	0	stay at home	490.0	2018-01-01 00:00:00.000000	2018-01-01 08:10:00.000000	1	46	0	0	0	0	0	0	0	0	43.00945865602414	351.2439123575304	4	7.513876582671121
223	0x207052d11c8f1b206cdb1a7e2bc1	3939	1	by foot	17.19613071962557	2018-01-01 08:10:00.000000	2018-01-01 08:27:11.767843	1	46	0	0	0	0	0	0	0	0	89.08521661133949	25.53201716724589	4	1.09613923693778
224	0x207052d11c8f1b206cdb1a7e2bc1	39	2	services	487.1274860836089	2018-01-01 08:27:11.767843	2018-01-01 16:34:19.417008	1	46	0	0	0	0	0	0	0	0	39.70655368962561	322.36922799785276	4	6.335078071083866
225	0x207052d11c8f1b206cdb1a7e2bc1	3939	3	by foot	19.19613071962557	2018-01-01 16:34:19.417008	2018-01-01 16:53:31.184851	1	46	0	0	0	0	0	0	0	0	73.78281466824572	23.605742587225865	3	1.0837312399924108
226	0x207052d11c8f1b206cdb1a7e2bc1	39	4	stay at home	426.48025247713997	2018-01-01 16:53:31.184851	2018-01-02 00:00:00.000000	1	46	0	0	0	0	0	0	0	0	37.52383145985068	266.7195519151128	4	4.5594981006345865
227	0x1accd30b49ecdd80cdd50af6082e9	40	0	stay at home	487.0	2018-01-01 00:00:00.000000	2018-01-01 08:07:00.000000	0	17	0	0	1	0	0	0	0	1	27.841112269197765	225.97702791832188	4	6.083801953218495
228	0x1accd30b49ecdd80cdd50af6082e9	4039	1	by foot	23.349999206680884	2018-01-01 08:07:00.000000	2018-01-01 08:30:20.999952	0	17	0	0	1	0	0	0	0	1	61.16235646404302	23.802349581902302	3	3.584991210490334
229	0x1accd30b49ecdd80cdd50af6082e9	39	2	school	358.60884634103684	2018-01-01 08:30:20.999952	2018-01-01 14:28:57.530732	0	17	0	0	1	0	0	0	0	1	39.70655368962561	237.3186901802513	4	6.332255215317193
230	0x1accd30b49ecdd80cdd50af6082e9	3940	3	by foot	27.349999206680884	2018-01-01 14:28:57.530732	2018-01-01 14:56:18.530684	0	17	0	0	1	0	0	0	0	1	56.31599623879532	25.670707540908264	4	3.5970380668606827
231	0x1accd30b49ecdd80cdd50af6082e9	40	4	stay at home	543.6911552456014	2018-01-01 14:56:18.530684	2018-01-01 23:59:59.999999	0	17	0	0	1	0	0	0	0	1	13.148062482162722	119.14142133614	4	4.406036204555733
232	0x1278ddb8320bd11747a9b107dd3eb	40	0	stay at home	477.0	2018-01-01 00:00:00.000000	2018-01-01 07:57:00.000000	0	1	0	0	0	0	0	0	0	0	27.841112269197765	221.33684254012223	4	3.4868569373176155
233	0x1278ddb8320bd11747a9b107dd3eb	4030	1	by foot	29.064260984294187	2018-01-01 07:57:00.000000	2018-01-01 08:26:03.855659	0	1	0	0	0	0	0	0	0	0	52.985178089356396	25.666250738139336	4	1.0970091715828731
234	0x1278ddb8320bd11747a9b107dd3eb	30	2	school	368.9419194505005	2018-01-01 08:26:03.855659	2018-01-01 14:35:00.370826	0	1	0	0	0	0	0	0	0	0	34.0710171385198	209.50377434527323	4	3.2513402839137546
235	0x1278ddb8320bd11747a9b107dd3eb	3040	3	by foot	35.06426098429419	2018-01-01 14:35:00.370826	2018-01-01 15:10:04.226485	0	1	0	0	0	0	0	0	0	0	42.5909568383398	24.890340435839263	3	1.0919902098850676
236	0x1278ddb8320bd11747a9b107dd3eb	40	4	stay at home	529.9295585809111	2018-01-01 15:10:04.226485	2018-01-02 00:00:00.000000	0	1	0	0	0	0	0	0	0	0	12.884949031649851	113.8019225446624	4	1.8468276109527946
237	0xa258110d773202911906d27129e2	31	0	stay at home	470.0	2018-01-01 00:00:00.000000	2018-01-01 07:50:00.000000	1	25	0	0	0	0	0	0	0	0	33.09554835970861	259.2484621510508	4	4.362557252884105
238	0xa258110d773202911906d27129e2	3140	1	private car	26.11343090166016	2018-01-01 07:50:00.000000	2018-01-01 08:16:06.805854	1	25	0	0	0	0	0	0	0	0	16.870689299053655	7.342526321236918	1	0.9844170214309346
239	0xa258110d773202911906d27129e2	40	2	residence	484.47738304765187	2018-01-01 08:16:06.805854	2018-01-01 16:20:35.448837	1	25	0	0	0	0	0	0	0	0	16.90465812680253	136.4987421764752	4	2.1119412881009163
240	0xa258110d773202911906d27129e2	4031	3	private car	19.11343090166016	2018-01-01 16:20:35.448837	2018-01-01 16:39:42.254691	1	25	0	0	0	0	0	0	0	0	13.233056022956172	4.2154850318761765	0	0.9663912718431665
241	0xa258110d773202911906d27129e2	31	4	stay at home	105.0867943454257	2018-01-01 16:39:42.254691	2018-01-01 18:24:47.462352	1	25	0	0	0	0	0	0	0	0	26.302469163551745	46.06736946278439	4	1.2375803634639255
242	0xa258110d773202911906d27129e2	3140	5	private car	24.62422802467728	2018-01-01 18:24:47.462352	2018-01-01 18:49:24.916033	1	25	0	0	0	0	0	0	0	0	14.734093010797906	6.046927767244857	1	0.9769081370517668
243	0xa258110d773202911906d27129e2	40	6	running	264.9557049325161	2018-01-01 18:49:24.916033	2018-01-01 23:14:22.258329	1	25	0	0	0	0	0	0	0	0	28.009707945591693	123.68886522796907	4	1.9579562379926758
244	0xa258110d773202911906d27129e2	4031	7	private car	15.62422802467728	2018-01-01 23:14:22.258329	2018-01-01 23:29:59.712010	1	25	0	0	0	0	0	0	0	0	1.4325275796428827	0.37303562593299067	0	0.9446929173804384
245	0xa258110d773202911906d27129e2	31	8	stay at home	30.004799821731467	2018-01-01 23:29:59.712010	2018-01-01 23:59:59.999999	1	25	0	0	0	0	0	0	0	0	2.859645738359695	1.430051632342502	0	0.9506128521507532
246	0x1158c4ba8b8ac8044aca14ce2c1a9	39	0	stay at home	474.0	2018-01-01 00:00:00.000000	2018-01-01 07:54:00.000000	0	46	0	0	0	0	0	0	0	0	43.00945865602414	339.7747233825907	4	7.0214420361067935
247	0x1158c4ba8b8ac8044aca14ce2c1a9	3939	1	private car	20.19243625787683	2018-01-01 07:54:00.000000	2018-01-01 08:14:11.546175	0	46	0	0	0	0	0	0	0	0	29.942015876510922	10.076704116979714	2	1.000453424096993
248	0x1158c4ba8b8ac8044aca14ce2c1a9	39	2	services	476.1807243044794	2018-01-01 08:14:11.546175	2018-01-01 16:10:22.389633	0	46	0	0	0	0	0	0	0	0	39.70655368962561	315.12492492601035	4	6.06957330153314
249	0x1158c4ba8b8ac8044aca14ce2c1a9	3930	3	private car	17.90394007317128	2018-01-01 16:10:22.389633	2018-01-01 16:28:16.626037	0	46	0	0	0	0	0	0	0	0	22.67125855393744	6.765080908884462	1	0.9810632251214352
250	0x1158c4ba8b8ac8044aca14ce2c1a9	30	4	gym	239.2876115146485	2018-01-01 16:28:16.626037	2018-01-01 20:27:33.882728	0	46	0	0	0	0	0	0	0	0	26.059217702390683	103.92746603242188	4	1.7421349158449755
251	0x1158c4ba8b8ac8044aca14ce2c1a9	3039	5	private car	21.935492339354553	2018-01-01 20:27:33.882728	2018-01-01 20:49:30.012268	0	46	0	0	0	0	0	0	0	0	7.036683058459733	2.572551788721824	0	0.9570532763336017
252	0x1158c4ba8b8ac8044aca14ce2c1a9	39	6	stay at home	190.49979551046954	2018-01-01 20:49:30.012268	2018-01-01 23:59:59.999999	0	46	0	0	0	0	0	0	0	0	10.248641042167346	32.539400379884746	4	1.1424874468032533
253	0x1ecf5458a56f56c706f71e61c4bdf	39	0	stay at home	470.0	2018-01-01 00:00:00.000000	2018-01-01 07:50:00.000000	0	25	0	0	0	0	0	0	0	1	43.00945865602414	336.9074261388557	4	7.903461058202022
254	0x1ecf5458a56f56c706f71e61c4bdf	3939	1	by foot	23.221477365981364	2018-01-01 07:50:00.000000	2018-01-01 08:13:13.288642	0	25	0	0	0	0	0	0	0	1	87.33087963982352	33.79920074845675	4	2.151025491115133
255	0x1ecf5458a56f56c706f71e61c4bdf	39	2	agriculture	469.5936393864599	2018-01-01 08:13:13.288642	2018-01-01 16:02:48.907005	0	25	0	0	0	0	0	0	0	1	50.90583806362257	398.41762937190504	4	10.929877976251358
256	0x1ecf5458a56f56c706f71e61c4bdf	3939	3	by foot	29.221477365981364	2018-01-01 16:02:48.907005	2018-01-01 16:32:02.195647	0	25	0	0	0	0	0	0	0	1	73.78281466824572	35.93404748044233	4	2.1656399163180815
257	0x1ecf5458a56f56c706f71e61c4bdf	39	4	stay at home	109.72086845936529	2018-01-01 16:32:02.195647	2018-01-01 18:21:45.447755	0	25	0	0	0	0	0	0	0	1	37.52383145985068	68.6191229282945	4	2.414023259122316
258	0x1ecf5458a56f56c706f71e61c4bdf	3939	5	by foot	17.472472758311163	2018-01-01 18:21:45.447755	2018-01-01 18:39:13.796120	0	25	0	0	0	0	0	0	0	1	80.4878455657509	23.438694817045644	3	2.082661851774418
259	0x1ecf5458a56f56c706f71e61c4bdf	39	6	gym	237.39846615123187	2018-01-01 18:39:13.796120	2018-01-01 22:36:37.704089	0	25	0	0	0	0	0	0	0	1	35.87458259502041	141.9428480312254	4	3.1809972620725726
260	0x1ecf5458a56f56c706f71e61c4bdf	3939	7	by foot	17.472472758311163	2018-01-01 22:36:37.704089	2018-01-01 22:54:06.052454	0	25	0	0	0	0	0	0	0	1	5.205838974848557	1.5159813278699321	0	1.951095738265037
261	0x1ecf5458a56f56c706f71e61c4bdf	39	8	stay at home	65.89912575435801	2018-01-01 22:54:06.052454	2018-01-01 23:59:59.999999	0	25	0	0	0	0	0	0	0	1	2.647540964351552	2.907843915826954	0	1.9589516308337864
262	0x60ed5a02409acc1968bddaff7f0d	40	0	stay at home	479.0	2018-01-01 00:00:00.000000	2018-01-01 07:59:00.000000	0	45	0	0	0	0	0	0	0	0	27.841112269197765	222.26487961576217	4	3.5060338401808844
263	0x60ed5a02409acc1968bddaff7f0d	4039	1	by foot	27.799326448268857	2018-01-01 07:59:00.000000	2018-01-01 08:26:47.959587	0	45	0	0	0	0	0	0	0	0	59.660126744398084	27.641855655210296	4	1.1098927254578757
264	0x60ed5a02409acc1968bddaff7f0d	39	2	services	466.17762698467163	2018-01-01 08:26:47.959587	2018-01-01 16:12:58.617206	0	45	0	0	0	0	0	0	0	0	39.70655368962561	308.50511624615206	4	5.836698064428863
265	0x60ed5a02409acc1968bddaff7f0d	3940	3	by foot	26.799326448268857	2018-01-01 16:12:58.617206	2018-01-01 16:39:46.576793	0	45	0	0	0	0	0	0	0	0	49.62865161294229	22.166907262710755	3	1.0745547845880252
266	0x60ed5a02409acc1968bddaff7f0d	40	4	stay at home	126.3625937462125	2018-01-01 16:39:46.576793	2018-01-01 18:46:08.332418	0	45	0	0	0	0	0	0	0	0	12.955597037884903	27.2850474206314	4	1.1075547199573186
267	0x60ed5a02409acc1968bddaff7f0d	4040	5	by foot	15.835336257741556	2018-01-01 18:46:08.332418	2018-01-01 19:01:58.452593	0	45	0	0	0	0	0	0	0	0	28.676088942973145	7.568258516148073	1	0.9857311862090943
268	0x60ed5a02409acc1968bddaff7f0d	40	6	running	239.1273295163196	2018-01-01 19:01:58.452593	2018-01-01 23:01:06.092364	0	45	0	0	0	0	0	0	0	0	29.3424699403546	116.94310797083129	4	1.8814330895111238
269	0x60ed5a02409acc1968bddaff7f0d	4040	7	by foot	15.835336257741556	2018-01-01 23:01:06.092364	2018-01-01 23:16:56.212539	0	45	0	0	0	0	0	0	0	0	2.733511957509176	0.7214346835285859	0	0.9466400803560013
270	0x60ed5a02409acc1968bddaff7f0d	40	8	stay at home	43.0631243407754	2018-01-01 23:16:56.212539	2018-01-01 23:59:59.999999	0	45	0	0	0	0	0	0	0	0	1.390186081247524	0.9977626012262903	0	0.9481872994081801
271	0xb7a42c791616d243380dbe7fb8c6	30	0	stay at home	471.0	2018-01-01 00:00:00.000000	2018-01-01 07:51:00.000000	0	21	1	0	0	0	0	0	0	0	36.33618478268205	285.23905054405407	4	6.08687039951469
272	0xb7a42c791616d243380dbe7fb8c6	3040	1	by foot	20.69111011279377	2018-01-01 07:51:00.000000	2018-01-01 08:11:41.466607	0	21	1	0	0	0	0	0	0	0	52.985178089356396	18.27203590321435	3	2.050102451417403
273	0xb7a42c791616d243380dbe7fb8c6	40	2	university	366.1958619025203	2018-01-01 08:11:41.466607	2018-01-01 14:17:53.218321	0	21	1	0	0	0	0	0	0	0	14.815318358321319	90.42180459309512	4	2.6084851977636165
274	0xb7a42c791616d243380dbe7fb8c6	4040	3	by foot	18.4697650606394	2018-01-01 14:17:53.218321	2018-01-01 14:36:21.404225	0	21	1	0	0	0	0	0	0	0	25.852931846949172	7.958292955697892	1	1.9880060195095517
275	0xb7a42c791616d243380dbe7fb8c6	40	4	library	241.77473241766597	2018-01-01 14:36:21.404225	2018-01-01 18:38:07.888170	0	21	1	0	0	0	0	0	0	0	11.52302105178306	46.43292219063302	4	2.2402569428739687
276	0xb7a42c791616d243380dbe7fb8c6	4030	5	by foot	23.22134505215437	2018-01-01 18:38:07.888170	2018-01-01 19:01:21.168873	0	21	1	0	0	0	0	0	0	0	47.17657787011678	18.258393218363526	3	2.0500177868893035
277	0xb7a42c791616d243380dbe7fb8c6	30	6	stay at home	298.647185454226	2018-01-01 19:01:21.168873	2018-01-02 00:00:00.000000	0	21	1	0	0	0	0	0	0	0	34.38468269534511	171.1481451616908	4	3.5918853309416745
278	0xed07aa7e789de1d6c32d20d1c9ee	39	0	stay at home	472.0	2018-01-01 00:00:00.000000	2018-01-01 07:52:00.000000	1	19	0	0	0	0	0	0	0	0	43.00945865602414	338.3410747607232	4	6.962201639473389
279	0xed07aa7e789de1d6c32d20d1c9ee	3940	1	by foot	26.93543335681357	2018-01-01 07:52:00.000000	2018-01-01 08:18:56.126001	1	19	0	0	0	0	0	0	0	0	59.660126744398084	26.782856133046423	4	1.104272425614768
280	0xed07aa7e789de1d6c32d20d1c9ee	40	2	university	346.59135392061586	2018-01-01 08:18:56.126001	2018-01-01 14:05:31.607236	1	19	0	0	0	0	0	0	0	0	14.815318358321319	85.58102080959236	4	1.5631200141627617
281	0xed07aa7e789de1d6c32d20d1c9ee	4040	3	by foot	11.658216822540645	2018-01-01 14:05:31.607236	2018-01-01 14:17:11.100245	1	19	0	0	0	0	0	0	0	0	25.852931846949172	5.023318082834994	1	0.971016138698233
282	0xed07aa7e789de1d6c32d20d1c9ee	40	4	library	246.4780504318075	2018-01-01 14:17:11.100245	2018-01-01 18:23:39.783271	1	19	0	0	0	0	0	0	0	0	11.52302105178306	47.33619606546941	4	1.2468955706780658
283	0xed07aa7e789de1d6c32d20d1c9ee	4039	5	by foot	18.735837511277033	2018-01-01 18:23:39.783271	2018-01-01 18:42:23.933522	1	19	0	0	0	0	0	0	0	0	54.2487767556713	16.939937774663335	3	1.0418677670426941
284	0xed07aa7e789de1d6c32d20d1c9ee	39	6	stay at home	317.6011079569455	2018-01-01 18:42:23.933522	2018-01-01 23:59:59.999999	1	19	0	0	0	0	0	0	0	0	40.93381860201046	216.67710234845245	4	3.3921423209590293
285	0x1c479d910b947d849e7df1dee9892	31	0	stay at home	486.0	2018-01-01 00:00:00.000000	2018-01-01 08:06:00.000000	0	23	0	0	0	0	0	0	1	0	33.09554835970861	268.0739417136397	4	6.196140803103683
286	0x1c479d910b947d849e7df1dee9892	3139	1	private car	33.13837517262516	2018-01-01 08:06:00.000000	2018-01-01 08:39:08.302510	0	23	0	0	0	0	0	0	1	0	27.29404542484932	15.0746719544555	3	2.630445580631439
287	0x1c479d910b947d849e7df1dee9892	39	2	services	480.18047548269476	2018-01-01 08:39:08.302510	2018-01-01 16:39:19.131039	0	23	0	0	0	0	0	0	1	0	39.70655368962561	317.7718638410595	4	7.76526866844311
288	0x1c479d910b947d849e7df1dee9892	3939	3	private car	13.376565885716072	2018-01-01 16:39:19.131039	2018-01-01 16:52:41.724992	0	23	0	0	0	0	0	0	1	0	25.29696502911282	5.639775323676384	1	2.574560257339317
289	0x1c479d910b947d849e7df1dee9892	39	4	shopping	231.37306008308283	2018-01-01 16:52:41.724992	2018-01-01 20:44:04.108597	0	23	0	0	0	0	0	0	1	0	32.88605453784667	126.8157845413456	4	3.5944758552796836
290	0x1c479d910b947d849e7df1dee9892	3931	5	private car	33.144589816386976	2018-01-01 20:44:04.108597	2018-01-01 21:17:12.783986	0	23	0	0	0	0	0	0	1	0	4.772757785282759	2.6365183181027434	0	2.5574151512465155
291	0x1c479d910b947d849e7df1dee9892	31	6	stay at home	162.78693355949417	2018-01-01 21:17:12.783986	2018-01-02 00:00:00.000000	0	23	0	0	0	0	0	0	1	0	2.413661029109731	6.548541293013769	1	2.579808513342208
292	0x684eaec591faa3f100a5c9dac8ae	40	0	stay at home	482.0	2018-01-01 00:00:00.000000	2018-01-01 08:02:00.000000	0	16	0	0	0	0	0	0	1	1	27.841112269197765	223.65693522922206	4	6.134997129072714
293	0x684eaec591faa3f100a5c9dac8ae	4039	1	by foot	31.43027831022981	2018-01-01 08:02:00.000000	2018-01-01 08:33:25.816699	0	16	0	0	0	0	0	0	1	1	61.16235646404302	32.039164762905926	4	3.7391147933884676
294	0x684eaec591faa3f100a5c9dac8ae	39	2	school	350.4941000975477	2018-01-01 08:33:25.816699	2018-01-01 14:23:55.462705	0	16	0	0	0	0	0	0	1	1	39.70655368962561	231.9485467236715	4	6.312538636218543
295	0x684eaec591faa3f100a5c9dac8ae	3940	3	by foot	33.43027831022981	2018-01-01 14:23:55.462705	2018-01-01 14:57:21.279404	0	16	0	0	0	0	0	0	1	1	56.31599623879532	31.37765712634638	4	3.7346701064974934
296	0x684eaec591faa3f100a5c9dac8ae	40	4	stay at home	542.6453432819926	2018-01-01 14:57:21.279404	2018-01-02 00:00:00.000001	0	16	0	0	0	0	0	0	1	1	13.148062482162722	118.91224798543796	4	4.503456388941926
297	0x19fafad8c3b33d270ab26efebfd42	39	0	stay at home	481.0	2018-01-01 00:00:00.000000	2018-01-01 08:01:00.000000	0	16	0	0	0	0	0	0	0	0	43.00945865602414	344.79249355912685	4	7.232781198313248
298	0x19fafad8c3b33d270ab26efebfd42	3930	1	private car	23.940859475282444	2018-01-01 08:01:00.000000	2018-01-01 08:24:56.451569	0	16	0	0	0	0	0	0	0	0	28.375988780055923	11.322425997591838	2	1.0078461586814167
299	0x19fafad8c3b33d270ab26efebfd42	30	2	school	367.5196822267925	2018-01-01 08:24:56.451569	2018-01-01 14:32:27.632503	0	16	0	0	0	0	0	0	0	0	34.0710171385198	208.69615653153997	4	3.235858544280912
300	0x19fafad8c3b33d270ab26efebfd42	3039	3	private car	18.940859475282444	2018-01-01 14:32:27.632503	2018-01-01 14:51:24.084072	0	16	0	0	0	0	0	0	0	0	25.263587703909213	7.975234409020297	1	0.9881049475659679
301	0x19fafad8c3b33d270ab26efebfd42	39	4	stay at home	548.5985988226427	2018-01-01 14:51:24.084072	2018-01-02 00:00:00.000001	0	16	0	0	0	0	0	0	0	0	44.13335083501195	403.52490715726105	4	10.234170816265129
302	0xc8ca257f31c73ce40c11d6b2f74	31	0	stay at home	487.0	2018-01-01 00:00:00.000000	2018-01-01 08:07:00.000000	0	71	0	0	1	0	0	0	1	0	33.09554835970861	268.62553418630154	4	7.711148263631369
303	0xc8ca257f31c73ce40c11d6b2f74	3139	1	private car	36.384469789487966	2018-01-01 08:07:00.000000	2018-01-01 08:43:23.068187	0	71	0	0	1	0	0	0	1	0	27.29404542484932	16.551322853222374	3	4.139477640332087
304	0xc8ca257f31c73ce40c11d6b2f74	39	2	agriculture	466.02817112842956	2018-01-01 08:43:23.068187	2018-01-01 16:29:24.758455	0	71	0	0	1	0	0	0	1	0	50.90583806362257	395.3925768758337	4	12.853928523421168
305	0xc8ca257f31c73ce40c11d6b2f74	3930	3	private car	22.44727016702884	2018-01-01 16:29:24.758455	2018-01-01 16:51:51.594665	0	71	0	0	1	0	0	0	1	0	22.67125855393744	8.48179776311329	1	4.091067558209936
306	0xc8ca257f31c73ce40c11d6b2f74	30	4	shopping	253.875098385765	2018-01-01 16:51:51.594665	2018-01-01 21:05:44.100568	0	71	0	0	1	0	0	0	1	0	26.059217702390683	110.26310763417506	4	4.908603437778811
307	0xc8ca257f31c73ce40c11d6b2f74	3031	5	private car	29.937199622459122	2018-01-01 21:05:44.100568	2018-01-01 21:35:40.332545	0	71	0	0	1	0	0	0	1	0	1.5958245182540864	0.7962419527564542	0	4.047058692841544
308	0xc8ca257f31c73ce40c11d6b2f74	31	6	stay at home	144.3277909068297	2018-01-01 21:35:40.332545	2018-01-01 23:59:59.999999	0	71	0	0	1	0	0	0	1	0	2.413661029109731	5.805972738821878	1	4.07551796673463
309	0xd9dda853446fd4edfc115f72bf9b	31	0	stay at home	478.0	2018-01-01 00:00:00.000000	2018-01-01 07:58:00.000000	1	61	1	0	0	1	0	0	0	0	33.09554835970861	263.66120193234525	4	12.73232619089403
310	0xd9dda853446fd4edfc115f72bf9b	3131	1	by foot	20.712306695093453	2018-01-01 07:58:00.000000	2018-01-01 08:18:42.738402	1	61	1	0	0	1	0	0	0	0	66.422980395507	22.929552359232012	3	9.333908984143353
311	0xd9dda853446fd4edfc115f72bf9b	31	2	services	484.6007858841928	2018-01-01 08:18:42.738402	2018-01-01 16:23:18.785555	1	61	1	0	0	1	0	0	0	0	31.257964414982627	252.46056867734524	4	12.445510862835356
312	0xd9dda853446fd4edfc115f72bf9b	3139	3	by foot	30.92926095950861	2018-01-01 16:23:18.785555	2018-01-01 16:54:14.541213	1	61	1	0	0	1	0	0	0	0	62.75057645559227	32.34714924257684	4	9.395690084916794
313	0xd9dda853446fd4edfc115f72bf9b	39	4	shopping	243.00846741713542	2018-01-01 16:54:14.541213	2018-01-01 20:57:15.049258	1	61	1	0	0	1	0	0	0	0	32.88605453784667	133.19316187730752	4	10.32558285052404
314	0xd9dda853446fd4edfc115f72bf9b	3931	5	by foot	34.211220543998095	2018-01-01 20:57:15.049258	2018-01-01 21:31:27.722491	1	61	1	0	0	1	0	0	0	0	13.920543540408048	7.937313085887129	1	9.242383523219349
315	0xd9dda853446fd4edfc115f72bf9b	31	6	stay at home	148.53795850007168	2018-01-01 21:31:27.722491	2018-01-02 00:00:00.000001	1	61	1	0	0	1	0	0	0	0	2.413661029109731	5.975338029585693	1	9.230994899187701
316	0xe343b9c1e7e19bf756e776171f44	41	0	stay at home	475.0	2018-01-01 00:00:00.000000	2018-01-01 07:55:00.000000	0	81	0	0	0	0	0	0	0	1	27.805415986137202	220.12620989025285	4	4.461998074080855
317	0xe343b9c1e7e19bf756e776171f44	4131	1	metro	22.455736210462103	2018-01-01 07:55:00.000000	2018-01-01 08:17:27.344173	0	81	0	0	0	0	0	0	0	1	43.39630810968863	16.24160079031842	3	2.0375766611632358
318	0xe343b9c1e7e19bf756e776171f44	31	2	services	480.6360830590516	2018-01-01 08:17:27.344173	2018-01-01 16:18:05.509157	0	81	0	0	0	0	0	0	0	1	31.257964414982627	250.3950930136078	4	5.1401623403378585
319	0xe343b9c1e7e19bf756e776171f44	3141	3	metro	28.455736210462103	2018-01-01 16:18:05.509157	2018-01-01 16:46:32.853330	0	81	0	0	0	0	0	0	0	1	34.120053777409204	16.181854162945623	3	2.0372103548555724
320	0xe343b9c1e7e19bf756e776171f44	41	4	stay at home	433.4524445200242	2018-01-01 16:46:32.853330	2018-01-02 00:00:00.000001	0	81	0	0	0	0	0	0	0	1	19.36196371147712	139.87484169079596	4	3.1545035254518434
321	0x651a0fc124167125c311d719ab63	30	0	stay at home	480.0	2018-01-01 00:00:00.000000	2018-01-01 08:00:00.000000	0	1	0	0	0	0	0	0	1	0	36.33618478268205	290.6894782614564	4	6.853396482790911
322	0x651a0fc124167125c311d719ab63	3039	1	private car	22.083129281595454	2018-01-01 08:00:00.000000	2018-01-01 08:22:04.987757	0	1	0	0	0	0	0	0	1	0	28.375988780055923	10.443843812051284	2	2.6026265603105747
323	0x651a0fc124167125c311d719ab63	39	2	school	349.67293270750366	2018-01-01 08:22:04.987757	2018-01-01 14:11:45.363719	0	1	0	0	0	0	0	0	1	0	39.70655368962561	231.40511793932228	4	5.300634335643192
324	0x651a0fc124167125c311d719ab63	3930	3	private car	18.083129281595454	2018-01-01 14:11:45.363719	2018-01-01 14:29:50.351476	0	1	0	0	0	0	0	0	1	0	25.263587703909213	7.614078709445258	1	2.5859981557403153
325	0x651a0fc124167125c311d719ab63	30	4	stay at home	570.1608087293054	2018-01-01 14:29:50.351476	2018-01-02 00:00:00.000000	0	1	0	0	0	0	0	0	1	0	30.815292686585373	292.82786999022943	4	6.9202096562269695
326	0x9f924f71241fd0ca517c8c5c3aef	31	0	stay at home	475.0	2018-01-01 00:00:00.000000	2018-01-01 07:55:00.000000	1	81	0	0	0	0	0	0	1	0	33.09554835970861	262.0064245143598	4	6.03424767989595
327	0x9f924f71241fd0ca517c8c5c3aef	3140	1	private car	23.15673672915134	2018-01-01 07:55:00.000000	2018-01-01 08:18:09.404204	1	81	0	0	0	0	0	0	1	0	16.870689299053655	6.511168508958271	1	2.5795921238439727
328	0x9f924f71241fd0ca517c8c5c3aef	40	2	residence	464.58612930866786	2018-01-01 08:18:09.404204	2018-01-01 16:02:44.571963	1	81	0	0	0	0	0	0	1	0	16.90465812680253	130.89449477362507	4	3.643137188535109
329	0x9f924f71241fd0ca517c8c5c3aef	4040	3	private car	23.33286327600773	2018-01-01 16:02:44.571963	2018-01-01 16:26:04.543760	1	81	0	0	0	0	0	0	1	0	8.734110362619036	3.396530048809204	0	2.5617252159624035
330	0x9f924f71241fd0ca517c8c5c3aef	40	4	gym	232.65601900639027	2018-01-01 16:26:04.543760	2018-01-01 20:18:43.904900	1	81	0	0	0	0	0	0	1	0	11.354343471404746	44.02760584147043	4	2.8227508927126896
331	0x9f924f71241fd0ca517c8c5c3aef	4031	5	private car	16.823873453143612	2018-01-01 20:18:43.904900	2018-01-01 20:35:33.337307	1	81	0	0	0	0	0	0	1	0	5.766468130328258	1.6169055016038043	0	2.551663199822323
332	0x9f924f71241fd0ca517c8c5c3aef	31	6	stay at home	204.44437822663917	2018-01-01 20:35:33.337307	2018-01-02 00:00:00.000001	1	81	0	0	0	0	0	0	1	0	12.234890564546792	41.68924323566239	4	2.8059690414339986
333	0x13c6ca62e4ce0df4697a452426ca3	31	0	stay at home	475.0	2018-01-01 00:00:00.000000	2018-01-01 07:55:00.000000	1	5	0	0	0	0	0	0	0	0	33.09554835970861	262.0064245143598	4	4.43424767989595
334	0x13c6ca62e4ce0df4697a452426ca3	3139	1	private car	30.38986910807489	2018-01-01 07:55:00.000000	2018-01-01 08:25:23.392146	1	5	0	0	0	0	0	0	0	0	26.357804577485233	13.35017051809989	2	1.0199968180800696
335	0x13c6ca62e4ce0df4697a452426ca3	39	2	school	349.93026728132304	2018-01-01 08:25:23.392146	2018-01-01 14:15:19.208183	1	5	0	0	0	0	0	0	0	0	39.70655368962561	231.57541575718156	4	3.7043607513896664
336	0x13c6ca62e4ce0df4697a452426ca3	3931	3	private car	30.38986910807489	2018-01-01 14:15:19.208183	2018-01-01 14:45:42.600329	1	5	0	0	0	0	0	0	0	0	22.93837701653772	11.618237918070914	2	1.0096096652408448
337	0x13c6ca62e4ce0df4697a452426ca3	31	4	stay at home	554.2899945025272	2018-01-01 14:45:42.600329	2018-01-01 23:59:59.999999	1	5	0	0	0	0	0	0	0	0	23.917167647383298	220.95077872973516	4	3.478910264258994
338	0x8c8b394314e7f2335c2396a7fecf	31	0	stay at home	473.0	2018-01-01 00:00:00.000000	2018-01-01 07:53:00.000000	0	15	0	0	0	0	0	0	0	0	33.09554835970861	260.9032395690362	4	4.405431210982228
339	0x8c8b394314e7f2335c2396a7fecf	3139	1	metro	24.457063893544856	2018-01-01 07:53:00.000000	2018-01-01 08:17:27.423834	0	15	0	0	0	0	0	0	0	0	58.426466813425606	23.81566386550047	3	1.0850765890042045
340	0x8c8b394314e7f2335c2396a7fecf	39	2	school	366.0568389003664	2018-01-01 08:17:27.423834	2018-01-01 14:23:30.834168	0	15	0	0	0	0	0	0	0	0	39.70655368962561	242.24759212086718	4	3.9455299088000335
341	0x8c8b394314e7f2335c2396a7fecf	3931	3	metro	22.457063893544856	2018-01-01 14:23:30.834168	2018-01-01 14:45:58.258002	0	15	0	0	0	0	0	0	0	0	50.846735719991955	19.031139880700813	3	1.0548241142672343
342	0x8c8b394314e7f2335c2396a7fecf	31	4	stay at home	554.0290333125439	2018-01-01 14:45:58.258002	2018-01-02 00:00:00.000001	0	15	0	0	0	0	0	0	0	0	23.917167647383298	220.84675452089698	4	3.476772146418423
343	0x81c597990957e9b2df154597a0f3	40	0	stay at home	482.0	2018-01-01 00:00:00.000000	2018-01-01 08:02:00.000000	1	23	0	0	0	0	0	0	0	0	27.841112269197765	223.65693522922206	4	3.534997129072714
344	0x81c597990957e9b2df154597a0f3	4030	1	by foot	30.738328106725845	2018-01-01 08:02:00.000000	2018-01-01 08:32:44.299686	1	23	0	0	0	0	0	0	0	0	54.840440461199975	28.095057540228808	4	1.1128694725317063
345	0x81c597990957e9b2df154597a0f3	30	2	industry	481.18723737646656	2018-01-01 08:32:44.299686	2018-01-01 16:33:55.533929	1	23	0	0	0	0	0	0	0	0	34.0710171385198	273.2423101915098	4	4.73869628839006
346	0x81c597990957e9b2df154597a0f3	3040	3	by foot	32.738328106725845	2018-01-01 16:33:55.533929	2018-01-01 17:06:39.833615	1	23	0	0	0	0	0	0	0	0	43.980183507137085	23.997294630844443	3	1.0862419766295663
347	0x81c597990957e9b2df154597a0f3	40	4	stay at home	413.3361064100818	2018-01-01 17:06:39.833615	2018-01-02 00:00:00.000000	1	23	0	0	0	0	0	0	0	0	14.280909121244589	98.38025620285768	4	1.6859468152594457
348	0xcfc8bca6882057ae12940f095e93	31	0	stay at home	474.0	2018-01-01 00:00:00.000000	2018-01-01 07:54:00.000000	1	37	0	0	1	0	0	0	0	0	33.09554835970861	261.454832041698	4	5.91981596067519
349	0xcfc8bca6882057ae12940f095e93	3139	1	private car	26.255049195778884	2018-01-01 07:54:00.000000	2018-01-01 08:20:15.302952	1	37	0	0	1	0	0	0	0	0	26.357804577485233	11.53375759791001	2	2.5091057144640114
350	0xcfc8bca6882057ae12940f095e93	39	2	services	466.53234067568155	2018-01-01 08:20:15.302952	2018-01-01 16:06:47.243393	1	37	0	0	1	0	0	0	0	0	39.70655368962561	308.7398572164276	4	7.3448010467465314
351	0xcfc8bca6882057ae12940f095e93	3931	3	private car	23.255049195778884	2018-01-01 16:06:47.243393	2018-01-01 16:30:02.546345	1	37	0	0	1	0	0	0	0	0	21.514483356203062	8.33867281450447	1	2.4902295998855317
352	0xcfc8bca6882057ae12940f095e93	31	4	stay at home	128.77606731571012	2018-01-01 16:30:02.546345	2018-01-01 18:38:49.110384	1	37	0	0	1	0	0	0	0	0	26.302469163551745	56.45214232624882	4	2.81591489472241
353	0xcfc8bca6882057ae12940f095e93	3130	5	private car	21.46587456010855	2018-01-01 18:38:49.110384	2018-01-01 19:00:17.062858	1	37	0	0	1	0	0	0	0	0	21.387925797109386	7.651842204360996	1	2.4862182375903603
354	0xcfc8bca6882057ae12940f095e93	30	6	shopping	219.14494100052434	2018-01-01 19:00:17.062858	2018-01-01 22:39:25.759318	1	37	0	0	1	0	0	0	0	0	30.13489045210021	110.06514650304607	4	3.3064886989822266
355	0xcfc8bca6882057ae12940f095e93	3031	7	private car	18.46587456010855	2018-01-01 22:39:25.759318	2018-01-01 22:57:53.711792	1	37	0	0	1	0	0	0	0	0	2.4720605959145363	0.760812681152417	0	2.446860411827048
356	0xcfc8bca6882057ae12940f095e93	31	8	stay at home	62.10480349630916	2018-01-01 22:57:53.711792	2018-01-02 00:00:00.000002	1	37	0	0	1	0	0	0	0	0	3.0950072674775004	3.2035803027723158	0	2.4606291540191703
357	0x1ae0eb7b3d266edeeca9167929cd5	39	0	stay at home	483.0	2018-01-01 00:00:00.000000	2018-01-01 08:03:00.000000	0	29	0	0	1	0	0	0	1	0	43.00945865602414	346.2261421809943	4	10.39432391843807
358	0x1ae0eb7b3d266edeeca9167929cd5	3939	1	by foot	25.043162868605044	2018-01-01 08:03:00.000000	2018-01-01 08:28:02.589772	0	29	0	0	1	0	0	0	1	0	89.08521661133949	37.18292647971224	4	4.274275187427856
359	0x1ae0eb7b3d266edeeca9167929cd5	39	2	services	483.78184545057115	2018-01-01 08:28:02.589772	2018-01-01 16:31:49.500499	0	29	0	0	1	0	0	0	1	0	39.70655368962561	320.1551636741544	4	9.35272280270731
360	0x1ae0eb7b3d266edeeca9167929cd5	3939	3	by foot	24.043162868605044	2018-01-01 16:31:49.500499	2018-01-01 16:55:52.090271	0	29	0	0	1	0	0	0	1	0	73.78281466824572	29.566203832878887	4	4.222587473118336
361	0x1ae0eb7b3d266edeeca9167929cd5	39	4	stay at home	424.1318288122187	2018-01-01 16:55:52.090271	2018-01-02 00:00:00.000000	0	29	0	0	1	0	0	0	1	0	37.52383145985068	265.250854351799	4	7.620092911249873
362	0x5995ab3fe5895506bbe5c439cca	40	0	stay at home	477.0	2018-01-01 00:00:00.000000	2018-01-01 07:57:00.000000	1	23	0	0	0	0	0	0	0	0	27.841112269197765	221.33684254012223	4	3.4868569373176155
363	0x5995ab3fe5895506bbe5c439cca	4039	1	by foot	26.05005495927612	2018-01-01 07:57:00.000000	2018-01-01 08:23:03.003298	1	23	0	0	0	0	0	0	0	0	59.660126744398084	25.902493009482487	4	1.0985418765447792
364	0x5995ab3fe5895506bbe5c439cca	39	2	services	476.2973338911139	2018-01-01 08:23:03.003298	2018-01-01 16:19:20.843331	1	23	0	0	0	0	0	0	0	0	39.70655368962561	315.2020943395508	4	6.072342090653312
365	0x5995ab3fe5895506bbe5c439cca	3940	3	by foot	26.05005495927612	2018-01-01 16:19:20.843331	2018-01-01 16:45:23.846629	1	23	0	0	0	0	0	0	0	0	49.62865161294229	21.547151701198572	3	1.0706261524832912
366	0x5995ab3fe5895506bbe5c439cca	40	4	stay at home	109.75076592730349	2018-01-01 16:45:23.846629	2018-01-01 18:35:08.892585	1	23	0	0	0	0	0	0	0	0	12.955597037884903	23.698111632556206	3	1.0843230115324634
367	0x5995ab3fe5895506bbe5c439cca	4030	5	by foot	22.601276525104723	2018-01-01 18:35:08.892585	2018-01-01 18:57:44.969177	1	23	0	0	0	0	0	0	0	0	45.87675519879	17.281220505373142	3	1.043971315164344
368	0x5995ab3fe5895506bbe5c439cca	30	6	gym	245.45650896098675	2018-01-01 18:57:44.969177	2018-01-01 23:03:12.359715	1	23	0	0	0	0	0	0	0	0	28.411523378600506	116.22988904624565	4	1.8735193065389095
369	0x5995ab3fe5895506bbe5c439cca	3040	7	by foot	22.601276525104723	2018-01-01 23:03:12.359715	2018-01-01 23:25:48.436307	1	23	0	0	0	0	0	0	0	0	4.832942309424025	1.8205110927528438	0	0.9528090340152809
370	0x5995ab3fe5895506bbe5c439cca	40	8	stay at home	34.19272825183407	2018-01-01 23:25:48.436307	2018-01-02 00:00:00.000002	1	23	0	0	0	0	0	0	0	0	1.390186081247524	0.7922375815929784	0	0.9470362801733403
371	0x93f018fd0aa2ca53aeb59f599cff	39	0	stay at home	471.0	2018-01-01 00:00:00.000000	2018-01-01 07:51:00.000000	0	46	0	0	0	0	0	0	0	0	43.00945865602414	337.6242504497895	4	6.932769136315937
372	0x93f018fd0aa2ca53aeb59f599cff	3931	1	private car	20.671043033294463	2018-01-01 07:51:00.000000	2018-01-01 08:11:40.262582	0	46	0	0	0	0	0	0	0	0	26.357804577485233	9.080721878072717	1	0.9945817979928617
373	0x93f018fd0aa2ca53aeb59f599cff	31	2	services	474.14125224946986	2018-01-01 08:11:40.262582	2018-01-01 16:05:48.737717	0	46	0	0	0	0	0	0	0	0	31.257964414982627	247.01150650815384	4	4.058193823066378
374	0x93f018fd0aa2ca53aeb59f599cff	3139	3	private car	24.671043033294463	2018-01-01 16:05:48.737717	2018-01-01 16:30:29.000299	0	46	0	0	0	0	0	0	0	0	21.514483356203062	8.84641241199972	1	0.9932054851638096
375	0x93f018fd0aa2ca53aeb59f599cff	39	4	stay at home	449.51666168394115	2018-01-01 16:30:29.000299	2018-01-02 00:00:00.000000	0	46	0	0	0	0	0	0	0	0	37.52383145985068	281.12645752371543	4	4.964722297780236
376	0x1deb62cccba268b0ff92b540815c3	40	0	stay at home	489.0	2018-01-01 00:00:00.000000	2018-01-01 08:09:00.000000	1	71	0	0	0	0	0	0	0	1	27.841112269197765	226.9050649939618	4	4.603512031140686
377	0x1deb62cccba268b0ff92b540815c3	4030	1	by foot	30.944120952139695	2018-01-01 08:09:00.000000	2018-01-01 08:39:56.647257	1	71	0	0	0	0	0	0	0	1	54.840440461199975	28.283153711666458	4	2.114107279946256
378	0x1deb62cccba268b0ff92b540815c3	30	2	industry	494.96281355327164	2018-01-01 08:39:56.647257	2018-01-01 16:54:54.416070	1	71	0	0	0	0	0	0	0	1	34.0710171385198	281.0647750583916	4	5.962912771027902
379	0x1deb62cccba268b0ff92b540815c3	3040	3	by foot	25.916752733927236	2018-01-01 16:54:54.416070	2018-01-01 17:20:49.421234	1	71	0	0	0	0	0	0	0	1	43.980183507137085	18.997059019120275	3	2.0546116752130015
380	0x1deb62cccba268b0ff92b540815c3	40	4	running	249.55822780788807	2018-01-01 17:20:49.421234	2018-01-01 21:30:22.914902	1	71	0	0	0	0	0	0	0	1	28.080439283346102	116.79507772698094	4	2.8797878211205195
381	0x1deb62cccba268b0ff92b540815c3	4040	5	by foot	12.470243841662624	2018-01-01 21:30:22.914902	2018-01-01 21:42:51.129532	1	71	0	0	0	0	0	0	0	1	2.1726934723380884	0.45156695655407714	0	1.9451314701748799
382	0x1deb62cccba268b0ff92b540815c3	40	6	stay at home	137.1478411111109	2018-01-01 21:42:51.129532	2018-01-01 23:59:59.999999	1	71	0	0	0	0	0	0	0	1	1.1049698230747993	2.5257370954605816	0	1.9567885204015465
383	0xca54f35920987e167202083e9693	31	0	stay at home	482.0	2018-01-01 00:00:00.000000	2018-01-01 08:02:00.000000	0	29	0	0	0	0	1	0	0	1	33.09554835970861	265.8675718229925	4	31.77779780729727
384	0xca54f35920987e167202083e9693	3139	1	private car	27.589512146929827	2018-01-01 08:02:00.000000	2018-01-01 08:29:35.370729	0	29	0	0	0	0	1	0	0	1	27.29404542484932	12.550489963128912	2	28.256387572265734
385	0xca54f35920987e167202083e9693	39	2	services	488.11272457109243	2018-01-01 08:29:35.370729	2018-01-01 16:37:42.134203	0	29	0	0	0	0	1	0	0	1	39.70655368962561	323.02123507952535	4	33.60073651260548
386	0xca54f35920987e167202083e9693	3931	3	private car	25.589512146929827	2018-01-01 16:37:42.134203	2018-01-01 17:03:17.504932	0	29	0	0	0	0	1	0	0	1	22.465580628671898	9.581387473087183	1	28.23872905778183
387	0xca54f35920987e167202083e9693	31	4	stay at home	416.70825113504793	2018-01-01 17:03:17.504932	2018-01-02 00:00:00.000000	0	29	0	0	0	0	1	0	0	1	30.177676154845706	209.58811089675987	4	30.49416125019759
388	0x67432217ae215cd9ad3b5b7311f3	40	0	stay at home	477.0	2018-01-01 00:00:00.000000	2018-01-01 07:57:00.000000	1	40	0	0	0	0	0	1	0	0	27.841112269197765	221.33684254012223	4	4.486856937317615
389	0x67432217ae215cd9ad3b5b7311f3	4039	1	by foot	25.48793899468758	2018-01-01 07:57:00.000000	2018-01-01 08:22:29.276340	1	40	0	0	0	0	0	1	0	0	59.660126744398084	25.34356118127579	4	2.094919064218888
390	0x67432217ae215cd9ad3b5b7311f3	39	2	agriculture	458.71313578834264	2018-01-01 08:22:29.276340	2018-01-01 16:01:12.064487	1	40	0	0	0	0	0	1	0	0	50.90583806362257	389.1862768016313	4	10.402643713941334
391	0x67432217ae215cd9ad3b5b7311f3	3940	3	by foot	33.570101512031414	2018-01-01 16:01:12.064487	2018-01-01 16:34:46.270578	1	40	0	0	0	0	0	1	0	0	49.62865161294229	27.76731454252857	4	2.1107159739305965
392	0x67432217ae215cd9ad3b5b7311f3	40	4	running	246.83748910321722	2018-01-01 16:34:46.270578	2018-01-01 20:41:36.519924	1	40	0	0	0	0	0	1	0	0	25.474488557638857	104.80097986260355	4	2.7511518842721108
393	0x67432217ae215cd9ad3b5b7311f3	4040	5	by foot	15.08216251734384	2018-01-01 20:41:36.519924	2018-01-01 20:56:41.449675	1	40	0	0	0	0	0	1	0	0	9.580361672656169	2.4082095286988734	0	1.9561241774027205
394	0x67432217ae215cd9ad3b5b7311f3	40	6	stay at home	183.30917208437722	2018-01-01 20:56:41.449675	2018-01-02 00:00:00.000000	1	40	0	0	0	0	0	1	0	0	4.8722982220937086	14.885615887336346	2	2.0292948847455645
395	0x5af2de1b9d9b8ca8d3b2eaa1ad8b	31	0	stay at home	470.0	2018-01-01 00:00:00.000000	2018-01-01 07:50:00.000000	0	9	0	0	0	0	0	0	0	0	33.09554835970861	259.2484621510508	4	4.362557252884105
396	0x5af2de1b9d9b8ca8d3b2eaa1ad8b	3139	1	private car	30.83536402425172	2018-01-01 07:50:00.000000	2018-01-01 08:20:50.121841	0	9	0	0	0	0	0	0	0	0	26.357804577485233	13.54587498378076	2	1.0211772425756325
397	0x5af2de1b9d9b8ca8d3b2eaa1ad8b	39	2	school	364.2005136213636	2018-01-01 08:20:50.121841	2018-01-01 14:25:02.152658	0	9	0	0	0	0	0	0	0	0	39.70655368962561	241.01912079826494	4	3.916988050168008
398	0x5af2de1b9d9b8ca8d3b2eaa1ad8b	3931	3	private car	27.83536402425172	2018-01-01 14:25:02.152658	2018-01-01 14:52:52.274499	0	9	0	0	0	0	0	0	0	0	22.93837701653772	10.641634573014278	2	1.0037992592840252
399	0x5af2de1b9d9b8ca8d3b2eaa1ad8b	31	4	stay at home	547.128758330133	2018-01-01 14:52:52.274499	2018-01-01 23:59:59.999999	0	9	0	0	0	0	0	0	0	0	23.917167647383298	218.09617062810753	4	3.4207108091512723
400	0x1b303a1d1e25bc77c0a18c357d0f8	41	0	stay at home	482.0	2018-01-01 00:00:00.000000	2018-01-01 08:02:00.000000	0	3	0	0	0	0	0	0	1	0	27.805415986137202	223.37017508863553	4	5.129011257812758
401	0x1b303a1d1e25bc77c0a18c357d0f8	4139	1	private car	33.95895858826475	2018-01-01 08:02:00.000000	2018-01-01 08:35:57.537515	0	3	0	0	0	0	0	0	1	0	23.81977292758857	13.481578040497501	2	2.6207892741136103
402	0x1b303a1d1e25bc77c0a18c357d0f8	39	2	school	364.74076058377784	2018-01-01 08:35:57.537515	2018-01-01 14:40:41.983150	0	3	0	0	0	0	0	0	1	0	39.70655368962561	241.37664321524426	4	5.525273229417971
403	0x1b303a1d1e25bc77c0a18c357d0f8	3941	3	private car	32.95895858826475	2018-01-01 14:40:41.983150	2018-01-01 15:13:39.520665	0	3	0	0	0	0	0	0	1	0	19.940625668017372	10.953704260271229	2	2.6056523065223756
404	0x1b303a1d1e25bc77c0a18c357d0f8	41	4	stay at home	526.3413222396927	2018-01-01 15:13:39.520665	2018-01-01 23:59:59.999999	0	3	0	0	0	0	0	0	1	0	19.261314543136145	168.9670960784817	4	4.158690330211959
405	0x10c93f79fd8a21bf75938ecc0b236	31	0	stay at home	474.0	2018-01-01 00:00:00.000000	2018-01-01 07:54:00.000000	0	5	0	0	0	0	0	0	0	0	33.09554835970861	261.454832041698	4	4.41981596067519
406	0x10c93f79fd8a21bf75938ecc0b236	3139	1	private car	18.65703030651536	2018-01-01 07:54:00.000000	2018-01-01 08:12:39.421818	0	5	0	0	0	0	0	0	0	0	26.357804577485233	8.195972646922522	1	0.9893948338928907
407	0x10c93f79fd8a21bf75938ecc0b236	39	2	school	360.96956371055967	2018-01-01 08:12:39.421818	2018-01-01 14:13:37.595641	0	5	0	0	0	0	0	0	0	0	39.70655368962561	238.88095602990114	4	3.867802244062065
408	0x10c93f79fd8a21bf75938ecc0b236	3931	3	private car	24.65703030651536	2018-01-01 14:13:37.595641	2018-01-01 14:38:17.017459	0	5	0	0	0	0	0	0	0	0	22.93837701653772	9.426537621317433	1	0.9966165740710147
409	0x10c93f79fd8a21bf75938ecc0b236	31	4	stay at home	561.7163756764096	2018-01-01 14:38:17.017459	2018-01-02 00:00:00.000000	0	5	0	0	0	0	0	0	0	0	23.917167647383298	223.91107878888712	4	3.540310643307148
410	0x29abdbb6c210ed758b32b4cf7fef	40	0	stay at home	487.0	2018-01-01 00:00:00.000000	2018-01-01 08:07:00.000000	1	11	0	0	0	0	0	0	0	0	27.841112269197765	225.97702791832188	4	3.5838019532184946
411	0x29abdbb6c210ed758b32b4cf7fef	4039	1	by foot	31.65251402481475	2018-01-01 08:07:00.000000	2018-01-01 08:38:39.150841	1	11	0	0	0	0	0	0	0	0	61.16235646404302	32.265705762814015	4	1.1406409269654827
412	0x29abdbb6c210ed758b32b4cf7fef	39	2	school	350.30502102555226	2018-01-01 08:38:39.150841	2018-01-01 14:28:57.452103	1	11	0	0	0	0	0	0	0	0	39.70655368962561	231.82341875160864	4	3.7097942053398336
413	0x29abdbb6c210ed758b32b4cf7fef	3940	3	by foot	24.65251402481475	2018-01-01 14:28:57.452103	2018-01-01 14:53:36.602944	1	11	0	0	0	0	0	0	0	0	56.31599623879532	23.138848118305273	3	1.080744972161222
414	0x29abdbb6c210ed758b32b4cf7fef	40	4	stay at home	546.3899509248182	2018-01-01 14:53:36.602944	2018-01-01 23:59:59.999999	1	11	0	0	0	0	0	0	0	0	13.148062482162722	119.73282023975555	4	1.9127097762222047
415	0x41ad9bae69a7b0107ab274b33423	39	0	stay at home	475.0	2018-01-01 00:00:00.000000	2018-01-01 07:55:00.000000	0	1	0	0	0	0	0	0	1	0	43.00945865602414	340.4915476935244	4	8.651250992792665
416	0x41ad9bae69a7b0107ab274b33423	3939	1	private car	21.758891943398925	2018-01-01 07:55:00.000000	2018-01-01 08:16:45.533517	0	1	0	0	0	0	0	0	1	0	29.942015876510922	10.85841813374227	2	2.6050861418992186
417	0x41ad9bae69a7b0107ab274b33423	39	2	school	372.58898235737433	2018-01-01 08:16:45.533517	2018-01-01 14:29:20.872458	0	1	0	0	0	0	0	0	1	0	39.70655368962561	246.57040720226755	4	5.647628307766457
418	0x41ad9bae69a7b0107ab274b33423	3939	3	private car	17.758891943398925	2018-01-01 14:29:20.872458	2018-01-01 14:47:06.405975	0	1	0	0	0	0	0	0	1	0	29.752820787648503	8.806285489652717	1	2.5929699742995047
419	0x41ad9bae69a7b0107ab274b33423	39	4	stay at home	552.8932337558279	2018-01-01 14:47:06.405975	2018-01-02 00:00:00.000000	0	1	0	0	0	0	0	0	1	0	44.13335083501195	406.6838509941704	4	12.027030901170274
420	0x1b0674a19b0dae586b8dea4f50e8a	40	0	stay at home	473.0	2018-01-01 00:00:00.000000	2018-01-01 07:53:00.000000	0	37	0	0	0	0	0	0	0	0	27.841112269197765	219.4807683888424	4	3.448817232756065
421	0x1b0674a19b0dae586b8dea4f50e8a	4030	1	private car	26.571819689248407	2018-01-01 07:53:00.000000	2018-01-01 08:19:34.309181	0	37	0	0	0	0	0	0	0	0	18.166346773493622	8.045214847960535	1	0.9885136968723913
422	0x1b0674a19b0dae586b8dea4f50e8a	30	2	industry	498.7766228742902	2018-01-01 08:19:34.309181	2018-01-01 16:38:20.906553	0	37	0	0	0	0	0	0	0	0	34.0710171385198	283.2304477707161	4	5.026841961720309
423	0x1b0674a19b0dae586b8dea4f50e8a	3030	3	private car	23.280413622553233	2018-01-01 16:38:20.906553	2018-01-01 17:01:37.731370	0	37	0	0	0	0	0	0	0	0	20.976995346439434	8.13921880372474	1	0.9890630314625459
424	0x1b0674a19b0dae586b8dea4f50e8a	30	4	shopping	234.4576213812908	2018-01-01 17:01:37.731370	2018-01-01 20:56:05.188653	0	37	0	0	0	0	0	0	0	0	28.480970198351844	111.29300878895006	4	1.8196454636906152
425	0x1b0674a19b0dae586b8dea4f50e8a	3040	5	private car	26.291406066695178	2018-01-01 20:56:05.188653	2018-01-01 21:22:22.673017	0	37	0	0	0	0	0	0	0	0	3.189562660361084	1.3976347846453636	0	0.9504307477916134
426	0x1b0674a19b0dae586b8dea4f50e8a	40	6	stay at home	157.62211636592224	2018-01-01 21:22:22.673017	2018-01-01 23:59:59.999999	0	37	0	0	0	0	0	0	0	0	1.1049698230747993	2.9027947005588084	0	0.9589230153172389
427	0x12550adb01ff2e54b0293f1cc4c57	31	0	stay at home	472.0	2018-01-01 00:00:00.000000	2018-01-01 07:52:00.000000	0	56	0	0	0	0	0	0	0	0	33.09554835970861	260.3516470963744	4	4.391093277949863
428	0x12550adb01ff2e54b0293f1cc4c57	3131	1	private car	30.050073295335046	2018-01-01 07:52:00.000000	2018-01-01 08:22:03.004398	0	56	0	0	0	0	0	0	0	0	22.77359327845954	11.405802453597646	2	1.00834290214552
429	0x12550adb01ff2e54b0293f1cc4c57	31	2	services	486.22205425755595	2018-01-01 08:22:03.004398	2018-01-01 16:28:16.327653	0	56	0	0	0	0	0	0	0	0	31.257964414982627	253.30519449604063	4	4.211983595133804
430	0x12550adb01ff2e54b0293f1cc4c57	3131	3	private car	23.050073295335046	2018-01-01 16:28:16.327653	2018-01-01 16:51:19.332051	0	56	0	0	0	0	0	0	0	0	17.732001683293312	6.812065641215255	1	0.9813356843567118
431	0x12550adb01ff2e54b0293f1cc4c57	31	4	stay at home	119.47068563493082	2018-01-01 16:51:19.332051	2018-01-01 18:50:47.573189	0	56	0	0	0	0	0	0	0	0	26.302469163551745	52.37290041435254	4	1.284569755229146
432	0x12550adb01ff2e54b0293f1cc4c57	3130	5	private car	25.19968684624408	2018-01-01 18:50:47.573189	2018-01-01 19:15:59.554400	0	56	0	0	0	0	0	0	0	0	21.387925797109386	8.982817206297696	1	0.9940064829038345
433	0x12550adb01ff2e54b0293f1cc4c57	30	6	shopping	234.20389779707418	2018-01-01 19:15:59.554400	2018-01-01 23:10:11.788268	0	56	0	0	0	0	0	0	0	0	30.13489045210021	117.62848005949506	4	1.8890693816604467
434	0x12550adb01ff2e54b0293f1cc4c57	3031	7	private car	23.19968684624408	2018-01-01 23:10:11.788268	2018-01-01 23:33:23.769479	0	56	0	0	0	0	0	0	0	0	2.1523322717279734	0.8322239115525684	0	0.9472601094855116
435	0x12550adb01ff2e54b0293f1cc4c57	31	8	stay at home	26.603842027280734	2018-01-01 23:33:23.769479	2018-01-02 00:00:00.000001	0	56	0	0	0	0	0	0	0	0	2.859645738359695	1.267959391288465	0	0.9497026342204904
436	0x1838a3843c1763f01cbe25a43ead5	40	0	stay at home	476.0	2018-01-01 00:00:00.000000	2018-01-01 07:56:00.000000	0	11	0	0	0	0	0	0	0	0	27.841112269197765	220.87282400230228	4	3.4773078561786503
437	0x1838a3843c1763f01cbe25a43ead5	4039	1	private car	16.48829723198422	2018-01-01 07:56:00.000000	2018-01-01 08:12:29.297834	0	11	0	0	0	0	0	0	0	0	20.454900598079345	5.621108015197066	1	0.9744527460857437
438	0x1838a3843c1763f01cbe25a43ead5	39	2	school	369.18195366459776	2018-01-01 08:12:29.297834	2018-01-01 14:21:40.215054	0	11	0	0	0	0	0	0	0	0	39.70655368962561	244.31571774040373	4	3.9940505517874505
439	0x1838a3843c1763f01cbe25a43ead5	3940	3	private car	19.48829723198422	2018-01-01 14:21:40.215054	2018-01-01 14:41:09.512888	0	11	0	0	0	0	0	0	0	0	19.308341567586968	6.27144499209685	1	0.9782052537112731
440	0x1838a3843c1763f01cbe25a43ead5	40	4	stay at home	558.8414518714337	2018-01-01 14:41:09.512888	2018-01-02 00:00:00.000000	0	11	0	0	0	0	0	0	0	0	13.148062482162722	122.46137211380237	4	1.9438036720464262
441	0x14f3c13b4a786ef79a82680876206	30	0	stay at home	473.0	2018-01-01 00:00:00.000000	2018-01-01 07:53:00.000000	0	56	0	0	0	0	0	0	0	1	36.33618478268205	286.45025670347684	4	6.12341401742675
442	0x14f3c13b4a786ef79a82680876206	3039	1	private car	20.4761332505434	2018-01-01 07:53:00.000000	2018-01-01 08:13:28.567995	0	56	0	0	0	0	0	0	0	1	27.653462051925207	9.43726623023443	1	1.9966797676233499
443	0x14f3c13b4a786ef79a82680876206	39	2	services	474.95819617427685	2018-01-01 08:13:28.567995	2018-01-01 16:08:26.059765	0	56	0	0	0	0	0	0	0	1	39.70655368962561	314.3158852786942	4	7.040621367063653
444	0x14f3c13b4a786ef79a82680876206	3930	3	private car	21.4761332505434	2018-01-01 16:08:26.059765	2018-01-01 16:29:54.627760	0	56	0	0	0	0	0	0	0	1	22.67125855393744	8.114849494364705	1	1.988920594272408
445	0x14f3c13b4a786ef79a82680876206	30	4	stay at home	116.81351094504103	2018-01-01 16:29:54.627760	2018-01-01 18:26:43.438417	0	56	0	0	0	0	0	0	0	1	29.73423558349706	57.889340896254375	4	2.3271396732333236
446	0x14f3c13b4a786ef79a82680876206	3039	5	private car	15.869727031662038	2018-01-01 18:26:43.438417	2018-01-01 18:42:35.622039	0	56	0	0	0	0	0	0	0	1	24.72542537446958	6.539762523909372	1	1.9797576797208203
447	0x14f3c13b4a786ef79a82680876206	39	6	shopping	235.36513972477982	2018-01-01 18:42:35.622039	2018-01-01 22:37:57.530422	0	56	0	0	0	0	0	0	0	1	35.87458259502041	140.72710241741888	4	3.1653828357916804
448	0x14f3c13b4a786ef79a82680876206	3930	7	private car	24.869727031662038	2018-01-01 22:37:57.530422	2018-01-01 23:02:49.714044	0	56	0	0	0	0	0	0	0	1	2.197235355208147	0.9107440584723933	0	1.947699791403254
449	0x14f3c13b4a786ef79a82680876206	30	8	stay at home	57.17143259149134	2018-01-01 23:02:49.714044	2018-01-01 23:59:59.999999	0	56	0	0	0	0	0	0	0	1	3.5256066677666267	3.359399732505535	0	1.9615141979718986
450	0x1658db7c8f0bba3b3bd733be888e2	39	0	stay at home	476.0	2018-01-01 00:00:00.000000	2018-01-01 07:56:00.000000	0	86	0	0	0	0	0	0	0	0	43.00945865602414	341.20837200445817	4	7.0811865009609996
451	0x1658db7c8f0bba3b3bd733be888e2	3939	1	by foot	23.22363622174224	2018-01-01 07:56:00.000000	2018-01-01 08:19:13.418173	0	86	0	0	0	0	0	0	0	0	87.33087963982352	33.80234299466696	4	1.1510468666340417
452	0x1658db7c8f0bba3b3bd733be888e2	39	2	services	472.58797076798936	2018-01-01 08:19:13.418173	2018-01-01 16:11:48.696419	0	86	0	0	0	0	0	0	0	0	39.70655368962561	312.74732723950643	4	5.98488248553235
453	0x1658db7c8f0bba3b3bd733be888e2	3939	3	by foot	20.22363622174224	2018-01-01 16:11:48.696419	2018-01-01 16:32:02.114592	0	86	0	0	0	0	0	0	0	0	73.78281466824572	24.86928005444715	3	1.0918543017572184
454	0x1658db7c8f0bba3b3bd733be888e2	39	4	stay at home	447.9647567885261	2018-01-01 16:32:02.114592	2018-01-01 23:59:59.999999	0	86	0	0	0	0	0	0	0	0	37.52383145985068	280.1559005614276	4	4.936326209867783
455	0x1a8cbbb4036ab3802f7de95b130b4	40	0	stay at home	483.0	2018-01-01 00:00:00.000000	2018-01-01 08:03:00.000000	0	37	0	0	0	0	0	0	0	0	27.841112269197765	224.12095376704204	4	3.544704631487707
456	0x1a8cbbb4036ab3802f7de95b130b4	4039	1	by foot	27.128979625349373	2018-01-01 08:03:00.000000	2018-01-01 08:30:07.738778	0	37	0	0	0	0	0	0	0	0	61.16235646404302	27.65453870585631	4	1.1099759226155177
457	0x1a8cbbb4036ab3802f7de95b130b4	39	2	services	500.0393652740597	2018-01-01 08:30:07.738778	2018-01-01 16:50:10.100694	0	37	0	0	0	0	0	0	0	0	39.70655368962561	330.91399840301267	4	6.663212532976663
458	0x1a8cbbb4036ab3802f7de95b130b4	3940	3	by foot	36.12897962534937	2018-01-01 16:50:10.100694	2018-01-01 17:26:17.839472	0	37	0	0	0	0	0	0	0	0	51.149225748780225	30.799488915501268	4	1.130799584604444
459	0x1a8cbbb4036ab3802f7de95b130b4	40	4	stay at home	117.90238603654046	2018-01-01 17:26:17.839472	2018-01-01 19:24:11.982634	0	37	0	0	0	0	0	0	0	0	14.280909121244589	28.06255433609552	4	1.1126557175851692
460	0x1a8cbbb4036ab3802f7de95b130b4	4040	5	by foot	22.114698009764727	2018-01-01 19:24:11.982634	2018-01-01 19:46:18.864515	0	37	0	0	0	0	0	0	0	0	29.3424699403546	10.814997693192353	2	1.0048282550064758
461	0x1a8cbbb4036ab3802f7de95b130b4	40	6	running	230.93189788966595	2018-01-01 19:46:18.864515	2018-01-01 23:37:14.778388	0	37	0	0	0	0	0	0	0	0	29.3424699403546	112.93520453494268	4	1.8373917867416558
462	0x1a8cbbb4036ab3802f7de95b130b4	4040	7	by foot	27.114698009764727	2018-01-01 23:37:14.778388	2018-01-02 00:04:21.660269	0	37	0	0	0	0	0	0	0	0	2.733511957509176	1.2353058538990356	0	0.9495193760045555
463	0x1a8cbbb4036ab3802f7de95b130b4	40	8	stay at home	-4.361004470494436	2018-01-02 00:04:21.660269	2018-01-02 00:00:00.000001	0	37	0	0	0	0	0	0	0	0	27.841112269197765	-2.023586917825149	0	0.9314065661598419
464	0x128c0f5a9d7c0123ece63419602	31	0	stay at home	482.0	2018-01-01 00:00:00.000000	2018-01-01 08:02:00.000000	1	13	0	0	0	0	0	0	1	0	33.09554835970861	265.8675718229925	4	6.136597807297269
465	0x128c0f5a9d7c0123ece63419602	3139	1	private car	17.97103138593691	2018-01-01 08:02:00.000000	2018-01-01 08:19:58.261883	1	13	0	0	0	0	0	0	1	0	27.29404542484932	8.175035782985915	1	2.589272416850948
466	0x128c0f5a9d7c0123ece63419602	39	2	school	356.1896113289166	2018-01-01 08:19:58.261883	2018-01-01 14:16:09.638563	1	13	0	0	0	0	0	0	1	0	39.70655368962561	235.71769876530843	4	5.396165960782076
467	0x128c0f5a9d7c0123ece63419602	3931	3	private car	20.97103138593691	2018-01-01 14:16:09.638563	2018-01-01 14:37:07.900446	1	13	0	0	0	0	0	0	1	0	22.93837701653772	8.01735707260444	1	2.588350961915358
468	0x128c0f5a9d7c0123ece63419602	31	4	stay at home	562.8683258992095	2018-01-01 14:37:07.900446	2018-01-02 00:00:00.000000	1	13	0	0	0	0	0	0	1	0	23.917167647383298	224.3702685655562	4	5.149931427921931
469	0x1d1ff56e74ca09c9a1368d9f8ca7	40	0	stay at home	472.0	2018-01-01 00:00:00.000000	2018-01-01 07:52:00.000000	0	66	0	0	0	0	0	0	0	0	27.841112269197765	219.0167498510224	4	3.439372326876334
470	0x1d1ff56e74ca09c9a1368d9f8ca7	4039	1	private car	23.48291539976027	2018-01-01 07:52:00.000000	2018-01-01 08:15:28.974924	0	66	0	0	0	0	0	0	0	0	20.454900598079345	8.005678337586716	1	0.9882827469776043
471	0x1d1ff56e74ca09c9a1368d9f8ca7	39	2	services	476.07283470662486	2018-01-01 08:15:28.974924	2018-01-01 16:11:33.345006	0	66	0	0	0	0	0	0	0	0	39.70655368962561	315.0535261908476	4	6.067012685065213
472	0x1d1ff56e74ca09c9a1368d9f8ca7	3940	3	private car	25.48291539976027	2018-01-01 16:11:33.345006	2018-01-01 16:37:02.319930	0	66	0	0	0	0	0	0	0	0	17.015537695865927	7.226758459753054	1	0.9837437254142756
473	0x1d1ff56e74ca09c9a1368d9f8ca7	40	4	stay at home	116.29617987747417	2018-01-01 16:37:02.319930	2018-01-01 18:33:20.090723	0	66	0	0	0	0	0	0	0	0	12.955597037884903	25.11144072563224	4	1.093418049132083
474	0x1d1ff56e74ca09c9a1368d9f8ca7	4039	5	private car	25.096450613724787	2018-01-01 18:33:20.090723	2018-01-01 18:58:25.877760	0	66	0	0	0	0	0	0	0	0	18.599580601944446	7.779724266878206	1	0.9869638862970538
475	0x1d1ff56e74ca09c9a1368d9f8ca7	39	6	free time	241.76411015530232	2018-01-01 18:58:25.877760	2018-01-01 23:00:11.724369	0	66	0	0	0	0	0	0	0	0	113.14291433814127	455.89826675563864	4	13.946920853081403
476	0x1d1ff56e74ca09c9a1368d9f8ca7	3940	7	private car	17.096450613724787	2018-01-01 23:00:11.724369	2018-01-01 23:17:17.511406	0	66	0	0	0	0	0	0	0	0	1.3534367605490092	0.38564941225876326	0	0.9447633444791926
477	0x1d1ff56e74ca09c9a1368d9f8ca7	40	8	stay at home	42.70814323362856	2018-01-01 23:17:17.511406	2018-01-02 00:00:00.000000	0	66	0	0	0	0	0	0	0	0	1.390186081247524	0.9895377713219342	0	0.9481412103339576
478	0x1b4d23b95c654da07d6cf6593cfbf	31	0	stay at home	487.0	2018-01-01 00:00:00.000000	2018-01-01 08:07:00.000000	0	25	0	0	0	0	0	0	0	0	33.09554835970861	268.62553418630154	4	4.611148263631368
479	0x1b4d23b95c654da07d6cf6593cfbf	3139	1	private car	28.941643551675217	2018-01-01 08:07:00.000000	2018-01-01 08:35:56.498613	0	25	0	0	0	0	0	0	0	0	27.29404542484932	13.165575562820345	2	1.0188846530139746
480	0x1b4d23b95c654da07d6cf6593cfbf	39	2	industry	478.37909329710425	2018-01-01 08:35:56.498613	2018-01-01 16:34:19.244211	0	25	0	0	0	0	0	0	0	0	39.70655368962561	316.5797525332648	4	6.121984676337126
481	0x1b4d23b95c654da07d6cf6593cfbf	3931	3	private car	36.94164355167521	2018-01-01 16:34:19.244211	2018-01-01 17:11:15.742824	0	25	0	0	0	0	0	0	0	0	22.465580628671898	13.83192452943028	2	1.0229050567064848
482	0x1b4d23b95c654da07d6cf6593cfbf	31	4	stay at home	111.38340209199937	2018-01-01 17:11:15.742824	2018-01-01 19:02:38.746950	0	25	0	0	0	0	0	0	0	0	30.177676154845706	56.02153728928868	4	1.3125703123718677
483	0x1b4d23b95c654da07d6cf6593cfbf	3139	5	private car	35.20902440148673	2018-01-01 19:02:38.746950	2018-01-01 19:37:51.288414	0	25	0	0	0	0	0	0	0	0	24.707225695019943	14.498621873149952	2	1.0269434388382266
484	0x1b4d23b95c654da07d6cf6593cfbf	39	6	shopping	229.10387340984732	2018-01-01 19:37:51.288414	2018-01-01 23:26:57.520819	0	25	0	0	0	0	0	0	0	0	37.39230135082316	142.7786845863642	4	2.191797593094251
485	0x1b4d23b95c654da07d6cf6593cfbf	3931	7	private car	25.20902440148673	2018-01-01 23:26:57.520819	2018-01-01 23:52:10.062283	0	25	0	0	0	0	0	0	0	0	1.8487602404744603	0.776757366910319	0	0.9469496416162655
486	0x1b4d23b95c654da07d6cf6593cfbf	31	8	stay at home	7.8322952947251	2018-01-01 23:52:10.062283	2018-01-02 00:00:00.000001	0	25	0	0	0	0	0	0	0	0	2.859645738359695	0.37329316435225535	0	0.9446943552533316
487	0x13777614023c773acaba83e323e1b	30	0	stay at home	487.0	2018-01-01 00:00:00.000000	2018-01-01 08:07:00.000000	0	5	0	0	0	0	0	0	1	0	36.33618478268205	294.92869981943596	4	6.986676640132471
488	0x13777614023c773acaba83e323e1b	3039	1	by foot	21.568703647776765	2018-01-01 08:07:00.000000	2018-01-01 08:28:34.122219	0	5	0	0	0	0	0	0	1	0	82.76330060849645	29.751618395608705	4	2.723818278780473
489	0x13777614023c773acaba83e323e1b	39	2	school	366.367757279278	2018-01-01 08:28:34.122219	2018-01-01 14:34:56.187656	0	5	0	0	0	0	0	0	1	0	39.70655368962561	242.45335040928958	4	5.550330715767091
490	0x13777614023c773acaba83e323e1b	3930	3	by foot	13.568703647776765	2018-01-01 14:34:56.187656	2018-01-01 14:48:30.309875	0	5	0	0	0	0	0	0	1	0	73.68546413640186	16.663603766928667	3	2.640167646024296
491	0x13777614023c773acaba83e323e1b	30	4	stay at home	551.4948354251685	2018-01-01 14:48:30.309875	2018-01-02 00:00:00.000001	0	5	0	0	0	0	0	0	1	0	30.815292686585373	283.2412461461133	4	6.627162776961157
492	0x9cc6388b8b22cece861f16ecdc7e	30	0	stay at home	474.0	2018-01-01 00:00:00.000000	2018-01-01 07:54:00.000000	0	26	0	0	0	0	0	0	1	1	36.33618478268205	287.05585978318817	4	7.741784156096493
493	0x9cc6388b8b22cece861f16ecdc7e	3039	1	private car	16.231953575624228	2018-01-01 07:54:00.000000	2018-01-01 08:10:13.917215	0	26	0	0	0	0	0	0	1	1	27.653462051925207	7.481161870535604	1	3.585223920346023
494	0x9cc6388b8b22cece861f16ecdc7e	39	2	services	477.65790009313207	2018-01-01 08:10:13.917215	2018-01-01 16:07:53.391221	0	26	0	0	0	0	0	0	1	1	39.70655368962561	316.10248425536287	4	8.704740997123961
495	0x9cc6388b8b22cece861f16ecdc7e	3930	3	private car	14.231953575624228	2018-01-01 16:07:53.391221	2018-01-01 16:22:07.308436	0	26	0	0	0	0	0	0	1	1	22.67125855393744	5.377604987343522	1	3.573051416888487
496	0x9cc6388b8b22cece861f16ecdc7e	30	4	stay at home	118.06935862434969	2018-01-01 16:22:07.308436	2018-01-01 18:20:11.469953	0	26	0	0	0	0	0	0	1	1	29.73423558349706	58.51170207548024	4	3.932030086420773
497	0x9cc6388b8b22cece861f16ecdc7e	3039	5	private car	21.578078070834117	2018-01-01 18:20:11.469953	2018-01-01 18:41:46.154637	0	26	0	0	0	0	0	0	1	1	24.72542537446958	8.892119317748124	1	3.593473813829236
498	0x9cc6388b8b22cece861f16ecdc7e	39	6	gym	226.5142243436277	2018-01-01 18:41:46.154637	2018-01-01 22:28:17.008098	0	26	0	0	0	0	0	0	1	1	35.87458259502041	135.4350541693742	4	4.698706431937223
499	0x9cc6388b8b22cece861f16ecdc7e	3930	7	private car	17.578078070834117	2018-01-01 22:28:17.008098	2018-01-01 22:45:51.692782	0	26	0	0	0	0	0	0	1	1	2.3212292577821945	0.6800458185599958	0	3.546408552755433
500	0x9cc6388b8b22cece861f16ecdc7e	30	8	stay at home	74.13845364597387	2018-01-01 22:45:51.692782	2018-01-02 00:00:00.000001	0	26	0	0	0	0	0	0	1	1	4.238772500402292	5.237600642281735	1	3.572246622158688
501	0xf2397cbf37d0783c65ef49ca13ae	31	0	stay at home	475.0	2018-01-01 00:00:00.000000	2018-01-01 07:55:00.000000	1	25	0	0	0	0	0	0	1	0	33.09554835970861	262.0064245143598	4	6.03424767989595
502	0xf2397cbf37d0783c65ef49ca13ae	3139	1	by foot	34.66860541337023	2018-01-01 07:55:00.000000	2018-01-01 08:29:40.116325	1	25	0	0	0	0	0	0	1	0	76.87693001766527	44.42026586956191	4	2.8255917288027095
503	0xf2397cbf37d0783c65ef49ca13ae	39	2	industry	467.40896577857194	2018-01-01 08:29:40.116325	2018-01-01 16:17:04.654272	1	25	0	0	0	0	0	0	1	0	39.70655368962561	309.31998657832077	4	7.464874716565465
504	0xf2397cbf37d0783c65ef49ca13ae	3931	3	by foot	34.66860541337023	2018-01-01 16:17:04.654272	2018-01-01 16:51:44.770597	1	25	0	0	0	0	0	0	1	0	62.75057645559227	36.25791624334081	4	2.7678731627789315
505	0xf2397cbf37d0783c65ef49ca13ae	31	4	stay at home	428.25382339468763	2018-01-01 16:51:44.770597	2018-01-02 00:00:00.000001	1	25	0	0	0	0	0	0	1	0	26.302469163551745	187.73554973353177	4	4.458843289882536
506	0x74af57ad0d616872ed289098ffc7	40	0	stay at home	490.0	2018-01-01 00:00:00.000000	2018-01-01 08:10:00.000000	1	1	0	0	0	0	0	0	0	1	27.841112269197765	227.36908353178174	4	4.613407683235296
507	0x74af57ad0d616872ed289098ffc7	4039	1	private car	29.263064623411573	2018-01-01 08:10:00.000000	2018-01-01 08:39:15.783877	1	1	0	0	0	0	0	0	0	1	20.96995078767189	10.227417084156716	2	2.00134493858715
508	0x74af57ad0d616872ed289098ffc7	39	2	school	362.1098624559081	2018-01-01 08:39:15.783877	2018-01-01 14:41:22.375624	1	1	0	0	0	0	0	0	0	1	39.70655368962561	239.63557825247432	4	4.885090458043104
509	0x74af57ad0d616872ed289098ffc7	3940	3	private car	24.263064623411573	2018-01-01 14:41:22.375624	2018-01-01 15:05:38.159501	1	1	0	0	0	0	0	0	0	1	17.876792656489595	7.229096258062275	1	1.9837573172931808
510	0x74af57ad0d616872ed289098ffc7	40	4	stay at home	534.3640082972688	2018-01-01 15:05:38.159501	2018-01-01 23:59:59.999999	1	1	0	0	0	0	0	0	0	1	12.884949031649851	114.75421685430713	4	2.8572509705232845
511	0x1370892cb9d9553cd54d2fc4bb83b	31	0	stay at home	482.0	2018-01-01 00:00:00.000000	2018-01-01 08:02:00.000000	1	51	0	0	0	0	0	0	0	1	33.09554835970861	265.8675718229925	4	5.536597807297269
512	0x1370892cb9d9553cd54d2fc4bb83b	3139	1	private car	17.388676296423625	2018-01-01 08:02:00.000000	2018-01-01 08:19:23.320578	1	51	0	0	0	0	0	0	0	1	27.29404542484932	7.910122011876451	1	1.9877247838356376
513	0x1370892cb9d9553cd54d2fc4bb83b	39	2	services	489.68377806796775	2018-01-01 08:19:23.320578	2018-01-01 16:29:04.347262	1	51	0	0	0	0	0	0	0	1	39.70655368962561	324.06092041324115	4	7.3987332407525175
514	0x1370892cb9d9553cd54d2fc4bb83b	3940	3	private car	16.763693056812468	2018-01-01 16:29:04.347262	2018-01-01 16:45:50.168845	1	51	0	0	0	0	0	0	0	1	17.015537695865927	4.754054185501975	0	1.9694721413676741
515	0x1370892cb9d9553cd54d2fc4bb83b	40	4	running	263.6739832419263	2018-01-01 16:45:50.168845	2018-01-01 21:09:30.607840	1	51	0	0	0	0	0	0	0	1	25.474488557638857	111.9493311507252	4	2.8267173296202817
516	0x1370892cb9d9553cd54d2fc4bb83b	4031	5	private car	18.133348785227952	2018-01-01 21:09:30.607840	2018-01-01 21:27:38.608767	1	51	0	0	0	0	0	0	0	1	1.1860553434329875	0.3584525870175614	0	1.9446115018118784
517	0x1370892cb9d9553cd54d2fc4bb83b	31	6	stay at home	152.35652055164178	2018-01-01 21:27:38.608767	2018-01-02 00:00:00.000000	1	51	0	0	0	0	0	0	0	1	2.413661029109731	6.128949936437559	1	1.9773818090647999
518	0x170cd8f6fe1e2dcdf2af9ae1c1bd9	40	0	stay at home	481.0	2018-01-01 00:00:00.000000	2018-01-01 08:01:00.000000	0	5	0	0	0	0	0	0	0	0	27.841112269197765	223.1929166914021	4	3.525316211553484
519	0x170cd8f6fe1e2dcdf2af9ae1c1bd9	4039	1	by foot	22.48431840330253	2018-01-01 08:01:00.000000	2018-01-01 08:23:29.059104	0	5	0	0	0	0	0	0	0	0	61.16235646404302	22.9198982838972	3	1.079347399588949
520	0x170cd8f6fe1e2dcdf2af9ae1c1bd9	39	2	school	356.26919683912115	2018-01-01 08:23:29.059104	2018-01-01 14:19:45.210914	0	5	0	0	0	0	0	0	0	0	39.70655368962561	235.7703665375393	4	3.797347764121112
521	0x170cd8f6fe1e2dcdf2af9ae1c1bd9	3940	3	by foot	23.48431840330253	2018-01-01 14:19:45.210914	2018-01-01 14:43:14.270018	0	5	0	0	0	0	0	0	0	0	56.31599623879532	22.042379781184287	3	1.0737642489615613
522	0x170cd8f6fe1e2dcdf2af9ae1c1bd9	40	4	stay at home	556.7621663542739	2018-01-01 14:43:14.270018	2018-01-01 23:59:59.999999	0	5	0	0	0	0	0	0	0	0	13.148062482162722	122.00572918217115	4	1.9385763422265154
523	0x115f2d48be8a48b5780389f82a94c	30	0	stay at home	490.0	2018-01-01 00:00:00.000000	2018-01-01 08:10:00.000000	0	40	0	1	0	0	0	0	0	0	36.33618478268205	296.74550905857	4	7.61912686346612
524	0x115f2d48be8a48b5780389f82a94c	3039	1	private car	18.428140429738285	2018-01-01 08:10:00.000000	2018-01-01 08:28:25.688426	0	40	0	1	0	0	0	0	0	0	28.375988780055923	8.715278434525807	1	3.1667360473145876
525	0x115f2d48be8a48b5780389f82a94c	39	2	services	477.68016108473114	2018-01-01 08:28:25.688426	2018-01-01 16:26:06.498091	0	40	0	1	0	0	0	0	0	0	39.70655368962561	316.1172160429981	4	8.279572528712801
526	0x115f2d48be8a48b5780389f82a94c	3931	3	private car	22.150389996501303	2018-01-01 16:26:06.498091	2018-01-01 16:48:15.521491	0	40	0	1	0	0	0	0	0	0	21.514483356203062	7.942569948552234	1	3.162214215319062
527	0x115f2d48be8a48b5780389f82a94c	31	4	free time	243.91460280389285	2018-01-01 16:48:15.521491	2018-01-01 20:52:10.397659	0	40	0	1	0	0	0	0	0	0	72.70120690150257	295.54810007906053	4	7.580731543675293
528	0x115f2d48be8a48b5780389f82a94c	3130	5	private car	19.26375531182348	2018-01-01 20:52:10.397659	2018-01-01 21:11:26.222978	0	40	0	1	0	0	0	0	0	0	4.65101494381412	1.493266897154494	0	3.1252680695688366
529	0x115f2d48be8a48b5780389f82a94c	30	6	stay at home	168.56295037331302	2018-01-01 21:11:26.222978	2018-01-02 00:00:00.000000	0	40	0	1	0	0	0	0	0	0	2.32061837504406	6.519504666465837	1	3.1539403862951723
530	0x131d6856649dcefc9fc04746ac9d5	31	0	stay at home	485.0	2018-01-01 00:00:00.000000	2018-01-01 08:05:00.000000	0	13	0	0	0	0	0	0	0	0	33.09554835970861	267.5223492409779	4	4.581182185913622
531	0x131d6856649dcefc9fc04746ac9d5	3139	1	by foot	21.39590621983534	2018-01-01 08:05:00.000000	2018-01-01 08:26:23.754373	0	13	0	0	0	0	0	0	0	0	79.60763248914385	28.387957318680645	4	1.1147975598478823
532	0x131d6856649dcefc9fc04746ac9d5	39	2	school	358.2544386381798	2018-01-01 08:26:23.754373	2018-01-01 14:24:39.020691	0	13	0	0	0	0	0	0	0	0	39.70655368962561	237.0841517055595	4	3.826946920399692
533	0x131d6856649dcefc9fc04746ac9d5	3931	3	by foot	19.39590621983534	2018-01-01 14:24:39.020691	2018-01-01 14:44:02.775064	0	13	0	0	0	0	0	0	0	0	66.90359963156835	21.6275990703885	3	1.071135296237317
534	0x131d6856649dcefc9fc04746ac9d5	31	4	stay at home	555.9537489221495	2018-01-01 14:44:02.775064	2018-01-01 23:59:59.999999	0	13	0	0	0	0	0	0	0	0	23.917167647383298	221.61398361937154	4	3.4925727531702195
535	0x162f6e80632d21ddb2c07642d5a19	40	0	stay at home	478.0	2018-01-01 00:00:00.000000	2018-01-01 07:58:00.000000	1	21	0	0	0	0	0	0	1	0	27.841112269197765	221.8008610779422	4	5.096432241314714
536	0x162f6e80632d21ddb2c07642d5a19	4040	1	private car	17.62517557286789	2018-01-01 07:58:00.000000	2018-01-01 08:15:37.510534	1	21	0	0	0	0	0	0	1	0	10.967785319647763	3.2218190317385798	0	2.56073270666982
537	0x162f6e80632d21ddb2c07642d5a19	40	2	university	360.95435260716005	2018-01-01 08:15:37.510534	2018-01-01 14:16:34.771690	1	21	0	0	0	0	0	0	1	0	14.815318358321319	89.12756077828075	4	3.196228859141659
538	0x162f6e80632d21ddb2c07642d5a19	4040	3	private car	15.62517557286789	2018-01-01 14:16:34.771690	2018-01-01 14:32:12.282224	1	21	0	0	0	0	0	0	1	0	8.86386234752543	2.3083234238969634	0	2.5555599181658586
539	0x162f6e80632d21ddb2c07642d5a19	40	4	stay at home	567.7952962471043	2018-01-01 14:32:12.282224	2018-01-01 23:59:59.999999	1	21	0	0	0	0	0	0	1	0	13.148062482162722	124.42346720225034	4	3.5664751795355523
540	0x1df5716f95b5ebab9e836c2705a0	40	0	stay at home	472.0	2018-01-01 00:00:00.000000	2018-01-01 07:52:00.000000	0	11	0	0	0	0	0	0	0	0	27.841112269197765	219.0167498510224	4	3.439372326876334
541	0x1df5716f95b5ebab9e836c2705a0	4039	1	private car	27.141399436006377	2018-01-01 07:52:00.000000	2018-01-01 08:19:08.483966	0	11	0	0	0	0	0	0	0	0	20.454900598079345	9.252910459271288	1	0.9955944339176194
542	0x1df5716f95b5ebab9e836c2705a0	39	2	school	354.11083815860485	2018-01-01 08:19:08.483966	2018-01-01 14:13:15.134256	0	11	0	0	0	0	0	0	0	0	39.70655368962561	234.34201679038281	4	3.7654271935258845
543	0x1df5716f95b5ebab9e836c2705a0	3940	3	private car	21.141399436006377	2018-01-01 14:13:15.134256	2018-01-01 14:34:23.618222	0	11	0	0	0	0	0	0	0	0	19.308341567586968	6.803422692120027	1	0.981285559177817
544	0x1df5716f95b5ebab9e836c2705a0	40	4	stay at home	565.6063629693824	2018-01-01 14:34:23.618222	2018-01-02 00:00:00.000000	0	11	0	0	0	0	0	0	0	0	13.148062482162722	123.94379667717078	4	1.9609084060801134
545	0x12809e7de17dcaf7d2c5d22cd3885	31	0	stay at home	490.0	2018-01-01 00:00:00.000000	2018-01-01 08:10:00.000000	1	81	0	1	0	0	1	0	1	0	33.09554835970861	270.28031160428696	4	34.67196530269337
546	0x12809e7de17dcaf7d2c5d22cd3885	3139	1	private car	26.651580651766455	2018-01-01 08:10:00.000000	2018-01-01 08:36:39.094839	1	81	0	1	0	0	1	0	1	0	27.29404542484932	12.123824215889147	2	31.028130905592946
547	0x12809e7de17dcaf7d2c5d22cd3885	39	2	services	467.887678968901	2018-01-01 08:36:39.094839	2018-01-01 16:24:32.355577	1	81	0	1	0	0	1	0	1	0	39.70655368962561	309.63678742821634	4	35.891365766599776
548	0x12809e7de17dcaf7d2c5d22cd3885	3939	3	private car	22.43518759901442	2018-01-01 16:24:32.355577	2018-01-01 16:46:58.466833	1	81	0	1	0	0	1	0	1	0	25.29696502911282	9.45903593523089	1	31.012308007651683
549	0x12809e7de17dcaf7d2c5d22cd3885	39	4	gym	231.40209908415656	2018-01-01 16:46:58.466833	2018-01-01 20:38:22.592778	1	81	0	1	0	0	1	0	1	0	32.88605453784667	126.83170084422952	4	32.01016347517329
550	0x12809e7de17dcaf7d2c5d22cd3885	3931	5	private car	26.216393052752036	2018-01-01 20:38:22.592778	2018-01-01 21:04:35.576361	1	81	0	1	0	0	1	0	1	0	4.772757785282759	2.085408234075919	0	30.96980186491618
551	0x12809e7de17dcaf7d2c5d22cd3885	31	6	stay at home	175.40706064340952	2018-01-01 21:04:35.576361	2018-01-02 00:00:00.000000	1	81	0	1	0	0	1	0	1	0	2.413661029109731	7.056219775094746	1	30.998252725711005
552	0xb61f857067557545e387ddf1337a	31	0	stay at home	481.0	2018-01-01 00:00:00.000000	2018-01-01 08:01:00.000000	1	41	0	0	0	0	0	0	0	0	33.09554835970861	265.3159793503307	4	4.521832978965901
553	0xb61f857067557545e387ddf1337a	3139	1	private car	24.811731626109278	2018-01-01 08:01:00.000000	2018-01-01 08:25:48.703898	1	41	0	0	0	0	0	0	0	0	27.29404542484932	11.286875501203285	2	1.0076344289862271
554	0xb61f857067557545e387ddf1337a	39	2	services	478.78222820713995	2018-01-01 08:25:48.703898	2018-01-01 16:24:35.637590	1	41	0	0	0	0	0	0	0	0	39.70655368962561	316.8465374990897	4	6.1316448179277945
555	0xb61f857067557545e387ddf1337a	3931	3	private car	27.617482045364717	2018-01-01 16:24:35.637590	2018-01-01 16:52:12.686513	1	41	0	0	0	0	0	0	0	0	21.514483356203062	9.902930963420602	1	0.9994264865155807
556	0xb61f857067557545e387ddf1337a	31	4	free time	238.81055691055076	2018-01-01 16:52:12.686513	2018-01-01 20:51:01.319928	1	41	0	0	0	0	0	0	0	0	72.70120690150257	289.3635951369501	4	5.212391894571898
557	0xb61f857067557545e387ddf1337a	3131	5	private car	17.195433404038827	2018-01-01 20:51:01.319928	2018-01-01 21:08:13.045932	1	41	0	0	0	0	0	0	0	0	4.937714020333659	1.415102210080604	0	0.950528868183403
558	0xb61f857067557545e387ddf1337a	31	6	stay at home	171.78256780679658	2018-01-01 21:08:13.045932	2018-01-02 00:00:00.000000	1	41	0	0	0	0	0	0	0	0	2.413661029109731	6.910414823261079	1	0.981906245308763
559	0x1ce9723ba35e8add5cacd97399e27	39	0	stay at home	488.0	2018-01-01 00:00:00.000000	2018-01-01 08:08:00.000000	0	6	0	0	0	0	0	0	0	1	43.00945865602414	349.81026373566294	4	8.450481481390945
560	0x1ce9723ba35e8add5cacd97399e27	3939	1	by foot	21.92517689894006	2018-01-01 08:08:00.000000	2018-01-01 08:29:55.510614	0	6	0	0	0	0	0	0	0	1	89.08521661133949	32.553485554733534	4	2.1425825552822886
561	0x1ce9723ba35e8add5cacd97399e27	39	2	school	364.4861967575718	2018-01-01 08:29:55.510614	2018-01-01 14:34:24.682419	0	6	0	0	0	0	0	0	0	1	39.70655368962561	241.20817901136613	4	4.92136708021258
562	0x1ce9723ba35e8add5cacd97399e27	3939	3	by foot	23.92517689894006	2018-01-01 14:34:24.682419	2018-01-01 14:58:20.193033	0	6	0	0	0	0	0	0	0	1	86.77906063064148	34.603406278532375	4	2.1565091692503424
563	0x1ce9723ba35e8add5cacd97399e27	39	4	stay at home	541.6634494445481	2018-01-01 14:58:20.193033	2018-01-02 00:00:00.000000	0	6	0	0	0	0	0	0	0	1	44.13335083501195	398.42371748065	4	10.930235266864843
564	0x93f5de0149ac1ab7bc95248b587c	31	0	stay at home	488.0	2018-01-01 00:00:00.000000	2018-01-01 08:08:00.000000	0	56	0	0	0	0	0	0	0	0	33.09554835970861	269.17712665896335	4	4.626204726981452
565	0x93f5de0149ac1ab7bc95248b587c	3139	1	private car	25.132767823815968	2018-01-01 08:08:00.000000	2018-01-01 08:33:07.966069	0	56	0	0	0	0	0	0	0	0	27.29404542484932	11.432915110590407	2	1.0085044877255223
566	0x93f5de0149ac1ab7bc95248b587c	39	2	services	471.26263060064576	2018-01-01 08:33:07.966069	2018-01-01 16:24:23.723905	0	56	0	0	0	0	0	0	0	0	39.70655368962561	311.87024906431236	4	5.953939920730809
567	0x93f5de0149ac1ab7bc95248b587c	3940	3	private car	23.084516365668982	2018-01-01 16:24:23.723905	2018-01-01 16:47:28.794887	0	56	0	0	0	0	0	0	0	0	17.015537695865927	6.546590973514575	1	0.9797972197539694
568	0x93f5de0149ac1ab7bc95248b587c	40	4	running	229.23068263364993	2018-01-01 16:47:28.794887	2018-01-01 20:36:42.635845	0	56	0	0	0	0	0	0	0	0	25.474488557638857	97.32557336351098	4	1.6754706964031758
569	0x93f5de0149ac1ab7bc95248b587c	4031	5	private car	27.164587253763386	2018-01-01 20:36:42.635845	2018-01-01 21:03:52.511080	0	56	0	0	0	0	0	0	0	0	3.4762617368806232	1.5738535878068791	0	0.9514210924748688
570	0x93f5de0149ac1ab7bc95248b587c	31	6	stay at home	176.12481532245602	2018-01-01 21:03:52.511080	2018-01-01 23:59:59.999999	0	56	0	0	0	0	0	0	0	0	2.413661029109731	7.085093383382675	1	0.98292043991815
571	0xb3323d77b881ef6384756cb015e3	40	0	stay at home	484.0	2018-01-01 00:00:00.000000	2018-01-01 08:04:00.000000	1	9	0	0	0	0	0	0	0	0	27.841112269197765	224.58497230486196	4	3.5544387918035945
572	0xb3323d77b881ef6384756cb015e3	4039	1	private car	29.288619155955647	2018-01-01 08:04:00.000000	2018-01-01 08:33:17.317149	1	9	0	0	0	0	0	0	0	0	20.96995078767189	10.236348372320903	2	1.0013977948862904
573	0xb3323d77b881ef6384756cb015e3	39	2	school	374.8424821357458	2018-01-01 08:33:17.317149	2018-01-01 14:48:07.866077	1	9	0	0	0	0	0	0	0	0	39.70655368962561	248.061719034592	4	4.083460372594393
574	0xb3323d77b881ef6384756cb015e3	3940	3	private car	26.288619155955647	2018-01-01 14:48:07.866077	2018-01-01 15:14:25.183226	1	9	0	0	0	0	0	0	0	0	17.876792656489595	7.8326032312739935	1	0.9872723752008807
575	0xb3323d77b881ef6384756cb015e3	40	4	stay at home	525.5802795523429	2018-01-01 15:14:25.183226	2018-01-01 23:59:59.999999	1	9	0	0	0	0	0	0	0	0	12.884949031649851	112.8679185678703	4	1.8366612746609463
576	0x1cb58abba672c3e8eae3cb6b62c4e	40	0	stay at home	478.0	2018-01-01 00:00:00.000000	2018-01-01 07:58:00.000000	0	46	0	0	0	0	0	0	1	0	27.841112269197765	221.8008610779422	4	5.096432241314714
577	0x1cb58abba672c3e8eae3cb6b62c4e	4030	1	private car	28.66030513642906	2018-01-01 07:58:00.000000	2018-01-01 08:26:39.618308	0	46	0	0	0	0	0	0	1	0	18.166346773493622	8.677550695708511	1	2.5922147875879515
578	0x1cb58abba672c3e8eae3cb6b62c4e	30	2	industry	481.09089384848465	2018-01-01 08:26:39.618308	2018-01-01 16:27:45.071939	0	46	0	0	0	0	0	0	1	0	34.0710171385198	273.1876014916255	4	6.337164380891691
579	0x1cb58abba672c3e8eae3cb6b62c4e	3040	3	private car	29.66030513642906	2018-01-01 16:27:45.071939	2018-01-01 16:57:24.690247	0	46	0	0	0	0	0	0	1	0	14.38983122069055	7.113446414456585	1	2.5830851581714054
580	0x1cb58abba672c3e8eae3cb6b62c4e	40	4	stay at home	118.14765649568348	2018-01-01 16:57:24.690247	2018-01-01 18:55:33.549637	0	46	0	0	0	0	0	0	1	0	12.955597037884903	25.511223808808666	4	2.6960045420353334
581	0x1cb58abba672c3e8eae3cb6b62c4e	4030	5	private car	19.201736134941523	2018-01-01 18:55:33.549637	2018-01-01 19:14:45.653805	0	46	0	0	0	0	0	0	1	0	16.174826698325752	5.176412571494308	1	2.5718951004411497
582	0x1cb58abba672c3e8eae3cb6b62c4e	30	6	shopping	236.5408855947896	2018-01-01 19:14:45.653805	2018-01-01 23:11:18.106941	0	46	0	0	0	0	0	0	1	0	30.13489045210021	118.8022279140292	4	3.502219128440122
583	0x1cb58abba672c3e8eae3cb6b62c4e	3040	7	private car	19.201736134941523	2018-01-01 23:11:18.106941	2018-01-01 23:30:30.211109	0	46	0	0	0	0	0	0	1	0	1.6570087918025227	0.5302907598911716	0	2.545571302157505
584	0x1cb58abba672c3e8eae3cb6b62c4e	40	8	stay at home	29.496481518301152	2018-01-01 23:30:30.211109	2018-01-02 00:00:00.000000	0	46	0	0	0	0	0	0	1	0	1.390186081247524	0.6834266342086183	0	2.546427462774464
585	0xb6bd088459832a653a913ef5b025	31	0	stay at home	485.0	2018-01-01 00:00:00.000000	2018-01-01 08:05:00.000000	0	25	0	0	0	0	0	0	0	0	33.09554835970861	267.5223492409779	4	4.581182185913622
586	0xb6bd088459832a653a913ef5b025	3131	1	private car	19.829663800173766	2018-01-01 08:05:00.000000	2018-01-01 08:24:49.779828	0	25	0	0	0	0	0	0	0	0	24.044588011525097	7.946601608037189	1	0.9879377547377637
587	0xb6bd088459832a653a913ef5b025	31	2	services	465.43327375492146	2018-01-01 08:24:49.779828	2018-01-01 16:10:15.776253	0	25	0	0	0	0	0	0	0	0	31.257964414982627	242.47494514300337	4	3.950834908408909
588	0xb6bd088459832a653a913ef5b025	3140	3	private car	21.190054894023504	2018-01-01 16:10:15.776253	2018-01-01 16:31:27.179547	0	25	0	0	0	0	0	0	0	0	13.233056022956172	4.673486392368828	0	0.9690106316068153
589	0xb6bd088459832a653a913ef5b025	40	4	running	235.9181994705874	2018-01-01 16:31:27.179547	2018-01-01 20:27:22.271515	0	25	0	0	0	0	0	0	0	0	25.474488557638857	100.16492454920402	4	1.7038232629225818
590	0xb6bd088459832a653a913ef5b025	4031	5	private car	28.355586672450098	2018-01-01 20:27:22.271515	2018-01-01 20:55:43.606715	0	25	0	0	0	0	0	0	0	0	5.766468130328258	2.7251931143907364	0	0.957917033432821
591	0xb6bd088459832a653a913ef5b025	31	6	stay at home	184.27322140784372	2018-01-01 20:55:43.606715	2018-01-01 23:59:59.999999	0	25	0	0	0	0	0	0	0	0	12.234890564546792	37.57604496502449	4	1.1770065882349263
592	0x1075d565bc169bad769bb3773bdd4	39	0	stay at home	485.0	2018-01-01 00:00:00.000000	2018-01-01 08:05:00.000000	1	61	0	1	0	0	0	0	0	0	43.00945865602414	347.6597908028618	4	9.530690296931162
593	0x1075d565bc169bad769bb3773bdd4	3939	1	private car	23.979882167803545	2018-01-01 08:05:00.000000	2018-01-01 08:28:58.792930	1	61	0	1	0	0	0	0	0	0	30.543502838173538	12.207159984189577	2	3.1874297637236904
594	0x1075d565bc169bad769bb3773bdd4	39	2	services	463.30638411057606	2018-01-01 08:28:58.792930	2018-01-01 16:12:17.175977	1	61	0	1	0	0	0	0	0	0	39.70655368962561	306.6049969238816	4	7.945820314257352
595	0x1075d565bc169bad769bb3773bdd4	3939	3	private car	23.979882167803545	2018-01-01 16:12:17.175977	2018-01-01 16:36:15.968907	1	61	0	1	0	0	0	0	0	0	25.29696502911282	10.11030401001954	2	3.1749521092300492
596	0x1075d565bc169bad769bb3773bdd4	39	4	stay at home	443.73385155381686	2018-01-01 16:36:15.968907	2018-01-02 00:00:00.000000	1	61	0	1	0	0	0	0	0	0	37.52383145985068	277.50990431226376	4	7.0340331766699755
597	0x1420ba941f2209858a9bfecf35688	30	0	stay at home	489.0	2018-01-01 00:00:00.000000	2018-01-01 08:09:00.000000	1	7	0	0	0	0	0	0	1	0	36.33618478268205	296.1399059788587	4	7.0253740390226795
598	0x1420ba941f2209858a9bfecf35688	3039	1	private car	16.76452986832126	2018-01-01 08:09:00.000000	2018-01-01 08:25:45.871792	1	7	0	0	0	0	0	0	1	0	28.375988780055923	7.928501857439942	1	2.58783208115642
599	0x1420ba941f2209858a9bfecf35688	39	2	school	356.37648809358734	2018-01-01 08:25:45.871792	2018-01-01 14:22:08.461078	1	7	0	0	0	0	0	0	1	0	39.70655368962561	235.84136930347077	4	5.3989415656675215
600	0x1420ba941f2209858a9bfecf35688	3930	3	private car	18.76452986832126	2018-01-01 14:22:08.461078	2018-01-01 14:40:54.332870	1	7	0	0	0	0	0	0	1	0	25.263587703909213	7.900989100849303	1	2.587671472331219
601	0x1420ba941f2209858a9bfecf35688	30	4	stay at home	559.0944521697702	2018-01-01 14:40:54.332870	2018-01-02 00:00:00.000000	1	7	0	0	0	0	0	0	1	0	30.815292686585373	287.1443197176263	4	6.744472974455986
602	0xfe997252d0026d3435d7a2e72c83	40	0	stay at home	484.0	2018-01-01 00:00:00.000000	2018-01-01 08:04:00.000000	0	37	0	0	1	0	0	0	0	0	27.841112269197765	224.58497230486196	4	5.0544387918035945
603	0xfe997252d0026d3435d7a2e72c83	4030	1	by foot	27.687700720602603	2018-01-01 08:04:00.000000	2018-01-01 08:31:41.262043	0	37	0	0	1	0	0	0	0	0	54.840440461199975	25.306761714595513	4	2.5946809618053184
604	0xfe997252d0026d3435d7a2e72c83	30	2	industry	476.43482090291343	2018-01-01 08:31:41.262043	2018-01-01 16:28:07.351297	0	37	0	0	1	0	0	0	0	0	34.0710171385198	270.5436491395129	4	6.163717917527196
605	0xfe997252d0026d3435d7a2e72c83	3040	3	by foot	33.68770072060261	2018-01-01 16:28:07.351297	2018-01-01 17:01:48.613340	0	37	0	0	1	0	0	0	0	0	43.980183507137085	24.69318766042695	3	2.5907185934528805
606	0xfe997252d0026d3435d7a2e72c83	40	4	stay at home	418.18977765588136	2018-01-01 17:01:48.613340	2018-01-01 23:59:59.999999	0	37	0	0	1	0	0	0	0	0	14.280909121244589	99.53550350228537	4	3.197497021310741
607	0x1a376c76f49b2d1b30b0fa71747b4	40	0	stay at home	485.0	2018-01-01 00:00:00.000000	2018-01-01 08:05:00.000000	1	73	0	1	0	0	0	0	0	0	27.841112269197765	225.04899084268195	4	5.738499683225996
608	0x1a376c76f49b2d1b30b0fa71747b4	4040	1	private car	17.10078315026891	2018-01-01 08:05:00.000000	2018-01-01 08:22:06.046989	1	73	0	1	0	0	0	0	0	0	11.396398737170244	3.2481223916391135	0	3.1351820669228347
609	0x1a376c76f49b2d1b30b0fa71747b4	40	2	residence	476.4427625590556	2018-01-01 08:22:06.046989	2018-01-01 16:18:32.612743	1	73	0	1	0	0	0	0	0	0	16.90465812680253	134.2350336341698	4	4.258174807224663
610	0x1a376c76f49b2d1b30b0fa71747b4	4040	3	private car	16.10078315026891	2018-01-01 16:18:32.612743	2018-01-01 16:34:38.659732	1	73	0	1	0	0	0	0	0	0	8.734110362619036	2.343766949317428	0	3.130060101447846
611	0x1a376c76f49b2d1b30b0fa71747b4	40	4	stay at home	445.3556711404067	2018-01-01 16:34:38.659732	2018-01-02 00:00:00.000000	1	73	0	1	0	0	0	0	0	0	12.955597037884903	96.16414356386494	4	3.8383095614770095
612	0x13bca719a7e52866953a77472defb	31	0	stay at home	480.0	2018-01-01 00:00:00.000000	2018-01-01 08:00:00.000000	1	19	0	0	0	0	0	0	0	0	33.09554835970861	264.76438687766887	4	4.507116204300499
613	0x13bca719a7e52866953a77472defb	3140	1	private car	24.01306556689584	2018-01-01 08:00:00.000000	2018-01-01 08:24:00.783934	1	19	0	0	0	0	0	0	0	0	17.72049337434767	7.092056154599231	1	0.9829608879047314
614	0x13bca719a7e52866953a77472defb	40	2	university	356.2321950743965	2018-01-01 08:24:00.783934	2018-01-01 14:20:14.715638	1	19	0	0	0	0	0	0	0	0	14.815318358321319	87.96155632518013	4	1.585266921498723
615	0x13bca719a7e52866953a77472defb	4031	3	private car	21.01306556689584	2018-01-01 14:20:14.715638	2018-01-01 14:41:15.499572	1	19	0	0	0	0	0	0	0	0	12.493897796476187	4.375584893057493	0	0.9673060945040752
616	0x13bca719a7e52866953a77472defb	31	4	stay at home	558.7416737918118	2018-01-01 14:41:15.499572	2018-01-02 00:00:00.000000	1	19	0	0	0	0	0	0	0	0	23.917167647383298	222.72530472763856	4	3.5155871442898925
617	0xfc5f0eae5de0b296703ba82c3166	40	0	stay at home	481.0	2018-01-01 00:00:00.000000	2018-01-01 08:01:00.000000	1	28	0	0	1	0	0	1	0	0	27.841112269197765	223.1929166914021	4	6.025316211553484
618	0xfc5f0eae5de0b296703ba82c3166	4040	1	private car	23.421947879747307	2018-01-01 08:01:00.000000	2018-01-01 08:24:25.316873	1	28	0	0	1	0	0	1	0	0	11.396398737170244	4.448764287313659	0	3.4677245354090243
619	0xfc5f0eae5de0b296703ba82c3166	40	2	residence	480.2764946924717	2018-01-01 08:24:25.316873	2018-01-01 16:24:41.906555	1	28	0	0	1	0	0	1	0	0	16.90465812680253	135.31516581858875	4	4.597219940842041
620	0xfc5f0eae5de0b296703ba82c3166	4040	3	private car	22.421947879747307	2018-01-01 16:24:41.906555	2018-01-01 16:47:07.223428	1	28	0	0	1	0	0	1	0	0	8.734110362619036	3.263929455443415	0	3.460971836475563
621	0xfc5f0eae5de0b296703ba82c3166	40	4	stay at home	432.8796095480336	2018-01-01 16:47:07.223428	2018-01-02 00:00:00.000001	1	28	0	0	1	0	0	1	0	0	12.955597037884903	93.4702297870213	4	4.1377265957558285
622	0x1480da1fed18f456ee31a37584dcc	39	0	stay at home	478.0	2018-01-01 00:00:00.000000	2018-01-01 07:58:00.000000	0	10	0	0	0	0	0	0	1	1	43.00945865602414	342.64202062632563	4	9.741439323081755
623	0x1480da1fed18f456ee31a37584dcc	3939	1	private car	16.48215198467029	2018-01-01 07:58:00.000000	2018-01-01 08:14:28.929119	0	10	0	0	0	0	0	0	1	1	29.942015876510922	8.225147606734396	1	3.589565444028305
624	0x1480da1fed18f456ee31a37584dcc	39	2	school	356.6741689508131	2018-01-01 08:14:28.929119	2018-01-01 14:11:09.379256	0	10	0	0	0	0	0	0	1	1	39.70655368962561	236.03836731913427	4	6.403367090539437
625	0x1480da1fed18f456ee31a37584dcc	3939	3	private car	21.48215198467029	2018-01-01 14:11:09.379256	2018-01-01 14:32:38.308375	0	10	0	0	0	0	0	0	1	1	29.752820787648503	10.652576968882045	2	3.603864176639094
626	0x1480da1fed18f456ee31a37584dcc	39	4	stay at home	567.3615270798464	2018-01-01 14:32:38.308375	2018-01-02 00:00:00.000000	0	10	0	0	0	0	0	0	1	1	44.13335083501195	417.3260887483832	4	13.70390873369533
627	0x19139b732a42543f595d716f743b0	31	0	stay at home	471.0	2018-01-01 00:00:00.000000	2018-01-01 07:51:00.000000	1	13	0	0	0	0	0	0	0	0	33.09554835970861	259.8000546237126	4	4.376802009208414
628	0x19139b732a42543f595d716f743b0	3139	1	by foot	23.72365052257857	2018-01-01 07:51:00.000000	2018-01-01 08:14:43.419031	1	13	0	0	0	0	0	0	0	0	76.87693001766527	30.396690349797016	4	1.1281108730621316
629	0x19139b732a42543f595d716f743b0	39	2	school	352.7946890954639	2018-01-01 08:14:43.419031	2018-01-01 14:07:31.100377	1	13	0	0	0	0	0	0	0	0	39.70655368962561	233.47102106639684	4	3.7460941399628713
630	0x19139b732a42543f595d716f743b0	3931	3	by foot	30.72365052257857	2018-01-01 14:07:31.100377	2018-01-01 14:38:14.519408	1	13	0	0	0	0	0	0	0	0	66.90359963156835	34.258713563047046	4	1.1541556032384264
631	0x19139b732a42543f595d716f743b0	31	4	stay at home	561.7580098593788	2018-01-01 14:38:14.519408	2018-01-02 00:00:00.000000	1	13	0	0	0	0	0	0	0	0	23.917167647383298	223.9276749844527	4	3.5406579064521573
632	0x10251997ae5e9bfbb5013f671ce3a	31	0	stay at home	476.0	2018-01-01 00:00:00.000000	2018-01-01 07:56:00.000000	1	76	0	0	0	0	1	0	0	0	33.09554835970861	262.55801698702163	4	30.689926522010857
633	0x10251997ae5e9bfbb5013f671ce3a	3131	1	private car	18.23707877550353	2018-01-01 07:56:00.000000	2018-01-01 08:14:14.224727	1	76	0	0	0	0	1	0	0	0	22.77359327845954	6.922063577009072	1	27.223173846121462
634	0x10251997ae5e9bfbb5013f671ce3a	31	2	services	476.33741173761354	2018-01-01 08:14:14.224727	2018-01-01 16:10:34.469431	1	76	0	0	0	0	1	0	0	0	31.257964414982627	248.15563109365422	4	30.326927404935333
635	0x10251997ae5e9bfbb5013f671ce3a	3131	3	private car	18.23707877550353	2018-01-01 16:10:34.469431	2018-01-01 16:28:48.694158	1	76	0	0	0	0	1	0	0	0	17.732001683293312	5.389665192426356	1	27.214320774390107
636	0x10251997ae5e9bfbb5013f671ce3a	31	4	stay at home	104.57331210399191	2018-01-01 16:28:48.694158	2018-01-01 18:13:23.092884	1	76	0	0	0	0	1	0	0	0	26.302469163551745	45.84227194909533	4	27.477135072380392
637	0x10251997ae5e9bfbb5013f671ce3a	3140	5	private car	22.41931549298596	2018-01-01 18:13:23.092884	2018-01-01 18:35:48.251814	1	76	0	0	0	0	1	0	0	0	14.734093010797906	5.505471328534627	1	27.21498702009711
638	0x10251997ae5e9bfbb5013f671ce3a	40	6	running	239.98167120423838	2018-01-01 18:35:48.251814	2018-01-01 22:35:47.152086	1	76	0	0	0	0	1	0	0	0	28.009707945591693	112.03027537876216	4	28.068791404418093
639	0x10251997ae5e9bfbb5013f671ce3a	4031	7	private car	20.41931549298596	2018-01-01 22:35:47.152086	2018-01-01 22:56:12.311016	1	76	0	0	0	0	1	0	0	0	1.5745100391727083	0.5358402872790202	0	27.186802315236466
640	0x10251997ae5e9bfbb5013f671ce3a	31	8	stay at home	63.79481641717712	2018-01-01 22:56:12.311016	2018-01-02 00:00:00.000001	1	76	0	0	0	0	1	0	0	0	3.0950072674775004	3.2907570073092685	0	27.20232421143858
641	0x8aa9e1dee8af97e65de9d993e625	30	0	stay at home	477.0	2018-01-01 00:00:00.000000	2018-01-01 07:57:00.000000	0	29	0	0	0	0	0	0	0	0	36.33618478268205	288.87266902232227	4	5.19729071737452
642	0x8aa9e1dee8af97e65de9d993e625	3039	1	private car	14.96852528745347	2018-01-01 07:57:00.000000	2018-01-01 08:11:58.111517	0	29	0	0	0	0	0	0	0	0	27.653462051925207	6.898859100164623	1	0.9818391889758087
643	0x8aa9e1dee8af97e65de9d993e625	39	2	services	490.845549336978	2018-01-01 08:11:58.111517	2018-01-01 16:22:48.844477	0	29	0	0	0	0	0	0	0	0	39.70655368962561	324.82975263437487	4	6.427873949402239
644	0x8aa9e1dee8af97e65de9d993e625	3930	3	private car	14.96852528745347	2018-01-01 16:22:48.844477	2018-01-01 16:37:46.955994	0	29	0	0	0	0	0	0	0	0	22.67125855393744	5.655921782716806	1	0.9746532597475605
645	0x8aa9e1dee8af97e65de9d993e625	30	4	stay at home	442.21740008811514	2018-01-01 16:37:46.955994	2018-01-01 23:59:59.999999	0	29	0	0	0	0	0	0	0	0	29.73423558349706	219.14993922235982	4	3.4420806918027633
646	0x1295f8107faa393db42cd0b1f6962	39	0	stay at home	481.0	2018-01-01 00:00:00.000000	2018-01-01 08:01:00.000000	0	61	0	0	1	0	0	0	0	0	43.00945865602414	344.79249355912685	4	8.732781198313248
647	0x1295f8107faa393db42cd0b1f6962	3930	1	private car	27.881738357766924	2018-01-01 08:01:00.000000	2018-01-01 08:28:52.904301	0	61	0	0	1	0	0	0	0	0	28.375988780055923	13.186198246807486	2	2.519008842306971
648	0x1295f8107faa393db42cd0b1f6962	30	2	industry	480.1058343497803	2018-01-01 08:28:52.904301	2018-01-01 16:28:59.254362	0	61	0	0	1	0	0	0	0	0	34.0710171385198	272.62823517391183	4	6.221529859600901
649	0x1295f8107faa393db42cd0b1f6962	3039	3	private car	25.881738357766924	2018-01-01 16:28:59.254362	2018-01-01 16:54:52.158663	0	61	0	0	1	0	0	0	0	0	22.67125855393744	9.779526368904904	1	2.4986978493750467
650	0x1295f8107faa393db42cd0b1f6962	39	4	stay at home	425.13068893468574	2018-01-01 16:54:52.158663	2018-01-01 23:59:59.999999	0	61	0	0	1	0	0	0	0	0	37.52383145985068	265.87553866658925	4	6.036811413704242
651	0xe816b9b22b71d6abb6912fd81fe3	40	0	stay at home	470.0	2018-01-01 00:00:00.000000	2018-01-01 07:50:00.000000	1	45	0	0	1	0	0	0	0	0	27.841112269197765	218.08871277538248	4	4.9205600415334985
652	0xe816b9b22b71d6abb6912fd81fe3	4040	1	private car	22.54279638241018	2018-01-01 07:50:00.000000	2018-01-01 08:12:32.567783	1	45	0	0	1	0	0	0	0	0	10.967785319647763	4.120742520446784	0	2.4658503135397596
653	0xe816b9b22b71d6abb6912fd81fe3	40	2	residence	477.40512648217356	2018-01-01 08:12:32.567783	2018-01-01 16:09:56.875372	1	45	0	0	1	0	0	0	0	0	16.90465812680253	134.50617418606777	4	3.5872167698829847
654	0xe816b9b22b71d6abb6912fd81fe3	4040	3	private car	13.014851541155128	2018-01-01 16:09:56.875372	2018-01-01 16:22:57.766464	1	45	0	0	1	0	0	0	0	0	8.734110362619036	1.8945524952258557	0	2.4532260598951563
655	0xe816b9b22b71d6abb6912fd81fe3	40	4	gym	247.49764391517922	2018-01-01 16:22:57.766464	2018-01-01 20:30:27.625099	1	45	0	0	1	0	0	0	0	0	11.354343471404746	46.83622095627286	4	2.7432166157529467
656	0xe816b9b22b71d6abb6912fd81fe3	4040	5	private car	22.421890752593164	2018-01-01 20:30:27.625099	2018-01-01 20:52:52.938544	1	45	0	0	1	0	0	0	0	0	3.2846954306249723	1.2274847016835848	0	2.4494754873756692
657	0xe816b9b22b71d6abb6912fd81fe3	40	6	stay at home	187.11769092648888	2018-01-01 20:52:52.938544	2018-01-02 00:00:00.000000	1	45	0	0	1	0	0	0	0	0	4.8722982220937086	15.194886547056862	3	2.5311779396199654
658	0x8bd4f1318f8c3332a5ab9a8b7181	31	0	stay at home	476.0	2018-01-01 00:00:00.000000	2018-01-01 07:56:00.000000	1	26	0	0	0	0	0	0	0	1	33.09554835970861	262.55801698702163	4	5.448726522010858
659	0x8bd4f1318f8c3332a5ab9a8b7181	3139	1	private car	26.56191999628118	2018-01-01 07:56:00.000000	2018-01-01 08:22:33.715200	1	26	0	0	0	0	0	0	0	1	26.357804577485233	11.66856494107961	2	2.009910000838163
660	0x8bd4f1318f8c3332a5ab9a8b7181	39	2	services	474.566376291265	2018-01-01 08:22:33.715200	2018-01-01 16:17:07.697777	1	26	0	0	0	0	0	0	0	1	39.70655368962561	314.056588325003	4	7.03137153631367
661	0x8bd4f1318f8c3332a5ab9a8b7181	3931	3	private car	23.56191999628118	2018-01-01 16:17:07.697777	2018-01-01 16:40:41.412977	1	26	0	0	0	0	0	0	0	1	21.514483356203062	8.44870892666966	1	1.9908737689192688
662	0x8bd4f1318f8c3332a5ab9a8b7181	31	4	stay at home	439.30978371617266	2018-01-01 16:40:41.412977	2018-01-02 00:00:00.000000	1	26	0	0	0	0	0	0	0	1	26.302469163551745	192.58220065735364	4	3.941915223683687
663	0x142a3b56d3823205688e05420e081	40	0	stay at home	481.0	2018-01-01 00:00:00.000000	2018-01-01 08:01:00.000000	0	34	0	0	0	0	0	0	0	0	27.841112269197765	223.1929166914021	4	3.525316211553484
664	0x142a3b56d3823205688e05420e081	4039	1	private car	25.68097029648576	2018-01-01 08:01:00.000000	2018-01-01 08:26:40.858218	0	34	0	0	0	0	0	0	0	0	20.96995078767189	8.9754780549495	1	0.9939633694194987
665	0x142a3b56d3823205688e05420e081	39	2	services	480.46303562423446	2018-01-01 08:26:40.858218	2018-01-01 16:27:08.640355	0	34	0	0	0	0	0	0	0	0	39.70655368962561	317.95885533156945	4	6.172085794535748
666	0x142a3b56d3823205688e05420e081	3930	3	private car	19.30401630608751	2018-01-01 16:27:08.640355	2018-01-01 16:46:26.881333	0	34	0	0	0	0	0	0	0	0	22.67125855393744	7.294105746745573	1	0.9841353554515071
667	0x142a3b56d3823205688e05420e081	30	4	free time	261.8116399582099	2018-01-01 16:46:26.881333	2018-01-01 21:08:15.579730	0	34	0	0	0	0	0	0	0	0	82.18676352292445	358.62418901324065	4	7.848865170436204
668	0x142a3b56d3823205688e05420e081	3040	5	private car	21.659469695749415	2018-01-01 21:08:15.579730	2018-01-01 21:29:55.147912	0	34	0	0	0	0	0	0	0	0	1.154692651051301	0.41683384138917007	0	0.9449374803871866
669	0x142a3b56d3823205688e05420e081	40	6	stay at home	150.08086811923272	2018-01-01 21:29:55.147912	2018-01-01 23:59:59.999999	0	34	0	0	0	0	0	0	0	0	1.1049698230747993	2.763913838210348	0	0.9581362677502792
670	0x3605c6ca362b71b50df0c3b233ac	40	0	stay at home	482.0	2018-01-01 00:00:00.000000	2018-01-01 08:02:00.000000	1	43	0	0	0	0	0	0	0	0	27.841112269197765	223.65693522922206	4	3.534997129072714
671	0x3605c6ca362b71b50df0c3b233ac	4039	1	private car	26.261673653774864	2018-01-01 08:02:00.000000	2018-01-01 08:28:15.700419	1	43	0	0	0	0	0	0	0	0	20.96995078767189	9.178433402025973	1	0.9951563100898957
672	0x3605c6ca362b71b50df0c3b233ac	39	2	services	482.2356158492204	2018-01-01 08:28:15.700419	2018-01-01 16:30:29.837370	1	43	0	0	0	0	0	0	0	0	39.70655368962561	319.1319061961123	4	6.21502386972505
673	0x3605c6ca362b71b50df0c3b233ac	3940	3	private car	20.261673653774864	2018-01-01 16:30:29.837370	2018-01-01 16:50:45.537789	1	43	0	0	0	0	0	0	0	0	17.015537695865927	5.746054530618995	1	0.9751725807758497
674	0x3605c6ca362b71b50df0c3b233ac	40	4	stay at home	429.24103684322984	2018-01-01 16:50:45.537789	2018-01-02 00:00:00.000000	1	43	0	0	0	0	0	0	0	0	12.955597037884903	92.68456509107989	4	1.630139802732462
675	0x7b77457878eac10d4584450478d1	39	0	stay at home	472.0	2018-01-01 00:00:00.000000	2018-01-01 07:52:00.000000	0	49	0	0	1	0	0	0	1	0	43.00945865602414	338.3410747607232	4	10.062201639473388
676	0x7b77457878eac10d4584450478d1	3930	1	private car	22.14167608129167	2018-01-01 07:52:00.000000	2018-01-01 08:14:08.500565	0	49	0	0	1	0	0	0	1	0	27.653462051925207	10.20489998800032	2	4.101211692435898
677	0x7b77457878eac10d4584450478d1	30	2	industry	473.91503759200947	2018-01-01 08:14:08.500565	2018-01-01 16:08:03.402821	0	49	0	0	1	0	0	0	1	0	34.0710171385198	269.11278946666016	4	7.724446026553602
678	0x7b77457878eac10d4584450478d1	3030	3	private car	19.401099095458147	2018-01-01 16:08:03.402821	2018-01-01 16:27:27.468767	0	49	0	0	1	0	0	0	1	0	20.04555207876206	6.481762371720497	1	4.079421895055709
679	0x7b77457878eac10d4584450478d1	30	4	gym	249.64947315677705	2018-01-01 16:27:27.468767	2018-01-01 20:37:06.437156	0	49	0	0	1	0	0	0	1	0	26.059217702390683	108.42783283799321	4	4.8890924714095085
680	0x7b77457878eac10d4584450478d1	3039	5	private car	15.99347603524754	2018-01-01 20:37:06.437156	2018-01-01 20:53:06.045718	0	49	0	0	1	0	0	0	1	0	7.036683058459733	1.875683697718468	0	4.053119767205497
681	0x7b77457878eac10d4584450478d1	39	6	stay at home	186.89923803921602	2018-01-01 20:53:06.045718	2018-01-02 00:00:00.000000	0	49	0	0	1	0	0	0	1	0	10.248641042167346	31.924386695308563	4	4.238342350124032
682	0x40cfbee76c848aee1e6631fd1d61	31	0	stay at home	477.0	2018-01-01 00:00:00.000000	2018-01-01 07:57:00.000000	1	49	0	0	0	0	0	0	0	0	33.09554835970861	263.10960945968344	4	4.463252640887039
683	0x40cfbee76c848aee1e6631fd1d61	3139	1	private car	31.489340689199235	2018-01-01 07:57:00.000000	2018-01-01 08:28:29.360441	1	49	0	0	0	0	0	0	0	0	26.357804577485233	13.833164802662793	2	1.0229125546431737
684	0x40cfbee76c848aee1e6631fd1d61	39	2	services	485.0388821352814	2018-01-01 08:28:29.360441	2018-01-01 16:33:31.693369	1	49	0	0	0	0	0	0	0	0	39.70655368962561	320.987040251009	4	6.283539321074687
685	0x40cfbee76c848aee1e6631fd1d61	3931	3	private car	28.489340689199235	2018-01-01 16:33:31.693369	2018-01-01 17:02:01.053810	1	49	0	0	0	0	0	0	0	0	22.465580628671898	10.667159671848474	2	1.0039506971712333
686	0x40cfbee76c848aee1e6631fd1d61	31	4	stay at home	417.98243648632	2018-01-01 17:02:01.053810	2018-01-01 23:59:59.999999	1	49	0	0	0	0	0	0	0	0	30.177676154845706	210.22897677829215	4	3.265305259221359
687	0x7162f03a29c8fd4e701f97ba204c	40	0	stay at home	471.0	2018-01-01 00:00:00.000000	2018-01-01 07:51:00.000000	0	43	0	0	1	0	1	0	1	0	27.841112269197765	218.55273131320246	4	32.7711532867474
688	0x7162f03a29c8fd4e701f97ba204c	4031	1	private car	19.80600878901778	2018-01-01 07:51:00.000000	2018-01-01 08:10:48.360527	0	43	0	0	1	0	1	0	1	0	16.870689299053655	5.569017008897415	1	30.315352799333954
689	0x7162f03a29c8fd4e701f97ba204c	31	2	services	470.15720212340113	2018-01-01 08:10:48.360527	2018-01-01 16:00:57.792654	0	43	0	0	1	0	1	0	1	0	31.257964414982627	244.93595155701777	4	33.349917936849884
690	0x7162f03a29c8fd4e701f97ba204c	3140	3	private car	22.80600878901778	2018-01-01 16:00:57.792654	2018-01-01 16:23:46.153181	0	43	0	0	1	0	1	0	1	0	13.233056022956172	5.029886532751719	1	30.312253833828755
691	0x7162f03a29c8fd4e701f97ba204c	40	4	stay at home	456.23078029856333	2018-01-01 16:23:46.153181	2018-01-01 23:59:59.999999	0	43	0	0	1	0	1	0	1	0	12.955597037884903	98.51236909713309	4	31.028463694995917
692	0x187f887207244fd7d5a277ca351c1	31	0	stay at home	481.0	2018-01-01 00:00:00.000000	2018-01-01 08:01:00.000000	0	15	0	0	0	0	0	0	0	0	33.09554835970861	265.3159793503307	4	4.521832978965901
693	0x187f887207244fd7d5a277ca351c1	3139	1	private car	20.683174068250622	2018-01-01 08:01:00.000000	2018-01-01 08:21:40.990444	0	15	0	0	0	0	0	0	0	0	27.29404542484932	9.408791542481634	1	0.9965120550775625
694	0x187f887207244fd7d5a277ca351c1	39	2	school	341.6062012676023	2018-01-01 08:21:40.990444	2018-01-01 14:03:17.362520	0	15	0	0	0	0	0	0	0	0	39.70655368962561	226.06674952235167	4	3.58570278489363
695	0x187f887207244fd7d5a277ca351c1	3931	3	private car	19.683174068250622	2018-01-01 14:03:17.362520	2018-01-01 14:22:58.352964	0	15	0	0	0	0	0	0	0	0	22.93837701653772	7.525001127661189	1	0.9854792150917465
696	0x187f887207244fd7d5a277ca351c1	31	4	stay at home	577.0274505958964	2018-01-01 14:22:58.352964	2018-01-02 00:00:00.000000	0	15	0	0	0	0	0	0	0	0	23.917167647383298	230.01437121740398	4	3.6703423235744745
697	0x52cf82cff1f1c452f45397e74f5d	40	0	stay at home	474.0	2018-01-01 00:00:00.000000	2018-01-01 07:54:00.000000	1	11	0	0	0	0	0	0	1	0	27.841112269197765	219.94478692666235	4	5.05828807541687
698	0x52cf82cff1f1c452f45397e74f5d	4039	1	private car	26.49731845624464	2018-01-01 07:54:00.000000	2018-01-01 08:20:29.839107	1	11	0	0	0	0	0	0	1	0	20.454900598079345	9.03333358563562	1	2.5943032896342806
699	0x52cf82cff1f1c452f45397e74f5d	39	2	school	352.7875522333161	2018-01-01 08:20:29.839107	2018-01-01 14:13:17.092241	1	11	0	0	0	0	0	0	1	0	39.70655368962561	233.4662980630627	4	5.345989576884893
700	0x52cf82cff1f1c452f45397e74f5d	3940	3	private car	23.49731845624464	2018-01-01 14:13:17.092241	2018-01-01 14:36:46.931348	1	11	0	0	0	0	0	0	1	0	19.308341567586968	7.56157084459228	1	2.5856922268027014
701	0x52cf82cff1f1c452f45397e74f5d	40	4	stay at home	563.2178108541947	2018-01-01 14:36:46.931348	2018-01-01 23:59:59.999999	1	11	0	0	0	0	0	0	1	0	13.148062482162722	123.4203828029643	4	3.5548519513606234
702	0x1af2781fe96ce14b893cb0eb91818	41	0	stay at home	481.0	2018-01-01 00:00:00.000000	2018-01-01 08:01:00.000000	1	15	0	0	0	0	0	0	0	0	27.805415986137202	222.9067514888666	4	3.5193591074972574
703	0x1af2781fe96ce14b893cb0eb91818	4139	1	private car	32.36745017319912	2018-01-01 08:01:00.000000	2018-01-01 08:33:22.047010	1	15	0	0	0	0	0	0	0	0	23.81977292758857	12.849755222844005	2	1.0169846803330809
704	0x1af2781fe96ce14b893cb0eb91818	39	2	school	351.36589400021876	2018-01-01 08:33:22.047010	2018-01-01 14:24:44.000650	1	15	0	0	0	0	0	0	0	0	39.70655368962561	232.52547891371643	4	3.7252187702672837
705	0x1af2781fe96ce14b893cb0eb91818	3941	3	private car	32.36745017319912	2018-01-01 14:24:44.000650	2018-01-01 14:57:06.047660	1	15	0	0	0	0	0	0	0	0	21.286670901377473	11.483254329227048	2	1.008804567268769
706	0x1af2781fe96ce14b893cb0eb91818	41	4	stay at home	542.899205653383	2018-01-01 14:57:06.047660	2018-01-01 23:59:59.999999	1	15	0	0	0	0	0	0	0	0	19.017106172407885	172.07286391377144	4	2.6060889886736205
707	0x1183a277311a0ed6ae16f902f9f12	31	0	stay at home	482.0	2018-01-01 00:00:00.000000	2018-01-01 08:02:00.000000	1	21	0	0	0	0	0	0	1	0	33.09554835970861	265.8675718229925	4	6.136597807297269
708	0x1183a277311a0ed6ae16f902f9f12	3140	1	private car	16.505344567452973	2018-01-01 08:02:00.000000	2018-01-01 08:18:30.320674	1	21	0	0	0	0	0	0	1	0	17.72049337434767	4.8747141508145955	0	2.5701637188874176
709	0x1183a277311a0ed6ae16f902f9f12	40	2	university	354.7761540213361	2018-01-01 08:18:30.320674	2018-01-01 14:13:16.889915	1	21	0	0	0	0	0	0	1	0	14.815318358321319	87.60202779611554	4	3.181902100847876
710	0x1183a277311a0ed6ae16f902f9f12	4040	3	private car	17.4697650606394	2018-01-01 14:13:16.889915	2018-01-01 14:30:45.075819	1	21	0	0	0	0	0	0	1	0	8.86386234752543	2.580826545685281	0	2.5571000810331395
711	0x1183a277311a0ed6ae16f902f9f12	40	4	library	228.52715108603923	2018-01-01 14:30:45.075819	2018-01-01 18:19:16.704884	1	21	0	0	0	0	0	0	1	0	11.52302105178306	43.8887195478073	4	2.821747648572627
712	0x1183a277311a0ed6ae16f902f9f12	4031	5	private car	22.92352142822726	2018-01-01 18:19:16.704884	2018-01-01 18:42:12.116170	1	21	0	0	0	0	0	0	1	0	14.734093010797906	5.629288280975322	1	2.5744998575038314
713	0x1183a277311a0ed6ae16f902f9f12	31	6	stay at home	317.7980638363049	2018-01-01 18:42:12.116170	2018-01-02 00:00:00.000000	1	21	0	0	0	0	0	0	1	0	29.466205414942394	156.07171715785893	4	3.9709337108956384
714	0x1d770cd75f7dc9b2793a3868292ea	31	0	stay at home	489.0	2018-01-01 00:00:00.000000	2018-01-01 08:09:00.000000	1	65	0	0	1	0	0	0	0	0	33.09554835970861	269.72871913162516	4	6.14131035315946
715	0x1d770cd75f7dc9b2793a3868292ea	3139	1	private car	29.09709501229772	2018-01-01 08:09:00.000000	2018-01-01 08:38:05.825701	1	65	0	0	1	0	0	0	0	0	27.29404542484932	13.236290549946844	2	2.5193105599598447
716	0x1d770cd75f7dc9b2793a3868292ea	39	2	agriculture	477.53795249190966	2018-01-01 08:38:05.825701	2018-01-01 16:35:38.102851	1	65	0	0	1	0	0	0	0	0	50.90583806362257	405.157827979784	4	11.833414424934213
717	0x1d770cd75f7dc9b2793a3868292ea	3931	3	private car	35.09709501229772	2018-01-01 16:35:38.102851	2018-01-01 17:10:43.928552	1	65	0	0	1	0	0	0	0	0	22.465580628671898	13.14127696384888	2	2.518738346874124
718	0x1d770cd75f7dc9b2793a3868292ea	31	4	stay at home	409.26785748349494	2018-01-01 17:10:43.928552	2018-01-02 00:00:00.000001	1	65	0	0	1	0	0	0	0	0	30.177676154845706	205.84588106207426	4	4.681806626703123
719	0x1f5a90871e279e7746247b2dd93	30	0	stay at home	485.0	2018-01-01 00:00:00.000000	2018-01-01 08:05:00.000000	0	27	0	0	0	0	1	0	0	0	36.33618478268205	293.71749366001325	4	31.58945525699161
720	0x1f5a90871e279e7746247b2dd93	3039	1	by foot	20.739070961716607	2018-01-01 08:05:00.000000	2018-01-01 08:25:44.344258	0	27	0	0	0	0	1	0	0	0	82.76330060849645	28.60723273909152	4	27.357443182277766
721	0x1f5a90871e279e7746247b2dd93	39	2	services	480.12258496597286	2018-01-01 08:25:44.344258	2018-01-01 16:25:51.699356	0	27	0	0	0	0	1	0	0	0	39.70655368962561	317.7335532925539	4	32.40507291504702
722	0x1f5a90871e279e7746247b2dd93	3940	3	by foot	19.772597556991364	2018-01-01 16:25:51.699356	2018-01-01 16:45:38.055209	0	27	0	0	0	0	1	0	0	0	49.62865161294229	16.354789260647305	3	27.27947097390186
723	0x1f5a90871e279e7746247b2dd93	40	4	running	227.87136351431297	2018-01-01 16:45:38.055209	2018-01-01 20:33:30.337020	0	27	0	0	0	0	1	0	0	0	25.474488557638857	96.74844070764884	4	27.910965645561664
724	0x1f5a90871e279e7746247b2dd93	4030	5	by foot	19.792987621579734	2018-01-01 20:33:30.337020	2018-01-01 20:53:17.916277	0	27	0	0	0	0	1	0	0	0	15.237928619873362	5.026735542527817	1	27.21223575069061
725	0x1f5a90871e279e7746247b2dd93	30	6	stay at home	186.70139537942646	2018-01-01 20:53:17.916277	2018-01-02 00:00:00.000000	0	27	0	0	0	0	1	0	0	0	10.626852031263198	33.06746837879219	4	27.387258584818134
726	0x2b513b150c8051123ec57cd98771	31	0	stay at home	471.0	2018-01-01 00:00:00.000000	2018-01-01 07:51:00.000000	0	56	0	0	0	0	0	0	0	0	33.09554835970861	259.8000546237126	4	4.376802009208414
727	0x2b513b150c8051123ec57cd98771	3139	1	by foot	25.378201620112605	2018-01-01 07:51:00.000000	2018-01-01 08:16:22.692097	0	56	0	0	0	0	0	0	0	0	76.87693001766527	32.51663716539327	4	1.142333757622414
728	0x2b513b150c8051123ec57cd98771	39	2	services	486.29990106025326	2018-01-01 08:16:22.692097	2018-01-01 16:22:40.686161	0	56	0	0	0	0	0	0	0	0	39.70655368962561	321.8215521784761	4	6.314606067256692
729	0x2b513b150c8051123ec57cd98771	3931	3	by foot	29.378201620112605	2018-01-01 16:22:40.686161	2018-01-01 16:52:03.378258	0	56	0	0	0	0	0	0	0	0	62.75057645559227	30.724984781511342	4	1.1303017811780842
730	0x2b513b150c8051123ec57cd98771	31	4	stay at home	115.38429149459076	2018-01-01 16:52:03.378258	2018-01-01 18:47:26.435748	0	56	0	0	0	0	0	0	0	0	26.302469163551745	50.58152948324565	4	1.2710417492718091
731	0x2b513b150c8051123ec57cd98771	3139	5	by foot	20.857508544996534	2018-01-01 18:47:26.435748	2018-01-01 19:08:17.886261	0	56	0	0	0	0	0	0	0	0	70.63812418435751	24.555587979629387	3	1.0898319662565492
732	0x2b513b150c8051123ec57cd98771	39	6	shopping	246.79076618502106	2018-01-01 19:08:17.886261	2018-01-01 23:15:05.332232	0	56	0	0	0	0	0	0	0	0	37.39230135082316	153.8012449965141	4	2.339331858235548
733	0x2b513b150c8051123ec57cd98771	3931	7	by foot	27.857508544996534	2018-01-01 23:15:05.332232	2018-01-01 23:42:56.782745	0	56	0	0	0	0	0	0	0	0	5.39221736805051	2.50356235678243	0	0.9566631388932448
734	0x2b513b150c8051123ec57cd98771	31	8	stay at home	17.053620929916633	2018-01-01 23:42:56.782745	2018-01-02 00:00:00.000001	0	56	0	0	0	0	0	0	0	0	2.859645738359695	0.8127885735972967	0	0.947151310740774
735	0xdd9b982d92672640e71d8ddfbdfb	31	0	stay at home	478.0	2018-01-01 00:00:00.000000	2018-01-01 07:58:00.000000	0	3	0	0	0	0	0	0	0	0	33.09554835970861	263.66120193234525	4	4.47782619089403
736	0xdd9b982d92672640e71d8ddfbdfb	3139	1	private car	25.377132037295965	2018-01-01 07:58:00.000000	2018-01-01 08:23:22.627922	0	3	0	0	0	0	0	0	0	0	26.357804577485233	11.148091449601447	2	1.0068082922283481
737	0xdd9b982d92672640e71d8ddfbdfb	39	2	school	359.39032803043744	2018-01-01 08:23:22.627922	2018-01-01 14:22:46.047604	0	3	0	0	0	0	0	0	0	0	39.70655368962561	237.83585592454537	4	3.843986228533399
738	0xdd9b982d92672640e71d8ddfbdfb	3931	3	private car	24.377132037295965	2018-01-01 14:22:46.047604	2018-01-01 14:47:08.675526	0	3	0	0	0	0	0	0	0	0	22.93837701653772	9.319530754223585	1	0.9959865024538387
739	0xdd9b982d92672640e71d8ddfbdfb	31	4	stay at home	552.8554078949707	2018-01-01 14:47:08.675526	2018-01-02 00:00:00.000000	0	3	0	0	0	0	0	0	0	0	23.917167647383298	220.37892458977484	4	3.4671725833132
740	0x1031ef7498440e94c3eebc2060f33	31	0	stay at home	485.0	2018-01-01 00:00:00.000000	2018-01-01 08:05:00.000000	1	5	0	0	0	0	0	0	0	0	33.09554835970861	267.5223492409779	4	4.581182185913622
741	0x1031ef7498440e94c3eebc2060f33	3139	1	private car	32.196435454414	2018-01-01 08:05:00.000000	2018-01-01 08:37:11.786127	1	5	0	0	0	0	0	0	0	0	27.29404542484932	14.646182863516747	2	1.027839411898112
742	0x1031ef7498440e94c3eebc2060f33	39	2	school	363.6451930340135	2018-01-01 08:37:11.786127	2018-01-01 14:40:50.497709	1	5	0	0	0	0	0	0	0	0	39.70655368962561	240.6516230196554	4	3.908489929246472
743	0x1031ef7498440e94c3eebc2060f33	3931	3	private car	28.196435454414	2018-01-01 14:40:50.497709	2018-01-01 15:09:02.283836	1	5	0	0	0	0	0	0	0	0	21.96578274570678	10.322612923250032	2	1.0019084611747324
744	0x1031ef7498440e94c3eebc2060f33	31	4	stay at home	530.9619360571586	2018-01-01 15:09:02.283836	2018-01-01 23:59:59.999999	1	5	0	0	0	0	0	0	0	0	26.377185062451243	233.4213541416179	4	3.744994704602876
745	0x63c75bd589a61aa03559a0c70b5f	40	0	stay at home	487.0	2018-01-01 00:00:00.000000	2018-01-01 08:07:00.000000	1	29	0	0	0	0	0	0	1	0	27.841112269197765	225.97702791832188	4	5.183801953218495
746	0x63c75bd589a61aa03559a0c70b5f	4040	1	by foot	15.687719596391219	2018-01-01 08:07:00.000000	2018-01-01 08:22:41.263176	1	29	0	0	0	0	0	0	1	0	33.239496316746546	8.69086496237331	1	2.592292865378297
747	0x63c75bd589a61aa03559a0c70b5f	40	2	residence	496.5049846698923	2018-01-01 08:22:41.263176	2018-01-01 16:39:11.562256	1	29	0	0	0	0	0	0	1	0	16.90465812680253	139.88745040163099	4	3.754664079609413
748	0x63c75bd589a61aa03559a0c70b5f	4040	3	by foot	21.68771959639122	2018-01-01 16:39:11.562256	2018-01-01 17:00:52.825432	1	29	0	0	0	0	0	0	1	0	26.77746392049248	9.679035483502059	1	2.5981048976858157
749	0x63c75bd589a61aa03559a0c70b5f	40	4	stay at home	419.11957613732534	2018-01-01 17:00:52.825432	2018-01-02 00:00:00.000000	1	29	0	0	0	0	0	0	1	0	14.280909121244589	99.75680962919492	4	3.2997186628209914
750	0x14a46f718e46c317943fa0a5a392a	31	0	stay at home	473.0	2018-01-01 00:00:00.000000	2018-01-01 07:53:00.000000	1	81	0	0	0	0	0	0	0	1	33.09554835970861	260.9032395690362	4	5.405431210982228
751	0x14a46f718e46c317943fa0a5a392a	3139	1	private car	32.146200959903034	2018-01-01 07:53:00.000000	2018-01-01 08:25:08.772058	1	81	0	0	0	0	0	0	0	1	26.357804577485233	14.12172138016154	2	2.0246584866915196
752	0x14a46f718e46c317943fa0a5a392a	39	2	services	480.4231259969713	2018-01-01 08:25:08.772058	2018-01-01 16:25:34.159618	1	81	0	0	0	0	0	0	0	1	39.70655368962561	317.93244410227516	4	7.1711224665955315
753	0x14a46f718e46c317943fa0a5a392a	3931	3	private car	25.146200959903034	2018-01-01 16:25:34.159618	2018-01-01 16:50:42.931676	1	81	0	0	0	0	0	0	0	1	21.514483356203062	9.016792033726189	1	1.9942060907273462
754	0x14a46f718e46c317943fa0a5a392a	31	4	stay at home	429.2844720832227	2018-01-01 16:50:42.931676	2018-01-02 00:00:00.000001	1	81	0	0	0	0	0	0	0	1	26.302469163551745	188.1873598226759	4	3.866487167240575
755	0x1a9e4e79c0cf66b8a0eb364c7a0c7	30	0	stay at home	475.0	2018-01-01 00:00:00.000000	2018-01-01 07:55:00.000000	1	29	0	1	0	0	0	0	0	0	36.33618478268205	287.66146286289955	4	7.3345201613922
756	0x1a9e4e79c0cf66b8a0eb364c7a0c7	3040	1	private car	27.096407145432828	2018-01-01 07:55:00.000000	2018-01-01 08:22:05.784429	1	29	0	1	0	0	0	0	0	0	18.166346773493622	8.204045475328387	1	3.163742039457974
757	0x1a9e4e79c0cf66b8a0eb364c7a0c7	40	2	residence	485.31266387808444	2018-01-01 08:22:05.784429	2018-01-01 16:27:24.544262	1	29	0	1	0	0	0	0	0	0	16.90465812680253	136.73407779111406	4	4.289180690393242
758	0x1a9e4e79c0cf66b8a0eb364c7a0c7	4030	3	private car	20.096407145432828	2018-01-01 16:27:24.544262	2018-01-01 16:47:30.328691	1	29	0	1	0	0	0	0	0	0	14.38983122069055	4.819731782750965	0	3.1441485194803898
759	0x1a9e4e79c0cf66b8a0eb364c7a0c7	30	4	stay at home	432.49452183104984	2018-01-01 16:47:30.328691	2018-01-02 00:00:00.000001	1	29	0	1	0	0	0	0	0	0	29.73423558349706	214.33156667827248	4	5.519744464585042
760	0x1e1921acf6f93054844b6a5c43d3	40	0	stay at home	476.0	2018-01-01 00:00:00.000000	2018-01-01 07:56:00.000000	0	37	1	0	0	0	1	0	1	0	27.841112269197765	220.87282400230228	4	32.31850785617865
761	0x1e1921acf6f93054844b6a5c43d3	4031	1	private car	20.667086291014634	2018-01-01 07:56:00.000000	2018-01-01 08:16:40.025177	0	37	1	0	0	0	1	0	1	0	16.870689299053655	5.8111331922073175	1	29.816747718807935
762	0x1e1921acf6f93054844b6a5c43d3	31	2	services	488.37146189737797	2018-01-01 08:16:40.025177	2018-01-01 16:25:02.312891	0	37	1	0	0	0	1	0	1	0	31.257964414982627	254.42496295468808	4	33.08115023040187
763	0x1e1921acf6f93054844b6a5c43d3	3130	3	private car	22.786829451365385	2018-01-01 16:25:02.312891	2018-01-01 16:47:49.522658	0	37	1	0	0	0	1	0	1	0	18.888776881027688	7.173588955547855	1	29.82463465044549
764	0x1e1921acf6f93054844b6a5c43d3	30	4	free time	240.93084260846697	2018-01-01 16:47:49.522658	2018-01-01 20:48:45.373215	0	37	1	0	0	0	1	0	1	0	82.18676352292445	330.0221031140168	4	35.46938247028803
765	0x1e1921acf6f93054844b6a5c43d3	3040	5	private car	23.430601444198498	2018-01-01 20:48:45.373215	2018-01-01 21:12:11.209302	0	37	1	0	0	0	1	0	1	0	3.189562660361084	1.2455561912703004	0	29.790776899150114
766	0x1e1921acf6f93054844b6a5c43d3	40	6	stay at home	167.81317830757644	2018-01-01 21:12:11.209302	2018-01-02 00:00:00.000000	0	37	1	0	0	0	1	0	1	0	1.1049698230747993	3.090474965735708	0	29.801187233589932
767	0x19254848297c261172a4c9dc09da0	40	0	stay at home	483.0	2018-01-01 00:00:00.000000	2018-01-01 08:03:00.000000	1	52	0	0	1	1	0	1	0	0	27.841112269197765	224.12095376704204	4	13.299204631487708
768	0x19254848297c261172a4c9dc09da0	4039	1	private car	24.374813810536004	2018-01-01 08:03:00.000000	2018-01-01 08:27:22.488829	1	52	0	0	1	1	0	1	0	0	20.96995078767189	8.518977434426752	1	10.74578535125253
769	0x19254848297c261172a4c9dc09da0	39	2	services	481.9621229657404	2018-01-01 08:27:22.488829	2018-01-01 16:29:20.216207	1	52	0	0	1	1	0	1	0	0	39.70655368962561	318.9509151984185	4	15.962879481444258
770	0x19254848297c261172a4c9dc09da0	3930	3	private car	21.880018249840298	2018-01-01 16:29:20.216207	2018-01-01 16:51:13.017302	1	52	0	0	1	1	0	1	0	0	22.67125855393744	8.26745918178332	1	10.744312927098774
771	0x19254848297c261172a4c9dc09da0	30	4	free time	236.7271072059843	2018-01-01 16:51:13.017302	2018-01-01 20:47:56.643734	1	52	0	0	1	1	0	1	0	0	82.18676352292445	324.2639129900703	4	16.160914318785146
772	0x19254848297c261172a4c9dc09da0	3040	5	private car	24.865711341562385	2018-01-01 20:47:56.643734	2018-01-01 21:12:48.586414	1	52	0	0	1	1	0	1	0	0	3.189562660361084	1.3218457403060748	0	10.704505132590986
773	0x19254848297c261172a4c9dc09da0	40	6	stay at home	167.1902264263365	2018-01-01 21:12:48.586414	2018-01-02 00:00:00.000000	1	52	0	0	1	1	0	1	0	0	1.1049698230747993	3.079002581902411	0	10.714422146945118
774	0x9600aaafe5bb42264eb3f5c782d4	39	0	stay at home	481.0	2018-01-01 00:00:00.000000	2018-01-01 08:01:00.000000	0	25	0	0	0	0	0	0	0	0	43.00945865602414	344.79249355912685	4	7.232781198313248
775	0x9600aaafe5bb42264eb3f5c782d4	3939	1	private car	13.355429327069313	2018-01-01 08:01:00.000000	2018-01-01 08:14:21.325760	0	25	0	0	0	0	0	0	0	0	30.543502838173538	6.798693225939461	1	0.9812581315060604
776	0x9600aaafe5bb42264eb3f5c782d4	39	2	services	470.3975389051379	2018-01-01 08:14:21.325760	2018-01-01 16:04:45.178094	0	25	0	0	0	0	0	0	0	0	39.70655368962561	311.29775223341016	4	5.93382906665409
777	0x9600aaafe5bb42264eb3f5c782d4	3939	3	private car	21.250003805902228	2018-01-01 16:04:45.178094	2018-01-01 16:26:00.178322	0	25	0	0	0	0	0	0	0	0	25.29696502911282	8.959343385773716	1	0.9938685936717655
778	0x9600aaafe5bb42264eb3f5c782d4	39	4	shopping	244.6634381871853	2018-01-01 16:26:00.178322	2018-01-01 20:30:39.984613	0	25	0	0	0	0	0	0	0	0	32.88605453784667	134.10025286068088	4	2.082215548570285
779	0x9600aaafe5bb42264eb3f5c782d4	3939	5	private car	15.785199717261062	2018-01-01 20:30:39.984613	2018-01-01 20:46:27.096596	0	25	0	0	0	0	0	0	0	0	6.909196208202705	1.8177173672037092	0	0.9527933023933272
780	0x9600aaafe5bb42264eb3f5c782d4	39	6	stay at home	193.54839005744407	2018-01-01 20:46:27.096596	2018-01-01 23:59:59.999999	0	25	0	0	0	0	0	0	0	0	10.248641042167346	33.06013289980226	4	1.1460089011830634
781	0x134934c2c96a617cf709c0fbd5be9	31	0	stay at home	475.0	2018-01-01 00:00:00.000000	2018-01-01 07:55:00.000000	1	28	0	0	0	0	0	0	0	1	33.09554835970861	262.0064245143598	4	5.43424767989595
782	0x134934c2c96a617cf709c0fbd5be9	3130	1	private car	34.03581379683237	2018-01-01 07:55:00.000000	2018-01-01 08:29:02.148828	1	28	0	0	0	0	0	0	0	1	24.06925075289951	13.653608947582585	2	2.0218276410505607
783	0x134934c2c96a617cf709c0fbd5be9	30	2	industry	466.17064209933255	2018-01-01 08:29:02.148828	2018-01-01 16:15:12.387354	1	28	0	0	0	0	0	0	0	1	34.0710171385198	264.71513227401897	4	5.5058043975662825
784	0x134934c2c96a617cf709c0fbd5be9	3031	3	private car	37.03581379683237	2018-01-01 16:15:12.387354	2018-01-01 16:52:14.536182	1	28	0	0	0	0	0	0	0	1	18.888776881027688	11.659353723594228	2	2.0098550245556934
785	0x134934c2c96a617cf709c0fbd5be9	31	4	stay at home	134.25644359826322	2018-01-01 16:52:14.536182	2018-01-01 19:06:29.922798	1	28	0	0	0	0	0	0	0	1	26.302469163551745	58.85459946252404	4	2.3347322138077535
786	0x134934c2c96a617cf709c0fbd5be9	3130	5	private car	27.061992534809278	2018-01-01 19:06:29.922798	2018-01-01 19:33:33.642350	1	28	0	0	0	0	0	0	0	1	21.91591381089573	9.88480493239973	1	1.99931942884416
787	0x134934c2c96a617cf709c0fbd5be9	30	6	free time	232.5257860196038	2018-01-01 19:33:33.642350	2018-01-01 23:26:05.189511	1	28	0	0	0	0	0	0	0	1	95.04080834893142	368.3239777545634	4	9.311953907864696
788	0x134934c2c96a617cf709c0fbd5be9	3031	7	private car	22.061992534809278	2018-01-01 23:26:05.189511	2018-01-01 23:48:08.909063	1	28	0	0	0	0	0	0	0	1	2.1523322717279734	0.7914123085215274	0	1.947031661144085
789	0x134934c2c96a617cf709c0fbd5be9	31	8	stay at home	11.851515619517158	2018-01-01 23:48:08.909063	2018-01-02 00:00:00.000000	1	28	0	0	0	0	0	0	0	1	2.859645738359695	0.5648522689075934	0	1.9457644628773083
790	0x1015802aa00647caa33a148fbfc83	40	0	stay at home	490.0	2018-01-01 00:00:00.000000	2018-01-01 08:10:00.000000	0	34	0	0	0	0	0	0	0	0	27.841112269197765	227.36908353178174	4	3.613407683235297
791	0x1015802aa00647caa33a148fbfc83	4039	1	private car	40.37285449813341	2018-01-01 08:10:00.000000	2018-01-01 08:50:22.371270	0	34	0	0	0	0	0	0	0	0	20.96995078767189	14.110279533061588	2	1.024589200278475
792	0x1015802aa00647caa33a148fbfc83	39	2	agriculture	474.28526815749933	2018-01-01 08:50:22.371270	2018-01-01 16:44:39.487359	0	34	0	0	0	0	0	0	0	0	50.90583806362257	402.3981509464578	4	10.166246559687883
793	0x1015802aa00647caa33a148fbfc83	3940	3	private car	24.17740656063851	2018-01-01 16:44:39.487359	2018-01-01 17:08:50.131753	0	34	0	0	0	0	0	0	0	0	17.53687739958179	7.066603578229366	1	0.9828130374026239
794	0x1015802aa00647caa33a148fbfc83	40	4	running	261.71257192964634	2018-01-01 17:08:50.131753	2018-01-01 21:30:32.886069	0	34	0	0	0	0	0	0	0	0	28.080439283346102	122.4833997626464	4	1.9440567394986936
795	0x1015802aa00647caa33a148fbfc83	4040	5	private car	25.195447937494897	2018-01-01 21:30:32.886069	2018-01-01 21:55:44.612945	0	34	0	0	0	0	0	0	0	0	0.7449234762302017	0.31281134437959607	0	0.9443567369088638
796	0x1015802aa00647caa33a148fbfc83	40	6	stay at home	124.25645091658748	2018-01-01 21:55:44.612945	2018-01-02 00:00:00.000000	0	34	0	0	0	0	0	0	0	0	1.1049698230747993	2.288327143086736	0	0.9554469986595651
797	0xf656c0cc3ab5b43d37c0509170d7	31	0	stay at home	479.0	2018-01-01 00:00:00.000000	2018-01-01 07:59:00.000000	0	55	0	0	1	0	0	0	0	0	33.09554835970861	264.21279440500706	4	5.992447326905421
798	0xf656c0cc3ab5b43d37c0509170d7	3130	1	private car	34.64397208953442	2018-01-01 07:59:00.000000	2018-01-01 08:33:38.638325	0	55	0	0	1	0	0	0	0	0	24.06925075289951	13.897574188324267	2	2.523302010113577
799	0xf656c0cc3ab5b43d37c0509170d7	30	2	industry	485.15511350312624	2018-01-01 08:33:38.638325	2018-01-01 16:38:47.945135	0	55	0	0	1	0	0	0	0	0	34.0710171385198	275.4954697834255	4	6.302219593858786
800	0xf656c0cc3ab5b43d37c0509170d7	3031	3	private car	33.64397208953442	2018-01-01 16:38:47.945135	2018-01-01 17:12:26.583460	0	55	0	0	1	0	0	0	0	0	20.007623288679962	11.218931991704459	2	2.5072298984938546
801	0xf656c0cc3ab5b43d37c0509170d7	31	4	stay at home	123.9264789798143	2018-01-01 17:12:26.583460	2018-01-01 19:16:22.172199	0	55	0	0	1	0	0	0	0	0	30.177676154845706	62.330219161052156	4	2.8624323504024263
802	0xf656c0cc3ab5b43d37c0509170d7	3140	5	private car	22.214089254810737	2018-01-01 19:16:22.172199	2018-01-01 19:38:35.017554	0	55	0	0	1	0	0	0	0	0	15.355709033379512	5.685218183973267	1	2.4748220275104424
803	0xf656c0cc3ab5b43d37c0509170d7	40	6	running	232.61467529227727	2018-01-01 19:38:35.017554	2018-01-01 23:31:11.898072	0	55	0	0	1	0	0	0	0	0	29.3424699403546	113.7581519574832	4	3.3463499276719144
804	0xf656c0cc3ab5b43d37c0509170d7	4031	7	private car	18.214089254810737	2018-01-01 23:31:11.898072	2018-01-01 23:49:24.743427	0	55	0	0	1	0	0	0	0	0	1.4325275796428827	0.4348697532598911	0	2.445038208757419
805	0xf656c0cc3ab5b43d37c0509170d7	31	8	stay at home	10.587609536091804	2018-01-01 23:49:24.743427	2018-01-01 23:59:59.999999	0	55	0	0	1	0	0	0	0	0	2.859645738359695	0.5046135414883567	0	2.445427820367261
806	0x117b0280987f9bacf4e125226b60	40	0	stay at home	473.0	2018-01-01 00:00:00.000000	2018-01-01 07:53:00.000000	1	29	0	0	0	0	0	0	0	1	27.841112269197765	219.4807683888424	4	4.448817232756065
807	0x117b0280987f9bacf4e125226b60	4039	1	private car	26.5575795778792	2018-01-01 07:53:00.000000	2018-01-01 08:19:33.454775	1	29	0	0	0	0	0	0	0	1	20.454900598079345	9.05387750651835	1	1.9944240198721008
808	0x117b0280987f9bacf4e125226b60	39	2	agriculture	478.40473125011914	2018-01-01 08:19:33.454775	2018-01-01 16:17:57.738650	1	29	0	0	0	0	0	0	0	1	50.90583806362257	405.89322963149067	4	11.37842349514091
809	0x117b0280987f9bacf4e125226b60	3939	3	private car	22.693950124292527	2018-01-01 16:17:57.738650	2018-01-01 16:40:39.375657	1	29	0	0	0	0	0	0	0	1	25.29696502911282	9.568134377777643	1	1.9974509285868662
810	0x117b0280987f9bacf4e125226b60	39	4	gym	238.70209204250452	2018-01-01 16:40:39.375657	2018-01-01 20:39:21.501180	1	29	0	0	0	0	0	0	0	1	32.88605453784667	130.83283362013165	4	3.0423927694058746
811	0x117b0280987f9bacf4e125226b60	3940	5	private car	19.000663323675465	2018-01-01 20:39:21.501180	2018-01-01 20:58:21.540979	1	29	0	0	0	0	0	0	0	1	5.096945819413839	1.6140891915616251	0	1.9516473600984625
812	0x117b0280987f9bacf4e125226b60	40	6	stay at home	181.64098368152895	2018-01-01 20:58:21.540979	2018-01-02 00:00:00.000000	1	29	0	0	0	0	0	0	0	1	4.8722982220937086	14.750150697514432	2	2.0284711617903177
813	0x1b87f9355a7f59069a38397cf3f83	40	0	stay at home	483.0	2018-01-01 00:00:00.000000	2018-01-01 08:03:00.000000	1	25	0	0	0	0	0	0	1	0	27.841112269197765	224.12095376704204	4	5.144704631487707
814	0x1b87f9355a7f59069a38397cf3f83	4031	1	private car	23.44381399870714	2018-01-01 08:03:00.000000	2018-01-01 08:26:26.628840	1	25	0	0	0	0	0	0	1	0	17.72049337434767	6.923932510558816	1	2.5819846924726115
815	0x1b87f9355a7f59069a38397cf3f83	31	2	residence	473.17438572417257	2018-01-01 08:26:26.628840	2018-01-01 16:19:37.091983	1	25	0	0	0	0	0	0	1	0	35.66613888376223	281.2717226246203	4	6.568986425164324
816	0x1b87f9355a7f59069a38397cf3f83	3140	3	private car	20.44381399870714	2018-01-01 16:19:37.091983	2018-01-01 16:40:03.720823	1	25	0	0	0	0	0	0	1	0	13.233056022956172	4.508902266129787	0	2.5680685407936945
817	0x1b87f9355a7f59069a38397cf3f83	40	4	stay at home	439.9379862784132	2018-01-01 16:40:03.720823	2018-01-02 00:00:00.000000	1	25	0	0	0	0	0	0	1	0	12.955597037884903	94.99432119802765	4	3.2525448586081493
818	0x82104f8f98d0424731de7dd279d6	30	0	stay at home	480.0	2018-01-01 00:00:00.000000	2018-01-01 08:00:00.000000	1	31	0	0	0	0	0	0	0	0	36.33618478268205	290.6894782614564	4	5.253396482790912
819	0x82104f8f98d0424731de7dd279d6	3039	1	by foot	19.959419128391588	2018-01-01 08:00:00.000000	2018-01-01 08:19:57.565148	1	31	0	0	0	0	0	0	0	0	82.76330060849645	27.531790088234118	4	1.109170988878465
820	0x82104f8f98d0424731de7dd279d6	39	2	services	480.7497357319374	2018-01-01 08:19:57.565148	2018-01-01 16:20:42.549292	1	31	0	0	0	0	0	0	0	0	39.70655368962561	318.1485865518916	4	6.179010507045222
821	0x82104f8f98d0424731de7dd279d6	3930	3	by foot	16.959419128391588	2018-01-01 16:20:42.549292	2018-01-01 16:37:40.114440	1	31	0	0	0	0	0	0	0	0	66.12450411565088	18.690552999239628	3	1.0527030275173017
822	0x82104f8f98d0424731de7dd279d6	30	4	stay at home	124.80427953815548	2018-01-01 16:37:40.114440	2018-01-01 18:42:28.371212	1	31	0	0	0	0	0	0	0	0	29.73423558349706	61.84933082693561	4	1.3585657466099232
823	0x82104f8f98d0424731de7dd279d6	3039	5	by foot	23.845956200581867	2018-01-01 18:42:28.371212	2018-01-01 19:06:19.128584	1	31	0	0	0	0	0	0	0	0	73.93374074004888	29.383679057206344	4	1.1213771668695207
824	0x82104f8f98d0424731de7dd279d6	39	6	gym	230.05841246460562	2018-01-01 19:06:19.128584	2018-01-01 22:56:22.633332	1	31	0	0	0	0	0	0	0	0	37.39230135082316	143.3735581194751	4	2.1995168629261146
825	0x82104f8f98d0424731de7dd279d6	3930	7	by foot	22.845956200581867	2018-01-01 22:56:22.633332	2018-01-01 23:19:13.390704	1	31	0	0	0	0	0	0	0	0	6.408603119357096	2.440177769529076	0	0.9563048372115036
826	0x82104f8f98d0424731de7dd279d6	30	8	stay at home	40.77682160735458	2018-01-01 23:19:13.390704	2018-01-02 00:00:00.000000	1	31	0	0	0	0	0	0	0	0	3.5256066677666267	2.396050569153659	0	0.956055473312877
827	0x1e330c130ece4b738cbcee9e4eb1b	40	0	stay at home	473.0	2018-01-01 00:00:00.000000	2018-01-01 07:53:00.000000	0	27	0	0	0	0	0	0	0	0	27.841112269197765	219.4807683888424	4	3.448817232756065
828	0x1e330c130ece4b738cbcee9e4eb1b	4031	1	private car	19.44885254330722	2018-01-01 07:53:00.000000	2018-01-01 08:12:26.931153	0	27	0	0	0	0	0	0	0	0	16.870689299053655	5.4685924746874255	1	0.9735748024230716
829	0x1e330c130ece4b738cbcee9e4eb1b	31	2	residence	479.58790177484633	2018-01-01 08:12:26.931153	2018-01-01 16:12:02.205259	0	27	0	0	0	0	0	0	0	0	35.66613888376223	285.0841451945631	4	5.0822155484630525
830	0x1e330c130ece4b738cbcee9e4eb1b	3140	3	private car	18.44885254330722	2018-01-01 16:12:02.205259	2018-01-01 16:30:29.136412	0	27	0	0	0	0	0	0	0	0	13.233056022956172	4.0689116544140305	0	0.9655544991770483
831	0x1e330c130ece4b738cbcee9e4eb1b	40	4	stay at home	449.5143931385393	2018-01-01 16:30:29.136412	2018-01-02 00:00:00.000000	0	27	0	0	0	0	0	0	0	0	12.955597037884903	97.06212233720483	4	1.6728640257727068
832	0xd2bd4f515959cdc60ca6f410ab08	30	0	stay at home	482.0	2018-01-01 00:00:00.000000	2018-01-01 08:02:00.000000	1	37	0	0	0	0	0	0	1	1	36.33618478268205	291.9006844208791	4	7.89113640905795
833	0xd2bd4f515959cdc60ca6f410ab08	3039	1	by foot	23.62722730118734	2018-01-01 08:02:00.000000	2018-01-01 08:25:37.633638	1	37	0	0	0	0	0	0	1	1	82.76330060849645	32.5911219278907	4	3.742836729290099
834	0xd2bd4f515959cdc60ca6f410ab08	39	2	industry	487.2728058394693	2018-01-01 08:25:37.633638	2018-01-01 16:32:54.001988	1	37	0	0	0	0	0	0	1	1	39.70655368962561	322.46539710932336	4	8.938679695976212
835	0xd2bd4f515959cdc60ca6f410ab08	3930	3	by foot	17.62722730118734	2018-01-01 16:32:54.001988	2018-01-01 16:50:31.635626	1	37	0	0	0	0	0	0	1	1	66.12450411565088	19.426527737081262	3	3.65729184842796
836	0xd2bd4f515959cdc60ca6f410ab08	30	4	stay at home	117.22306506408752	2018-01-01 16:50:31.635626	2018-01-01 18:47:45.019530	1	37	0	0	0	0	0	0	1	1	29.73423558349706	58.092303873919704	4	3.928732547276817
837	0xd2bd4f515959cdc60ca6f410ab08	3030	5	by foot	21.471674121702993	2018-01-01 18:47:45.019530	2018-01-01 19:09:13.319977	1	37	0	0	0	0	0	0	1	1	65.67706679726041	23.503276259001588	3	3.6830751570373277
838	0xd2bd4f515959cdc60ca6f410ab08	30	6	shopping	226.26532979918943	2018-01-01 19:09:13.319977	2018-01-01 22:55:29.239765	1	37	0	0	0	0	0	0	1	1	30.13489045210021	113.64134877678164	4	4.445075819578789
839	0xd2bd4f515959cdc60ca6f410ab08	3030	7	by foot	21.471674121702993	2018-01-01 22:55:29.239765	2018-01-01 23:16:57.540212	1	37	0	0	0	0	0	0	1	1	7.633518845109891	2.7317404840679695	0	3.5579541007062785
840	0xd2bd4f515959cdc60ca6f410ab08	30	8	stay at home	43.04099645147312	2018-01-01 23:16:57.540212	2018-01-01 23:59:59.999999	1	37	0	0	0	0	0	0	1	1	3.5256066677666267	2.5290937346105555	0	3.5568075011092057
841	0x8d27008b22315569277370a72a7e	40	0	stay at home	483.0	2018-01-01 00:00:00.000000	2018-01-01 08:03:00.000000	1	13	0	0	0	0	0	0	0	0	27.841112269197765	224.12095376704204	4	3.544704631487707
842	0x8d27008b22315569277370a72a7e	4030	1	private car	25.570794312163855	2018-01-01 08:03:00.000000	2018-01-01 08:28:34.247659	1	13	0	0	0	0	0	0	0	0	18.802436729554277	8.013220702981787	1	0.9883268010379451
843	0x8d27008b22315569277370a72a7e	30	2	school	348.39243636554073	2018-01-01 08:28:34.247659	2018-01-01 14:16:57.793841	1	13	0	0	0	0	0	0	0	0	34.0710171385198	197.83474450568343	4	3.034671981321666
844	0x8d27008b22315569277370a72a7e	3040	3	private car	29.570794312163855	2018-01-01 14:16:57.793841	2018-01-01 14:46:32.041500	1	13	0	0	0	0	0	0	0	0	14.819108483847671	7.30354681442503	1	0.9841902684984912
845	0x8d27008b22315569277370a72a7e	40	4	stay at home	553.4659750101316	2018-01-01 14:46:32.041500	2018-01-02 00:00:00.000001	1	13	0	0	0	0	0	0	0	0	13.148062482162722	121.28342035307203	4	1.930318498221024
846	0xa0a6b641796dc4803f4421be5c22	31	0	stay at home	475.0	2018-01-01 00:00:00.000000	2018-01-01 07:55:00.000000	0	41	0	0	0	0	0	0	0	1	33.09554835970861	262.0064245143598	4	5.43424767989595
847	0xa0a6b641796dc4803f4421be5c22	3130	1	by foot	27.863834391515116	2018-01-01 07:55:00.000000	2018-01-01 08:22:51.830063	0	41	0	0	0	0	0	0	0	1	70.20198136262357	32.601606377406235	4	2.1429075451867594
848	0xa0a6b641796dc4803f4421be5c22	30	2	industry	497.2020570005671	2018-01-01 08:22:51.830063	2018-01-01 16:40:03.953483	0	41	0	0	0	0	0	0	0	1	34.0710171385198	282.33633008956036	4	6.000349004155831
849	0xa0a6b641796dc4803f4421be5c22	3040	3	by foot	20.90784823374834	2018-01-01 16:40:03.953483	2018-01-01 17:00:58.424377	0	41	0	0	0	0	0	0	0	1	43.980183507137085	15.325516700993733	3	2.0319743413350757
850	0xa0a6b641796dc4803f4421be5c22	40	4	running	241.55782012377605	2018-01-01 17:00:58.424377	2018-01-01 21:02:31.893584	0	41	0	0	0	0	0	0	0	1	28.080439283346102	113.05082835671887	4	2.8386477732231215
851	0xa0a6b641796dc4803f4421be5c22	4031	5	by foot	30.034275508180748	2018-01-01 21:02:31.893584	2018-01-01 21:32:33.950114	0	41	0	0	0	0	0	0	0	1	3.4593280850128805	1.7316402129744026	0	1.9523087244800528
852	0xa0a6b641796dc4803f4421be5c22	31	6	stay at home	147.4341647422125	2018-01-01 21:32:33.950114	2018-01-01 23:59:59.999999	0	41	0	0	0	0	0	0	0	1	2.413661029109731	5.930934963293703	1	1.9762386789447437
853	0x11660ddb6cbc67c0450a2af956646	40	0	stay at home	482.0	2018-01-01 00:00:00.000000	2018-01-01 08:02:00.000000	1	56	0	0	0	0	0	0	0	0	27.841112269197765	223.65693522922206	4	3.534997129072714
854	0x11660ddb6cbc67c0450a2af956646	4030	1	private car	29.661898717346496	2018-01-01 08:02:00.000000	2018-01-01 08:31:39.713923	1	56	0	0	0	0	0	0	0	0	18.802436729554277	9.29526623185591	1	0.9958436849160474
855	0x11660ddb6cbc67c0450a2af956646	30	2	residence	483.8103130355628	2018-01-01 08:31:39.713923	2018-01-01 16:35:28.332705	1	56	0	0	0	0	0	0	0	0	38.87590417087516	313.47605610752754	4	6.010713688092625
856	0x11660ddb6cbc67c0450a2af956646	3040	3	private car	30.661898717346496	2018-01-01 16:35:28.332705	2018-01-01 17:06:08.046628	1	56	0	0	0	0	0	0	0	0	15.078920059589855	7.705805327235142	1	0.9865328144986318
857	0x11660ddb6cbc67c0450a2af956646	40	4	stay at home	111.52372990886532	2018-01-01 17:06:08.046628	2018-01-01 18:57:39.470423	1	56	0	0	0	0	0	0	0	0	14.280909121244589	26.54433752817888	4	1.1027168901952233
858	0x11660ddb6cbc67c0450a2af956646	4030	5	private car	27.669625641402078	2018-01-01 18:57:39.470423	2018-01-01 19:25:19.647961	1	56	0	0	0	0	0	0	0	0	16.174826698325752	7.4591899926204865	1	0.985095993583682
859	0x11660ddb6cbc67c0450a2af956646	30	6	shopping	243.533999123421	2018-01-01 19:25:19.647961	2018-01-01 23:28:51.687908	1	56	0	0	0	0	0	0	0	0	30.13489045210021	122.31450641576933	4	1.942117228577441
860	0x11660ddb6cbc67c0450a2af956646	3040	7	private car	33.66962564140208	2018-01-01 23:28:51.687908	2018-01-02 00:02:31.865446	1	56	0	0	0	0	0	0	0	0	1.6570087918025227	0.929847761741715	0	0.9478067954854912
861	0x11660ddb6cbc67c0450a2af956646	40	8	stay at home	-2.5310907853463505	2018-01-02 00:02:31.865446	2018-01-01 23:59:59.999999	1	56	0	0	0	0	0	0	0	0	27.841112269197765	-1.1744730453059946	0	0.936092356687347
862	0x1ce4431cd528c284dc325f9eb0cfb	31	0	stay at home	488.0	2018-01-01 00:00:00.000000	2018-01-01 08:08:00.000000	0	22	0	0	0	0	0	0	0	0	33.09554835970861	269.17712665896335	4	4.626204726981452
863	0x1ce4431cd528c284dc325f9eb0cfb	3131	1	private car	19.3663355761187	2018-01-01 08:08:00.000000	2018-01-01 08:27:21.980135	0	22	0	0	0	0	0	0	0	0	24.044588011525097	7.760926003678595	1	0.9868542429349336
864	0x1ce4431cd528c284dc325f9eb0cfb	31	2	services	464.01203771600353	2018-01-01 08:27:21.980135	2018-01-01 16:11:22.702398	0	22	0	0	0	0	0	0	0	0	31.257964414982627	241.73452938417358	4	3.933584389715888
865	0x1ce4431cd528c284dc325f9eb0cfb	3131	3	private car	18.3663355761187	2018-01-01 16:11:22.702398	2018-01-01 16:29:44.682533	0	22	0	0	0	0	0	0	0	0	17.732001683293312	5.427864889194445	1	0.9733404911391624
866	0x1ce4431cd528c284dc325f9eb0cfb	31	4	stay at home	113.93894926546604	2018-01-01 16:29:44.682533	2018-01-01 18:23:41.019489	0	22	0	0	0	0	0	0	0	0	26.302469163551745	49.94792832637345	4	1.2662911282502611
867	0x1ce4431cd528c284dc325f9eb0cfb	3131	5	private car	23.98350595501472	2018-01-01 18:23:41.019489	2018-01-01 18:47:40.029846	0	22	0	0	0	0	0	0	0	0	19.86485758310723	7.940482168999527	1	0.9879020257409119
868	0x1ce4431cd528c284dc325f9eb0cfb	31	6	free time	225.68177820521757	2018-01-01 18:47:40.029846	2018-01-01 22:33:20.936538	0	22	0	0	0	0	0	0	0	0	81.44591609073964	306.3476528485177	4	5.762749060701158
869	0x1ce4431cd528c284dc325f9eb0cfb	3131	7	private car	21.98350595501472	2018-01-01 22:33:20.936538	2018-01-01 22:55:19.946895	0	22	0	0	0	0	0	0	0	0	2.086521753355618	0.7644843898360165	0	0.9468809587299529
870	0x1ce4431cd528c284dc325f9eb0cfb	31	8	stay at home	64.66755175104618	2018-01-01 22:55:19.946895	2018-01-02 00:00:00.000000	0	22	0	0	0	0	0	0	0	0	3.0950072674775004	3.3357757106577544	0	0.9613799626833446
871	0xccfe3bb952bed642a2b8cb49f9d7	40	0	stay at home	487.0	2018-01-01 00:00:00.000000	2018-01-01 08:07:00.000000	0	81	0	0	0	0	0	0	0	0	27.841112269197765	225.97702791832188	4	3.5838019532184946
872	0xccfe3bb952bed642a2b8cb49f9d7	4039	1	private car	31.94881195753875	2018-01-01 08:07:00.000000	2018-01-01 08:38:56.928717	0	81	0	0	0	0	0	0	0	0	20.96995078767189	11.166083574569514	2	1.006915355328263
873	0xccfe3bb952bed642a2b8cb49f9d7	39	2	agriculture	482.0563468941895	2018-01-01 08:38:56.928717	2018-01-01 16:41:00.309531	0	81	0	0	0	0	0	0	0	0	50.90583806362257	408.99137220895125	4	10.570203050305308
874	0xccfe3bb952bed642a2b8cb49f9d7	3940	3	private car	28.17740656063851	2018-01-01 16:41:00.309531	2018-01-01 17:09:10.953925	0	81	0	0	0	0	0	0	0	0	17.53687739958179	8.235728738201486	1	0.9896273279305899
875	0xccfe3bb952bed642a2b8cb49f9d7	40	4	running	238.01543712086752	2018-01-01 17:09:10.953925	2018-01-01 21:07:11.880152	0	81	0	0	0	0	0	0	0	0	28.080439283346102	111.39296717619338	4	1.8207207442336206
876	0xccfe3bb952bed642a2b8cb49f9d7	4040	5	private car	20.771405396900242	2018-01-01 21:07:11.880152	2018-01-01 21:27:58.164476	0	81	0	0	0	0	0	0	0	0	0.7449234762302017	0.2578851252407617	0	0.9440502352835044
877	0xccfe3bb952bed642a2b8cb49f9d7	40	6	stay at home	152.0305920698654	2018-01-01 21:27:58.164476	2018-01-02 00:00:00.000000	0	81	0	0	0	0	0	0	0	0	1.1049698230747993	2.799820273689936	0	0.9583396125803624
878	0x4221f98fe7e18876de5ab602573e	40	0	stay at home	472.0	2018-01-01 00:00:00.000000	2018-01-01 07:52:00.000000	0	13	0	0	0	0	0	0	0	0	27.841112269197765	219.0167498510224	4	3.439372326876334
879	0x4221f98fe7e18876de5ab602573e	4039	1	private car	29.502040210797396	2018-01-01 07:52:00.000000	2018-01-01 08:21:30.122413	0	13	0	0	0	0	0	0	0	0	20.454900598079345	10.057688332540009	2	1.0003409961712924
880	0x4221f98fe7e18876de5ab602573e	39	2	school	380.7584916532228	2018-01-01 08:21:30.122413	2018-01-01 14:42:15.631912	0	13	0	0	0	0	0	0	0	0	39.70655368962561	251.9767915268259	4	4.1790453610251745
881	0x4221f98fe7e18876de5ab602573e	3940	3	private car	29.502040210797396	2018-01-01 14:42:15.631912	2018-01-01 15:11:45.754325	0	13	0	0	0	0	0	0	0	0	17.876792656489595	8.790030929864061	1	0.9928745897682989
882	0x4221f98fe7e18876de5ab602573e	40	4	stay at home	528.2374279251824	2018-01-01 15:11:45.754325	2018-01-02 00:00:00.000001	0	13	0	0	0	0	0	0	0	0	12.884949031649851	113.4385389237631	4	1.8428656250452258
883	0x1e686c46df50832c4cf1c81a0269f	40	0	stay at home	487.0	2018-01-01 00:00:00.000000	2018-01-01 08:07:00.000000	0	7	0	0	0	0	0	0	0	0	27.841112269197765	225.97702791832188	4	3.5838019532184946
884	0x1e686c46df50832c4cf1c81a0269f	4039	1	by foot	21.402145999376177	2018-01-01 08:07:00.000000	2018-01-01 08:28:24.128760	0	7	0	0	0	0	0	0	0	0	61.16235646404302	21.816761378488966	3	1.0723334407361975
885	0x1e686c46df50832c4cf1c81a0269f	39	2	school	365.76080823998944	2018-01-01 08:28:24.128760	2018-01-01 14:34:09.777254	0	7	0	0	0	0	0	0	0	0	39.70655368962561	242.05168616569995	4	3.9409644012119034
886	0x1e686c46df50832c4cf1c81a0269f	3940	3	by foot	22.402145999376177	2018-01-01 14:34:09.777254	2018-01-01 14:56:33.906014	0	7	0	0	0	0	0	0	0	0	56.31599623879532	21.02665283069687	3	1.0673378079488005
887	0x1e686c46df50832c4cf1c81a0269f	40	4	stay at home	543.4348997612582	2018-01-01 14:56:33.906014	2018-01-02 00:00:00.000000	0	7	0	0	0	0	0	0	0	0	13.148062482162722	119.0852669508143	4	1.905403748666251
888	0x4b1c7dac9bd4f4453d707dfe260d	30	0	stay at home	477.0	2018-01-01 00:00:00.000000	2018-01-01 07:57:00.000000	1	21	0	0	0	0	0	0	0	1	36.33618478268205	288.87266902232227	4	6.19729071737452
889	0x4b1c7dac9bd4f4453d707dfe260d	3040	1	by foot	21.26789775354898	2018-01-01 07:57:00.000000	2018-01-01 08:18:16.073865	1	21	0	0	0	0	0	0	0	1	52.985178089356396	18.78138916763359	3	2.0532683141794728
890	0x4b1c7dac9bd4f4453d707dfe260d	40	2	university	347.66683791765155	2018-01-01 08:18:16.073865	2018-01-01 14:05:56.084140	1	21	0	0	0	0	0	0	0	1	14.815318358321319	85.84658143968176	4	2.5655751998537086
891	0x4b1c7dac9bd4f4453d707dfe260d	4030	3	by foot	23.26789775354898	2018-01-01 14:05:56.084140	2018-01-01 14:29:12.158005	1	21	0	0	0	0	0	0	0	1	43.22239974455571	16.761572965322397	3	2.040770075357859
892	0x4b1c7dac9bd4f4453d707dfe260d	30	4	stay at home	570.7973665752505	2018-01-01 14:29:12.158005	2018-01-02 00:00:00.000000	1	21	0	0	0	0	0	0	0	1	30.815292686585373	293.1547985958085	4	6.330499026079548
893	0x40d4c89178de971efb5f5bc5231f	40	0	stay at home	474.0	2018-01-01 00:00:00.000000	2018-01-01 07:54:00.000000	0	49	0	0	0	0	1	0	0	0	27.841112269197765	219.94478692666235	4	29.69948807541687
894	0x40d4c89178de971efb5f5bc5231f	4031	1	private car	18.43520664554734	2018-01-01 07:54:00.000000	2018-01-01 08:12:26.112399	0	49	0	0	0	0	1	0	0	0	16.870689299053655	5.1835773913479715	1	27.213136255321544
895	0x40d4c89178de971efb5f5bc5231f	31	2	services	488.81473791062206	2018-01-01 08:12:26.112399	2018-01-01 16:21:14.996674	0	49	0	0	0	0	1	0	0	0	31.257964414982627	254.65589471882137	4	30.48694089366357
896	0x40d4c89178de971efb5f5bc5231f	3140	3	private car	23.43520664554734	2018-01-01 16:21:14.996674	2018-01-01 16:44:41.109073	0	49	0	0	0	0	1	0	0	0	13.233056022956172	5.168656707501379	1	27.213050552554602
897	0x40d4c89178de971efb5f5bc5231f	40	4	stay at home	116.83862845818614	2018-01-01 16:44:41.109073	2018-01-01 18:41:31.426780	0	49	0	0	0	0	1	0	0	0	12.955597037884903	25.228569812723517	4	27.33537521112028
898	0x40d4c89178de971efb5f5bc5231f	4030	5	private car	26.397423465420815	2018-01-01 18:41:31.426780	2018-01-01 19:07:55.272188	0	49	0	0	0	0	1	0	0	0	16.174826698325752	7.116229163924989	1	27.22430132617139
899	0x40d4c89178de971efb5f5bc5231f	30	6	gym	253.53834266302914	2018-01-01 19:07:55.272188	2018-01-01 23:21:27.572748	0	49	0	0	0	0	1	0	0	0	30.13489045210021	127.33916969262381	4	28.241854731791967
900	0x40d4c89178de971efb5f5bc5231f	3040	7	private car	19.397423465420815	2018-01-01 23:21:27.572748	2018-01-01 23:40:51.418156	0	49	0	0	0	0	1	0	0	0	1.6570087918025227	0.5356950203419808	0	27.18680150341113
901	0x40d4c89178de971efb5f5bc5231f	40	8	stay at home	19.143030746226486	2018-01-01 23:40:51.418156	2018-01-02 00:00:00.000001	0	49	0	0	0	0	1	0	0	0	1.390186081247524	0.4435395816049577	0	27.186286632513575
902	0x108e0ecef60c5448f5f911626a661	31	0	stay at home	476.0	2018-01-01 00:00:00.000000	2018-01-01 07:56:00.000000	0	21	0	0	1	0	0	0	0	0	33.09554835970861	262.55801698702163	4	5.948726522010858
903	0x108e0ecef60c5448f5f911626a661	3140	1	metro	19.078703276371897	2018-01-01 07:56:00.000000	2018-01-01 08:15:04.722197	0	21	0	0	1	0	0	0	0	0	37.39669461290227	11.89134066727763	2	2.511240528629373
904	0x108e0ecef60c5448f5f911626a661	40	2	university	364.55736959902464	2018-01-01 08:15:04.722197	2018-01-01 14:19:38.164373	0	21	0	0	1	0	0	0	0	0	14.815318358321319	90.01722484136268	4	3.1046437973123506
905	0x108e0ecef60c5448f5f911626a661	4040	3	metro	16.4697650606394	2018-01-01 14:19:38.164373	2018-01-01 14:36:06.350277	0	21	0	0	1	0	0	0	0	0	19.64822820368137	5.393361706207684	1	2.4731420338045575
906	0x108e0ecef60c5448f5f911626a661	40	4	library	245.17519962623467	2018-01-01 14:36:06.350277	2018-01-01 18:41:16.862255	0	21	0	0	1	0	0	0	0	0	11.52302105178306	47.08598311113694	4	2.745053075817645
907	0x108e0ecef60c5448f5f911626a661	4031	5	metro	22.432256752600562	2018-01-01 18:41:16.862255	2018-01-01 19:03:42.797660	0	21	0	0	1	0	0	0	0	0	33.349530598963305	12.46842054957756	2	2.5146952949942447
908	0x108e0ecef60c5448f5f911626a661	31	6	stay at home	296.2867056851287	2018-01-01 19:03:42.797660	2018-01-02 00:00:00.000001	0	21	0	0	1	0	0	0	0	0	30.632528276978885	151.26684816654375	4	3.804553786472808
909	0x11d162ee0320a84f08e0162c569d	39	0	stay at home	486.0	2018-01-01 00:00:00.000000	2018-01-01 08:06:00.000000	1	13	0	0	0	0	0	0	0	1	43.00945865602414	348.3766151137955	4	8.387621249005953
910	0x11d162ee0320a84f08e0162c569d	3939	1	private car	24.971382477378274	2018-01-01 08:06:00.000000	2018-01-01 08:30:58.282949	1	13	0	0	0	0	0	0	0	1	30.543502838173538	12.711891526182004	2	2.0161564046770195
911	0x11d162ee0320a84f08e0162c569d	39	2	school	358.7801208315724	2018-01-01 08:30:58.282949	2018-01-01 14:29:45.090199	1	13	0	0	0	0	0	0	0	1	39.70655368962561	237.43203550948652	4	4.834823191561384
912	0x11d162ee0320a84f08e0162c569d	3939	3	private car	26.971382477378274	2018-01-01 14:29:45.090199	2018-01-01 14:56:43.373148	1	13	0	0	0	0	0	0	0	1	29.752820787648503	13.374578487409314	2	2.020143964354416
913	0x11d162ee0320a84f08e0162c569d	39	4	stay at home	543.2771142136711	2018-01-01 14:56:43.373148	2018-01-02 00:00:00.000001	1	13	0	0	0	0	0	0	0	1	44.13335083501195	399.6106580370801	4	11.000138961016479
914	0x16a133e48b05ddcac2ee537146f57	30	0	stay at home	486.0	2018-01-01 00:00:00.000000	2018-01-01 08:06:00.000000	1	37	0	0	0	0	0	1	0	0	36.33618478268205	294.3230967397246	4	6.367431569969234
915	0x16a133e48b05ddcac2ee537146f57	3031	1	private car	28.27729671843582	2018-01-01 08:06:00.000000	2018-01-01 08:34:16.637803	1	37	0	0	0	0	0	1	0	0	25.1265313667317	11.84183971603595	2	2.010944732853623
916	0x16a133e48b05ddcac2ee537146f57	31	2	services	476.078878412465	2018-01-01 08:34:16.637803	2018-01-01 16:30:21.370508	1	37	0	0	0	0	0	1	0	0	31.257964414982627	248.0209440023612	4	5.082476457072066
917	0x16a133e48b05ddcac2ee537146f57	3130	3	private car	21.27729671843582	2018-01-01 16:30:21.370508	2018-01-01 16:51:38.008311	1	37	0	0	0	0	0	1	0	0	18.888776881027688	6.698368505765947	1	1.9806764972696265
918	0x16a133e48b05ddcac2ee537146f57	30	4	stay at home	123.91777484948244	2018-01-01 16:51:38.008311	2018-01-01 18:55:33.074802	1	37	0	0	0	0	0	1	0	0	29.73423558349706	61.41000517262097	4	2.355042921983002
919	0x16a133e48b05ddcac2ee537146f57	3040	5	private car	26.656135778912173	2018-01-01 18:55:33.074802	2018-01-01 19:22:12.442949	1	37	0	0	0	0	0	1	0	0	16.174826698325752	7.185972944515749	1	1.9835066300467494
920	0x16a133e48b05ddcac2ee537146f57	40	6	gym	227.7532531866774	2018-01-01 19:22:12.442949	2018-01-01 23:09:57.638140	1	37	0	0	0	0	0	1	0	0	13.07835803055805	49.643976463328386	4	2.26401846107425
921	0x16a133e48b05ddcac2ee537146f57	4030	7	private car	16.656135778912173	2018-01-01 23:09:57.638140	2018-01-01 23:26:37.006287	1	37	0	0	0	0	0	1	0	0	1.6570087918025227	0.4599893903852339	0	1.945178516761741
922	0x16a133e48b05ddcac2ee537146f57	30	8	stay at home	33.38322855667934	2018-01-01 23:26:37.006287	2018-01-02 00:00:00.000000	1	37	0	0	0	0	0	1	0	0	3.5256066677666267	1.9616022198500993	0	1.9536038637951205
923	0x6016403e4f1e23e5c21d78f122cb	40	0	stay at home	487.0	2018-01-01 00:00:00.000000	2018-01-01 08:07:00.000000	1	21	0	0	0	0	0	0	1	0	27.841112269197765	225.97702791832188	4	5.183801953218495
924	0x6016403e4f1e23e5c21d78f122cb	4040	1	private car	22.58120757867816	2018-01-01 08:07:00.000000	2018-01-01 08:29:34.872455	1	21	0	0	0	0	0	0	1	0	11.396398737170244	4.289074092223783	0	2.56681165778128
925	0x6016403e4f1e23e5c21d78f122cb	40	2	university	367.410008022499	2018-01-01 08:29:34.872455	2018-01-01 14:36:59.472936	1	21	0	0	0	0	0	0	1	0	14.815318358321319	90.72160394811188	4	3.211337660929562
926	0x6016403e4f1e23e5c21d78f122cb	4040	3	private car	16.58120757867816	2018-01-01 14:36:59.472936	2018-01-01 14:53:34.345391	1	21	0	0	0	0	0	0	1	0	8.86386234752543	2.4495590255524777	0	2.5563578593037874
927	0x6016403e4f1e23e5c21d78f122cb	40	4	stay at home	127.63406307584866	2018-01-01 14:53:34.345391	2018-01-01 17:01:12.389176	1	21	0	0	0	0	0	0	1	0	13.148062482162722	27.9690106028926	4	2.712040763147311
928	0x6016403e4f1e23e5c21d78f122cb	4040	5	private car	15.331812753825519	2018-01-01 17:01:12.389176	2018-01-01 17:16:32.297941	1	21	0	0	0	0	0	0	1	0	9.62757918286152	2.460137355071022	0	2.556417650684053
929	0x6016403e4f1e23e5c21d78f122cb	40	6	library	246.0466356596627	2018-01-01 17:16:32.297941	2018-01-01 21:22:35.096081	1	21	0	0	0	0	0	0	1	0	12.515852937719977	51.324725128951776	4	2.876636807043441
930	0x6016403e4f1e23e5c21d78f122cb	4040	7	private car	14.331812753825519	2018-01-01 21:22:35.096081	2018-01-01 21:36:55.004846	1	21	0	0	0	0	0	0	1	0	0.7449234762302017	0.1779350629543341	0	2.543604272319723
931	0x6016403e4f1e23e5c21d78f122cb	40	8	stay at home	143.0832525769822	2018-01-01 21:36:55.004846	2018-01-02 00:00:00.000001	1	21	0	0	0	0	0	0	1	0	1.1049698230747993	2.6350446047492473	0	2.557406812535864
932	0x64b015a891aeea390983d7cee456	31	0	stay at home	484.0	2018-01-01 00:00:00.000000	2018-01-01 08:04:00.000000	0	19	0	0	0	0	0	1	0	0	33.09554835970861	266.9707567683161	4	5.56627225309548
933	0x64b015a891aeea390983d7cee456	3140	1	metro	22.38961170329258	2018-01-01 08:04:00.000000	2018-01-01 08:26:23.376702	0	19	0	0	0	0	0	1	0	0	39.280426979804005	14.65789179362249	2	2.0279105406171474
934	0x64b015a891aeea390983d7cee456	40	2	university	351.35948948005665	2018-01-01 08:26:23.376702	2018-01-01 14:17:44.946071	0	19	0	0	0	0	0	1	0	0	14.815318358321319	86.75837824773816	4	2.5740344165928675
935	0x64b015a891aeea390983d7cee456	4031	3	metro	21.38961170329258	2018-01-01 14:17:44.946071	2018-01-01 14:39:08.322773	0	19	0	0	0	0	0	1	0	0	27.69480678218888	9.873019387812233	1	1.9992498261032101
936	0x64b015a891aeea390983d7cee456	31	4	stay at home	560.8612871133582	2018-01-01 14:39:08.322773	2018-01-02 00:00:00.000000	0	19	0	0	0	0	0	1	0	0	23.917167647383298	223.5702238469561	4	4.533186033452901
937	0x11ebd3156a309bd568670c775d218	40	0	stay at home	479.0	2018-01-01 00:00:00.000000	2018-01-01 07:59:00.000000	0	29	0	0	0	0	0	0	1	0	27.841112269197765	222.26487961576217	4	5.106033840180885
938	0x11ebd3156a309bd568670c775d218	4040	1	by foot	18.230584822333732	2018-01-01 07:59:00.000000	2018-01-01 08:17:13.835089	0	29	0	0	0	0	0	0	1	0	31.989373848972647	9.719749889450672	1	2.5983450927183616
939	0x11ebd3156a309bd568670c775d218	40	2	residence	473.34442380693594	2018-01-01 08:17:13.835089	2018-01-01 16:10:34.500517	0	29	0	0	0	0	0	0	1	0	16.90465812680253	133.362094344743	4	3.6731516333140894
940	0x11ebd3156a309bd568670c775d218	4040	3	by foot	22.230584822333732	2018-01-01 16:10:34.500517	2018-01-01 16:32:48.335606	0	29	0	0	0	0	0	0	1	0	25.474488557638857	9.438546311436012	1	2.5966873078132857
941	0x11ebd3156a309bd568670c775d218	40	4	stay at home	122.92860547416726	2018-01-01 16:32:48.335606	2018-01-01 18:35:44.051934	0	29	0	0	0	0	0	0	1	0	12.955597037884903	26.543557949207386	4	2.7027118096464733
942	0x11ebd3156a309bd568670c775d218	4040	5	by foot	14.668693545235675	2018-01-01 18:35:44.051934	2018-01-01 18:50:24.173547	0	29	0	0	0	0	0	0	1	0	28.009707945591693	6.847763702423954	1	2.581542744025846
943	0x11ebd3156a309bd568670c775d218	40	6	running	234.5489294023407	2018-01-01 18:50:24.173547	2018-01-01 22:44:57.109311	0	29	0	0	0	0	0	0	1	0	28.009707945591693	109.49411685851278	4	3.40040246330387
944	0x11ebd3156a309bd568670c775d218	4040	7	by foot	18.668693545235676	2018-01-01 22:44:57.109311	2018-01-01 23:03:37.230924	0	29	0	0	0	0	0	0	1	0	2.916232702698044	0.9073709105544029	0	2.547680898907941
945	0x11ebd3156a309bd568670c775d218	40	8	stay at home	56.37948458141727	2018-01-01 23:03:37.230924	2018-01-01 23:59:59.999999	0	29	0	0	0	0	0	0	1	0	1.390186081247524	1.3062995788832612	0	2.5499178522057337
946	0x17d72ce8160c82011eb3b1060cd70	40	0	stay at home	470.0	2018-01-01 00:00:00.000000	2018-01-01 07:50:00.000000	0	19	0	0	0	0	0	0	0	1	27.841112269197765	218.08871277538248	4	4.4205600415334985
947	0x17d72ce8160c82011eb3b1060cd70	4040	1	private car	15.921426596964189	2018-01-01 07:50:00.000000	2018-01-01 08:05:55.285596	0	19	0	0	0	0	0	0	0	1	10.967785319647763	2.9103798149672215	0	1.9589660029067661
948	0x17d72ce8160c82011eb3b1060cd70	40	2	university	352.59406761382064	2018-01-01 08:05:55.285596	2018-01-01 13:58:30.929653	0	19	0	0	0	0	0	0	0	1	14.815318358321319	87.06322271590376	4	2.576872801582023
949	0x17d72ce8160c82011eb3b1060cd70	4040	3	private car	20.92142659696419	2018-01-01 13:58:30.929653	2018-01-01 14:19:26.215249	0	19	0	0	0	0	0	0	0	1	9.682064319414588	3.376043299428639	0	1.9616087805066336
950	0x17d72ce8160c82011eb3b1060cd70	40	4	stay at home	119.49438117594443	2018-01-01 14:19:26.215249	2018-01-01 16:18:55.878120	0	19	0	0	0	0	0	0	0	1	13.148062482162722	26.185326499478105	4	2.1003796752975177
951	0x17d72ce8160c82011eb3b1060cd70	4040	5	private car	16.08185662188974	2018-01-01 16:18:55.878120	2018-01-01 16:35:00.789517	0	19	0	0	0	0	0	0	0	1	8.734110362619036	2.3410118428566795	0	1.9557445392394355
952	0x17d72ce8160c82011eb3b1060cd70	40	6	library	248.02092955223782	2018-01-01 16:35:00.789517	2018-01-01 20:43:02.045290	0	19	0	0	0	0	0	0	0	1	11.354343471404746	46.935247037219796	4	2.243944413939111
953	0x17d72ce8160c82011eb3b1060cd70	4040	7	private car	25.08185662188974	2018-01-01 20:43:02.045290	2018-01-01 21:08:06.956687	0	19	0	0	0	0	0	0	0	1	2.0148094534275867	0.8422526971883127	0	1.947316255372686
954	0x17d72ce8160c82011eb3b1060cd70	40	8	stay at home	171.88405522028938	2018-01-01 21:08:06.956687	2018-01-02 00:00:00.000000	0	19	0	0	0	0	0	0	0	1	1.1049698230747993	3.1654449014357033	0	1.9604126716036183
955	0x510418cabe6d62a9c789028ac039	30	0	stay at home	484.0	2018-01-01 00:00:00.000000	2018-01-01 08:04:00.000000	0	45	0	0	0	0	0	0	0	0	36.33618478268205	293.11189058030186	4	5.329147455549649
956	0x510418cabe6d62a9c789028ac039	3039	1	private car	24.593406031374546	2018-01-01 08:04:00.000000	2018-01-01 08:28:35.604362	0	45	0	0	0	0	0	0	0	0	28.375988780055923	11.631036893494063	2	1.0096860369677796
957	0x510418cabe6d62a9c789028ac039	39	2	services	491.0815500434284	2018-01-01 08:28:35.604362	2018-01-01 16:39:40.497365	0	45	0	0	0	0	0	0	0	0	39.70655368962561	324.98593221306595	4	6.433809753051148
958	0x510418cabe6d62a9c789028ac039	3930	3	private car	25.593406031374546	2018-01-01 16:39:40.497365	2018-01-01 17:05:16.101727	0	45	0	0	0	0	0	0	0	0	23.43495268643137	9.996337657164828	1	0.9999783557880835
959	0x510418cabe6d62a9c789028ac039	30	4	stay at home	414.7316378938224	2018-01-01 17:05:16.101727	2018-01-02 00:00:00.000001	0	45	0	0	0	0	0	0	0	0	32.49751727760659	224.62914280040957	4	3.5553667907421973
960	0x308d1b9c23cd263fc79333ad2fc5	30	0	stay at home	470.0	2018-01-01 00:00:00.000000	2018-01-01 07:50:00.000000	1	36	0	0	0	0	0	0	0	0	36.33618478268205	284.6334474643427	4	5.068696452145994
961	0x308d1b9c23cd263fc79333ad2fc5	3039	1	by foot	19.132327066925495	2018-01-01 07:50:00.000000	2018-01-01 08:09:07.939624	1	36	0	0	0	0	0	0	0	0	80.65593098478185	25.718927524803608	4	1.09735074543544
962	0x308d1b9c23cd263fc79333ad2fc5	39	2	services	459.2533574697877	2018-01-01 08:09:07.939624	2018-01-01 15:48:23.141072	1	36	0	0	0	0	0	0	0	0	39.70655368962561	303.9228015919158	4	5.680752790035449
963	0x308d1b9c23cd263fc79333ad2fc5	3940	3	by foot	20.084516365668982	2018-01-01 15:48:23.141072	2018-01-01 16:08:28.212054	1	36	0	0	0	0	0	0	0	0	48.79697293516813	16.334393358524846	3	1.0381458284881355
964	0x308d1b9c23cd263fc79333ad2fc5	40	4	running	227.6005812686238	2018-01-01 16:08:28.212054	2018-01-01 19:56:04.246930	1	36	0	0	0	0	0	0	0	0	25.474488557638857	96.63347338732517	4	1.668631497180082
965	0x308d1b9c23cd263fc79333ad2fc5	4030	5	by foot	14.567390323632628	2018-01-01 19:56:04.246930	2018-01-01 20:10:38.290349	1	36	0	0	0	0	0	0	0	0	31.857164580658463	7.734595850844269	1	0.9867006893063996
966	0x308d1b9c23cd263fc79333ad2fc5	30	6	stay at home	229.36182750536136	2018-01-01 20:10:38.290349	2018-01-01 23:59:59.999999	1	36	0	0	0	0	0	0	0	0	10.626852031263198	40.62323670865981	4	1.1983952006181764
967	0x123f014ee18723e6915f6b5bd693b	39	0	stay at home	479.0	2018-01-01 00:00:00.000000	2018-01-01 07:59:00.000000	0	25	0	0	0	0	0	0	0	0	43.00945865602414	343.35884493725933	4	7.171757718414482
968	0x123f014ee18723e6915f6b5bd693b	3930	1	private car	34.11530269497216	2018-01-01 07:59:00.000000	2018-01-01 08:33:06.918162	0	25	0	0	0	0	0	0	0	0	27.653462051925207	15.72343714108924	3	1.0344041014334324
969	0x123f014ee18723e6915f6b5bd693b	30	2	industry	491.504236060279	2018-01-01 08:33:06.918162	2018-01-01 16:44:37.172326	0	25	0	0	0	0	0	0	0	0	34.0710171385198	279.1008208410808	4	4.905641410676651
970	0x123f014ee18723e6915f6b5bd693b	3039	3	private car	32.11530269497216	2018-01-01 16:44:37.172326	2018-01-01 17:16:44.090488	0	25	0	0	0	0	0	0	0	0	23.43495268643137	12.543676652784907	2	1.0151466948717325
971	0x123f014ee18723e6915f6b5bd693b	39	4	stay at home	403.26515854977674	2018-01-01 17:16:44.090488	2018-01-02 00:00:00.000001	0	25	0	0	0	0	0	0	0	0	39.29180161853846	264.0835768234381	4	4.489017862784305
972	0x3131e6c34e3be8a62c1141cace84	39	0	stay at home	480.0	2018-01-01 00:00:00.000000	2018-01-01 08:00:00.000000	0	17	0	0	0	0	0	0	0	0	43.00945865602414	344.0756692481931	4	7.2022048280096955
973	0x3131e6c34e3be8a62c1141cace84	3930	1	private car	18.74273887392973	2018-01-01 08:00:00.000000	2018-01-01 08:18:44.564332	0	17	0	0	0	0	0	0	0	0	28.375988780055923	8.864062466569134	1	0.9933090936417899
974	0x3131e6c34e3be8a62c1141cace84	30	2	school	369.3638490338905	2018-01-01 08:18:44.564332	2018-01-01 14:28:06.395274	0	17	0	0	0	0	0	0	0	0	34.0710171385198	209.74336717972207	4	3.255947422184425
975	0x3131e6c34e3be8a62c1141cace84	3039	3	private car	14.742738873929731	2018-01-01 14:28:06.395274	2018-01-01 14:42:50.959606	0	17	0	0	0	0	0	0	0	0	25.263587703909213	6.207574608955925	1	0.9778360763779935
976	0x3131e6c34e3be8a62c1141cace84	39	4	stay at home	557.15067321825	2018-01-01 14:42:50.959606	2018-01-01 23:59:59.999999	0	17	0	0	0	0	0	0	0	0	44.13335083501195	409.81543548506875	4	10.621807761772779
977	0x11c492acca9aea3d9dccd4ac949cb	31	0	stay at home	489.0	2018-01-01 00:00:00.000000	2018-01-01 08:09:00.000000	0	13	0	0	0	0	0	0	0	0	33.09554835970861	269.72871913162516	4	4.64131035315946
978	0x11c492acca9aea3d9dccd4ac949cb	3139	1	private car	23.926468222174407	2018-01-01 08:09:00.000000	2018-01-01 08:32:55.588093	0	13	0	0	0	0	0	0	0	0	27.29404542484932	10.884168508537366	2	1.005239112286895
979	0x11c492acca9aea3d9dccd4ac949cb	39	2	school	357.35084608333096	2018-01-01 08:32:55.588093	2018-01-01 14:30:16.638858	0	13	0	0	0	0	0	0	0	0	39.70655368962561	236.4861759340153	4	3.8134462191526515
980	0x11c492acca9aea3d9dccd4ac949cb	3931	3	private car	28.926468222174407	2018-01-01 14:30:16.638858	2018-01-01 14:59:12.226951	0	13	0	0	0	0	0	0	0	0	22.93837701653772	11.058770563952237	2	1.00627695204503
981	0x11c492acca9aea3d9dccd4ac949cb	31	4	stay at home	540.7962174723202	2018-01-01 14:59:12.226951	2018-01-01 23:59:59.999999	0	13	0	0	0	0	0	0	0	0	23.917167647383298	215.57189660593733	4	3.370057845120323
982	0xd6cc602f758e2f906bb998b2e877	40	0	stay at home	476.0	2018-01-01 00:00:00.000000	2018-01-01 07:56:00.000000	0	66	0	0	0	0	0	0	0	1	27.841112269197765	220.87282400230228	4	4.47730785617865
983	0xd6cc602f758e2f906bb998b2e877	4039	1	by foot	23.64605871121387	2018-01-01 07:56:00.000000	2018-01-01 08:19:38.763523	0	66	0	0	0	0	0	0	0	1	59.660126744398084	23.512114328608295	3	2.0831317307701593
984	0xd6cc602f758e2f906bb998b2e877	39	2	services	486.32612608125777	2018-01-01 08:19:38.763523	2018-01-01 16:25:58.331088	0	66	0	0	0	0	0	0	0	1	39.70655368962561	321.83890726521827	4	7.31525378054163
985	0xd6cc602f758e2f906bb998b2e877	3940	3	by foot	31.64605871121387	2018-01-01 16:25:58.331088	2018-01-01 16:57:37.094611	0	66	0	0	0	0	0	0	0	1	49.62865161294229	26.17585371169251	4	2.100318073172703
986	0xd6cc602f758e2f906bb998b2e877	40	4	stay at home	120.02857948477059	2018-01-01 16:57:37.094611	2018-01-01 18:57:38.809380	0	66	0	0	0	0	0	0	0	1	12.955597037884903	25.917365147240442	4	2.0986384363950235
987	0xd6cc602f758e2f906bb998b2e877	4040	5	by foot	20.202929270515007	2018-01-01 18:57:38.809380	2018-01-01 19:17:50.985136	0	66	0	0	0	0	0	0	0	1	28.676088942973145	9.655683277831399	1	1.9979671572013888
988	0xd6cc602f758e2f906bb998b2e877	40	6	running	249.54326297446536	2018-01-01 19:17:50.985136	2018-01-01 23:27:23.580914	0	66	0	0	0	0	0	0	0	1	29.3424699403546	122.0369282107709	4	2.9389338220222605
989	0xd6cc602f758e2f906bb998b2e877	4040	7	by foot	26.202929270515007	2018-01-01 23:27:23.580914	2018-01-01 23:53:35.756670	0	66	0	0	0	0	0	0	0	1	2.733511957509176	1.1937670080453326	0	1.9492863027553753
990	0xd6cc602f758e2f906bb998b2e877	40	8	stay at home	6.404055496048613	2018-01-01 23:53:35.756670	2018-01-02 00:00:00.000000	0	66	0	0	0	0	0	0	0	1	1.390186081247524	0.14838048023572484	0	1.9434394696346127
991	0x1cfe01080c1c3969572ba9934a826	40	0	stay at home	472.0	2018-01-01 00:00:00.000000	2018-01-01 07:52:00.000000	0	37	0	1	0	0	0	0	0	0	27.841112269197765	219.0167498510224	4	5.613672326876334
992	0x1cfe01080c1c3969572ba9934a826	4031	1	private car	21.02535784145445	2018-01-01 07:52:00.000000	2018-01-01 08:13:01.521470	0	37	0	1	0	0	0	0	0	0	16.870689299053655	5.911871325743324	1	3.1504286961379293
993	0x1cfe01080c1c3969572ba9934a826	31	2	services	491.6866927459864	2018-01-01 08:13:01.521470	2018-01-01 16:24:42.723035	0	37	0	1	0	0	0	0	0	0	31.257964414982627	256.152085752909	4	6.4577502876054815
994	0x1cfe01080c1c3969572ba9934a826	3140	3	private car	17.02535784145445	2018-01-01 16:24:42.723035	2018-01-01 16:41:44.244505	0	37	0	1	0	0	0	0	0	0	13.233056022956172	3.754958568780715	0	3.138064609834158
995	0x1cfe01080c1c3969572ba9934a826	40	4	stay at home	438.2625915711046	2018-01-01 16:41:44.244505	2018-01-01 23:59:59.999999	0	37	0	1	0	0	0	0	0	0	12.955597037884903	94.63255888623941	4	3.8233154667694462
996	0x115aaf5330684da8895d8861d0576	40	0	stay at home	470.0	2018-01-01 00:00:00.000000	2018-01-01 07:50:00.000000	1	23	0	0	0	0	0	0	0	0	27.841112269197765	218.08871277538248	4	3.420560041533498
997	0x115aaf5330684da8895d8861d0576	4039	1	by foot	19.932533439765596	2018-01-01 07:50:00.000000	2018-01-01 08:09:55.952006	1	23	0	0	0	0	0	0	0	0	59.660126744398084	19.819624522556143	3	1.0597510064214177
998	0x115aaf5330684da8895d8861d0576	39	2	services	492.70851406024116	2018-01-01 08:09:55.952006	2018-01-01 16:22:38.462850	1	23	0	0	0	0	0	0	0	0	39.70655368962561	326.0626177811436	4	6.474879977281104
999	0x115aaf5330684da8895d8861d0576	3940	3	by foot	23.932533439765596	2018-01-01 16:22:38.462850	2018-01-01 16:46:34.414856	1	23	0	0	0	0	0	0	0	0	49.62865161294229	19.795656071620304	3	1.059600899566343
1000	0x115aaf5330684da8895d8861d0576	40	4	stay at home	109.57099272961099	2018-01-01 16:46:34.414856	2018-01-01 18:36:08.674420	1	23	0	0	0	0	0	0	0	0	12.955597037884903	23.65929381409761	3	1.0840742819364642
1001	0x115aaf5330684da8895d8861d0576	4040	5	by foot	18.414395869267693	2018-01-01 18:36:08.674420	2018-01-01 18:54:33.538172	1	23	0	0	0	0	0	0	0	0	28.009707945591693	8.59636417154497	1	0.9917388248667974
1002	0x115aaf5330684da8895d8861d0576	40	6	running	244.0925452710498	2018-01-01 18:54:33.538172	2018-01-01 22:58:39.090888	1	23	0	0	0	0	0	0	0	0	28.009707945591693	113.94934841230373	4	1.848437428820455
1003	0x115aaf5330684da8895d8861d0576	4040	7	by foot	12.414395869267691	2018-01-01 22:58:39.090888	2018-01-01 23:11:03.954640	1	23	0	0	0	0	0	0	0	0	2.916232702698044	0.6033877869699659	0	0.9459798804506383
1004	0x115aaf5330684da8895d8861d0576	40	8	stay at home	48.93408932103148	2018-01-01 23:11:03.954640	2018-01-01 23:59:59.999999	1	23	0	0	0	0	0	0	0	0	1.390186081247524	1.1337914978770176	0	0.9489498828537065
1005	0x1736070675022682f437ef9d93319	40	0	stay at home	476.0	2018-01-01 00:00:00.000000	2018-01-01 07:56:00.000000	1	41	0	0	0	0	0	0	0	0	27.841112269197765	220.87282400230228	4	3.4773078561786503
1006	0x1736070675022682f437ef9d93319	4039	1	private car	22.652200311705435	2018-01-01 07:56:00.000000	2018-01-01 08:18:39.132019	1	41	0	0	0	0	0	0	0	0	20.454900598079345	7.722475095061944	1	0.9866300108496241
1007	0x1736070675022682f437ef9d93319	39	2	services	485.8962416762275	2018-01-01 08:18:39.132019	2018-01-01 16:24:32.906520	1	41	0	0	0	0	0	0	0	0	39.70655368962561	321.55442012840706	4	6.304644745591086
1008	0x1736070675022682f437ef9d93319	3940	3	private car	21.652200311705435	2018-01-01 16:24:32.906520	2018-01-01 16:46:12.038539	1	41	0	0	0	0	0	0	0	0	17.015537695865927	6.140397176704397	1	0.9774479342987749
1009	0x1736070675022682f437ef9d93319	40	4	stay at home	107.8560861885308	2018-01-01 16:46:12.038539	2018-01-01 18:34:03.403710	1	41	0	0	0	0	0	0	0	0	12.955597037884903	23.288999845699806	3	1.0817044473472777
1010	0x1736070675022682f437ef9d93319	4040	5	private car	23.271108336374688	2018-01-01 18:34:03.403710	2018-01-01 18:57:19.670210	1	41	0	0	0	0	0	0	0	0	9.60332843848858	3.724668274697595	0	0.9635920963393837
1011	0x1736070675022682f437ef9d93319	40	6	running	248.27119283314624	2018-01-01 18:57:19.670210	2018-01-01 23:05:35.941780	1	41	0	0	0	0	0	0	0	0	28.009707945591693	115.9000600426684	4	1.8698708323144582
1012	0x1736070675022682f437ef9d93319	4040	7	private car	19.271108336374688	2018-01-01 23:05:35.941780	2018-01-01 23:24:52.208280	1	41	0	0	0	0	0	0	0	0	0.9372040997174318	0.3010160289824856	0	0.9442909077987194
1013	0x1736070675022682f437ef9d93319	40	8	stay at home	35.12986200593514	2018-01-01 23:24:52.208280	2018-01-02 00:00:00.000000	1	41	0	0	0	0	0	0	0	0	1.390186081247524	0.8139507532799543	0	0.9471578162547731
1014	0xab74f0e151734e2f00913e3fd336	31	0	stay at home	473.0	2018-01-01 00:00:00.000000	2018-01-01 07:53:00.000000	1	34	0	0	0	0	0	0	0	0	33.09554835970861	260.9032395690362	4	4.405431210982228
1015	0xab74f0e151734e2f00913e3fd336	3130	1	private car	31.277102153655253	2018-01-01 07:53:00.000000	2018-01-01 08:24:16.626129	1	34	0	0	0	0	0	0	0	0	24.06925075289951	12.546940242673028	2	1.0151662750234671
1016	0xab74f0e151734e2f00913e3fd336	30	2	industry	466.6160322812195	2018-01-01 08:24:16.626129	2018-01-01 16:10:53.588066	1	34	0	0	0	0	0	0	0	0	34.0710171385198	264.96804721602564	4	4.51254438240531
1017	0xab74f0e151734e2f00913e3fd336	3031	3	private car	27.277102153655253	2018-01-01 16:10:53.588066	2018-01-01 16:38:10.214195	1	34	0	0	0	0	0	0	0	0	18.888776881027688	8.587184942356565	1	0.9916850252441113
1018	0xab74f0e151734e2f00913e3fd336	31	4	stay at home	112.1002816688284	2018-01-01 16:38:10.214195	2018-01-01 18:30:16.231095	1	34	0	0	0	0	0	0	0	0	26.302469163551745	49.14190336366373	4	1.260273358822499
1019	0xab74f0e151734e2f00913e3fd336	3130	5	private car	28.690251369021645	2018-01-01 18:30:16.231095	2018-01-01 18:58:57.646177	1	34	0	0	0	0	0	0	0	0	20.859937783323037	9.974614309094836	1	0.9998499818206031
1020	0xab74f0e151734e2f00913e3fd336	30	6	shopping	237.9715130212233	2018-01-01 18:58:57.646177	2018-01-01 22:56:55.936958	1	34	0	0	0	0	0	0	0	0	28.411523378600506	112.68555342739035	4	1.8346828279366354
1021	0xab74f0e151734e2f00913e3fd336	3031	7	private car	23.690251369021645	2018-01-01 22:56:55.936958	2018-01-01 23:20:37.352040	1	34	0	0	0	0	0	0	0	0	2.312196433821255	0.9129419121963492	0	0.9477121014548014
1022	0xab74f0e151734e2f00913e3fd336	31	8	stay at home	39.377465983374805	2018-01-01 23:20:37.352040	2018-01-01 23:59:59.999999	1	34	0	0	0	0	0	0	0	0	2.859645738359695	1.8767600464460272	0	0.9531258302302406
1023	0x15560359aaca626d7a4c08d277cdd	39	0	stay at home	490.0	2018-01-01 00:00:00.000000	2018-01-01 08:10:00.000000	0	19	0	0	0	0	0	0	0	0	43.00945865602414	351.2439123575304	4	7.513876582671121
1024	0x15560359aaca626d7a4c08d277cdd	3940	1	private car	18.918572111352752	2018-01-01 08:10:00.000000	2018-01-01 08:28:55.114327	0	19	0	0	0	0	0	0	0	0	20.96995078767189	6.612025435801485	1	0.9801761979279936
1025	0x15560359aaca626d7a4c08d277cdd	40	2	university	367.14989456120304	2018-01-01 08:28:55.114327	2018-01-01 14:36:04.108001	0	19	0	0	0	0	0	0	0	0	14.815318358321319	90.6573762191388	4	1.6107261359788718
1026	0x15560359aaca626d7a4c08d277cdd	4040	3	private car	14.658216822540645	2018-01-01 14:36:04.108001	2018-01-01 14:50:43.601010	0	19	0	0	0	0	0	0	0	0	8.86386234752543	2.1654736029196977	0	0.9547535343667019
1027	0x15560359aaca626d7a4c08d277cdd	40	4	library	250.69630014773895	2018-01-01 14:50:43.601010	2018-01-01 19:01:25.379019	0	19	0	0	0	0	0	0	0	0	11.52302105178306	48.14631240344201	4	1.2528797558491693
1028	0x15560359aaca626d7a4c08d277cdd	4039	5	private car	17.260355288812107	2018-01-01 19:01:25.379019	2018-01-01 19:18:41.000336	0	19	0	0	0	0	0	0	0	0	19.411792069762004	5.584240465277293	1	0.9742404484151671
1029	0x15560359aaca626d7a4c08d277cdd	39	6	stay at home	281.31666106835246	2018-01-01 19:18:41.000336	2018-01-02 00:00:00.000000	0	19	0	0	0	0	0	0	0	0	42.66557461824694	200.04228323613125	4	3.0745233893912167
1030	0xc5c145baa09bd21f04b16bf2e02	39	0	stay at home	478.0	2018-01-01 00:00:00.000000	2018-01-01 07:58:00.000000	1	25	1	0	0	0	0	1	0	0	43.00945865602414	342.64202062632563	4	9.141439323081755
1031	0xc5c145baa09bd21f04b16bf2e02	3931	1	by foot	30.715691509796336	2018-01-01 07:58:00.000000	2018-01-01 08:28:42.941491	1	25	1	0	0	0	0	1	0	0	76.87693001766527	39.35546777738014	4	3.189449761105151
1032	0xc5c145baa09bd21f04b16bf2e02	31	2	services	463.6921736817365	2018-01-01 08:28:42.941491	2018-01-01 16:12:24.471912	1	25	1	0	0	0	0	1	0	0	31.257964414982627	241.56789107416108	4	5.929712375268492
1033	0xc5c145baa09bd21f04b16bf2e02	3139	3	by foot	29.715691509796336	2018-01-01 16:12:24.471912	2018-01-01 16:42:07.413403	1	25	1	0	0	0	0	1	0	0	62.75057645559227	31.07794620027115	4	3.1326620538479863
1034	0xc5c145baa09bd21f04b16bf2e02	39	4	stay at home	437.8764432986708	2018-01-01 16:42:07.413403	2018-01-02 00:00:00.000001	1	25	1	0	0	0	0	1	0	0	37.52383145985068	273.8466976429698	4	6.755652844842756
1035	0xef6b0e66147a88c4cf7a133e6a74	31	0	stay at home	483.0	2018-01-01 00:00:00.000000	2018-01-01 08:03:00.000000	0	29	0	0	0	0	0	0	0	0	33.09554835970861	266.4191642956543	4	4.5514108462009135
1036	0xef6b0e66147a88c4cf7a133e6a74	3139	1	by foot	21.705718930177866	2018-01-01 08:03:00.000000	2018-01-01 08:24:42.343136	0	29	0	0	0	0	0	0	0	0	79.60763248914385	28.799014925104206	4	1.1175090860961763
1037	0xef6b0e66147a88c4cf7a133e6a74	39	2	services	498.71617713431147	2018-01-01 08:24:42.343136	2018-01-01 16:43:25.313764	0	29	0	0	0	0	0	0	0	0	39.70655368962561	330.0383443878062	4	6.6288187130687195
1038	0xef6b0e66147a88c4cf7a133e6a74	3931	3	by foot	20.705718930177866	2018-01-01 16:43:25.313764	2018-01-01 17:04:07.656900	0	29	0	0	0	0	0	0	0	0	65.5246101669597	22.61223601877571	3	1.0773866226608735
1039	0xef6b0e66147a88c4cf7a133e6a74	31	4	stay at home	116.8699765503901	2018-01-01 17:04:07.656900	2018-01-01 19:00:59.855493	0	29	0	0	0	0	0	0	0	0	30.177676154845706	58.78107174270141	4	1.3341523334959644
1040	0xef6b0e66147a88c4cf7a133e6a74	3140	5	by foot	13.49992795367437	2018-01-01 19:00:59.855493	2018-01-01 19:14:29.851170	0	29	0	0	0	0	0	0	0	0	44.78748468069025	10.077130273593548	2	1.0004559438277412
1041	0xef6b0e66147a88c4cf7a133e6a74	40	6	running	247.45985565014706	2018-01-01 19:14:29.851170	2018-01-01 23:21:57.442509	0	29	0	0	0	0	0	0	0	0	29.3424699403546	121.01805626431549	4	1.9272935489507637
1042	0xef6b0e66147a88c4cf7a133e6a74	4031	7	by foot	16.49992795367437	2018-01-01 23:21:57.442509	2018-01-01 23:38:27.438186	0	29	0	0	0	0	0	0	0	0	4.178205440625074	1.1490014790994	0	0.949035188731268
1043	0xef6b0e66147a88c4cf7a133e6a74	31	8	stay at home	21.54269689744683	2018-01-01 23:38:27.438186	2018-01-02 00:00:00.000000	0	29	0	0	0	0	0	0	0	0	2.859645738359695	1.0267413562593077	0	0.9483497040838333
1044	0x1b9c1b9c1f63624e9eb9e662822c4	40	0	stay at home	489.0	2018-01-01 00:00:00.000000	2018-01-01 08:09:00.000000	0	31	0	0	0	1	0	0	0	0	27.841112269197765	226.9050649939618	4	10.858012031140685
1045	0x1b9c1b9c1f63624e9eb9e662822c4	4039	1	private car	19.832780544495545	2018-01-01 08:09:00.000000	2018-01-01 08:28:49.966833	0	31	0	0	0	1	0	0	0	0	20.96995078767189	6.931540533346135	1	8.2365288468502
1046	0x1b9c1b9c1f63624e9eb9e662822c4	39	2	services	474.654674568829	2018-01-01 08:28:49.966833	2018-01-01 16:23:29.247307	0	31	0	0	0	1	0	0	0	0	39.70655368962561	314.11502199664966	4	13.287954787948188
1047	0x1b9c1b9c1f63624e9eb9e662822c4	3940	3	private car	21.832780544495545	2018-01-01 16:23:29.247307	2018-01-01 16:45:19.214140	0	31	0	0	0	1	0	0	0	0	17.015537695865927	6.191608339340536	1	8.23224381148004
1048	0x1b9c1b9c1f63624e9eb9e662822c4	40	4	stay at home	119.06661314273725	2018-01-01 16:45:19.214140	2018-01-01 18:44:23.210929	0	31	0	0	0	1	0	0	0	0	12.955597037884903	25.709651009050575	4	8.351790585698932
1049	0x1b9c1b9c1f63624e9eb9e662822c4	4040	5	private car	21.59909491294567	2018-01-01 18:44:23.210929	2018-01-01 19:05:59.156624	0	31	0	0	0	1	0	0	0	0	9.831801923305077	3.5393003817791358	0	8.217037035861173
1050	0x1b9c1b9c1f63624e9eb9e662822c4	40	6	running	259.61615405040465	2018-01-01 19:05:59.156624	2018-01-01 23:25:36.125867	0	31	0	0	0	1	0	0	0	0	29.3424699403546	126.96298660424114	4	9.250711732821182
1051	0x1b9c1b9c1f63624e9eb9e662822c4	4040	7	private car	20.59909491294567	2018-01-01 23:25:36.125867	2018-01-01 23:46:12.071562	0	31	0	0	0	1	0	0	0	0	0.9372040997174318	0.3217592700480196	0	8.198906677929617
1052	0x1b9c1b9c1f63624e9eb9e662822c4	40	8	stay at home	13.798807323146775	2018-01-01 23:46:12.071562	2018-01-02 00:00:00.000001	0	31	0	0	0	1	0	0	0	0	1.390186081247524	0.31971516464091754	0	8.198895268939761
1053	0x12d419278bc6b6701bbf1e1af20f6	40	0	stay at home	483.0	2018-01-01 00:00:00.000000	2018-01-01 08:03:00.000000	0	71	1	0	1	0	0	0	1	0	27.841112269197765	224.12095376704204	4	7.644704631487707
1054	0x12d419278bc6b6701bbf1e1af20f6	4039	1	private car	25.625027813547145	2018-01-01 08:03:00.000000	2018-01-01 08:28:37.501669	0	71	1	0	1	0	0	0	1	0	20.96995078767189	8.955926203046785	1	5.09384852215165
1055	0x12d419278bc6b6701bbf1e1af20f6	39	2	services	486.80870118196003	2018-01-01 08:28:37.501669	2018-01-01 16:35:26.023740	0	71	1	0	1	0	0	0	1	0	39.70655368962561	322.15826383430675	4	10.427184429018384
1056	0x12d419278bc6b6701bbf1e1af20f6	3940	3	private car	21.276350881318105	2018-01-01 16:35:26.023740	2018-01-01 16:56:42.604793	0	71	1	0	1	0	0	0	1	0	17.015537695865927	6.0338091741923074	1	5.076832399435435
1057	0x12d419278bc6b6701bbf1e1af20f6	40	4	running	242.34979035511273	2018-01-01 16:56:42.604793	2018-01-01 20:59:03.592214	0	71	1	0	1	0	0	0	1	0	25.474488557638857	102.89561602245826	4	5.831543298140131
1058	0x12d419278bc6b6701bbf1e1af20f6	4040	5	private car	28.34867693222904	2018-01-01 20:59:03.592214	2018-01-01 21:27:24.512830	0	71	1	0	1	0	0	0	1	0	2.0148094534275867	0.9519530379203271	0	5.047930627122214
1059	0x12d419278bc6b6701bbf1e1af20f6	40	6	stay at home	152.59145283583302	2018-01-01 21:27:24.512830	2018-01-02 00:00:00.000000	0	71	1	0	1	0	0	0	1	0	1.1049698230747993	2.8101491773789498	0	5.05839811507753
1060	0x47fd2e10f7f4fd6e02017b7f67ac	31	0	stay at home	489.0	2018-01-01 00:00:00.000000	2018-01-01 08:09:00.000000	1	5	0	0	0	0	0	0	0	1	33.09554835970861	269.72871913162516	4	5.64131035315946
1061	0x47fd2e10f7f4fd6e02017b7f67ac	3139	1	by foot	24.987326800076126	2018-01-01 08:09:00.000000	2018-01-01 08:33:59.239608	1	5	0	0	0	0	0	0	0	1	79.60763248914385	33.15303214644325	4	2.1466382724191915
1062	0x47fd2e10f7f4fd6e02017b7f67ac	39	2	school	361.8310808941819	2018-01-01 08:33:59.239608	2018-01-01 14:35:49.104462	1	5	0	0	0	0	0	0	0	1	39.70655368962561	239.4510873350017	4	4.880856691920486
1063	0x47fd2e10f7f4fd6e02017b7f67ac	3931	3	by foot	28.987326800076126	2018-01-01 14:35:49.104462	2018-01-01 15:04:48.344070	1	5	0	0	0	0	0	0	0	1	64.06686634164477	30.952119861700908	4	2.131820081316622
1064	0x47fd2e10f7f4fd6e02017b7f67ac	31	4	stay at home	535.1942655056657	2018-01-01 15:04:48.344070	2018-01-02 00:00:00.000000	1	5	0	0	0	0	0	0	0	1	26.377185062451243	235.2819697600935	4	4.7864028082688534
1065	0x2698eba86a8d153bf65420ab22bd	40	0	stay at home	473.0	2018-01-01 00:00:00.000000	2018-01-01 07:53:00.000000	0	31	0	0	0	0	0	0	0	0	27.841112269197765	219.4807683888424	4	3.448817232756065
1066	0x2698eba86a8d153bf65420ab22bd	4039	1	private car	25.268080522056433	2018-01-01 07:53:00.000000	2018-01-01 08:18:16.084831	0	31	0	0	0	0	0	0	0	0	20.454900598079345	8.61426792304882	1	0.991843767465519
1067	0x2698eba86a8d153bf65420ab22bd	39	2	services	484.15804742278556	2018-01-01 08:18:16.084831	2018-01-01 16:22:25.567676	0	31	0	0	0	0	0	0	0	0	39.70655368962561	320.4041250709523	4	6.26192959212797
1068	0x2698eba86a8d153bf65420ab22bd	3930	3	private car	21.505760414423474	2018-01-01 16:22:25.567676	2018-01-01 16:43:55.913301	0	31	0	0	0	0	0	0	0	0	22.67125855393744	8.126044245907124	1	0.9889860243941019
1069	0x2698eba86a8d153bf65420ab22bd	30	4	shopping	236.38960601721675	2018-01-01 16:43:55.913301	2018-01-01 20:40:19.289662	0	31	0	0	0	0	0	0	0	0	26.059217702390683	102.66880342975024	4	1.7292237843731812
1070	0x2698eba86a8d153bf65420ab22bd	3040	5	private car	31.260103859585147	2018-01-01 20:40:19.289662	2018-01-01 21:11:34.895894	0	31	0	0	0	0	0	0	0	0	3.189562660361084	1.6617676671590365	0	0.9519155528763659
1071	0x2698eba86a8d153bf65420ab22bd	40	6	stay at home	168.4184017639327	2018-01-01 21:11:34.895894	2018-01-02 00:00:00.000000	0	31	0	0	0	0	0	0	0	0	1.1049698230747993	3.101620859993887	0	0.9600504721774518
1072	0xb24813402b596c72cc06aec823a0	31	0	stay at home	489.0	2018-01-01 00:00:00.000000	2018-01-01 08:09:00.000000	1	7	0	0	0	0	0	0	1	0	33.09554835970861	269.72871913162516	4	6.241310353159459
1073	0xb24813402b596c72cc06aec823a0	3139	1	private car	24.154310398989196	2018-01-01 08:09:00.000000	2018-01-01 08:33:09.258624	1	7	0	0	0	0	0	0	1	0	27.29404542484932	10.987814087265356	2	2.6058550554784694
1074	0xb24813402b596c72cc06aec823a0	39	2	school	363.91574195837256	2018-01-01 08:33:09.258624	2018-01-01 14:37:04.203142	1	7	0	0	0	0	0	0	1	0	39.70655368962561	240.83066577616762	4	5.512627858171433
1075	0xb24813402b596c72cc06aec823a0	3931	3	private car	28.154310398989196	2018-01-01 14:37:04.203142	2018-01-01 15:05:13.461766	1	7	0	0	0	0	0	0	1	0	21.96578274570678	10.30719109298983	2	2.601817148376311
1076	0xb24813402b596c72cc06aec823a0	31	4	stay at home	534.775637243649	2018-01-01 15:05:13.461766	2018-01-02 00:00:00.000001	1	7	0	0	0	0	0	0	1	0	26.377185062451243	235.09793250776707	4	5.3822867276341
1077	0x77b8bfdc560b95dddf3810f1997b	40	0	stay at home	484.0	2018-01-01 00:00:00.000000	2018-01-01 08:04:00.000000	1	86	0	0	0	0	0	0	0	1	27.841112269197765	224.58497230486196	4	4.5544387918035945
1078	0x77b8bfdc560b95dddf3810f1997b	4039	1	private car	22.325611056208118	2018-01-01 08:04:00.000000	2018-01-01 08:26:19.536663	1	86	0	0	0	0	0	0	0	1	20.96995078767189	7.802782752556462	1	1.9870983946074348
1079	0x77b8bfdc560b95dddf3810f1997b	39	2	services	466.3546008063233	2018-01-01 08:26:19.536663	2018-01-01 16:12:40.812711	1	86	0	0	0	0	0	0	0	1	39.70655368962561	308.62223325533654	4	6.840739400725302
1080	0x77b8bfdc560b95dddf3810f1997b	3940	3	private car	20.325611056208118	2018-01-01 16:12:40.812711	2018-01-01 16:33:00.349374	1	86	0	0	0	0	0	0	0	1	17.015537695865927	5.764186685306974	1	1.9752770868775258
1081	0x77b8bfdc560b95dddf3810f1997b	40	4	stay at home	446.99417708126043	2018-01-01 16:33:00.349374	2018-01-01 23:59:59.999999	1	86	0	0	0	0	0	0	0	1	12.955597037884903	96.5179406090963	4	2.6674925466120136
1082	0x37bacecc2f132bd3301a3f0d4a68	40	0	stay at home	474.0	2018-01-01 00:00:00.000000	2018-01-01 07:54:00.000000	0	86	0	0	0	0	0	0	0	0	27.841112269197765	219.94478692666235	4	3.45828807541687
1083	0x37bacecc2f132bd3301a3f0d4a68	4039	1	private car	21.129954462455636	2018-01-01 07:54:00.000000	2018-01-01 08:15:07.797268	0	86	0	0	0	0	0	0	0	0	20.454900598079345	7.203518636191219	1	0.9836086200917701
1084	0x37bacecc2f132bd3301a3f0d4a68	39	2	services	479.10952795563134	2018-01-01 08:15:07.797268	2018-01-01 16:14:14.368945	0	86	0	0	0	0	0	0	0	0	39.70655368962561	317.0631365830243	4	6.139498966029968
1085	0x37bacecc2f132bd3301a3f0d4a68	3940	3	private car	21.129954462455636	2018-01-01 16:14:14.368945	2018-01-01 16:35:22.166213	0	86	0	0	0	0	0	0	0	0	17.015537695865927	5.9922922777974055	1	0.9765927484949193
1086	0x37bacecc2f132bd3301a3f0d4a68	40	4	stay at home	117.20595741179598	2018-01-01 16:35:22.166213	2018-01-01 18:32:34.523658	0	86	0	0	0	0	0	0	0	0	12.955597037884903	25.307885911112137	4	1.0946882348913367
1087	0x37bacecc2f132bd3301a3f0d4a68	4039	5	private car	13.61189905947515	2018-01-01 18:32:34.523658	2018-01-01 18:46:11.237602	0	86	0	0	0	0	0	0	0	0	18.599580601944446	4.219593561703997	0	0.966414737471986
1088	0x37bacecc2f132bd3301a3f0d4a68	39	6	gym	252.4602582080129	2018-01-01 18:46:11.237602	2018-01-01 22:58:38.853094	0	86	0	0	0	0	0	0	0	0	35.87458259502041	150.9484397507256	4	2.300221169414086
1089	0x37bacecc2f132bd3301a3f0d4a68	3940	7	private car	16.61189905947515	2018-01-01 22:58:38.853094	2018-01-01 23:15:15.567038	0	86	0	0	0	0	0	0	0	0	1.3885577307946877	0.3844430143702537	0	0.9447566085186275
1090	0x37bacecc2f132bd3301a3f0d4a68	40	8	stay at home	44.74054938069821	2018-01-01 23:15:15.567038	2018-01-02 00:00:00.000001	0	86	0	0	0	0	0	0	0	0	1.390186081247524	1.0366281502735697	0	0.948405118679412
1091	0x22fd564703c85d5b691c3848630c	40	0	stay at home	482.0	2018-01-01 00:00:00.000000	2018-01-01 08:02:00.000000	0	16	0	0	0	0	0	0	0	0	27.841112269197765	223.65693522922206	4	3.534997129072714
1092	0x22fd564703c85d5b691c3848630c	4030	1	private car	28.072101058065478	2018-01-01 08:02:00.000000	2018-01-01 08:30:04.326063	0	16	0	0	0	0	0	0	0	0	18.802436729554277	8.797065066832165	1	0.9929158661599712
1093	0x22fd564703c85d5b691c3848630c	30	2	school	354.45991063694754	2018-01-01 08:30:04.326063	2018-01-01 14:24:31.920701	0	16	0	0	0	0	0	0	0	0	34.0710171385198	201.28016150382726	4	3.0970986518500205
1094	0x22fd564703c85d5b691c3848630c	3040	3	private car	23.072101058065478	2018-01-01 14:24:31.920701	2018-01-01 14:47:36.246764	0	16	0	0	0	0	0	0	0	0	14.819108483847671	5.6984661421628156	1	0.9748983546110799
1095	0x22fd564703c85d5b691c3848630c	40	4	stay at home	552.3958872469215	2018-01-01 14:47:36.246764	2018-01-01 23:59:59.999999	0	16	0	0	0	0	0	0	0	0	13.148062482162722	121.04892734020395	4	1.9276452119960752
1096	0x17a9638fa0fca3c97f00390b3c0a	41	0	stay at home	475.0	2018-01-01 00:00:00.000000	2018-01-01 07:55:00.000000	1	7	0	0	0	0	0	0	0	0	27.805415986137202	220.12620989025285	4	3.4619980740808547
1097	0x17a9638fa0fca3c97f00390b3c0a	4139	1	private car	29.527092096397958	2018-01-01 07:55:00.000000	2018-01-01 08:24:31.625526	1	7	0	0	0	0	0	0	0	0	23.161493153020558	11.398192356988812	2	1.0082975522667683
1098	0x17a9638fa0fca3c97f00390b3c0a	39	2	school	365.311684467852	2018-01-01 08:24:31.625526	2018-01-01 14:29:50.326594	1	7	0	0	0	0	0	0	0	0	39.70655368962561	241.75446687950554	4	3.934047913622612
1099	0x17a9638fa0fca3c97f00390b3c0a	3941	3	private car	26.527092096397958	2018-01-01 14:29:50.326594	2018-01-01 14:56:21.952120	1	7	0	0	0	0	0	0	0	0	21.286670901377473	9.411224657109246	1	0.996526384732412
1100	0x17a9638fa0fca3c97f00390b3c0a	41	4	stay at home	543.6341313393522	2018-01-01 14:56:21.952120	2018-01-02 00:00:00.000000	1	7	0	0	0	0	0	0	0	0	19.017106172407885	172.3057999104199	4	2.609679136239426
1101	0x1b9418f2cc626c415bad9954a4fb2	30	0	stay at home	470.0	2018-01-01 00:00:00.000000	2018-01-01 07:50:00.000000	1	23	0	0	0	0	0	0	0	0	36.33618478268205	284.6334474643427	4	5.068696452145994
1102	0x1b9418f2cc626c415bad9954a4fb2	3031	1	by foot	24.946962023459847	2018-01-01 07:50:00.000000	2018-01-01 08:14:56.817721	1	23	0	0	0	0	0	0	0	0	70.20198136262357	29.188769383750103	4	1.1200861780763787
1103	0x1b9418f2cc626c415bad9954a4fb2	31	2	residence	461.91338731599734	2018-01-01 08:14:56.817721	2018-01-01 15:56:51.620960	1	23	0	0	0	0	0	0	0	0	35.66613888376223	274.5777837380236	4	4.776245138318481
1104	0x1b9418f2cc626c415bad9954a4fb2	3131	3	by foot	28.34822146482314	2018-01-01 15:56:51.620960	2018-01-01 16:25:12.514248	1	23	0	0	0	0	0	0	0	0	51.791794885115294	24.470087857732377	3	1.0892814070417876
1105	0x1b9418f2cc626c415bad9954a4fb2	31	4	free time	246.60906237382042	2018-01-01 16:25:12.514248	2018-01-01 20:31:49.057990	1	23	0	0	0	0	0	0	0	0	72.70120690150257	298.8129411237445	4	5.511762704302834
1106	0x1b9418f2cc626c415bad9954a4fb2	3130	5	by foot	19.031968027181016	2018-01-01 20:31:49.057990	2018-01-01 20:50:50.976072	1	23	0	0	0	0	0	0	0	0	22.47643232734128	7.129512356984284	1	0.9831785062638603
1107	0x1b9418f2cc626c415bad9954a4fb2	30	6	stay at home	189.15039879471828	2018-01-01 20:50:50.976072	2018-01-02 00:00:00.000000	1	23	0	0	0	0	0	0	0	0	10.626852031263198	33.501221660764934	4	1.1490002540996571
1108	0x10bed7d2d3a926a3bc4cfc16a3c5b	31	0	stay at home	475.0	2018-01-01 00:00:00.000000	2018-01-01 07:55:00.000000	0	21	0	0	1	0	0	0	0	0	33.09554835970861	262.0064245143598	4	5.93424767989595
1109	0x10bed7d2d3a926a3bc4cfc16a3c5b	3140	1	private car	13.98844402368972	2018-01-01 07:55:00.000000	2018-01-01 08:08:59.306641	0	21	0	0	1	0	0	0	0	0	16.870689299053655	3.93324488168122	0	2.4647806369091088
1110	0x10bed7d2d3a926a3bc4cfc16a3c5b	40	2	university	361.4827125912658	2018-01-01 08:08:59.306641	2018-01-01 14:10:28.269396	0	21	0	0	1	0	0	0	0	0	14.815318358321319	89.25802446781948	4	3.0974600906916008
1111	0x10bed7d2d3a926a3bc4cfc16a3c5b	4031	3	private car	22.98844402368972	2018-01-01 14:10:28.269396	2018-01-01 14:33:27.576037	0	21	0	0	1	0	0	0	0	0	12.493897796476187	4.786921168866552	0	2.4696604736805106
1112	0x10bed7d2d3a926a3bc4cfc16a3c5b	31	4	stay at home	566.5403993613547	2018-01-01 14:33:27.576037	2018-01-01 23:59:59.999999	0	21	0	0	1	0	0	0	0	0	23.917167647383298	225.83402850901678	4	5.080774466669613
1113	0x4e49896a7c39de8edd5861d25a47	30	0	stay at home	482.0	2018-01-01 00:00:00.000000	2018-01-01 08:02:00.000000	0	15	0	0	0	0	0	0	0	0	36.33618478268205	291.9006844208791	4	5.291136409057949
1114	0x4e49896a7c39de8edd5861d25a47	3039	1	private car	15.835179710107985	2018-01-01 08:02:00.000000	2018-01-01 08:17:50.110783	0	15	0	0	0	0	0	0	0	0	28.375988780055923	7.4889813630698905	1	0.9852694517490312
1115	0x4e49896a7c39de8edd5861d25a47	39	2	school	349.653069812534	2018-01-01 08:17:50.110783	2018-01-01 14:07:29.294972	0	15	0	0	0	0	0	0	0	0	39.70655368962561	231.39197315422987	4	3.7003468605152756
1116	0x4e49896a7c39de8edd5861d25a47	3930	3	private car	17.835179710107983	2018-01-01 14:07:29.294972	2018-01-01 14:25:19.405755	0	15	0	0	0	0	0	0	0	0	25.263587703909213	7.509677113688252	1	0.9853899692842584
1117	0x4e49896a7c39de8edd5861d25a47	30	4	stay at home	574.6765707672499	2018-01-01 14:25:19.405755	2018-01-02 00:00:00.000001	0	15	0	0	0	0	0	0	0	0	30.815292686585373	295.1471121386	4	5.393634342462909
1118	0x1499a15252854386685c06ec692e3	31	0	stay at home	484.0	2018-01-01 00:00:00.000000	2018-01-01 08:04:00.000000	1	31	0	0	0	0	0	0	0	0	33.09554835970861	266.9707567683161	4	4.56627225309548
1119	0x1499a15252854386685c06ec692e3	3139	1	private car	34.47500145377722	2018-01-01 08:04:00.000000	2018-01-01 08:38:28.500087	1	31	0	0	0	0	0	0	0	0	27.29404542484932	15.682704261685695	3	1.034155117941764
1120	0x1499a15252854386685c06ec692e3	39	2	services	484.31300297602604	2018-01-01 08:38:28.500087	2018-01-01 16:42:47.280266	1	31	0	0	0	0	0	0	0	0	39.70655368962561	320.50667092085644	4	6.265725759549869
1121	0x1499a15252854386685c06ec692e3	3931	3	private car	33.47500145377722	2018-01-01 16:42:47.280266	2018-01-01 17:16:15.780353	1	31	0	0	0	0	0	0	0	0	22.465580628671898	12.533922403412351	2	1.0150881757738839
1122	0x1499a15252854386685c06ec692e3	31	4	stay at home	403.7369941164195	2018-01-01 17:16:15.780353	2018-01-02 00:00:00.000000	1	31	0	0	0	0	0	0	0	0	30.177676154845706	203.0640710029359	4	3.129923801313185
1123	0x1d131bc6bdb7538d759d11b7fa95b	31	0	stay at home	486.0	2018-01-01 00:00:00.000000	2018-01-01 08:06:00.000000	0	40	0	0	1	0	1	0	0	0	33.09554835970861	268.0739417136397	4	32.33734080310368
1124	0x1d131bc6bdb7538d759d11b7fa95b	3131	1	private car	28.805887994441008	2018-01-01 08:06:00.000000	2018-01-01 08:34:48.353280	0	40	0	0	1	0	1	0	0	0	24.044588011525097	11.543761818874517	2	28.750365379548615
1125	0x1d131bc6bdb7538d759d11b7fa95b	31	2	services	478.15598132709914	2018-01-01 08:34:48.353280	2018-01-01 16:32:57.712160	0	40	0	0	1	0	1	0	0	0	31.257964414982627	249.10304415222603	4	31.849868421345924
1126	0x1d131bc6bdb7538d759d11b7fa95b	3131	3	private car	19.805887994441008	2018-01-01 16:32:57.712160	2018-01-01 16:52:46.065440	0	40	0	0	1	0	1	0	0	0	17.732001683293312	5.853300654275779	1	28.71699086505902
1127	0x1d131bc6bdb7538d759d11b7fa95b	31	4	stay at home	427.23224268401873	2018-01-01 16:52:46.065440	2018-01-02 00:00:00.000001	0	40	0	0	1	0	1	0	0	0	26.302469163551745	187.28771481452432	4	30.592486781183688
1128	0xdf5d3d61fbcb0026fa8471d6487c	31	0	stay at home	478.0	2018-01-01 00:00:00.000000	2018-01-01 07:58:00.000000	1	5	0	0	0	0	0	0	0	0	33.09554835970861	263.66120193234525	4	4.47782619089403
1129	0xdf5d3d61fbcb0026fa8471d6487c	3139	1	by foot	23.917098866220716	2018-01-01 07:58:00.000000	2018-01-01 08:21:55.025932	1	5	0	0	0	0	0	0	0	0	76.87693001766527	30.64455226273386	4	1.1297646129176255
1130	0xdf5d3d61fbcb0026fa8471d6487c	39	2	school	368.8862930784735	2018-01-01 08:21:55.025932	2018-01-01 14:30:48.203517	1	5	0	0	0	0	0	0	0	0	39.70655368962561	244.12005669145626	4	3.9894346735906407
1131	0xdf5d3d61fbcb0026fa8471d6487c	3931	3	by foot	22.917098866220716	2018-01-01 14:30:48.203517	2018-01-01 14:53:43.229449	1	5	0	0	0	0	0	0	0	0	66.90359963156835	25.553940121044995	4	1.0962812670428286
1132	0xdf5d3d61fbcb0026fa8471d6487c	31	4	stay at home	546.279509189085	2018-01-01 14:53:43.229449	2018-01-02 00:00:00.000000	1	5	0	0	0	0	0	0	0	0	23.917167647383298	217.75764339342686	4	3.4138738484858187
1133	0x1586228424125f6dc56a7685b6cc3	40	0	stay at home	475.0	2018-01-01 00:00:00.000000	2018-01-01 07:55:00.000000	0	37	0	0	1	0	0	0	1	0	27.841112269197765	220.40880546448233	4	6.567784926084089
1134	0x1586228424125f6dc56a7685b6cc3	4039	1	by foot	26.384586905417976	2018-01-01 07:55:00.000000	2018-01-01 08:21:23.075214	0	37	0	0	1	0	0	0	1	0	59.660126744398084	26.23512998126371	4	4.200703607156175
1135	0x1586228424125f6dc56a7685b6cc3	39	2	services	474.20073596787023	2018-01-01 08:21:23.075214	2018-01-01 16:15:35.119372	0	37	0	0	1	0	0	0	1	0	39.70655368962561	313.8146163728036	4	9.122752512195083
1136	0x1586228424125f6dc56a7685b6cc3	3940	3	by foot	25.199267713317212	2018-01-01 16:15:35.119372	2018-01-01 16:40:47.075435	0	37	0	0	1	0	0	0	1	0	49.62865161294229	20.843427970758082	3	4.16618265722593
1137	0x1586228424125f6dc56a7685b6cc3	40	4	gym	234.11699930751726	2018-01-01 16:40:47.075435	2018-01-01 20:34:54.095393	0	37	0	0	1	0	0	0	1	0	11.354343471404746	44.304080377202965	4	4.324750457435297
1138	0x1586228424125f6dc56a7685b6cc3	4040	5	by foot	21.185319192100764	2018-01-01 20:34:54.095393	2018-01-01 20:56:05.214545	0	37	0	0	1	0	0	0	1	0	9.580361672656169	3.382717000183155	0	4.061646708616033
1139	0x1586228424125f6dc56a7685b6cc3	40	6	stay at home	183.9130909137766	2018-01-01 20:56:05.214545	2018-01-02 00:00:00.000000	0	37	0	0	1	0	0	0	1	0	4.8722982220937086	14.934657097982539	2	4.129593252177429
1140	0x198f0b5456b81f090d6e1715f2e94	39	0	stay at home	472.0	2018-01-01 00:00:00.000000	2018-01-01 07:52:00.000000	0	33	0	0	0	0	0	0	0	0	43.00945865602414	338.3410747607232	4	6.962201639473389
1141	0x198f0b5456b81f090d6e1715f2e94	3939	1	private car	17.410472071381303	2018-01-01 07:52:00.000000	2018-01-01 08:09:24.628324	0	33	0	0	0	0	0	0	0	0	29.942015876510922	8.688410519647483	1	0.9922784715240025
1142	0x198f0b5456b81f090d6e1715f2e94	39	2	services	480.88728951347923	2018-01-01 08:09:24.628324	2018-01-01 16:10:17.865695	0	33	0	0	0	0	0	0	0	0	39.70655368962561	318.2396163287583	4	6.182335622428742
1143	0x198f0b5456b81f090d6e1715f2e94	3939	3	private car	18.410472071381303	2018-01-01 16:10:17.865695	2018-01-01 16:28:42.494019	0	33	0	0	0	0	0	0	0	0	25.29696502911282	7.762151135986517	1	0.9868613883104678
1144	0x198f0b5456b81f090d6e1715f2e94	39	4	stay at home	451.2917663437581	2018-01-01 16:28:42.494019	2018-01-02 00:00:00.000000	0	33	0	0	0	0	0	0	0	0	37.52383145985068	282.2366029916916	4	4.997402731048286
1145	0x1c8c46d2b93ac6698cfa6caef2ff5	31	0	stay at home	480.0	2018-01-01 00:00:00.000000	2018-01-01 08:00:00.000000	0	33	0	0	0	0	0	0	1	0	33.09554835970861	264.76438687766887	4	6.1071162043005
1146	0x1c8c46d2b93ac6698cfa6caef2ff5	3130	1	private car	33.23240799364357	2018-01-01 08:00:00.000000	2018-01-01 08:33:13.944480	0	33	0	0	0	0	0	0	1	0	25.1265313667317	13.916919030738507	2	2.623419008892884
1147	0x1c8c46d2b93ac6698cfa6caef2ff5	30	2	industry	454.6527552189407	2018-01-01 08:33:13.944480	2018-01-01 16:07:53.109793	0	33	0	0	0	0	0	0	1	0	34.0710171385198	258.17469691899623	4	5.934960328683761
1148	0x1c8c46d2b93ac6698cfa6caef2ff5	3031	3	private car	35.23240799364357	2018-01-01 16:07:53.109793	2018-01-01 16:43:07.054273	0	33	0	0	0	0	0	0	1	0	18.888776881027688	11.091618226221161	2	2.6064723192344283
1149	0x1c8c46d2b93ac6698cfa6caef2ff5	31	4	stay at home	110.82709411687628	2018-01-01 16:43:07.054273	2018-01-01 18:33:56.679920	0	33	0	0	0	0	0	0	1	0	26.302469163551745	48.583770424919756	4	2.8561231130809537
1150	0x1c8c46d2b93ac6698cfa6caef2ff5	3131	5	private car	18.41955119907732	2018-01-01 18:33:56.679920	2018-01-01 18:52:21.852992	0	33	0	0	0	0	0	0	1	0	19.86485758310723	6.098362688573715	1	2.57720514310315
1151	0x1c8c46d2b93ac6698cfa6caef2ff5	31	6	free time	242.04060054154905	2018-01-01 18:52:21.852992	2018-01-01 22:54:24.289024	0	33	0	0	0	0	0	0	1	0	81.44591609073964	328.5536407043206	4	8.170907932043152
1152	0x1c8c46d2b93ac6698cfa6caef2ff5	3131	7	private car	22.41955119907732	2018-01-01 22:54:24.289024	2018-01-01 23:16:49.462096	0	33	0	0	0	0	0	0	1	0	2.0071864064619755	0.7500036400961047	0	2.5467999269593786
1153	0x1c8c46d2b93ac6698cfa6caef2ff5	31	8	stay at home	43.175631737192134	2018-01-01 23:16:49.462096	2018-01-02 00:00:00.000000	0	33	0	0	0	0	0	0	1	0	2.859645738359695	2.057783521637485	0	2.5541460763544332
1154	0x1e4ad74d5a8d1a826bbff47c93257	31	0	stay at home	471.0	2018-01-01 00:00:00.000000	2018-01-01 07:51:00.000000	1	21	0	0	0	0	0	0	0	0	33.09554835970861	259.8000546237126	4	4.376802009208414
1155	0x1e4ad74d5a8d1a826bbff47c93257	3140	1	private car	20.84232928697153	2018-01-01 07:51:00.000000	2018-01-01 08:11:50.539757	1	21	0	0	0	0	0	0	0	0	16.870689299053655	5.860407694484386	1	0.9758318516806265
1156	0x1e4ad74d5a8d1a826bbff47c93257	40	2	university	362.5916481597348	2018-01-01 08:11:50.539757	2018-01-01 14:14:26.038647	1	21	0	0	0	0	0	0	0	0	14.815318358321319	89.53184502591506	4	1.6000473204716206
1157	0x1e4ad74d5a8d1a826bbff47c93257	4031	3	private car	18.84232928697153	2018-01-01 14:14:26.038647	2018-01-01 14:33:16.578404	1	21	0	0	0	0	0	0	0	0	12.493897796476187	3.923568939316205	0	0.9647254676800844
1158	0x1e4ad74d5a8d1a826bbff47c93257	31	4	stay at home	566.7236932663221	2018-01-01 14:33:16.578404	2018-01-02 00:00:00.000000	1	21	0	0	0	0	0	0	0	0	23.917167647383298	225.90709302658092	4	3.5823210194282367
1159	0x125b2b90ca0f3af900a6f8ac61983	40	0	stay at home	477.0	2018-01-01 00:00:00.000000	2018-01-01 07:57:00.000000	0	9	0	0	0	0	0	0	0	0	27.841112269197765	221.33684254012223	4	3.4868569373176155
1160	0x125b2b90ca0f3af900a6f8ac61983	4039	1	by foot	28.40799720804658	2018-01-01 07:57:00.000000	2018-01-01 08:25:24.479832	0	9	0	0	0	0	0	0	0	0	59.660126744398084	28.247078566442767	4	1.113869773016742
1161	0x125b2b90ca0f3af900a6f8ac61983	39	2	school	353.17861978718236	2018-01-01 08:25:24.479832	2018-01-01 14:18:35.197019	0	9	0	0	0	0	0	0	0	0	39.70655368962561	233.7250971434604	4	3.7517234614295143
1162	0x125b2b90ca0f3af900a6f8ac61983	3940	3	by foot	24.40799720804658	2018-01-01 14:18:35.197019	2018-01-01 14:42:59.676851	0	9	0	0	0	0	0	0	0	0	56.31599623879532	22.90934464941463	3	1.079280080654183
1163	0x125b2b90ca0f3af900a6f8ac61983	40	4	stay at home	557.0053857967245	2018-01-01 14:42:59.676851	2018-01-01 23:59:59.999999	0	9	0	0	0	0	0	0	0	0	13.148062482162722	122.05902692260808	4	1.9391870698836577
1164	0x1db9286e2012f7d5b7cdc4e30470b	39	0	stay at home	472.0	2018-01-01 00:00:00.000000	2018-01-01 07:52:00.000000	1	65	0	0	0	0	0	0	0	0	43.00945865602414	338.3410747607232	4	6.962201639473389
1165	0x1db9286e2012f7d5b7cdc4e30470b	3939	1	private car	15.805554395843423	2018-01-01 07:52:00.000000	2018-01-01 08:07:48.333264	1	65	0	0	0	0	0	0	0	0	29.942015876510922	7.887502677623346	1	0.9875927533494886
1166	0x1db9286e2012f7d5b7cdc4e30470b	39	2	services	479.45468970960883	2018-01-01 08:07:48.333264	2018-01-01 16:07:15.614647	1	65	0	0	0	0	0	0	0	0	39.70655368962561	317.2915563116228	4	6.147792644523449
1167	0x1db9286e2012f7d5b7cdc4e30470b	3939	3	private car	13.613535213964516	2018-01-01 16:07:15.614647	2018-01-01 16:20:52.426760	1	65	0	0	0	0	0	0	0	0	25.29696502911282	5.739685403837604	1	0.9751358744696927
1168	0x1db9286e2012f7d5b7cdc4e30470b	39	4	free time	242.49358394545268	2018-01-01 16:20:52.426760	2018-01-01 20:23:22.041797	1	65	0	0	0	0	0	0	0	0	103.71755661936255	419.1807003782439	4	11.226285399031031
1169	0x1db9286e2012f7d5b7cdc4e30470b	3939	5	private car	17.41908960980794	2018-01-01 20:23:22.041797	2018-01-01 20:40:47.187174	1	65	0	0	0	0	0	0	0	0	6.909196208202705	2.005865131373803	0	0.9538533532913516
1170	0x1db9286e2012f7d5b7cdc4e30470b	39	6	stay at home	199.21354712532252	2018-01-01 20:40:47.187174	2018-01-02 00:00:00.000002	1	65	0	0	0	0	0	0	0	0	10.248641042167346	34.02780225373865	4	1.152581617674007
1171	0x13c3b2da832c083a516016e63eb83	41	0	stay at home	473.0	2018-01-01 00:00:00.000000	2018-01-01 07:53:00.000000	1	13	0	0	0	0	0	0	1	0	27.805415986137202	219.19936269071496	4	5.0430862452889595
1172	0x13c3b2da832c083a516016e63eb83	4139	1	private car	28.41924790931939	2018-01-01 07:53:00.000000	2018-01-01 08:21:25.154875	1	13	0	0	0	0	0	0	1	0	23.161493153020558	10.970536931094914	2	2.6057523548809036
1173	0x13c3b2da832c083a516016e63eb83	39	2	school	346.9024279879648	2018-01-01 08:21:25.154875	2018-01-01 14:08:19.300554	1	13	0	0	0	0	0	0	1	0	39.70655368962561	229.57166469942675	4	5.260751808119487
1174	0x13c3b2da832c083a516016e63eb83	3941	3	private car	32.419247909319395	2018-01-01 14:08:19.300554	2018-01-01 14:40:44.455429	1	13	0	0	0	0	0	0	1	0	21.286670901377473	11.501631018597527	2	2.608914135683642
1175	0x13c3b2da832c083a516016e63eb83	41	4	stay at home	559.2590761933964	2018-01-01 14:40:44.455429	2018-01-02 00:00:00.000001	1	13	0	0	0	0	0	0	1	0	19.017106172407885	177.25815383087618	4	4.287189062646742
1176	0x15d5e2b65345855b349f622e0b1bc	31	0	stay at home	474.0	2018-01-01 00:00:00.000000	2018-01-01 07:54:00.000000	1	81	0	0	0	0	0	0	1	0	33.09554835970861	261.454832041698	4	6.01981596067519
1177	0x15d5e2b65345855b349f622e0b1bc	3131	1	by foot	14.058650228764844	2018-01-01 07:54:00.000000	2018-01-01 08:08:03.519014	1	81	0	0	0	0	0	0	1	0	66.422980395507	15.563624142208953	3	2.633427573349797
1178	0x15d5e2b65345855b349f622e0b1bc	31	2	services	487.3750420563262	2018-01-01 08:08:03.519014	2018-01-01 16:15:26.021537	1	81	0	0	0	0	0	0	1	0	31.257964414982627	253.9058620224551	4	5.826962476952524
1179	0x15d5e2b65345855b349f622e0b1bc	3131	3	by foot	18.058650228764844	2018-01-01 16:15:26.021537	2018-01-01 16:33:29.540551	1	81	0	0	0	0	0	0	1	0	51.71833824293883	15.56605634570308	3	2.6334424282779367
1180	0x15d5e2b65345855b349f622e0b1bc	31	4	stay at home	118.54343020717586	2018-01-01 16:33:29.540551	2018-01-01 18:32:02.146363	1	81	0	0	0	0	0	0	1	0	26.302469163551745	51.96641529276486	4	2.8814875023068414
1181	0x15d5e2b65345855b349f622e0b1bc	3130	5	by foot	14.22586047807563	2018-01-01 18:32:02.146363	2018-01-01 18:46:15.697992	1	81	0	0	0	0	0	0	1	0	60.841485201358864	14.425374662557239	2	2.6264989804590084
1182	0x15d5e2b65345855b349f622e0b1bc	30	6	free time	216.6171664149481	2018-01-01 18:46:15.697992	2018-01-01 22:22:52.727977	1	81	0	0	0	0	0	0	1	0	89.60557373250928	323.50175794869773	4	7.9776225667978355
1183	0x15d5e2b65345855b349f622e0b1bc	3031	7	by foot	23.22586047807563	2018-01-01 22:22:52.727977	2018-01-01 22:46:06.279606	1	81	0	0	0	0	0	0	1	0	7.210176738084064	2.7910426490167826	0	2.5582898992723484
1184	0x15d5e2b65345855b349f622e0b1bc	31	8	stay at home	73.8953399078689	2018-01-01 22:46:06.279606	2018-01-02 00:00:00.000000	1	81	0	0	0	0	0	0	1	0	3.0950072674775004	3.811776900792907	0	2.564088292807612
1185	0xced81276782e7206100d4d0608c4	30	0	stay at home	477.0	2018-01-01 00:00:00.000000	2018-01-01 07:57:00.000000	1	1	0	0	0	0	0	0	0	0	36.33618478268205	288.87266902232227	4	5.19729071737452
1186	0xced81276782e7206100d4d0608c4	3039	1	private car	20.224961032783355	2018-01-01 07:57:00.000000	2018-01-01 08:17:13.497662	1	1	0	0	0	0	0	0	0	0	27.653462051925207	9.321503207029009	1	0.9959981129314636
1187	0xced81276782e7206100d4d0608c4	39	2	school	365.2779918423705	2018-01-01 08:17:13.497662	2018-01-01 14:22:30.177173	1	1	0	0	0	0	0	0	0	0	39.70655368962561	241.73216991212848	4	3.933529538310316
1188	0xced81276782e7206100d4d0608c4	3930	3	private car	15.224961032783357	2018-01-01 14:22:30.177173	2018-01-01 14:37:43.674835	1	1	0	0	0	0	0	0	0	0	25.263587703909213	6.4106189723387095	1	0.9790101763448966
1189	0xced81276782e7206100d4d0608c4	30	4	stay at home	562.2720860920629	2018-01-01 14:37:43.674835	2018-01-02 00:00:00.000001	1	1	0	0	0	0	0	0	0	0	30.815292686585373	288.77631504039744	4	5.1943319521259035
1190	0x2a39ae3b9c3a4bc3ca75a7a745b0	40	0	stay at home	477.0	2018-01-01 00:00:00.000000	2018-01-01 07:57:00.000000	1	31	0	0	1	0	0	0	1	0	27.841112269197765	221.33684254012223	4	6.586856937317615
1191	0x2a39ae3b9c3a4bc3ca75a7a745b0	4031	1	private car	26.800824077251157	2018-01-01 07:57:00.000000	2018-01-01 08:23:48.049445	1	31	0	0	1	0	0	0	1	0	16.870689299053655	7.535806266098344	1	4.085542148195662
1192	0x2a39ae3b9c3a4bc3ca75a7a745b0	31	2	services	465.33325123353234	2018-01-01 08:23:48.049445	2018-01-01 16:09:08.044519	1	31	0	0	1	0	0	0	1	0	31.257964414982627	242.4228368027654	4	7.049618395470041
1193	0x2a39ae3b9c3a4bc3ca75a7a745b0	3140	3	private car	17.800824077251157	2018-01-01 16:09:08.044519	2018-01-01 16:26:56.093964	1	31	0	0	1	0	0	0	1	0	13.233056022956172	3.925988371150861	0	4.0647392622358804
1194	0x2a39ae3b9c3a4bc3ca75a7a745b0	40	4	stay at home	453.06510061196536	2018-01-01 16:26:56.093964	2018-01-02 00:00:00.000001	1	31	0	0	1	0	0	0	1	0	12.955597037884903	97.82881459095674	4	4.780461224673589
1195	0x1748ea053d7cf974514ce7d78407d	39	0	stay at home	478.0	2018-01-01 00:00:00.000000	2018-01-01 07:58:00.000000	1	29	0	0	0	0	0	1	0	0	43.00945865602414	342.64202062632563	4	8.141439323081755
1196	0x1748ea053d7cf974514ce7d78407d	3939	1	by foot	21.57175403061614	2018-01-01 07:58:00.000000	2018-01-01 08:19:34.305242	1	29	0	0	0	0	0	1	0	0	87.33087963982352	31.398004247793605	4	2.1348065604701407
1197	0x1748ea053d7cf974514ce7d78407d	39	2	services	477.4689239015903	2018-01-01 08:19:34.305242	2018-01-01 16:17:02.440676	1	29	0	0	0	0	0	1	0	0	39.70655368962561	315.97742436710433	4	7.100230626024551
1198	0x1748ea053d7cf974514ce7d78407d	3939	3	by foot	17.57175403061614	2018-01-01 16:17:02.440676	2018-01-01 16:34:36.745918	1	29	0	0	0	0	0	1	0	0	73.78281466824572	21.60822451728251	3	2.071012654401925
1199	0x1748ea053d7cf974514ce7d78407d	39	4	stay at home	445.3875680371774	2018-01-01 16:34:36.745918	2018-01-02 00:00:00.000000	1	29	0	0	0	0	0	1	0	0	37.52383145985068	278.54413395566377	4	5.889528275609348
1200	0x1bf184a0400b7dae31b541f57f5b4	40	0	stay at home	480.0	2018-01-01 00:00:00.000000	2018-01-01 08:00:00.000000	1	25	0	0	1	0	0	0	0	0	27.841112269197765	222.72889815358212	4	5.015661806124814
1201	0x1bf184a0400b7dae31b541f57f5b4	4039	1	private car	20.9145809399815	2018-01-01 08:00:00.000000	2018-01-01 08:20:54.874856	1	25	0	0	1	0	0	0	0	0	20.96995078767189	7.309628884269877	1	2.484225645885774
1202	0x1bf184a0400b7dae31b541f57f5b4	39	2	services	495.87670319880283	2018-01-01 08:20:54.874856	2018-01-01 16:36:47.477048	1	25	0	0	1	0	0	0	0	0	39.70655368962561	328.1592489832968	4	8.05560993360167
1203	0x1bf184a0400b7dae31b541f57f5b4	3940	3	private car	21.9145809399815	2018-01-01 16:36:47.477048	2018-01-01 16:58:42.351904	1	25	0	0	1	0	0	0	0	0	17.015537695865927	6.21480630122267	1	2.477877869301774
1204	0x1bf184a0400b7dae31b541f57f5b4	40	4	stay at home	421.2941349212342	2018-01-01 16:58:42.351904	2018-01-01 23:59:59.999999	1	25	0	0	1	0	0	0	0	0	12.955597037884903	90.96861744106376	4	3.1136916896463545
1205	0xb5e936127d24ba723b202f133a88	31	0	stay at home	484.0	2018-01-01 00:00:00.000000	2018-01-01 08:04:00.000000	1	25	1	0	0	0	0	0	0	0	33.09554835970861	266.9707567683161	4	5.56627225309548
1206	0xb5e936127d24ba723b202f133a88	3130	1	by foot	28.148820370509178	2018-01-01 08:04:00.000000	2018-01-01 08:32:08.929222	1	25	1	0	0	0	0	0	0	0	73.2857164863008	34.38177448494907	4	2.1549953144428016
1207	0xb5e936127d24ba723b202f133a88	30	2	industry	476.3658976713915	2018-01-01 08:32:08.929222	2018-01-01 16:28:30.883082	1	25	1	0	0	0	0	0	0	0	34.0710171385198	270.5045110628058	4	5.662639296185701
1208	0xb5e936127d24ba723b202f133a88	3031	3	by foot	32.14882037050918	2018-01-01 16:28:30.883082	2018-01-01 17:00:39.812304	1	25	1	0	0	0	0	0	0	0	58.35556792531656	31.267711180834144	4	2.133933059430619
1209	0xb5e936127d24ba723b202f133a88	31	4	stay at home	123.39798021911555	2018-01-01 17:00:39.812304	2018-01-01 19:04:03.691117	1	25	1	0	0	0	0	0	0	0	30.177676154845706	62.06440475357543	4	2.3602936996986026
1210	0xb5e936127d24ba723b202f133a88	3140	5	by foot	17.000321643225043	2018-01-01 19:04:03.691117	2018-01-01 19:21:03.710416	1	25	1	0	0	0	0	0	0	0	44.78748468069025	12.690027419379142	2	2.016025108608768
1211	0xb5e936127d24ba723b202f133a88	40	6	running	226.40243846202046	2018-01-01 19:21:03.710416	2018-01-01 23:07:27.856724	1	25	1	0	0	0	0	0	0	0	29.3424699403546	110.72011241658029	4	2.8134948943539477
1212	0xb5e936127d24ba723b202f133a88	4031	7	by foot	15.000321643225043	2018-01-01 23:07:27.856724	2018-01-01 23:22:27.876023	1	25	1	0	0	0	0	0	0	0	4.178205440625074	1.0445737583474823	0	1.9484496554483215
1213	0xb5e936127d24ba723b202f133a88	31	8	stay at home	37.53539962000423	2018-01-01 23:22:27.876023	2018-01-02 00:00:00.000000	1	25	1	0	0	0	0	0	0	0	2.859645738359695	1.7889657593495536	0	1.9526314156019473
1214	0x1e639f58d34b43287f15d160bb5c2	39	0	stay at home	479.0	2018-01-01 00:00:00.000000	2018-01-01 07:59:00.000000	1	17	0	0	0	0	0	0	0	0	43.00945865602414	343.35884493725933	4	7.171757718414482
1215	0x1e639f58d34b43287f15d160bb5c2	3939	1	private car	17.720123708056313	2018-01-01 07:59:00.000000	2018-01-01 08:16:43.207422	1	17	0	0	0	0	0	0	0	0	29.942015876510922	8.842937090005995	1	0.9931850857739002
1216	0x1e639f58d34b43287f15d160bb5c2	39	2	school	367.0895087291106	2018-01-01 08:16:43.207422	2018-01-01 14:23:48.577946	1	17	0	0	0	0	0	0	0	0	39.70655368962561	242.9309881208453	4	3.961497616647577
1217	0x1e639f58d34b43287f15d160bb5c2	3939	3	private car	18.720123708056313	2018-01-01 14:23:48.577946	2018-01-01 14:42:31.785368	1	17	0	0	0	0	0	0	0	0	29.752820787648503	9.282941430140157	1	0.9957711507238567
1218	0x1e639f58d34b43287f15d160bb5c2	39	4	stay at home	557.4702438547768	2018-01-01 14:42:31.785368	2018-01-01 23:59:59.999999	1	17	0	0	0	0	0	0	0	0	44.13335083501195	410.0504975353755	4	10.636574009067507
1219	0x6d41e909d9c4e044363a1d4117e7	40	0	stay at home	479.0	2018-01-01 00:00:00.000000	2018-01-01 07:59:00.000000	0	37	1	0	0	0	0	0	0	1	27.841112269197765	222.26487961576217	4	5.506033840180884
1220	0x6d41e909d9c4e044363a1d4117e7	4039	1	by foot	29.39542702926005	2018-01-01 07:59:00.000000	2018-01-01 08:28:23.725622	0	37	1	0	0	0	0	0	0	1	59.660126744398084	29.228915037855998	4	3.120351962165545
1221	0x6d41e909d9c4e044363a1d4117e7	39	2	services	496.7937370296516	2018-01-01 08:28:23.725622	2018-01-01 16:45:11.349844	0	37	1	0	0	0	0	0	0	1	39.70655368962561	328.7661198672934	4	8.579164544899267
1222	0x6d41e909d9c4e044363a1d4117e7	3940	3	by foot	29.39542702926005	2018-01-01 16:45:11.349844	2018-01-01 17:14:35.075466	0	37	1	0	0	0	0	0	0	1	51.149225748780225	25.05922221835697	4	3.0930806599449623
1223	0x6d41e909d9c4e044363a1d4117e7	40	4	stay at home	127.47276911713571	2018-01-01 17:14:35.075466	2018-01-01 19:22:03.441613	0	37	1	0	0	0	0	0	0	1	14.280909121244589	30.34045051992015	4	3.127735976816325
1224	0x6d41e909d9c4e044363a1d4117e7	4030	5	by foot	29.195615851139642	2018-01-01 19:22:03.441613	2018-01-01 19:51:15.178564	0	37	1	0	0	0	0	0	0	1	48.47640054144356	23.588306134232734	3	3.0836195678520397
1225	0x6d41e909d9c4e044363a1d4117e7	30	6	shopping	250.44347222868618	2018-01-01 19:51:15.178564	2018-01-02 00:01:41.786898	0	37	1	0	0	0	0	0	0	1	30.13489045210021	125.78477666758432	4	3.9823599523813398
1226	0x6d41e909d9c4e044363a1d4117e7	3040	7	by foot	30.195615851139642	2018-01-02 00:01:41.786898	2018-01-02 00:31:53.523849	0	37	1	0	0	0	0	0	0	1	63.095657213926785	31.753537118448683	4	3.137193522044309
1227	0x6d41e909d9c4e044363a1d4117e7	40	8	stay at home	-31.892064136272893	2018-01-02 00:31:53.523849	2018-01-02 00:00:00.000001	0	37	1	0	0	0	0	0	0	1	27.841112269197765	-14.79850896857382	0	2.8636746116453082
1228	0x15d94e815626a39343f522503ae47	39	0	stay at home	483.0	2018-01-01 00:00:00.000000	2018-01-01 08:03:00.000000	0	46	0	0	1	0	0	0	0	0	43.00945865602414	346.2261421809943	4	8.79432391843807
1229	0x15d94e815626a39343f522503ae47	3931	1	private car	25.69596562758936	2018-01-01 08:03:00.000000	2018-01-01 08:28:41.757938	0	46	0	0	1	0	0	0	0	0	27.29404542484932	11.689114217913179	2	2.5100326580444285
1230	0x15d94e815626a39343f522503ae47	31	2	services	458.7864844516237	2018-01-01 08:28:41.757938	2018-01-01 16:07:28.947005	0	46	0	0	1	0	0	0	0	0	31.257964414982627	239.01219341773057	4	5.370803325305599
1231	0x15d94e815626a39343f522503ae47	3139	3	private car	26.69596562758936	2018-01-01 16:07:28.947005	2018-01-01 16:34:10.704943	0	46	0	0	1	0	0	0	0	0	21.514483356203062	9.572498469542339	1	2.4974766549558636
1232	0x15d94e815626a39343f522503ae47	39	4	stay at home	445.8215842931976	2018-01-01 16:34:10.704943	2018-01-02 00:00:00.000001	0	46	0	0	1	0	0	0	0	0	37.52383145985068	278.81556650302605	4	6.397378186958925
1233	0x107dedfbc5c84db1438d0b40be010	30	0	stay at home	485.0	2018-01-01 00:00:00.000000	2018-01-01 08:05:00.000000	0	41	0	0	0	0	0	0	0	1	36.33618478268205	293.71749366001325	4	6.348255256991611
1234	0x107dedfbc5c84db1438d0b40be010	3030	1	private car	24.653341664872173	2018-01-01 08:05:00.000000	2018-01-01 08:29:39.200500	0	41	0	0	0	0	0	0	0	1	26.208474721938305	10.768774697251846	2	2.0045537956177024
1235	0x107dedfbc5c84db1438d0b40be010	30	2	industry	474.9977163080088	2018-01-01 08:29:39.200500	2018-01-01 16:24:39.063478	0	41	0	0	0	0	0	0	0	1	34.0710171385198	269.72758888479893	4	5.641279350429595
1236	0x107dedfbc5c84db1438d0b40be010	3030	3	private car	20.653341664872173	2018-01-01 16:24:39.063478	2018-01-01 16:45:18.263978	0	41	0	0	0	0	0	0	0	1	20.04555207876206	6.900127265727691	1	1.9818465477491545
1237	0x107dedfbc5c84db1438d0b40be010	30	4	stay at home	434.69560036224675	2018-01-01 16:45:18.263978	2018-01-02 00:00:00.000000	0	41	0	0	0	0	0	0	0	1	29.73423558349706	215.42235647134558	4	4.367080763738748
1238	0x19e3d17538cf7e7effc8236fd9bd1	40	0	stay at home	481.0	2018-01-01 00:00:00.000000	2018-01-01 08:01:00.000000	1	10	0	0	0	0	0	0	1	0	27.841112269197765	223.1929166914021	4	5.125316211553484
1239	0x19e3d17538cf7e7effc8236fd9bd1	4039	1	by foot	26.859298901032815	2018-01-01 08:01:00.000000	2018-01-01 08:27:51.557934	1	10	0	0	0	0	0	0	1	0	61.16235646404302	27.37963356265413	4	2.7081740206657248
1240	0x19e3d17538cf7e7effc8236fd9bd1	39	2	school	377.92979320863657	2018-01-01 08:27:51.557934	2018-01-01 14:45:47.345527	1	10	0	0	0	0	0	0	1	0	39.70655368962561	250.10482708246386	4	5.733066097645791
1241	0x19e3d17538cf7e7effc8236fd9bd1	3940	3	by foot	23.859298901032815	2018-01-01 14:45:47.345527	2018-01-01 15:09:38.903461	1	10	0	0	0	0	0	0	1	0	52.14064524809466	20.73398733111678	3	2.6654932794549193
1242	0x19e3d17538cf7e7effc8236fd9bd1	40	4	stay at home	530.3516089892978	2018-01-01 15:09:38.903461	2018-01-02 00:00:00.000000	1	10	0	0	0	0	0	0	1	0	12.884949031649851	113.89255751134321	4	3.4478171340590684
1243	0x82f5f33f9a6acbe3ef82a5460152	39	0	stay at home	487.0	2018-01-01 00:00:00.000000	2018-01-01 08:07:00.000000	0	31	0	0	0	0	0	0	0	0	43.00945865602414	349.09343942472924	4	7.4189847895280865
1244	0x82f5f33f9a6acbe3ef82a5460152	3931	1	private car	25.50035228826526	2018-01-01 08:07:00.000000	2018-01-01 08:32:30.021137	0	31	0	0	0	0	0	0	0	0	27.29404542484932	11.600129561759537	2	1.0095016222064699
1245	0x82f5f33f9a6acbe3ef82a5460152	31	2	services	471.8536778552736	2018-01-01 08:32:30.021137	2018-01-01 16:24:21.241808	0	31	0	0	0	0	0	0	0	0	31.257964414982627	245.81975785798028	4	4.029711434049547
1246	0x82f5f33f9a6acbe3ef82a5460152	3139	3	private car	26.50035228826526	2018-01-01 16:24:21.241808	2018-01-01 16:50:51.262945	0	31	0	0	0	0	0	0	0	0	21.514483356203062	9.502356470656677	1	0.9970632474606482
1247	0x82f5f33f9a6acbe3ef82a5460152	39	4	stay at home	132.72473209824602	2018-01-01 16:50:51.262945	2018-01-01 19:03:34.746871	0	31	0	0	0	0	0	0	0	0	37.52383145985068	83.00567463014029	4	1.5395090040718253
1248	0x82f5f33f9a6acbe3ef82a5460152	3939	5	private car	20.23521616461136	2018-01-01 19:03:34.746871	2018-01-01 19:23:48.859841	0	31	0	0	0	0	0	0	0	0	28.76330873140243	9.70052949648969	1	0.9982316946217643
1249	0x82f5f33f9a6acbe3ef82a5460152	39	6	shopping	233.57630281956853	2018-01-01 19:23:48.859841	2018-01-01 23:17:23.438010	0	31	0	0	0	0	0	0	0	0	37.39230135082316	145.56592505734054	4	2.2282011863960554
1250	0x82f5f33f9a6acbe3ef82a5460152	3939	7	private car	19.23521616461136	2018-01-01 23:17:23.438010	2018-01-01 23:36:37.550980	0	31	0	0	0	0	0	0	0	0	1.7696694213805866	0.5673328976693047	0	0.9457783283739686
1251	0x82f5f33f9a6acbe3ef82a5460152	39	8	stay at home	23.374150321158595	2018-01-01 23:36:37.550980	2018-01-01 23:59:59.999999	0	31	0	0	0	0	0	0	0	0	2.625009641714537	1.0226228326654376	0	0.9483266210830279
1252	0x15ba62236072ea694418e7ce09aa2	31	0	stay at home	484.0	2018-01-01 00:00:00.000000	2018-01-01 08:04:00.000000	0	37	0	0	0	0	0	0	0	0	33.09554835970861	266.9707567683161	4	4.56627225309548
1253	0x15ba62236072ea694418e7ce09aa2	3139	1	by foot	30.487828272432154	2018-01-01 08:04:00.000000	2018-01-01 08:34:29.269696	0	37	0	0	0	0	0	0	0	0	79.60763248914385	40.45106380839847	4	1.1971764035537047
1254	0x15ba62236072ea694418e7ce09aa2	39	2	services	473.4149465777303	2018-01-01 08:34:29.269696	2018-01-01 16:27:54.166491	0	37	0	0	0	0	0	0	0	0	39.70655368962561	313.2945998959981	4	6.0042712164968535
1255	0x15ba62236072ea694418e7ce09aa2	3931	3	by foot	25.487828272432154	2018-01-01 16:27:54.166491	2018-01-01 16:53:23.436187	0	37	0	0	0	0	0	0	0	0	62.75057645559227	26.656265278271	4	1.1034465710151975
1256	0x15ba62236072ea694418e7ce09aa2	31	4	stay at home	426.6093968774055	2018-01-01 16:53:23.436187	2018-01-02 00:00:00.000000	0	37	0	0	0	0	0	0	0	0	26.302469163551745	187.0146751041561	4	2.8466894706451638
1257	0x9b96d5c2fb3cc433d5b44ed04c3b	31	0	stay at home	473.0	2018-01-01 00:00:00.000000	2018-01-01 07:53:00.000000	1	36	0	0	0	0	0	0	0	0	33.09554835970861	260.9032395690362	4	4.405431210982228
1258	0x9b96d5c2fb3cc433d5b44ed04c3b	3130	1	private car	27.919172538421876	2018-01-01 07:53:00.000000	2018-01-01 08:20:55.150352	1	36	0	0	0	0	0	0	0	0	24.06925075289951	11.199892744012368	2	1.0071165693938149
1259	0x9b96d5c2fb3cc433d5b44ed04c3b	30	2	industry	486.9482208036329	2018-01-01 08:20:55.150352	2018-01-01 16:27:52.043600	1	36	0	0	0	0	0	0	0	0	34.0710171385198	276.51368627620496	4	4.831204840289028
1260	0x9b96d5c2fb3cc433d5b44ed04c3b	3031	3	private car	20.919172538421876	2018-01-01 16:27:52.043600	2018-01-01 16:48:47.193952	1	36	0	0	0	0	0	0	0	0	18.888776881027688	6.58562637689954	1	0.980023284297503
1261	0x9b96d5c2fb3cc433d5b44ed04c3b	31	4	stay at home	431.2134341195233	2018-01-01 16:48:47.193952	2018-01-01 23:59:59.999999	1	36	0	0	0	0	0	0	0	0	26.302469163551745	189.0329675639669	4	2.8808484121082274
1262	0x1422c5661fce94b2ca24c33e6891a	31	0	stay at home	490.0	2018-01-01 00:00:00.000000	2018-01-01 08:10:00.000000	1	19	1	0	0	0	0	1	1	1	33.09554835970861	270.28031160428696	4	9.256465302693371
1263	0x1422c5661fce94b2ca24c33e6891a	3140	1	metro	22.818953587153597	2018-01-01 08:10:00.000000	2018-01-01 08:32:49.137215	1	19	1	0	0	0	0	1	1	1	39.280426979804005	14.938970668928727	2	5.629619500143114
1264	0x1422c5661fce94b2ca24c33e6891a	40	2	university	363.16407430213894	2018-01-01 08:32:49.137215	2018-01-01 14:35:58.981673	1	19	1	0	0	0	0	1	1	1	14.815318358321319	89.67318961818745	4	6.2013844728802034
1265	0x1422c5661fce94b2ca24c33e6891a	4040	3	metro	15.658216822540645	2018-01-01 14:35:58.981673	2018-01-01 14:51:38.474682	1	19	1	0	0	0	0	1	1	1	19.64822820368137	5.12760362320002	1	5.571614787152567
1266	0x1422c5661fce94b2ca24c33e6891a	40	4	library	239.35295734626268	2018-01-01 14:51:38.474682	2018-01-01 18:50:59.652123	1	19	1	0	0	0	0	1	1	1	11.52302105178306	45.967819438458626	4	5.836852458785124
1267	0x1422c5661fce94b2ca24c33e6891a	4031	5	metro	21.018549432690133	2018-01-01 18:50:59.652123	2018-01-01 19:12:00.765089	1	19	1	0	0	0	0	1	1	1	33.349530598963305	11.68264595752204	2	5.609994047840884
1268	0x1422c5661fce94b2ca24c33e6891a	31	6	stay at home	287.98724850921394	2018-01-01 19:12:00.765089	2018-01-02 00:00:00.000000	1	19	1	0	0	0	0	1	1	1	30.632528276978885	147.0296255561307	4	6.847559783560387
1269	0x41c2ea87a928e8a536b92600250c	31	0	stay at home	470.0	2018-01-01 00:00:00.000000	2018-01-01 07:50:00.000000	1	51	0	0	1	0	0	0	0	0	33.09554835970861	259.2484621510508	4	5.862557252884105
1270	0x41c2ea87a928e8a536b92600250c	3139	1	private car	32.241853498275546	2018-01-01 07:50:00.000000	2018-01-01 08:22:14.511210	1	51	0	0	1	0	0	0	0	0	26.357804577485233	14.163741228724259	2	2.524912979217342
1271	0x41c2ea87a928e8a536b92600250c	39	2	agriculture	489.6329905390023	2018-01-01 08:22:14.511210	2018-01-01 16:31:52.490642	1	51	0	0	1	0	0	0	0	0	50.90583806362257	415.4196287830949	4	12.47950119022378
1272	0x41c2ea87a928e8a536b92600250c	3940	3	private car	29.17740656063851	2018-01-01 16:31:52.490642	2018-01-01 17:01:03.135036	1	51	0	0	1	0	0	0	0	0	17.53687739958179	8.528010028194515	1	2.491338270083296
1273	0x41c2ea87a928e8a536b92600250c	40	4	running	229.89785446630228	2018-01-01 17:01:03.135036	2018-01-01 20:50:57.006304	1	51	0	0	1	0	0	0	0	0	28.080439283346102	107.59387906187565	4	3.28029632515661
1274	0x41c2ea87a928e8a536b92600250c	4031	5	private car	17.064446937637033	2018-01-01 20:50:57.006304	2018-01-01 21:08:00.873120	1	51	0	0	1	0	0	0	0	0	3.4762617368806232	0.9886747325056223	0	2.448136374295724
1275	0x41c2ea87a928e8a536b92600250c	31	6	stay at home	171.9854479981443	2018-01-01 21:08:00.873120	2018-01-02 00:00:00.000000	1	51	0	0	1	0	0	0	0	0	2.413661029109731	6.918576223451652	1	2.481953607594209
1276	0x17d01a80907372507d1422f34c03e	40	0	stay at home	482.0	2018-01-01 00:00:00.000000	2018-01-01 08:02:00.000000	1	29	0	0	1	0	0	0	0	0	27.841112269197765	223.65693522922206	4	5.034997129072714
1277	0x17d01a80907372507d1422f34c03e	4040	1	private car	18.31195403273218	2018-01-01 08:02:00.000000	2018-01-01 08:20:18.717242	1	29	0	0	1	0	0	0	0	0	11.396398737170244	3.4781721635624767	0	2.462189365057921
1278	0x17d01a80907372507d1422f34c03e	40	2	residence	488.60858179215995	2018-01-01 08:20:18.717242	2018-01-01 16:28:55.232150	1	29	0	0	1	0	0	0	0	0	16.90465812680253	137.66268388363827	4	3.6265191939622796
1279	0x17d01a80907372507d1422f34c03e	4040	3	private car	25.31195403273218	2018-01-01 16:28:55.232150	2018-01-01 16:54:13.949392	1	29	0	0	1	0	0	0	0	0	8.734110362619036	3.684623333590381	0	2.463364074219436
1280	0x17d01a80907372507d1422f34c03e	40	4	stay at home	425.7675101423757	2018-01-01 16:54:13.949392	2018-01-02 00:00:00.000001	1	29	0	0	1	0	0	0	0	0	12.955597037884903	91.93453822046989	4	3.1229299404170634
1281	0x19a892fdb3e65683bf61ce0d37b56	31	0	stay at home	483.0	2018-01-01 00:00:00.000000	2018-01-01 08:03:00.000000	0	5	0	0	0	0	0	0	0	0	33.09554835970861	266.4191642956543	4	4.5514108462009135
1282	0x19a892fdb3e65683bf61ce0d37b56	3139	1	by foot	25.05796718497008	2018-01-01 08:03:00.000000	2018-01-01 08:28:03.478031	0	5	0	0	0	0	0	0	0	0	79.60763248914385	33.24675737643541	4	1.1472735897697846
1283	0x19a892fdb3e65683bf61ce0d37b56	39	2	school	350.69691297108244	2018-01-01 08:28:03.478031	2018-01-01 14:18:45.292809	0	5	0	0	0	0	0	0	0	0	39.70655368962561	232.08276339453738	4	3.7154846663352763
1284	0x19a892fdb3e65683bf61ce0d37b56	3931	3	by foot	29.05796718497008	2018-01-01 14:18:45.292809	2018-01-01 14:47:48.770840	0	5	0	0	0	0	0	0	0	0	66.90359963156835	32.4013767108415	4	1.1415558770772534
1285	0x19a892fdb3e65683bf61ce0d37b56	31	4	stay at home	552.1871526589774	2018-01-01 14:47:48.770840	2018-01-02 00:00:00.000000	0	5	0	0	0	0	0	0	0	0	23.917167647383298	220.11254504793328	4	3.4617184971126584
1286	0x1bd99a90d6425b7ec366bcd766c29	31	0	stay at home	484.0	2018-01-01 00:00:00.000000	2018-01-01 08:04:00.000000	1	16	0	0	0	0	0	0	0	0	33.09554835970861	266.9707567683161	4	4.56627225309548
1287	0x1bd99a90d6425b7ec366bcd766c29	3139	1	by foot	15.606708251700823	2018-01-01 08:04:00.000000	2018-01-01 08:19:36.402495	1	16	0	0	0	0	0	0	0	0	79.60763248914385	20.7068849144448	3	1.0653226274353296
1288	0x1bd99a90d6425b7ec366bcd766c29	39	2	school	354.81019857052183	2018-01-01 08:19:36.402495	2018-01-01 14:14:25.014409	1	16	0	0	0	0	0	0	0	0	39.70655368962561	234.8048366527858	4	3.7757407349010124
1289	0x1bd99a90d6425b7ec366bcd766c29	3931	3	by foot	17.606708251700823	2018-01-01 14:14:25.014409	2018-01-01 14:32:01.416904	1	16	0	0	0	0	0	0	0	0	66.90359963156835	19.632535995027045	3	1.0585798945069165
1290	0x1bd99a90d6425b7ec366bcd766c29	31	4	stay at home	567.9763849260764	2018-01-01 14:32:01.416904	2018-01-02 00:00:00.000000	1	16	0	0	0	0	0	0	0	0	23.917167647383298	226.40644030052798	4	3.592908573845964
1291	0x1a94d4006215c2248b7c0d656a31a	31	0	stay at home	485.0	2018-01-01 00:00:00.000000	2018-01-01 08:05:00.000000	1	36	1	0	0	0	0	0	1	0	33.09554835970861	267.5223492409779	4	7.181182185913622
1292	0x1a94d4006215c2248b7c0d656a31a	3131	1	private car	20.794846081546183	2018-01-01 08:05:00.000000	2018-01-01 08:25:47.690765	1	36	1	0	0	0	0	0	1	0	24.044588011525097	8.333391779897582	1	3.590198694396425
1293	0x1a94d4006215c2248b7c0d656a31a	31	2	services	481.73972342585546	2018-01-01 08:25:47.690765	2018-01-01 16:27:32.074171	1	36	1	0	0	0	0	0	1	0	31.257964414982627	250.9700522021494	4	6.754254577635059
1294	0x1a94d4006215c2248b7c0d656a31a	3131	3	private car	14.794846081546181	2018-01-01 16:27:32.074171	2018-01-01 16:42:19.764936	1	36	1	0	0	0	0	0	1	0	17.732001683293312	4.372370593700706	0	3.567287719239487
1295	0x1a94d4006215c2248b7c0d656a31a	31	4	stay at home	437.6705844110521	2018-01-01 16:42:19.764936	2018-01-02 00:00:00.000001	1	36	1	0	0	0	0	0	1	0	26.302469163551745	191.86361750442282	4	5.529447912337258
1296	0x11663e3f17509cff97dfe790df627	31	0	stay at home	482.0	2018-01-01 00:00:00.000000	2018-01-01 08:02:00.000000	1	10	0	0	0	0	0	0	0	0	33.09554835970861	265.8675718229925	4	4.536597807297269
1297	0x11663e3f17509cff97dfe790df627	3139	1	private car	23.454027011019846	2018-01-01 08:02:00.000000	2018-01-01 08:25:27.241621	1	10	0	0	0	0	0	0	0	0	27.29404542484932	10.669254643906976	2	1.0039631274477574
1298	0x11663e3f17509cff97dfe790df627	39	2	school	373.39423438122486	2018-01-01 08:25:27.241621	2018-01-01 14:38:50.895684	1	10	0	0	0	0	0	0	0	0	39.70655368962561	247.10330358091255	4	4.060396074549511
1299	0x11663e3f17509cff97dfe790df627	3931	3	private car	19.454027011019846	2018-01-01 14:38:50.895684	2018-01-01 14:58:18.137305	1	10	0	0	0	0	0	0	0	0	22.93837701653772	7.437396767811361	1	0.9849691234011475
1300	0x11663e3f17509cff97dfe790df627	31	4	stay at home	541.6977115967354	2018-01-01 14:58:18.137305	2018-01-02 00:00:00.000001	1	10	0	0	0	0	0	0	0	0	23.917167647383298	215.9312497077168	4	3.37722270147758
1301	0x138b933a6c7c8edaef51c9e36913	31	0	stay at home	490.0	2018-01-01 00:00:00.000000	2018-01-01 08:10:00.000000	0	40	0	1	1	0	0	0	1	1	33.09554835970861	270.28031160428696	4	10.93076530269337
1302	0x138b933a6c7c8edaef51c9e36913	3139	1	by foot	31.00137985793577	2018-01-01 08:10:00.000000	2018-01-01 08:41:00.082791	0	40	0	1	1	0	0	0	1	1	79.60763248914385	41.13244090644829	4	7.476307079373049
1303	0x138b933a6c7c8edaef51c9e36913	39	2	services	473.3656304020082	2018-01-01 08:41:00.082791	2018-01-01 16:34:22.020615	0	40	0	1	1	0	0	0	1	1	39.70655368962561	313.2619636396802	4	12.27741322269508
1304	0x138b933a6c7c8edaef51c9e36913	3940	3	by foot	26.45203394087776	2018-01-01 16:34:22.020615	2018-01-01 17:00:49.142651	0	40	0	1	1	0	0	0	1	1	51.149225748780225	22.55001759260589	3	7.351290528686146
1305	0x138b933a6c7c8edaef51c9e36913	40	4	running	254.00215786222813	2018-01-01 17:00:49.142651	2018-01-01 21:14:49.272123	0	40	0	1	1	0	0	0	1	1	28.080439283346102	118.87486952815314	4	8.17733594914635
1306	0x138b933a6c7c8edaef51c9e36913	4031	5	by foot	19.593503720095345	2018-01-01 21:14:49.272123	2018-01-01 21:34:24.882346	0	40	0	1	1	0	0	0	1	1	3.4593280850128805	1.1296726283788363	0	7.223226783304558
1307	0x138b933a6c7c8edaef51c9e36913	31	6	stay at home	145.58529421685466	2018-01-01 21:34:24.882346	2018-01-01 23:59:59.999999	0	40	0	1	1	0	0	0	1	1	2.413661029109731	5.8565591843782725	1	7.250109656935463
1308	0x17276786f082b3c8f856e4f49dea3	40	0	stay at home	489.0	2018-01-01 00:00:00.000000	2018-01-01 08:09:00.000000	0	37	0	0	0	0	0	0	0	1	27.841112269197765	226.9050649939618	4	4.603512031140686
1309	0x17276786f082b3c8f856e4f49dea3	4031	1	private car	28.69762367746041	2018-01-01 08:09:00.000000	2018-01-01 08:37:41.857421	0	37	0	0	0	0	0	0	0	1	17.72049337434767	8.475600837265999	1	1.991031262183077
1310	0x17276786f082b3c8f856e4f49dea3	31	2	services	478.43971183449247	2018-01-01 08:37:41.857421	2018-01-01 16:36:08.240131	0	37	0	0	0	0	0	0	0	1	31.257964414982627	249.25085812061846	4	5.112259242385711
1311	0x17276786f082b3c8f856e4f49dea3	3140	3	private car	28.69762367746041	2018-01-01 16:36:08.240131	2018-01-01 17:04:50.097552	0	37	0	0	0	0	0	0	0	1	14.109548001830381	6.748508313593196	1	1.9809671405329985
1312	0x17276786f082b3c8f856e4f49dea3	40	4	stay at home	115.66188691880987	2018-01-01 17:04:50.097552	2018-01-01 19:00:29.810767	0	37	0	0	0	0	0	0	0	1	14.280909121244589	27.529281597986532	4	2.1091545453437184
1313	0x17276786f082b3c8f856e4f49dea3	4030	5	private car	24.598269972318455	2018-01-01 19:00:29.810767	2018-01-01 19:25:05.706965	0	37	0	0	0	0	0	0	0	1	16.620480185637792	6.813917644598133	1	1.9813464254682067
1314	0x17276786f082b3c8f856e4f49dea3	30	6	gym	242.48603074286586	2018-01-01 19:25:05.706965	2018-01-01 23:27:34.868810	0	37	0	0	0	0	0	0	0	1	30.13489045210021	121.78816621001445	4	2.9360853280733425
1315	0x17276786f082b3c8f856e4f49dea3	3040	7	private car	30.598269972318455	2018-01-01 23:27:34.868810	2018-01-01 23:58:10.765008	0	37	0	0	0	0	0	0	0	1	1.6570087918025227	0.8450267059679802	0	1.9473317861739268
1316	0x17276786f082b3c8f856e4f49dea3	40	8	stay at home	1.820583204274044	2018-01-01 23:58:10.765008	2018-01-02 00:00:00.000000	0	37	0	0	0	0	0	0	0	1	1.390186081247524	0.042182490505579893	0	1.942847524388493
1317	0x2f0828c27c7ed1e1a318fa96ec12	39	0	stay at home	486.0	2018-01-01 00:00:00.000000	2018-01-01 08:06:00.000000	1	9	0	0	0	0	0	0	0	1	43.00945865602414	348.3766151137955	4	8.387621249005953
1318	0x2f0828c27c7ed1e1a318fa96ec12	3939	1	by foot	17.625873378403668	2018-01-01 08:06:00.000000	2018-01-01 08:23:37.552403	1	9	0	0	0	0	0	0	0	1	89.08521661133949	26.170079131318886	4	2.1002805224113317
1319	0x2f0828c27c7ed1e1a318fa96ec12	39	2	school	365.3839293636295	2018-01-01 08:23:37.552403	2018-01-01 14:29:00.588165	1	9	0	0	0	0	0	0	0	1	39.70655368962561	241.80227681005542	4	4.935159662236222
1320	0x2f0828c27c7ed1e1a318fa96ec12	3939	3	by foot	16.625873378403668	2018-01-01 14:29:00.588165	2018-01-01 14:45:38.140568	1	9	0	0	0	0	0	0	0	1	86.77906063064148	24.046294565697668	3	2.0865565865770446
1321	0x2f0828c27c7ed1e1a318fa96ec12	39	4	stay at home	554.3643238795632	2018-01-01 14:45:38.140568	2018-01-02 00:00:00.000001	1	9	0	0	0	0	0	0	0	1	44.13335083501195	407.765919936516	4	11.493925719116579
1322	0x7befa57cb84a4051a75b1552e472	40	0	stay at home	490.0	2018-01-01 00:00:00.000000	2018-01-01 08:10:00.000000	0	61	0	0	1	0	0	0	0	0	27.841112269197765	227.36908353178174	4	5.113407683235296
1323	0x7befa57cb84a4051a75b1552e472	4039	1	private car	22.86322386294293	2018-01-01 08:10:00.000000	2018-01-01 08:32:51.793432	0	61	0	0	1	0	0	0	0	0	20.96995078767189	7.990677987557315	1	2.4881951375510862
1324	0x7befa57cb84a4051a75b1552e472	39	2	industry	467.6025615240371	2018-01-01 08:32:51.793432	2018-01-01 16:20:27.947123	0	61	0	0	1	0	0	0	0	0	39.70655368962561	309.4481035760107	4	7.369317113911897
1325	0x7befa57cb84a4051a75b1552e472	3940	3	private car	25.86322386294293	2018-01-01 16:20:27.947123	2018-01-01 16:46:19.740555	0	61	0	0	1	0	0	0	0	0	17.015537695865927	7.334611009608744	1	2.4843709719801224
1326	0x7befa57cb84a4051a75b1552e472	40	4	stay at home	433.67099075007695	2018-01-01 16:46:19.740555	2018-01-02 00:00:00.000000	0	61	0	0	1	0	0	0	0	0	12.955597037884903	93.6411100529718	4	3.139381375171374
1327	0x1790c9d75c4d8a885f3bd08eb1b07	31	0	stay at home	476.0	2018-01-01 00:00:00.000000	2018-01-01 07:56:00.000000	1	11	0	0	0	0	0	0	0	0	33.09554835970861	262.55801698702163	4	4.448726522010858
1328	0x1790c9d75c4d8a885f3bd08eb1b07	3139	1	by foot	17.37445328043372	2018-01-01 07:56:00.000000	2018-01-01 08:13:22.467197	1	11	0	0	0	0	0	0	0	0	76.87693001766527	22.2615771489183	3	1.0751561651652193
1329	0x1790c9d75c4d8a885f3bd08eb1b07	39	2	school	359.5689515156403	2018-01-01 08:13:22.467197	2018-01-01 14:12:56.604288	1	11	0	0	0	0	0	0	0	0	39.70655368962561	237.95406464130264	4	3.8466726275361722
1330	0x1790c9d75c4d8a885f3bd08eb1b07	3931	3	by foot	15.374453280433722	2018-01-01 14:12:56.604288	2018-01-01 14:28:19.071485	1	11	0	0	0	0	0	0	0	0	66.90359963156835	17.143437780473175	3	1.0431215596215297
1331	0x1790c9d75c4d8a885f3bd08eb1b07	31	4	stay at home	571.6821419234923	2018-01-01 14:28:19.071485	2018-01-02 00:00:00.000000	1	11	0	0	0	0	0	0	0	0	23.917167647383298	227.8836271566556	4	3.624412609780947
1332	0x75b38edb7eff08ee50277af5d28f	39	0	stay at home	481.0	2018-01-01 00:00:00.000000	2018-01-01 08:01:00.000000	0	46	0	0	0	0	0	0	0	1	43.00945865602414	344.79249355912685	4	8.232781198313248
1333	0x75b38edb7eff08ee50277af5d28f	3931	1	private car	26.966350966227154	2018-01-01 08:01:00.000000	2018-01-01 08:27:57.981058	0	46	0	0	0	0	0	0	0	1	27.29404542484932	12.267013470243889	2	2.0134882056642907
1334	0x75b38edb7eff08ee50277af5d28f	31	2	services	474.6164969379172	2018-01-01 08:27:57.981058	2018-01-01 16:22:34.970874	0	46	0	0	0	0	0	0	0	1	31.257964414982627	247.25909286748544	4	5.064136262395484
1335	0x75b38edb7eff08ee50277af5d28f	3139	3	private car	22.966350966227154	2018-01-01 16:22:34.970874	2018-01-01 16:45:32.951932	0	46	0	0	0	0	0	0	0	1	21.514483356203062	8.23515292692687	1	1.9896239601903534
1336	0x75b38edb7eff08ee50277af5d28f	39	4	stay at home	106.3787794062463	2018-01-01 16:45:32.951932	2018-01-01 18:31:55.678696	0	46	0	0	0	0	0	0	0	1	37.52383145985068	66.52898982241035	4	2.3966637121394885
1337	0x75b38edb7eff08ee50277af5d28f	3930	5	private car	24.119713440572923	2018-01-01 18:31:55.678696	2018-01-01 18:56:02.861502	0	46	0	0	0	0	0	0	0	1	24.72542537446958	9.939502912141279	1	1.9996425261197734
1338	0x75b38edb7eff08ee50277af5d28f	30	6	shopping	228.70069454222252	2018-01-01 18:56:02.861502	2018-01-01 22:44:44.903175	0	46	0	0	0	0	0	0	0	1	28.411523378600506	108.2955854948088	4	2.7876946956077395
1339	0x75b38edb7eff08ee50277af5d28f	3039	7	private car	25.119713440572923	2018-01-01 22:44:44.903175	2018-01-01 23:09:52.085981	0	46	0	0	0	0	0	0	0	1	2.197235355208147	0.9198987080720685	0	1.947751067120091
1340	0x75b38edb7eff08ee50277af5d28f	39	8	stay at home	50.13190030001397	2018-01-01 23:09:52.085981	2018-01-01 23:59:59.999999	0	46	0	0	0	0	0	0	0	1	2.625009641714537	2.193278694083476	0	1.9549104400819133
1341	0x1877e3700b3d16a2cbff15a08635f	31	0	stay at home	482.0	2018-01-01 00:00:00.000000	2018-01-01 08:02:00.000000	1	11	0	0	0	0	0	0	0	1	33.09554835970861	265.8675718229925	4	5.536597807297269
1342	0x1877e3700b3d16a2cbff15a08635f	3139	1	private car	23.686302422266355	2018-01-01 08:02:00.000000	2018-01-01 08:25:41.178145	1	11	0	0	0	0	0	0	0	1	27.29404542484932	10.774916904334273	2	2.0045902620282314
1343	0x1877e3700b3d16a2cbff15a08635f	39	2	school	350.560386851669	2018-01-01 08:25:41.178145	2018-01-01 14:16:14.801356	1	11	0	0	0	0	0	0	0	1	39.70655368962561	231.9924136996953	4	4.7135012508480685
1344	0x1877e3700b3d16a2cbff15a08635f	3931	3	private car	26.686302422266355	2018-01-01 14:16:14.801356	2018-01-01 14:42:55.979501	1	11	0	0	0	0	0	0	0	1	22.93837701653772	10.20234110232149	2	2.001196551211585
1345	0x1877e3700b3d16a2cbff15a08635f	31	4	stay at home	557.0670083037983	2018-01-01 14:42:55.979501	2018-01-01 23:59:59.999999	1	11	0	0	0	0	0	0	0	1	23.917167647383298	222.05775047380345	4	4.501744613483286
1346	0xc81bdde57bb1621ef4e2c613b730	31	0	stay at home	486.0	2018-01-01 00:00:00.000000	2018-01-01 08:06:00.000000	1	11	0	0	0	0	0	0	0	0	33.09554835970861	268.0739417136397	4	4.596140803103682
1347	0xc81bdde57bb1621ef4e2c613b730	3139	1	metro	31.58578836388925	2018-01-01 08:06:00.000000	2018-01-01 08:37:35.147302	1	11	0	0	0	0	0	0	0	0	60.50180069174933	31.849951204730043	4	1.1378416878049729
1348	0xc81bdde57bb1621ef4e2c613b730	39	2	school	352.3474323608791	2018-01-01 08:37:35.147302	2018-01-01 14:29:55.993244	1	11	0	0	0	0	0	0	0	0	39.70655368962561	233.17503734064957	4	3.739546961061717
1349	0xc81bdde57bb1621ef4e2c613b730	3931	3	metro	23.58578836388925	2018-01-01 14:29:55.993244	2018-01-01 14:53:31.140546	1	11	0	0	0	0	0	0	0	0	50.846735719991955	19.98767246143897	3	1.0608040350762142
1350	0xc81bdde57bb1621ef4e2c613b730	31	4	stay at home	546.4809909113424	2018-01-01 14:53:31.140546	2018-01-02 00:00:00.000001	1	11	0	0	0	0	0	0	0	0	23.917167647383298	217.83795792891206	4	3.4154946587431647
1351	0x7035729e0bc2640af3076dc479	31	0	stay at home	471.0	2018-01-01 00:00:00.000000	2018-01-01 07:51:00.000000	0	13	0	0	0	0	0	0	0	0	33.09554835970861	259.8000546237126	4	4.376802009208414
1352	0x7035729e0bc2640af3076dc479	3139	1	by foot	29.40349035878932	2018-01-01 07:51:00.000000	2018-01-01 08:20:24.209422	0	13	0	0	0	0	0	0	0	0	76.87693001766527	37.674167843129034	4	1.177689339610929
1353	0x7035729e0bc2640af3076dc479	39	2	school	376.60165832366533	2018-01-01 08:20:24.209422	2018-01-01 14:37:00.308921	0	13	0	0	0	0	0	0	0	0	39.70655368962561	249.22589943051096	4	4.111652704790667
1354	0x7035729e0bc2640af3076dc479	3931	3	by foot	33.40349035878932	2018-01-01 14:37:00.308921	2018-01-01 15:10:24.518343	0	13	0	0	0	0	0	0	0	0	64.06686634164477	35.66761586934958	4	1.1638059313770064
1355	0x7035729e0bc2640af3076dc479	31	4	stay at home	529.591360958756	2018-01-01 15:10:24.518343	2018-01-02 00:00:00.000001	0	13	0	0	0	0	0	0	0	0	26.377185062451243	232.8188222580754	4	3.7316826313776494
1356	0xc30c014cce9e832693ce03c07613	31	0	stay at home	476.0	2018-01-01 00:00:00.000000	2018-01-01 07:56:00.000000	0	21	0	0	0	0	0	0	0	0	33.09554835970861	262.55801698702163	4	4.448726522010858
1357	0xc30c014cce9e832693ce03c07613	3140	1	private car	24.28494542605202	2018-01-01 07:56:00.000000	2018-01-01 08:20:17.096726	0	21	0	0	0	0	0	0	0	0	16.870689299053655	6.828396148789963	1	0.9814304008724158
1358	0xc30c014cce9e832693ce03c07613	40	2	university	371.93555328713074	2018-01-01 08:20:17.096726	2018-01-01 14:32:13.229923	0	21	0	0	0	0	0	0	0	0	14.815318358321319	91.83906051212043	4	1.622014422780115
1359	0xc30c014cce9e832693ce03c07613	4031	3	private car	18.28494542605202	2018-01-01 14:32:13.229923	2018-01-01 14:50:30.326649	0	21	0	0	0	0	0	0	0	0	12.493897796476187	3.807503989453978	0	0.9640639470839668
1360	0xc30c014cce9e832693ce03c07613	31	4	stay at home	100.9821966762779	2018-01-01 14:50:30.326649	2018-01-01 16:31:29.258450	0	21	0	0	0	0	0	0	0	0	23.917167647383298	40.253468788459514	4	1.1957791730226104
1361	0xc30c014cce9e832693ce03c07613	3140	5	private car	25.543868195005142	2018-01-01 16:31:29.258450	2018-01-01 16:57:01.890542	0	21	0	0	0	0	0	0	0	0	13.233056022956172	5.63372398112519	1	0.974525404340644
1362	0xc30c014cce9e832693ce03c07613	40	6	library	249.98924858361073	2018-01-01 16:57:01.890542	2018-01-01 21:07:01.245457	0	21	0	0	0	0	0	0	0	0	11.354343471404746	47.307729876278316	4	1.2466858166241366
1363	0xc30c014cce9e832693ce03c07613	4031	7	private car	23.543868195005142	2018-01-01 21:07:01.245457	2018-01-01 21:30:33.877549	0	21	0	0	0	0	0	0	0	0	1.1860553434329875	0.4654055112961303	0	0.9452087717246315
1364	0xc30c014cce9e832693ce03c07613	31	8	stay at home	149.43537421086626	2018-01-01 21:30:33.877549	2018-01-02 00:00:00.000002	0	21	0	0	0	0	0	0	0	0	2.413661029109731	6.011438985053287	1	0.9767032630921438
1365	0xc5be295f3c1a2f44fcfbd4a25d32	30	0	stay at home	482.0	2018-01-01 00:00:00.000000	2018-01-01 08:02:00.000000	0	66	0	0	0	0	0	0	0	0	36.33618478268205	291.9006844208791	4	5.291136409057949
1366	0xc5be295f3c1a2f44fcfbd4a25d32	3031	1	private car	22.739725145485366	2018-01-01 08:02:00.000000	2018-01-01 08:24:44.383509	0	66	0	0	0	0	0	0	0	0	25.1265313667317	9.522840285648261	1	0.997183958592363
1367	0xc5be295f3c1a2f44fcfbd4a25d32	31	2	services	480.08157962180536	2018-01-01 08:24:44.383509	2018-01-01 16:24:49.278286	0	66	0	0	0	0	0	0	0	0	31.257964414982627	250.10621553511737	4	4.133100012713489
1368	0xc5be295f3c1a2f44fcfbd4a25d32	3130	3	private car	23.739725145485366	2018-01-01 16:24:49.278286	2018-01-01 16:48:33.661795	0	66	0	0	0	0	0	0	0	0	18.888776881027688	7.473572858166594	1	0.9851797329967353
1369	0xc5be295f3c1a2f44fcfbd4a25d32	30	4	stay at home	431.4389700872239	2018-01-01 16:48:33.661795	2018-01-02 00:00:00.000000	0	66	0	0	0	0	0	0	0	0	29.73423558349706	213.80846627458095	4	3.335117915395662
1370	0x10d2284bb0a421b4bfc27666dad41	31	0	stay at home	473.0	2018-01-01 00:00:00.000000	2018-01-01 07:53:00.000000	1	21	0	0	0	0	0	0	0	0	33.09554835970861	260.9032395690362	4	4.405431210982228
1371	0x10d2284bb0a421b4bfc27666dad41	3140	1	private car	21.11359422618983	2018-01-01 07:53:00.000000	2018-01-01 08:14:06.815654	1	21	0	0	0	0	0	0	0	0	16.870689299053655	5.936681469605697	1	0.9762718343815783
1372	0x10d2284bb0a421b4bfc27666dad41	40	2	university	356.22410846027276	2018-01-01 08:14:06.815654	2018-01-01 14:10:20.262162	1	21	0	0	0	0	0	0	0	0	14.815318358321319	87.95955956246873	4	1.5852482140840152
1373	0x10d2284bb0a421b4bfc27666dad41	4031	3	private car	17.11359422618983	2018-01-01 14:10:20.262162	2018-01-01 14:27:27.077816	1	21	0	0	0	0	0	0	0	0	12.493897796476187	3.5635916198730113	0	0.9626752287689122
1374	0x10d2284bb0a421b4bfc27666dad41	31	4	stay at home	110.93305347290392	2018-01-01 14:27:27.077816	2018-01-01 16:18:23.061024	1	21	0	0	0	0	0	0	0	0	23.917167647383298	44.22007395912632	4	1.2241425467820015
1375	0x10d2284bb0a421b4bfc27666dad41	3140	5	private car	23.467147702418494	2018-01-01 16:18:23.061024	2018-01-01 16:41:51.089886	1	21	0	0	0	0	0	0	0	0	13.233056022956172	5.175701337418185	1	0.9718910151922947
1376	0x10d2284bb0a421b4bfc27666dad41	40	6	library	226.06395145497444	2018-01-01 16:41:51.089886	2018-01-01 20:27:54.926973	1	21	0	0	0	0	0	0	0	0	11.354343471404746	42.78012918871248	4	1.213769205174838
1377	0x10d2284bb0a421b4bfc27666dad41	4031	7	private car	26.467147702418494	2018-01-01 20:27:54.926973	2018-01-01 20:54:22.955835	1	21	0	0	0	0	0	0	0	0	5.766468130328258	2.5436993954447837	0	0.9568900957764606
1378	0x10d2284bb0a421b4bfc27666dad41	31	8	stay at home	185.61740275463217	2018-01-01 20:54:22.955835	2018-01-02 00:00:00.000000	1	21	0	0	0	0	0	0	0	0	12.234890564546792	37.85014349297218	4	1.178914792608781
1379	0x12a4189cd2a1c16410c1ae5ff64b7	40	0	stay at home	483.0	2018-01-01 00:00:00.000000	2018-01-01 08:03:00.000000	1	25	0	0	0	0	0	0	0	0	27.841112269197765	224.12095376704204	4	3.544704631487707
1380	0x12a4189cd2a1c16410c1ae5ff64b7	4039	1	private car	30.76738939637468	2018-01-01 08:03:00.000000	2018-01-01 08:33:46.043364	1	25	0	0	0	0	0	0	0	0	20.96995078767189	10.753177358451916	2	1.0044611998430923
1381	0x12a4189cd2a1c16410c1ae5ff64b7	39	2	industry	469.3405601896904	2018-01-01 08:33:46.043364	2018-01-01 16:23:06.476975	1	25	0	0	0	0	0	0	0	0	39.70655368962561	310.5982691981817	4	5.909349578494091
1382	0x12a4189cd2a1c16410c1ae5ff64b7	3940	3	private car	25.76738939637468	2018-01-01 16:23:06.476975	2018-01-01 16:48:52.520339	1	25	0	0	0	0	0	0	0	0	17.015537695865927	7.307433093301155	1	0.9842128735497824
1383	0x12a4189cd2a1c16410c1ae5ff64b7	40	4	stay at home	136.55496167292984	2018-01-01 16:48:52.520339	2018-01-01 19:05:25.818039	1	25	0	0	0	0	0	0	0	0	12.955597037884903	29.485850949304936	4	1.122054499118649
1384	0x12a4189cd2a1c16410c1ae5ff64b7	4040	5	private car	22.64725767808788	2018-01-01 19:05:25.818039	2018-01-01 19:28:04.653500	1	25	0	0	0	0	0	0	0	0	10.060275408121576	3.797294158004334	0	0.9640057771202735
1385	0x12a4189cd2a1c16410c1ae5ff64b7	40	6	gym	255.91025203936195	2018-01-01 19:28:04.653500	2018-01-01 23:43:59.268622	1	25	0	0	0	0	0	0	0	0	13.07835803055805	55.78143166435207	4	1.3107090641679615
1386	0x12a4189cd2a1c16410c1ae5ff64b7	4040	7	private car	18.64725767808788	2018-01-01 23:43:59.268622	2018-01-02 00:02:38.104083	1	25	0	0	0	0	0	0	0	0	0.9372040997174318	0.29127143907318864	0	0.9442365271542186
1387	0x12a4189cd2a1c16410c1ae5ff64b7	40	8	stay at home	-2.6350680509071935	2018-01-02 00:02:38.104083	2018-01-02 00:00:00.000000	1	25	0	0	0	0	0	0	0	0	27.841112269197765	-1.2227204240380551	0	0.9358254754841302
1388	0x15ac09b392c07bb3bbadf5f01d57b	40	0	stay at home	473.0	2018-01-01 00:00:00.000000	2018-01-01 07:53:00.000000	1	25	0	0	0	0	0	0	0	0	27.841112269197765	219.4807683888424	4	3.448817232756065
1389	0x15ac09b392c07bb3bbadf5f01d57b	4039	1	private car	20.360222159366266	2018-01-01 07:53:00.000000	2018-01-01 08:13:21.613330	1	25	0	0	0	0	0	0	0	0	20.454900598079345	6.9411053404108225	1	0.9820843605554567
1390	0x15ac09b392c07bb3bbadf5f01d57b	39	2	services	474.43301431325216	2018-01-01 08:13:21.613330	2018-01-01 16:07:47.594189	1	25	0	0	0	0	0	0	0	0	39.70655368962561	313.9683325826677	4	6.028226444863435
1391	0x15ac09b392c07bb3bbadf5f01d57b	3940	3	private car	26.360222159366266	2018-01-01 16:07:47.594189	2018-01-01 16:34:09.207519	1	25	0	0	0	0	0	0	0	0	17.015537695865927	7.4755558970682845	1	0.985191279134332
1392	0x15ac09b392c07bb3bbadf5f01d57b	40	4	stay at home	445.8465413680153	2018-01-01 16:34:09.207519	2018-01-02 00:00:00.000001	1	25	0	0	0	0	0	0	0	0	12.955597037884903	96.27013551164481	4	1.6650522442595952
1393	0x134b4daff74dd45a9512003ee47e3	30	0	stay at home	479.0	2018-01-01 00:00:00.000000	2018-01-01 07:59:00.000000	1	17	0	0	0	0	0	0	0	0	36.33618478268205	290.083875181745	4	5.234627584885779
1394	0x134b4daff74dd45a9512003ee47e3	3030	1	private car	19.425574276140694	2018-01-01 07:59:00.000000	2018-01-01 08:18:25.534457	1	17	0	0	0	0	0	0	0	0	25.36490822733948	8.212131812961253	1	0.9894893262756684
1395	0x134b4daff74dd45a9512003ee47e3	30	2	school	378.70318963388013	2018-01-01 08:18:25.534457	2018-01-01 14:37:07.725835	1	17	0	0	0	0	0	0	0	0	34.0710171385198	215.04671440713403	4	3.359613985630099
1396	0x134b4daff74dd45a9512003ee47e3	3030	3	private car	13.425574276140694	2018-01-01 14:37:07.725835	2018-01-01 14:50:33.260292	1	17	0	0	0	0	0	0	0	0	20.774354620169913	4.648460683199629	0	0.9688673236513906
1397	0x134b4daff74dd45a9512003ee47e3	30	4	stay at home	549.4456618138386	2018-01-01 14:50:33.260292	2018-01-02 00:00:00.000001	1	17	0	0	0	0	0	0	0	0	30.815292686585373	282.188814736134	4	4.995991520931991
1398	0xd2bd4b685d385ecf4504c0d92242	39	0	stay at home	489.0	2018-01-01 00:00:00.000000	2018-01-01 08:09:00.000000	1	22	0	0	0	0	0	0	1	0	43.00945865602414	350.5270880465967	4	9.082111889877636
1399	0xd2bd4b685d385ecf4504c0d92242	3931	1	private car	23.219130409461698	2018-01-01 08:09:00.000000	2018-01-01 08:32:13.147825	1	22	0	0	0	0	0	0	1	0	27.29404542484932	10.562400002022462	2	2.60332931390706
1400	0xd2bd4b685d385ecf4504c0d92242	31	2	services	477.7057799790508	2018-01-01 08:32:13.147825	2018-01-01 16:29:55.494624	1	22	0	0	0	0	0	0	1	0	31.257964414982627	248.8685045236115	4	5.702977221333484
1401	0xd2bd4b685d385ecf4504c0d92242	3139	3	private car	24.219130409461698	2018-01-01 16:29:55.494624	2018-01-01 16:54:08.642449	1	22	0	0	0	0	0	0	1	0	21.514483356203062	8.68436796826792	1	2.5922547648072776
1402	0xd2bd4b685d385ecf4504c0d92242	39	4	stay at home	124.37609826455886	2018-01-01 16:54:08.642449	2018-01-01 18:58:31.208345	1	22	0	0	0	0	0	0	1	0	37.52383145985068	77.78446248188557	4	3.09272927603136
1403	0xd2bd4b685d385ecf4504c0d92242	3939	5	private car	17.33814398717207	2018-01-01 18:58:31.208345	2018-01-01 19:15:51.496984	1	22	0	0	0	0	0	0	1	0	28.17957074840137	8.143024252208086	1	2.5890852759386074
1404	0xd2bd4b685d385ecf4504c0d92242	39	6	shopping	241.7094128145706	2018-01-01 19:15:51.496984	2018-01-01 23:17:34.061753	1	22	0	0	0	0	0	0	1	0	37.39230135082316	150.63452005488236	4	3.8959576049053246
1405	0xd2bd4b685d385ecf4504c0d92242	3939	7	private car	25.33814398717207	2018-01-01 23:17:34.061753	2018-01-01 23:42:54.350392	1	22	0	0	0	0	0	0	1	0	1.7696694213805866	0.7473356434772798	0	2.5467849980683646
1406	0xd2bd4b685d385ecf4504c0d92242	39	8	stay at home	17.09416014855219	2018-01-01 23:42:54.350392	2018-01-02 00:00:00.000001	1	22	0	0	0	0	0	0	1	0	2.625009641714537	0.7478722534493651	0	2.5467880006738692
1407	0x16d4d496a53e7936b532ab79b55c2	31	0	stay at home	471.0	2018-01-01 00:00:00.000000	2018-01-01 07:51:00.000000	1	61	0	0	1	0	1	0	0	0	33.09554835970861	259.8000546237126	4	32.11800200920841
1408	0x16d4d496a53e7936b532ab79b55c2	3139	1	private car	24.807875432391228	2018-01-01 07:51:00.000000	2018-01-01 08:15:48.472526	1	61	0	0	1	0	1	0	0	0	26.357804577485233	10.898018877159416	2	28.746521400184363
1409	0x16d4d496a53e7936b532ab79b55c2	39	2	services	480.41047451738484	2018-01-01 08:15:48.472526	2018-01-01 16:16:13.100997	1	61	0	0	1	0	1	0	0	0	39.70655368962561	317.92407165805093	4	33.912017119942206
1410	0x16d4d496a53e7936b532ab79b55c2	3931	3	private car	25.807875432391228	2018-01-01 16:16:13.100997	2018-01-01 16:42:01.573523	1	61	0	0	1	0	1	0	0	0	21.514483356203062	9.254051774152384	1	28.736801149394918
1411	0x16d4d496a53e7936b532ab79b55c2	31	4	stay at home	437.97377461783265	2018-01-01 16:42:01.573523	2018-01-02 00:00:00.000000	1	61	0	0	1	0	1	0	0	0	26.302469163551745	191.9965283554984	4	30.672949906834727
1412	0x184d5cab97b104ef5ea05b087b49f	40	0	stay at home	480.0	2018-01-01 00:00:00.000000	2018-01-01 08:00:00.000000	1	5	0	0	0	0	0	0	0	0	27.841112269197765	222.72889815358212	4	3.5156618061248137
1413	0x184d5cab97b104ef5ea05b087b49f	4039	1	private car	20.8004372738812	2018-01-01 08:00:00.000000	2018-01-01 08:20:48.026236	1	5	0	0	0	0	0	0	0	0	20.96995078767189	7.269735766589081	1	0.9839936240061156
1414	0x184d5cab97b104ef5ea05b087b49f	39	2	school	367.3492342823674	2018-01-01 08:20:48.026236	2018-01-01 14:28:08.980293	1	5	0	0	0	0	0	0	0	0	39.70655368962561	243.10286823126125	4	3.9655237958691227
1415	0x184d5cab97b104ef5ea05b087b49f	3940	3	private car	21.8004372738812	2018-01-01 14:28:08.980293	2018-01-01 14:49:57.006529	1	5	0	0	0	0	0	0	0	0	19.308341567586968	7.015504820114212	1	0.9825162789077578
1416	0x184d5cab97b104ef5ea05b087b49f	40	4	stay at home	550.0498911698702	2018-01-01 14:49:57.006529	2018-01-01 23:59:59.999999	1	5	0	0	0	0	0	0	0	0	13.148062482162722	120.5348389568043	4	1.9217974082116918
1417	0xd77eb3e2742c21bcba062e733fc8	40	0	stay at home	472.0	2018-01-01 00:00:00.000000	2018-01-01 07:52:00.000000	1	1	0	0	0	0	0	0	1	0	27.841112269197765	219.0167498510224	4	5.039372326876334
1418	0xd77eb3e2742c21bcba062e733fc8	4030	1	private car	27.432631775297594	2018-01-01 07:52:00.000000	2018-01-01 08:19:25.957907	1	1	0	0	0	0	0	0	1	0	18.166346773493622	8.3058450289936	1	2.590037501885386
1419	0xd77eb3e2742c21bcba062e733fc8	30	2	school	374.7182034731436	2018-01-01 08:19:25.957907	2018-01-01 14:34:09.050115	1	1	0	0	0	0	0	0	1	0	34.0710171385198	212.7838388774804	4	4.914982974628317
1420	0xd77eb3e2742c21bcba062e733fc8	3040	3	private car	32.432631775297594	2018-01-01 14:34:09.050115	2018-01-01 15:06:35.008022	1	1	0	0	0	0	0	0	1	0	14.602613773145073	7.893353257688387	1	2.587626901863569
1421	0xd77eb3e2742c21bcba062e733fc8	40	4	stay at home	533.4165329762612	2018-01-01 15:06:35.008022	2018-01-02 00:00:00.000001	1	1	0	0	0	0	0	0	1	0	12.884949031649851	114.55074733397497	4	3.4550189594664396
1422	0xf80ff4647422beb360664a1ac2d5	40	0	stay at home	479.0	2018-01-01 00:00:00.000000	2018-01-01 07:59:00.000000	1	57	0	1	1	0	0	0	0	0	27.841112269197765	222.26487961576217	4	7.180333840180884
1423	0xf80ff4647422beb360664a1ac2d5	4031	1	private car	21.68985268593447	2018-01-01 07:59:00.000000	2018-01-01 08:20:41.391161	1	57	0	1	1	0	0	0	0	0	16.870689299053655	6.098712760110748	1	4.651507164867226
1424	0xf80ff4647422beb360664a1ac2d5	31	2	services	493.9342131106076	2018-01-01 08:20:41.391161	2018-01-01 16:34:37.443948	1	57	0	1	1	0	0	0	0	0	31.257964414982627	257.3229676125636	4	7.9874941796186025
1425	0xf80ff4647422beb360664a1ac2d5	3140	3	private car	28.68985268593447	2018-01-01 16:34:37.443948	2018-01-01 17:03:18.835109	1	57	0	1	1	0	0	0	0	0	14.109548001830381	6.746680893960578	1	4.655256546096014
1426	0xf80ff4647422beb360664a1ac2d5	40	4	stay at home	416.68608151752346	2018-01-01 17:03:18.835109	2018-01-02 00:00:00.000000	1	57	0	1	1	0	0	0	0	0	14.280909121244589	99.17760103732112	4	5.368210264252651
1427	0x52649dfeca78617b7b2fc9b90205	31	0	stay at home	485.0	2018-01-01 00:00:00.000000	2018-01-01 08:05:00.000000	0	1	0	0	0	0	0	0	0	0	33.09554835970861	267.5223492409779	4	4.581182185913622
1428	0x52649dfeca78617b7b2fc9b90205	3139	1	private car	20.85866416160819	2018-01-01 08:05:00.000000	2018-01-01 08:25:51.519850	0	1	0	0	0	0	0	0	0	0	27.29404542484932	9.488622118810174	1	0.9969823191020187
1429	0x52649dfeca78617b7b2fc9b90205	39	2	school	357.20824460925166	2018-01-01 08:25:51.519850	2018-01-01 14:23:04.014527	0	1	0	0	0	0	0	0	0	0	39.70655368962561	236.39180571590282	4	3.8113199464575267
1430	0x52649dfeca78617b7b2fc9b90205	3931	3	private car	19.85866416160819	2018-01-01 14:23:04.014527	2018-01-01 14:42:55.534377	0	1	0	0	0	0	0	0	0	0	22.93837701653772	7.59209209306291	1	0.9858700425735305
1431	0x52649dfeca78617b7b2fc9b90205	31	4	stay at home	557.0744270675319	2018-01-01 14:42:55.534377	2018-01-02 00:00:00.000001	0	1	0	0	0	0	0	0	0	0	23.917167647383298	222.0607077374027	4	3.501805815507019
1432	0xbbd8afee0690ae2d53a6894782c1	31	0	stay at home	472.0	2018-01-01 00:00:00.000000	2018-01-01 07:52:00.000000	0	1	0	0	0	0	0	0	0	0	33.09554835970861	260.3516470963744	4	4.391093277949863
1433	0xbbd8afee0690ae2d53a6894782c1	3130	1	private car	19.831812697283684	2018-01-01 07:52:00.000000	2018-01-01 08:11:49.908762	0	1	0	0	0	0	0	0	0	0	24.06925075289951	7.955614544924289	1	0.9879903800832682
1434	0xbbd8afee0690ae2d53a6894782c1	30	2	school	366.91778988439137	2018-01-01 08:11:49.908762	2018-01-01 14:18:44.976155	0	1	0	0	0	0	0	0	0	0	34.0710171385198	208.35437179298177	4	3.2293288759323064
1435	0xbbd8afee0690ae2d53a6894782c1	3031	3	private car	21.831812697283684	2018-01-01 14:18:44.976155	2018-01-01 14:40:34.884917	0	1	0	0	0	0	0	0	0	0	18.449143932798428	6.712970912768049	1	0.9807611335243794
1436	0xbbd8afee0690ae2d53a6894782c1	31	4	stay at home	559.4185847210413	2018-01-01 14:40:34.884917	2018-01-02 00:00:00.000000	0	1	0	0	0	0	0	0	0	0	23.917167647383298	222.99513459725068	4	3.5211979044117463
1437	0x488840bbd45eb8c51b20076cddde	40	0	stay at home	488.0	2018-01-01 00:00:00.000000	2018-01-01 08:08:00.000000	0	66	0	0	0	0	0	0	0	0	27.841112269197765	226.4410464561418	4	3.593643479207187
1438	0x488840bbd45eb8c51b20076cddde	4039	1	private car	27.050427786594717	2018-01-01 08:08:00.000000	2018-01-01 08:35:03.025667	0	66	0	0	0	0	0	0	0	0	20.96995078767189	9.454102324506058	1	0.9967789435069843
1439	0x488840bbd45eb8c51b20076cddde	39	2	services	474.4958852760045	2018-01-01 08:35:03.025667	2018-01-01 16:29:32.778784	0	66	0	0	0	0	0	0	0	0	39.70655368962561	314.00993907030175	4	6.0297089338983865
1440	0x488840bbd45eb8c51b20076cddde	3940	3	private car	34.05042778659472	2018-01-01 16:29:32.778784	2018-01-01 17:03:35.804451	0	66	0	0	0	0	0	0	0	0	17.53687739958179	9.952302958280411	1	0.999718150210554
1441	0x488840bbd45eb8c51b20076cddde	40	4	stay at home	136.53599017387234	2018-01-01 17:03:35.804451	2018-01-01 19:20:07.963861	0	66	0	0	0	0	0	0	0	0	14.280909121244589	32.49763445753692	4	1.1422054738871625
1442	0x488840bbd45eb8c51b20076cddde	4039	5	private car	36.62729080602563	2018-01-01 19:20:07.963861	2018-01-01 19:56:45.601309	0	66	0	0	0	0	0	0	0	0	19.411792069762004	11.850022553421251	2	1.0109936238982677
1443	0x488840bbd45eb8c51b20076cddde	39	6	shopping	229.34466131920288	2018-01-01 19:56:45.601309	2018-01-01 23:46:06.280988	0	66	0	0	0	0	0	0	0	0	37.39230135082316	142.92874482083516	4	2.1937422641032835
1444	0x488840bbd45eb8c51b20076cddde	3940	7	private car	30.627290806025627	2018-01-01 23:46:06.280988	2018-01-02 00:16:43.918436	0	66	0	0	0	0	0	0	0	0	1.3534367605490092	0.6908683542149963	0	0.9464690881045793
1445	0x488840bbd45eb8c51b20076cddde	40	8	stay at home	-16.731973954320438	2018-01-02 00:16:43.918436	2018-01-01 23:59:59.999999	0	66	0	0	0	0	0	0	0	0	27.841112269197765	-7.76394608912547	0	0.9003380983339093
1446	0x99cd202f3544fb93517f26f8f53d	41	0	stay at home	473.0	2018-01-01 00:00:00.000000	2018-01-01 07:53:00.000000	0	17	0	0	0	0	0	0	0	0	27.805415986137202	219.19936269071496	4	3.44308624528896
1447	0x99cd202f3544fb93517f26f8f53d	4139	1	private car	32.34978521700944	2018-01-01 07:53:00.000000	2018-01-01 08:25:20.987113	0	17	0	0	0	0	0	0	0	0	23.161493153020558	12.487822146757498	2	1.0148116501173559
1448	0x99cd202f3544fb93517f26f8f53d	39	2	school	365.6435439894873	2018-01-01 08:25:20.987113	2018-01-01 14:30:59.599752	0	17	0	0	0	0	0	0	0	0	39.70655368962561	241.97408351139265	4	3.93915736447417
1449	0x99cd202f3544fb93517f26f8f53d	3941	3	private car	31.349785217009444	2018-01-01 14:30:59.599752	2018-01-01 15:02:20.586865	0	17	0	0	0	0	0	0	0	0	19.940625668017372	10.418905529752168	2	1.0024787988351411
1450	0x99cd202f3544fb93517f26f8f53d	41	4	stay at home	537.6568855764939	2018-01-01 15:02:20.586865	2018-01-02 00:00:00.000000	0	17	0	0	0	0	0	0	0	0	19.261314543136145	172.59963982286348	4	2.614215026422459
1451	0x8c5df2269c27bc0a073d1659abfa	40	0	stay at home	474.0	2018-01-01 00:00:00.000000	2018-01-01 07:54:00.000000	0	21	0	0	0	0	0	0	1	0	27.841112269197765	219.94478692666235	4	5.05828807541687
1452	0x8c5df2269c27bc0a073d1659abfa	4040	1	private car	13.97060796282939	2018-01-01 07:54:00.000000	2018-01-01 08:07:58.236478	0	21	0	0	0	0	0	0	1	0	10.967785319647763	2.5537771486879057	0	2.556947089390092
1453	0x8c5df2269c27bc0a073d1659abfa	40	2	university	353.59994854295127	2018-01-01 08:07:58.236478	2018-01-01 14:01:34.233391	0	21	0	0	0	0	0	0	1	0	14.815318358321319	87.31159681916432	4	3.1791891785756796
1454	0x8c5df2269c27bc0a073d1659abfa	4040	3	private car	21.4697650606394	2018-01-01 14:01:34.233391	2018-01-01 14:23:02.419295	0	21	0	0	0	0	0	0	1	0	8.86386234752543	3.171750702186977	0	2.560448464240853
1455	0x8c5df2269c27bc0a073d1659abfa	40	4	library	245.64609913891607	2018-01-01 14:23:02.419295	2018-01-01 18:28:41.185243	0	21	0	0	0	0	0	0	1	0	11.52302105178306	47.17641952776864	4	2.8457187086849447
1456	0x8c5df2269c27bc0a073d1659abfa	4040	5	private car	16.49915709781001	2018-01-01 18:28:41.185243	2018-01-01 18:45:11.134669	0	21	0	0	0	0	0	0	1	0	9.60332843848858	2.640780409474826	0	2.557439267842207
1457	0x8c5df2269c27bc0a073d1659abfa	40	6	stay at home	314.8144221968539	2018-01-01 18:45:11.134669	2018-01-02 00:00:00.000001	0	21	0	0	0	0	0	0	1	0	14.244937183758061	74.74186114558789	4	3.066127248320381
1458	0x111d5dcdf621be03279564c0a11	40	0	stay at home	485.0	2018-01-01 00:00:00.000000	2018-01-01 08:05:00.000000	1	26	0	0	0	0	0	1	1	1	27.841112269197765	225.04899084268195	4	7.164199683225995
1459	0x111d5dcdf621be03279564c0a11	4039	1	by foot	22.4138030836257	2018-01-01 08:05:00.000000	2018-01-01 08:27:24.828185	1	26	0	0	0	0	0	1	1	1	61.16235646404302	22.84801689859303	3	4.67888896970163
1460	0x111d5dcdf621be03279564c0a11	39	2	services	474.5861956736506	2018-01-01 08:27:24.828185	2018-01-01 16:21:59.999925	1	26	0	0	0	0	0	1	1	1	39.70655368962561	314.0697043145162	4	9.631839079202743
1461	0x111d5dcdf621be03279564c0a11	3940	3	by foot	29.311338986753306	2018-01-01 16:21:59.999925	2018-01-01 16:51:18.680264	1	26	0	0	0	0	0	1	1	1	49.62865161294229	24.244703848040547	3	4.6878314288835625
1462	0x111d5dcdf621be03279564c0a11	40	4	running	227.22082906351835	2018-01-01 16:51:18.680264	2018-01-01 20:38:31.930008	1	26	0	0	0	0	0	1	1	1	25.474488557638857	96.47224016726354	4	5.2670422350133475
1463	0x111d5dcdf621be03279564c0a11	4040	5	by foot	23.966585435023703	2018-01-01 20:38:31.930008	2018-01-01 21:02:29.925134	1	26	0	0	0	0	0	1	1	1	5.876527572497128	2.347338335458748	0	4.555780274786073
1464	0x111d5dcdf621be03279564c0a11	40	6	stay at home	177.50124775742847	2018-01-01 21:02:29.925134	2018-01-01 23:59:59.999999	1	26	0	0	0	0	0	1	1	1	1.1049698230747993	3.268892038834698	0	4.561000021104865
1465	0x67978f97344c9f848ac18c267f8c	40	0	stay at home	471.0	2018-01-01 00:00:00.000000	2018-01-01 07:51:00.000000	1	57	0	0	0	0	0	0	1	0	27.841112269197765	218.55273131320246	4	5.029953286747398
1466	0x67978f97344c9f848ac18c267f8c	4039	1	private car	30.344729306230093	2018-01-01 07:51:00.000000	2018-01-01 08:21:20.683758	1	57	0	0	0	0	0	0	1	0	20.454900598079345	10.344973693909363	2	2.6020408742857315
1467	0x67978f97344c9f848ac18c267f8c	39	2	industry	483.79290998505144	2018-01-01 08:21:20.683758	2018-01-01 16:25:08.258357	1	57	0	0	0	0	0	0	1	0	39.70655368962561	320.16248591636094	4	7.852993391711362
1468	0x67978f97344c9f848ac18c267f8c	3930	3	private car	18.38504711270862	2018-01-01 16:25:08.258357	2018-01-01 16:43:31.361184	1	57	0	0	0	0	0	0	1	0	22.67125855393744	6.946869276975636	1	2.582117815696533
1469	0x67978f97344c9f848ac18c267f8c	30	4	gym	246.3982344455396	2018-01-01 16:43:31.361184	2018-01-01 20:49:55.255251	1	57	0	0	0	0	0	0	1	0	26.059217702390683	107.01575388168358	4	3.3742239311678373
1470	0x67978f97344c9f848ac18c267f8c	3040	5	private car	16.166921382738234	2018-01-01 20:49:55.255251	2018-01-01 21:06:05.270534	1	57	0	0	0	0	0	0	1	0	3.189562660361084	0.8594234795895843	0	2.5474123932638086
1471	0x67978f97344c9f848ac18c267f8c	40	6	stay at home	173.91215776773197	2018-01-01 21:06:05.270534	2018-01-02 00:00:00.000000	1	57	0	0	0	0	0	0	1	0	1.1049698230747993	3.2027947699861232	0	2.56062469430986
1472	0x157be26d42b306e138f4422a393a1	40	0	stay at home	490.0	2018-01-01 00:00:00.000000	2018-01-01 08:10:00.000000	1	36	0	0	0	0	0	0	0	1	27.841112269197765	227.36908353178174	4	4.613407683235296
1473	0x157be26d42b306e138f4422a393a1	4039	1	by foot	26.41108113733556	2018-01-01 08:10:00.000000	2018-01-01 08:36:24.664868	1	36	0	0	0	0	0	0	0	1	61.16235646404302	26.92273265204134	4	2.1051856721766713
1474	0x157be26d42b306e138f4422a393a1	39	2	services	463.78152698161966	2018-01-01 08:36:24.664868	2018-01-01 16:20:11.556487	1	36	0	0	0	0	0	0	0	1	39.70655368962561	306.91943502253713	4	6.782255670595932
1475	0x157be26d42b306e138f4422a393a1	3939	3	by foot	17.606690063126067	2018-01-01 16:20:11.556487	2018-01-01 16:37:47.957891	1	36	0	0	0	0	0	0	0	1	73.78281466824572	21.65118583081457	3	2.071284620499461
1476	0x157be26d42b306e138f4422a393a1	39	4	shopping	235.71692812594597	2018-01-01 16:37:47.957891	2018-01-01 20:33:30.973579	1	36	0	0	0	0	0	0	0	1	32.88605453784667	129.19666256405904	4	3.022738478545454
1477	0x157be26d42b306e138f4422a393a1	3940	5	by foot	21.702544207573567	2018-01-01 20:33:30.973579	2018-01-01 20:55:13.126231	1	36	0	0	0	0	0	0	0	1	14.866091973290363	5.377200304069811	1	1.9730490896654596
1478	0x157be26d42b306e138f4422a393a1	40	6	stay at home	184.7812294843991	2018-01-01 20:55:13.126231	2018-01-02 00:00:00.000000	1	36	0	0	0	0	0	0	0	1	4.8722982220937086	15.005154264885455	3	2.0300223094894516
1479	0x1b46a909b1aeb61dfa1f1a889c031	40	0	stay at home	488.0	2018-01-01 00:00:00.000000	2018-01-01 08:08:00.000000	1	36	0	0	0	0	0	0	0	0	27.841112269197765	226.4410464561418	4	3.593643479207187
1480	0x1b46a909b1aeb61dfa1f1a889c031	4031	1	private car	25.275603084517698	2018-01-01 08:08:00.000000	2018-01-01 08:33:16.536185	1	36	0	0	0	0	0	0	0	0	17.72049337434767	7.464935949863957	1	0.9851294466396961
1481	0x1b46a909b1aeb61dfa1f1a889c031	31	2	services	484.83378227524094	2018-01-01 08:33:16.536185	2018-01-01 16:38:06.563122	1	36	0	0	0	0	0	0	0	0	31.257964414982627	252.58195189234857	4	4.194018467078451
1482	0x1b46a909b1aeb61dfa1f1a889c031	3139	3	private car	14.867673806371108	2018-01-01 16:38:06.563122	2018-01-01 16:52:58.623550	1	36	0	0	0	0	0	0	0	0	21.514483356203062	5.331172010877124	1	0.972784429832681
1483	0x1b46a909b1aeb61dfa1f1a889c031	39	4	gym	236.35943532091568	2018-01-01 16:52:58.623550	2018-01-01 20:49:20.189669	1	36	0	0	0	0	0	0	0	0	32.88605453784667	129.54882134163793	4	2.026952703870024
1484	0x1b46a909b1aeb61dfa1f1a889c031	3940	5	private car	23.73849074135687	2018-01-01 20:49:20.189669	2018-01-01 21:13:04.499113	1	36	0	0	0	0	0	0	0	0	3.311305501829723	1.3100899166164826	0	0.9499391314550889
1485	0x1b46a909b1aeb61dfa1f1a889c031	40	6	stay at home	166.92501477159772	2018-01-01 21:13:04.499113	2018-01-01 23:59:59.999999	1	36	0	0	0	0	0	0	0	0	1.1049698230747993	3.074118400648843	0	0.9598944387015353
1486	0x144e915566e4c01a9dec4fe31047d	31	0	stay at home	474.0	2018-01-01 00:00:00.000000	2018-01-01 07:54:00.000000	1	23	0	0	0	0	0	1	0	0	33.09554835970861	261.454832041698	4	5.41981596067519
1487	0x144e915566e4c01a9dec4fe31047d	3139	1	by foot	23.784553904955526	2018-01-01 07:54:00.000000	2018-01-01 08:17:47.073234	1	23	0	0	0	0	0	1	0	0	76.87693001766527	30.474724767544224	4	2.128631259067644
1488	0x144e915566e4c01a9dec4fe31047d	39	2	services	487.4720285656056	2018-01-01 08:17:47.073234	2018-01-01 16:25:15.394948	1	23	0	0	0	0	0	1	0	0	39.70655368962561	322.5972379071821	4	7.34362058748394
1489	0x144e915566e4c01a9dec4fe31047d	3931	3	by foot	24.784553904955526	2018-01-01 16:25:15.394948	2018-01-01 16:50:02.468182	1	23	0	0	0	0	0	1	0	0	62.75057645559227	25.920750745510993	4	2.0986604191459337
1490	0x144e915566e4c01a9dec4fe31047d	31	4	stay at home	123.38885666082317	2018-01-01 16:50:02.468182	2018-01-01 18:53:25.799582	1	23	0	0	0	0	0	1	0	0	26.302469163551745	54.09052662412012	4	2.297676051929876
1491	0x144e915566e4c01a9dec4fe31047d	3131	5	by foot	20.005247829728674	2018-01-01 18:53:25.799582	2018-01-01 19:13:26.114452	1	23	0	0	0	0	0	1	0	0	59.08583368587766	19.700445768535225	3	2.059004837388316
1492	0x144e915566e4c01a9dec4fe31047d	31	6	free time	229.56686624083153	2018-01-01 19:13:26.114452	2018-01-01 23:03:00.126426	1	23	0	0	0	0	0	1	0	0	84.66968490041354	323.95590380310983	4	7.394763110857076
1493	0x144e915566e4c01a9dec4fe31047d	3131	7	by foot	14.005247829728672	2018-01-01 23:03:00.126426	2018-01-01 23:17:00.441296	1	23	0	0	0	0	0	1	0	0	5.622898923740974	1.3125015491417826	0	1.9499526707948442
1494	0x144e915566e4c01a9dec4fe31047d	31	8	stay at home	42.99264506337113	2018-01-01 23:17:00.441296	2018-01-02 00:00:00.000000	1	23	0	0	0	0	0	1	0	0	2.859645738359695	2.049062237271337	0	1.9540968982704128
1495	0x177652534b594c3f8b28becae6b8b	40	0	stay at home	478.0	2018-01-01 00:00:00.000000	2018-01-01 07:58:00.000000	1	7	0	0	0	0	0	0	0	0	27.841112269197765	221.8008610779422	4	3.4964322413147144
1496	0x177652534b594c3f8b28becae6b8b	4039	1	private car	18.84279246087253	2018-01-01 07:58:00.000000	2018-01-01 08:16:50.567548	1	7	0	0	0	0	0	0	0	0	20.454900598079345	6.423790779623108	1	0.9790863907315573
1497	0x177652534b594c3f8b28becae6b8b	39	2	school	372.38138534510205	2018-01-01 08:16:50.567548	2018-01-01 14:29:13.450669	1	7	0	0	0	0	0	0	0	0	39.70655368962561	246.4330245037076	4	4.044343243641697
1498	0x177652534b594c3f8b28becae6b8b	3940	3	private car	22.84279246087253	2018-01-01 14:29:13.450669	2018-01-01 14:52:04.018217	1	7	0	0	0	0	0	0	0	0	19.308341567586968	7.350940653200455	1	0.9844659764287672
1499	0x177652534b594c3f8b28becae6b8b	40	4	stay at home	547.9330297331529	2018-01-01 14:52:04.018217	2018-01-02 00:00:00.000001	1	7	0	0	0	0	0	0	0	0	13.148062482162722	120.07096184953697	4	1.916535989701694
1500	0x1e0b6b94d9710ffbec12dfd658b86	40	0	stay at home	480.0	2018-01-01 00:00:00.000000	2018-01-01 08:00:00.000000	1	21	0	0	1	0	0	0	0	0	27.841112269197765	222.72889815358212	4	5.015661806124814
1501	0x1e0b6b94d9710ffbec12dfd658b86	4040	1	private car	18.85946172637669	2018-01-01 08:00:00.000000	2018-01-01 08:18:51.567704	1	21	0	0	1	0	0	0	0	0	11.396398737170244	3.582165763369831	0	2.4627809104982505
1502	0x1e0b6b94d9710ffbec12dfd658b86	40	2	university	361.50980371496644	2018-01-01 08:18:51.567704	2018-01-01 14:20:22.155927	1	21	0	0	1	0	0	0	0	0	14.815318358321319	89.26471386152464	4	3.097523246433299
1503	0x1e0b6b94d9710ffbec12dfd658b86	4040	3	private car	23.4697650606394	2018-01-01 14:20:22.155927	2018-01-01 14:43:50.341831	1	21	0	0	1	0	0	0	0	0	8.86386234752543	3.4672127804378245	0	2.46212704611497
1504	0x1e0b6b94d9710ffbec12dfd658b86	40	4	library	242.24497812941797	2018-01-01 14:43:50.341831	2018-01-01 18:46:05.040519	1	21	0	0	1	0	0	0	0	0	11.52302105178306	46.52323304456684	4	2.7409190907666376
1505	0x1e0b6b94d9710ffbec12dfd658b86	4040	5	private car	27.21879764535379	2018-01-01 18:46:05.040519	2018-01-01 19:13:18.168378	1	21	0	0	1	0	0	0	0	0	9.831801923305077	4.460163783994018	0	2.4677897341994908
1506	0x1e0b6b94d9710ffbec12dfd658b86	40	6	stay at home	286.6971937232456	2018-01-01 19:13:18.168378	2018-01-02 00:00:00.000001	1	21	0	0	1	0	0	0	0	0	14.92274185538034	71.30513687656605	4	2.9366490582594595
1507	0x1541bae0dc1004d78f0621041fd44	39	0	stay at home	485.0	2018-01-01 00:00:00.000000	2018-01-01 08:05:00.000000	0	17	0	0	0	0	0	0	0	0	43.00945865602414	347.6597908028618	4	7.356390296931162
1508	0x1541bae0dc1004d78f0621041fd44	3939	1	by foot	14.144602348171821	2018-01-01 08:05:00.000000	2018-01-01 08:19:08.676141	0	17	0	0	0	0	0	0	0	0	89.08521661133949	21.001249401135798	3	1.0671775759959963
1509	0x1541bae0dc1004d78f0621041fd44	39	2	school	361.65219043649324	2018-01-01 08:19:08.676141	2018-01-01 14:20:47.807567	0	17	0	0	0	0	0	0	0	0	39.70655368962561	239.33270194228874	4	3.8781423704248437
1510	0x1541bae0dc1004d78f0621041fd44	3939	3	by foot	17.14460234817182	2018-01-01 14:20:47.807567	2018-01-01 14:37:56.483708	0	17	0	0	0	0	0	0	0	0	86.77906063064148	24.796541444337343	3	1.091385030641474
1511	0x1541bae0dc1004d78f0621041fd44	39	4	stay at home	562.0586048671631	2018-01-01 14:37:56.483708	2018-01-02 00:00:00.000000	0	17	0	0	0	0	0	0	0	0	44.13335083501195	413.4254933073311	4	10.850863536601489
1512	0xf5c6793726c5bb3c1f684e3a1807	40	0	stay at home	490.0	2018-01-01 00:00:00.000000	2018-01-01 08:10:00.000000	1	41	0	0	0	0	0	0	0	0	27.841112269197765	227.36908353178174	4	3.613407683235297
1513	0xf5c6793726c5bb3c1f684e3a1807	4039	1	by foot	31.18894452702602	2018-01-01 08:10:00.000000	2018-01-01 08:41:11.336672	1	41	0	0	0	0	0	0	0	0	61.16235646404302	31.793155714987154	4	1.1374598224266605
1514	0xf5c6793726c5bb3c1f684e3a1807	39	2	industry	485.7907789303012	2018-01-01 08:41:11.336672	2018-01-01 16:46:58.783408	1	41	0	0	0	0	0	0	0	0	39.70655368962561	321.4846274253508	4	6.302044774285618
1515	0xf5c6793726c5bb3c1f684e3a1807	3940	3	by foot	37.188944527026024	2018-01-01 16:46:58.783408	2018-01-01 17:24:10.120080	1	41	0	0	0	0	0	0	0	0	51.149225748780225	31.703095316195316	4	1.1368545626141875
1516	0xf5c6793726c5bb3c1f684e3a1807	40	4	stay at home	395.8313320156467	2018-01-01 17:24:10.120080	2018-01-02 00:00:00.000001	1	41	0	0	0	0	0	0	0	0	14.280909121244589	94.21385466427739	4	1.6449399534118068
1517	0x5b3d8eb8a9f6975e3852c99469d5	39	0	stay at home	475.0	2018-01-01 00:00:00.000000	2018-01-01 07:55:00.000000	0	61	1	1	0	0	0	0	1	0	43.00945865602414	340.4915476935244	4	11.825550992792664
1518	0x5b3d8eb8a9f6975e3852c99469d5	3939	1	by foot	20.68565282552738	2018-01-01 07:55:00.000000	2018-01-01 08:15:41.139170	0	61	1	1	0	0	0	0	1	0	87.33087963982352	30.108270952955117	4	5.9004895798754795
1519	0x5b3d8eb8a9f6975e3852c99469d5	39	2	services	481.0816178400167	2018-01-01 08:15:41.139170	2018-01-01 16:16:46.036240	0	61	1	1	0	0	0	0	1	0	39.70655368962561	318.36821813094286	4	10.961336210173224
1520	0x5b3d8eb8a9f6975e3852c99469d5	3939	3	by foot	25.68565282552738	2018-01-01 16:16:46.036240	2018-01-01 16:42:27.175410	0	61	1	1	0	0	0	0	1	0	73.78281466824572	31.585996034313148	4	5.910368066914849
1521	0x5b3d8eb8a9f6975e3852c99469d5	39	4	stay at home	437.5470765089285	2018-01-01 16:42:27.175410	2018-01-02 00:00:00.000001	0	61	1	1	0	0	0	0	1	0	37.52383145985068	273.6407125778571	4	9.524166969983657
1522	0x1040ab61bb01a4a60f8630a619b52	40	0	stay at home	471.0	2018-01-01 00:00:00.000000	2018-01-01 07:51:00.000000	1	52	0	0	0	0	0	0	0	0	27.841112269197765	218.55273131320246	4	3.4299532867473976
1523	0x1040ab61bb01a4a60f8630a619b52	4039	1	private car	21.607478061931506	2018-01-01 07:51:00.000000	2018-01-01 08:12:36.448684	1	52	0	0	0	0	0	0	0	0	20.454900598079345	7.366313598866485	1	0.9845554232710295
1524	0x1040ab61bb01a4a60f8630a619b52	39	2	services	473.23347917244155	2018-01-01 08:12:36.448684	2018-01-01 16:05:50.457434	1	52	0	0	0	0	0	0	0	0	39.70655368962561	313.1745091414812	4	6.000011278799196
1525	0x1040ab61bb01a4a60f8630a619b52	3940	3	private car	29.607478061931506	2018-01-01 16:05:50.457434	2018-01-01 16:35:26.906118	1	52	0	0	0	0	0	0	0	0	17.015537695865927	8.396452650705315	1	0.990567800073476
1526	0x1040ab61bb01a4a60f8630a619b52	40	4	stay at home	444.5515647036955	2018-01-01 16:35:26.906118	2018-01-02 00:00:00.000000	1	52	0	0	0	0	0	0	0	0	12.955597037884903	95.99051558103827	4	1.6623029281850208
1527	0xb31a2f95ef266293d685bfc21320	31	0	stay at home	488.0	2018-01-01 00:00:00.000000	2018-01-01 08:08:00.000000	1	22	0	0	0	0	0	0	0	0	33.09554835970861	269.17712665896335	4	4.626204726981452
1528	0xb31a2f95ef266293d685bfc21320	3131	1	private car	20.344073557686112	2018-01-01 08:08:00.000000	2018-01-01 08:28:20.644413	1	22	0	0	0	0	0	0	0	0	24.044588011525097	8.152747786178738	1	0.9891421164310895
1529	0xb31a2f95ef266293d685bfc21320	31	2	services	471.20627765346836	2018-01-01 08:28:20.644413	2018-01-01 16:19:33.021072	1	22	0	0	0	0	0	0	0	0	31.257964414982627	245.48248431680898	4	4.021687064223458
1530	0xb31a2f95ef266293d685bfc21320	3130	3	private car	20.14274816674951	2018-01-01 16:19:33.021072	2018-01-01 16:39:41.585962	1	22	0	0	0	0	0	0	0	0	18.888776881027688	6.341197931541017	1	0.9786085920503259
1531	0xb31a2f95ef266293d685bfc21320	30	4	free time	252.9271271377895	2018-01-01 16:39:41.585962	2018-01-01 20:52:37.213590	1	22	0	0	0	0	0	0	0	0	82.18676352292445	346.4543664434359	4	7.304169180041536
1532	0xb31a2f95ef266293d685bfc21320	3031	5	private car	30.171535922072145	2018-01-01 20:52:37.213590	2018-01-01 21:22:47.505745	1	22	0	0	0	0	0	0	0	0	4.65101494381412	2.338804407523035	0	0.9557320707321562
1533	0xb31a2f95ef266293d685bfc21320	31	6	stay at home	157.20823756223444	2018-01-01 21:22:47.505745	2018-01-01 23:59:59.999999	1	22	0	0	0	0	0	0	0	0	2.413661029109731	6.324123274316498	1	0.9785098444417474
1534	0x17ffa699fa56c7aa0f7ed1366f313	40	0	stay at home	485.0	2018-01-01 00:00:00.000000	2018-01-01 08:05:00.000000	0	43	0	0	1	0	0	0	0	0	27.841112269197765	225.04899084268195	4	5.064199683225995
1535	0x17ffa699fa56c7aa0f7ed1366f313	4030	1	private car	31.061905755643814	2018-01-01 08:05:00.000000	2018-01-01 08:36:03.714345	0	43	0	0	1	0	0	0	0	0	18.802436729554277	9.73399196116451	1	2.4984291276041644
1536	0x17ffa699fa56c7aa0f7ed1366f313	30	2	industry	477.92069917191594	2018-01-01 08:36:03.714345	2018-01-01 16:33:58.956295	0	43	0	0	1	0	0	0	0	0	34.0710171385198	271.3874055389952	4	6.187032095724554
1537	0x17ffa699fa56c7aa0f7ed1366f313	3040	3	private car	32.061905755643814	2018-01-01 16:33:58.956295	2018-01-01 17:06:02.670640	0	43	0	0	1	0	0	0	0	0	15.078920059589855	8.057648564124282	1	2.4885863387528393
1538	0x17ffa699fa56c7aa0f7ed1366f313	40	4	stay at home	413.9554893167963	2018-01-01 17:06:02.670640	2018-01-01 23:59:59.999999	0	43	0	0	1	0	0	0	0	0	14.280909121244589	98.52767871955838	4	3.187416365299912
1539	0x1c18f6aaa1cb0f4f8a57c0694d340	40	0	stay at home	476.0	2018-01-01 00:00:00.000000	2018-01-01 07:56:00.000000	1	13	0	0	0	0	0	0	0	1	27.841112269197765	220.87282400230228	4	4.47730785617865
1540	0x1c18f6aaa1cb0f4f8a57c0694d340	4039	1	private car	18.183480260777856	2018-01-01 07:56:00.000000	2018-01-01 08:14:11.008816	1	13	0	0	0	0	0	0	0	1	20.454900598079345	6.199021354355815	1	1.9777866482730648
1541	0x1c18f6aaa1cb0f4f8a57c0694d340	39	2	school	361.2408255534415	2018-01-01 08:14:11.008816	2018-01-01 14:15:25.458349	1	13	0	0	0	0	0	0	0	1	39.70655368962561	239.0604705787067	4	4.8719078928205
1542	0x1c18f6aaa1cb0f4f8a57c0694d340	3940	3	private car	17.183480260777856	2018-01-01 14:15:25.458349	2018-01-01 14:32:36.467165	1	13	0	0	0	0	0	0	0	1	19.308341567586968	5.529741769916454	1	1.9739267084782706
1543	0x1c18f6aaa1cb0f4f8a57c0694d340	40	4	stay at home	567.3922139250028	2018-01-01 14:32:36.467165	2018-01-02 00:00:00.000001	1	13	0	0	0	0	0	0	0	1	13.148062482162722	124.3351380096429	4	2.9654488971871453
1544	0x6bfac702694a08783d8862539579	30	0	stay at home	487.0	2018-01-01 00:00:00.000000	2018-01-01 08:07:00.000000	1	17	0	0	0	0	0	0	0	0	36.33618478268205	294.92869981943596	4	5.386676640132471
1545	0x6bfac702694a08783d8862539579	3039	1	private car	15.554593095797275	2018-01-01 08:07:00.000000	2018-01-01 08:22:33.275586	1	17	0	0	0	0	0	0	0	0	28.375988780055923	7.356282652744646	1	0.9844970577086739
1546	0x6bfac702694a08783d8862539579	39	2	school	358.8117295853994	2018-01-01 08:22:33.275586	2018-01-01 14:21:21.979361	1	17	0	0	0	0	0	0	0	0	39.70655368962561	237.45295342083477	4	3.8352973003316975
1547	0x6bfac702694a08783d8862539579	3930	3	private car	17.554593095797273	2018-01-01 14:21:21.979361	2018-01-01 14:38:55.254947	1	17	0	0	0	0	0	0	0	0	25.263587703909213	7.391533371368559	1	0.9847021810668009
1548	0x6bfac702694a08783d8862539579	30	4	stay at home	561.0790842230061	2018-01-01 14:38:55.254947	2018-01-02 00:00:00.000000	1	17	0	0	0	0	0	0	0	0	30.815292686585373	288.1636033442203	4	5.175556635406178
1549	0x15c0fd355c4e999bdb2f20a0c2bc7	41	0	stay at home	485.0	2018-01-01 00:00:00.000000	2018-01-01 08:05:00.000000	0	56	1	0	1	0	0	0	0	0	27.805415986137202	224.7604458879424	4	6.058126830565159
1550	0x15c0fd355c4e999bdb2f20a0c2bc7	4130	1	private car	41.633830961764914	2018-01-01 08:05:00.000000	2018-01-01 08:46:38.029858	0	56	1	0	1	0	0	0	0	0	21.652258869470955	15.024441428532148	3	3.530139725475542
1551	0x15c0fd355c4e999bdb2f20a0c2bc7	30	2	industry	470.11994285926994	2018-01-01 08:46:38.029858	2018-01-01 16:36:45.226430	0	56	1	0	1	0	0	0	0	0	34.0710171385198	266.95774383863557	4	7.065921090972749
1552	0x15c0fd355c4e999bdb2f20a0c2bc7	3041	3	private car	36.633830961764914	2018-01-01 16:36:45.226430	2018-01-01 17:13:23.256288	0	56	1	0	1	0	0	0	0	0	17.366050588546063	10.60308269557091	2	3.5035705781115682
1553	0x15c0fd355c4e999bdb2f20a0c2bc7	41	4	stay at home	406.6123952172002	2018-01-01 17:13:23.256288	2018-01-02 00:00:00.000001	0	56	1	0	1	0	0	0	0	0	21.44485025279254	145.32903210603592	4	4.72508380426404
1554	0xb57b264112ea9886e612a0203a83	40	0	stay at home	488.0	2018-01-01 00:00:00.000000	2018-01-01 08:08:00.000000	0	25	0	0	0	0	0	0	0	0	27.841112269197765	226.4410464561418	4	3.593643479207187
1555	0xb57b264112ea9886e612a0203a83	4040	1	private car	18.931006303384837	2018-01-01 08:08:00.000000	2018-01-01 08:26:55.860378	0	25	0	0	0	0	0	0	0	0	11.396398737170244	3.5957549388209484	0	0.9628582364897108
1556	0xb57b264112ea9886e612a0203a83	40	2	residence	497.16437170082725	2018-01-01 08:26:55.860378	2018-01-01 16:44:05.722680	0	25	0	0	0	0	0	0	0	0	16.90465812680253	140.0732289404844	4	2.157031094740717
1557	0xb57b264112ea9886e612a0203a83	4040	3	private car	16.931006303384837	2018-01-01 16:44:05.722680	2018-01-01 17:01:01.583058	0	25	0	0	0	0	0	0	0	0	9.180844772740278	2.5906823452943897	0	0.9571558316076298
1558	0xb57b264112ea9886e612a0203a83	40	4	stay at home	135.74546593168057	2018-01-01 17:01:01.583058	2018-01-01 19:16:46.311014	0	25	0	0	0	0	0	0	0	0	14.280909121244589	32.309477709855564	4	1.140936040054374
1559	0xb57b264112ea9886e612a0203a83	4039	5	private car	25.573596213792914	2018-01-01 19:16:46.311014	2018-01-01 19:42:20.726787	0	25	0	0	0	0	0	0	0	0	19.411792069762004	8.273822202970015	1	0.9898501501643638
1560	0xb57b264112ea9886e612a0203a83	39	6	shopping	239.20758600749838	2018-01-01 19:42:20.726787	2018-01-01 23:41:33.181947	0	25	0	0	0	0	0	0	0	0	37.39230135082316	149.07536902325546	4	2.274898488408112
1561	0xb57b264112ea9886e612a0203a83	3940	7	private car	27.573596213792914	2018-01-01 23:41:33.181947	2018-01-02 00:09:07.597720	0	25	0	0	0	0	0	0	0	0	1.3534367605490092	0.6219853122713718	0	0.9460838601137467
1562	0xb57b264112ea9886e612a0203a83	40	8	stay at home	-9.126628674361655	2018-01-02 00:09:07.597720	2018-01-02 00:00:00.000000	0	25	0	0	0	0	0	0	0	0	27.841112269197765	-4.23492489270304	0	0.9193132030782424
1563	0xae906ee78abcae9ed41d69fe43d0	40	0	stay at home	476.0	2018-01-01 00:00:00.000000	2018-01-01 07:56:00.000000	0	13	0	0	0	0	0	0	1	0	27.841112269197765	220.87282400230228	4	5.077307856178651
1564	0xae906ee78abcae9ed41d69fe43d0	4039	1	private car	25.034837354838253	2018-01-01 07:56:00.000000	2018-01-01 08:21:02.090241	0	13	0	0	0	0	0	0	1	0	20.454900598079345	8.534751826371668	1	2.591377769779229
1565	0xae906ee78abcae9ed41d69fe43d0	39	2	school	363.6056143881008	2018-01-01 08:21:02.090241	2018-01-01 14:24:38.427104	0	13	0	0	0	0	0	0	1	0	39.70655368962561	240.62543082584045	4	5.507884957990019
1566	0xae906ee78abcae9ed41d69fe43d0	3940	3	private car	30.034837354838253	2018-01-01 14:24:38.427104	2018-01-01 14:54:40.517345	0	13	0	0	0	0	0	0	1	0	19.308341567586968	9.665381642902286	1	2.5980243596611516
1567	0xae906ee78abcae9ed41d69fe43d0	40	4	stay at home	545.3247109022227	2018-01-01 14:54:40.517345	2018-01-01 23:59:59.999999	0	13	0	0	0	0	0	0	1	0	13.148062482162722	119.49938953349577	4	3.5100728680511977
1568	0xc17f09cd7be43bbb1309b6e5dc56	40	0	stay at home	489.0	2018-01-01 00:00:00.000000	2018-01-01 08:09:00.000000	0	43	0	0	1	0	0	0	0	0	27.841112269197765	226.9050649939618	4	5.103512031140686
1569	0xc17f09cd7be43bbb1309b6e5dc56	4031	1	private car	26.42166176422193	2018-01-01 08:09:00.000000	2018-01-01 08:35:25.299706	0	43	0	0	1	0	0	0	0	0	17.72049337434767	7.803414703869165	1	2.4871020812612454
1570	0xc17f09cd7be43bbb1309b6e5dc56	31	2	services	484.9371868082686	2018-01-01 08:35:25.299706	2018-01-01 16:40:21.530914	0	43	0	0	1	0	0	0	0	0	31.257964414982627	252.63582214591074	4	5.695353942731149
1571	0xc17f09cd7be43bbb1309b6e5dc56	3140	3	private car	18.42166176422193	2018-01-01 16:40:21.530914	2018-01-01 16:58:46.830620	0	43	0	0	1	0	0	0	0	0	13.233056022956172	4.062914702698307	0	2.4655202786157453
1572	0xc17f09cd7be43bbb1309b6e5dc56	40	4	stay at home	125.90622515496953	2018-01-01 16:58:46.830620	2018-01-01 19:04:41.204129	0	43	0	0	1	0	0	0	0	0	12.955597037884903	27.186505294483215	4	2.6069098856362722
1573	0xc17f09cd7be43bbb1309b6e5dc56	4030	5	private car	22.551876628684568	2018-01-01 19:04:41.204129	2018-01-01 19:27:14.316727	0	43	0	0	1	0	0	0	0	0	16.620480185637792	6.247050310933331	1	2.4780642335159535
1574	0xc17f09cd7be43bbb1309b6e5dc56	30	6	shopping	236.6629191959796	2018-01-01 19:27:14.316727	2018-01-01 23:23:54.091879	0	43	0	0	1	0	0	0	0	0	30.13489045210021	118.86351906741815	4	3.4029082954492056
1575	0xc17f09cd7be43bbb1309b6e5dc56	3040	7	private car	20.551876628684568	2018-01-01 23:23:54.091879	2018-01-01 23:44:27.204477	0	43	0	0	1	0	0	0	0	0	1.6570087918025227	0.5675773376961853	0	2.4457796946846884
1576	0xc17f09cd7be43bbb1309b6e5dc56	40	8	stay at home	15.546592054969096	2018-01-01 23:44:27.204477	2018-01-02 00:00:00.000000	0	43	0	0	1	0	0	0	0	0	1.390186081247524	0.360210931427523	0	2.4446213180912935
1577	0x1e59fd5b09fddb5caab0a8776d1cb	39	0	stay at home	483.0	2018-01-01 00:00:00.000000	2018-01-01 08:03:00.000000	1	33	0	0	0	0	0	0	1	0	43.00945865602414	346.2261421809943	4	8.89432391843807
1578	0x1e59fd5b09fddb5caab0a8776d1cb	3939	1	private car	17.613719880194303	2018-01-01 08:03:00.000000	2018-01-01 08:20:36.823193	1	33	0	0	0	0	0	0	1	0	30.543502838173538	8.966411719191807	1	2.5939101122570047
1579	0x1e59fd5b09fddb5caab0a8776d1cb	39	2	services	454.0981481143841	2018-01-01 08:20:36.823193	2018-01-01 15:54:42.712080	1	33	0	0	0	0	0	0	1	0	39.70655368962561	300.51120830772254	4	7.1673614876080105
1580	0x1e59fd5b09fddb5caab0a8776d1cb	3939	3	private car	19.613719880194303	2018-01-01 15:54:42.712080	2018-01-01 16:14:19.535273	1	33	0	0	0	0	0	0	1	0	24.750485013325086	8.090817999171756	1	2.588780151674505
1581	0x1e59fd5b09fddb5caab0a8776d1cb	39	4	stay at home	139.49179423887784	2018-01-01 16:14:19.535273	2018-01-01 18:33:49.042927	1	33	0	0	0	0	0	0	1	0	37.52383145985068	87.23777628419704	4	3.1785003611982443
1582	0x1e59fd5b09fddb5caab0a8776d1cb	3931	5	private car	16.101287247247303	2018-01-01 18:33:49.042927	2018-01-01 18:49:55.120162	1	33	0	0	0	0	0	0	1	0	23.730345174253774	6.368151735449815	1	2.5787644938617333
1583	0x1e59fd5b09fddb5caab0a8776d1cb	31	6	free time	247.66320941503443	2018-01-01 18:49:55.120162	2018-01-01 22:57:34.912727	1	33	0	0	0	0	0	0	1	0	81.44591609073964	336.1859495463362	4	8.474087873592802
1584	0x1e59fd5b09fddb5caab0a8776d1cb	3139	7	private car	25.101287247247303	2018-01-01 22:57:34.912727	2018-01-01 23:22:40.989962	1	33	0	0	0	0	0	0	1	0	1.8922253278488679	0.7916215248475188	0	2.547032832119614
1585	0x1e59fd5b09fddb5caab0a8776d1cb	39	8	stay at home	37.31683397682036	2018-01-01 23:22:40.989962	2018-01-02 00:00:00.000001	1	33	0	0	0	0	0	0	1	0	2.625009641714537	1.632617483123568	0	2.55175157328668
1586	0x1df928e505b7967a8692817cc92a1	31	0	stay at home	485.0	2018-01-01 00:00:00.000000	2018-01-01 08:05:00.000000	0	46	0	0	0	0	0	0	0	0	33.09554835970861	267.5223492409779	4	4.581182185913622
1587	0x1df928e505b7967a8692817cc92a1	3139	1	by foot	26.266386347110124	2018-01-01 08:05:00.000000	2018-01-01 08:31:15.983181	0	46	0	0	0	0	0	0	0	0	79.60763248914385	34.85008051897681	4	1.1581964096522779
1588	0x1df928e505b7967a8692817cc92a1	39	2	services	470.0476553828485	2018-01-01 08:31:15.983181	2018-01-01 16:21:18.842504	0	46	0	0	0	0	0	0	0	0	39.70655368962561	311.06620775236183	4	5.925714602801904
1589	0x1df928e505b7967a8692817cc92a1	3940	3	by foot	18.573585876328842	2018-01-01 16:21:18.842504	2018-01-01 16:39:53.257657	0	46	0	0	0	0	0	0	0	0	49.62865161294229	15.363033710989825	3	1.0322031817608466
1590	0x1df928e505b7967a8692817cc92a1	40	4	gym	230.2830707883869	2018-01-01 16:39:53.257657	2018-01-01 20:30:10.241904	0	46	0	0	0	0	0	0	0	0	11.354343471404746	43.578551356352634	4	1.2195101216995745
1591	0x1df928e505b7967a8692817cc92a1	4031	5	by foot	23.692800470781286	2018-01-01 20:30:10.241904	2018-01-01 20:53:51.809932	0	46	0	0	0	0	0	0	0	0	16.818865380124087	6.641433693270184	1	0.9803465701024461
1592	0x1df928e505b7967a8692817cc92a1	31	6	stay at home	186.13650113454423	2018-01-01 20:53:51.809932	2018-01-02 00:00:00.000000	0	46	0	0	0	0	0	0	0	0	12.234890564546792	37.95599535747981	4	1.179652534188336
1593	0xd3f4e0e93af7ef8d44009eb57616	31	0	stay at home	479.0	2018-01-01 00:00:00.000000	2018-01-01 07:59:00.000000	1	19	0	0	0	0	0	0	1	0	33.09554835970861	264.21279440500706	4	6.092447326905422
1594	0xd3f4e0e93af7ef8d44009eb57616	3140	1	private car	20.890910513660728	2018-01-01 07:59:00.000000	2018-01-01 08:19:53.454631	1	19	0	0	0	0	0	0	1	0	16.870689299053655	5.874067674171726	1	2.575910634234399
1595	0xd3f4e0e93af7ef8d44009eb57616	40	2	university	375.86235927491384	2018-01-01 08:19:53.454631	2018-01-01 14:35:45.196187	1	19	0	0	0	0	0	0	1	0	14.815318358321319	92.80867519279323	4	3.2313359337411605
1596	0xd3f4e0e93af7ef8d44009eb57616	4031	3	private car	22.890910513660728	2018-01-01 14:35:45.196187	2018-01-01 14:58:38.650818	1	19	0	0	0	0	0	0	1	0	12.493897796476187	4.766611607099322	0	2.5695440927936555
1597	0xd3f4e0e93af7ef8d44009eb57616	31	4	stay at home	128.83458617669956	2018-01-01 14:58:38.650818	2018-01-01 17:07:28.725989	1	19	0	0	0	0	0	0	1	0	23.917167647383298	51.3559732728229	4	2.8768725936708495
1598	0xd3f4e0e93af7ef8d44009eb57616	3140	5	private car	18.244463989889393	2018-01-01 17:07:28.725989	2018-01-01 17:25:43.393828	1	19	0	0	0	0	0	0	1	0	14.986039980704591	4.556871112983461	0	2.5683430231467863
1599	0xd3f4e0e93af7ef8d44009eb57616	40	6	library	237.87057107644364	2018-01-01 17:25:43.393828	2018-01-01 21:23:35.628093	1	19	0	0	0	0	0	0	1	0	12.515852937719977	49.619218096737264	4	2.863833520963275
1600	0xd3f4e0e93af7ef8d44009eb57616	4031	7	private car	26.244463989889393	2018-01-01 21:23:35.628093	2018-01-01 21:49:50.295932	1	19	0	0	0	0	0	0	1	0	1.1860553434329875	0.518789779179049	0	2.545507033107649
1601	0xd3f4e0e93af7ef8d44009eb57616	31	8	stay at home	130.16173446484277	2018-01-01 21:49:50.295932	2018-01-02 00:00:00.000000	1	19	0	0	0	0	0	0	1	0	2.413661029109731	5.2361050993186655	1	2.5722380288403937
1602	0x4c942eb069b60d373699f7efb18a	39	0	stay at home	486.0	2018-01-01 00:00:00.000000	2018-01-01 08:06:00.000000	1	11	0	0	0	0	0	0	0	0	43.00945865602414	348.3766151137955	4	7.387621249005954
1603	0x4c942eb069b60d373699f7efb18a	3939	1	private car	21.211410274354762	2018-01-01 08:06:00.000000	2018-01-01 08:27:12.684616	1	11	0	0	0	0	0	0	0	0	30.543502838173538	10.797846165273633	2	1.0047264052199645
1604	0x4c942eb069b60d373699f7efb18a	39	2	school	377.4924135545694	2018-01-01 08:27:12.684616	2018-01-01 14:44:42.229429	1	11	0	0	0	0	0	0	0	0	39.70655368962561	249.81537977051437	4	4.126001979633324
1605	0x4c942eb069b60d373699f7efb18a	3939	3	private car	19.211410274354762	2018-01-01 14:44:42.229429	2018-01-01 15:03:54.914045	1	11	0	0	0	0	0	0	0	0	26.97841289259293	8.638222643842413	1	0.9919841951080998
1606	0x4c942eb069b60d373699f7efb18a	39	4	stay at home	536.084765896721	2018-01-01 15:03:54.914045	2018-01-01 23:59:59.999999	1	11	0	0	0	0	0	0	0	0	35.90260741301375	320.78068150145594	4	6.275880711964159
1607	0x38f38b32e2f811b433da66f95758	40	0	stay at home	476.0	2018-01-01 00:00:00.000000	2018-01-01 07:56:00.000000	1	49	0	0	0	0	0	0	0	0	27.841112269197765	220.87282400230228	4	3.4773078561786503
1608	0x38f38b32e2f811b433da66f95758	4040	1	private car	25.187806216613424	2018-01-01 07:56:00.000000	2018-01-01 08:21:11.268373	1	49	0	0	0	0	0	0	0	0	10.967785319647763	4.604240854278423	0	0.9686141537339037
1609	0x38f38b32e2f811b433da66f95758	40	2	residence	474.92361520171704	2018-01-01 08:21:11.268373	2018-01-01 16:16:06.685285	1	49	0	0	0	0	0	0	0	0	16.90465812680253	133.80702252216906	4	2.078610212049355
1610	0x38f38b32e2f811b433da66f95758	4040	3	private car	20.187806216613424	2018-01-01 16:16:06.685285	2018-01-01 16:36:17.953658	1	49	0	0	0	0	0	0	0	0	8.734110362619036	2.9387087912511385	0	0.9591265705115032
1611	0x38f38b32e2f811b433da66f95758	40	4	stay at home	126.07202637758202	2018-01-01 16:36:17.953658	2018-01-01 18:42:22.275241	1	49	0	0	0	0	0	0	0	0	12.955597037884903	27.222306191625815	4	1.1071441140635547
1612	0x38f38b32e2f811b433da66f95758	4030	5	private car	25.983037738567518	2018-01-01 18:42:22.275241	2018-01-01 19:08:21.257505	1	49	0	0	0	0	0	0	0	0	16.174826698325752	7.004518875289791	1	0.9824524892091065
1613	0x38f38b32e2f811b433da66f95758	30	6	gym	229.82568454825224	2018-01-01 19:08:21.257505	2018-01-01 22:58:10.798578	1	49	0	0	0	0	0	0	0	0	30.13489045210021	115.42953044900868	4	1.8646782627700749
1614	0x38f38b32e2f811b433da66f95758	3040	7	private car	25.983037738567518	2018-01-01 22:58:10.798578	2018-01-01 23:24:09.780842	1	49	0	0	0	0	0	0	0	0	1.8085288367670747	0.7831845502834419	0	0.946985611853661
1615	0x38f38b32e2f811b433da66f95758	40	8	stay at home	35.83698596208683	2018-01-01 23:24:09.780842	2018-01-02 00:00:00.000000	1	49	0	0	0	0	0	0	0	0	1.390186081247524	0.8303346513059336	0	0.9472495328852281
1616	0x1ec012f6846681c3215b3b7cd14d9	31	0	stay at home	474.0	2018-01-01 00:00:00.000000	2018-01-01 07:54:00.000000	0	7	0	0	0	0	0	0	0	0	33.09554835970861	261.454832041698	4	4.41981596067519
1617	0x1ec012f6846681c3215b3b7cd14d9	3139	1	private car	29.69545093582954	2018-01-01 07:54:00.000000	2018-01-01 08:23:41.727056	0	7	0	0	0	0	0	0	0	0	26.357804577485233	13.0451148767816	2	1.0181595440885443
1618	0x1ec012f6846681c3215b3b7cd14d9	39	2	school	359.503634822288	2018-01-01 08:23:41.727056	2018-01-01 14:23:11.945145	0	7	0	0	0	0	0	0	0	0	39.70655368962561	237.91083962811226	4	3.845690082714251
1619	0x1ec012f6846681c3215b3b7cd14d9	3931	3	private car	24.69545093582954	2018-01-01 14:23:11.945145	2018-01-01 14:47:53.672201	0	7	0	0	0	0	0	0	0	0	22.93837701653772	9.441226069324456	1	0.9967030928430739
1620	0x1ec012f6846681c3215b3b7cd14d9	31	4	stay at home	552.105463306053	2018-01-01 14:47:53.672201	2018-01-01 23:59:59.999999	0	7	0	0	0	0	0	0	0	0	23.917167647383298	220.07998208211833	4	3.461052363429874
1621	0x89c8f8bb7966be3960cffcb4d2fd	41	0	stay at home	483.0	2018-01-01 00:00:00.000000	2018-01-01 08:03:00.000000	1	10	0	0	0	0	0	0	0	0	27.805415986137202	223.8335986884045	4	3.538689879995115
1622	0x89c8f8bb7966be3960cffcb4d2fd	4139	1	private car	26.984753460993232	2018-01-01 08:03:00.000000	2018-01-01 08:29:59.085208	1	10	0	0	0	0	0	0	0	0	23.81977292758857	10.71284499913031	2	1.0042218007422017
1623	0x89c8f8bb7966be3960cffcb4d2fd	39	2	school	359.5618397979665	2018-01-01 08:29:59.085208	2018-01-01 14:29:32.795596	1	10	0	0	0	0	0	0	0	0	39.70655368962561	237.9493582779753	4	3.846565635335742
1624	0x89c8f8bb7966be3960cffcb4d2fd	3941	3	private car	24.984753460993232	2018-01-01 14:29:32.795596	2018-01-01 14:54:31.880804	1	10	0	0	0	0	0	0	0	0	21.286670901377473	8.86403707460358	1	0.9933089445793657
1625	0x89c8f8bb7966be3960cffcb4d2fd	41	4	stay at home	545.468653280047	2018-01-01 14:54:31.880804	2018-01-02 00:00:00.000001	1	10	0	0	0	0	0	0	0	0	19.017106172407885	172.88725488578328	4	2.6186624610676104
1626	0xf0612f2380ae44c283b1f70420fe	40	0	stay at home	483.0	2018-01-01 00:00:00.000000	2018-01-01 08:03:00.000000	0	73	0	1	0	0	1	0	0	0	27.841112269197765	224.12095376704204	4	31.960204631487706
1627	0xf0612f2380ae44c283b1f70420fe	4039	1	private car	21.06852075024704	2018-01-01 08:03:00.000000	2018-01-01 08:24:04.111245	0	73	0	1	0	0	1	0	0	0	20.96995078767189	7.363430721695408	1	29.400038648751522
1628	0xf0612f2380ae44c283b1f70420fe	39	2	agriculture	469.404668988331	2018-01-01 08:24:04.111245	2018-01-01 16:13:28.391384	0	73	0	1	0	0	1	0	0	0	50.90583806362257	398.2573010971389	4	38.33597347491707
1629	0xf0612f2380ae44c283b1f70420fe	3940	3	private car	28.06852075024704	2018-01-01 16:13:28.391384	2018-01-01 16:41:32.502629	0	73	0	1	0	0	1	0	0	0	17.015537695865927	7.960016214883725	1	29.403516081870343
1630	0xf0612f2380ae44c283b1f70420fe	40	4	stay at home	124.47290853000256	2018-01-01 16:41:32.502629	2018-01-01 18:46:00.877141	0	73	0	1	0	0	1	0	0	0	12.955597037884903	26.87701408413699	4	29.52038709495414
1631	0xf0612f2380ae44c283b1f70420fe	4040	5	private car	22.78439258674926	2018-01-01 18:46:00.877141	2018-01-01 19:08:47.940696	0	73	0	1	0	0	1	0	0	0	9.831801923305077	3.733527247595655	0	29.37914254799844
1632	0xf0612f2380ae44c283b1f70420fe	40	6	running	241.8076875744759	2018-01-01 19:08:47.940696	2018-01-01 23:10:36.401950	0	73	0	1	0	0	1	0	0	0	29.3424699403546	118.25391340001192	4	30.311564890499323
1633	0xf0612f2380ae44c283b1f70420fe	4040	7	private car	20.78439258674926	2018-01-01 23:10:36.401950	2018-01-01 23:31:23.465505	0	73	0	1	0	0	1	0	0	0	0.9372040997174318	0.3246536323739667	0	29.35992283278748
1634	0xf0612f2380ae44c283b1f70420fe	40	8	stay at home	28.60890823319778	2018-01-01 23:31:23.465505	2018-01-01 23:59:59.999999	0	73	0	1	0	0	1	0	0	0	1.390186081247524	0.6628617670913207	0	29.361812442518193
1635	0x10edb6d9068c5b6933a81ffd60b49	39	0	stay at home	473.0	2018-01-01 00:00:00.000000	2018-01-01 07:53:00.000000	1	23	0	0	0	0	0	0	1	0	43.00945865602414	339.05789907165695	4	8.591759095910707
1636	0x10edb6d9068c5b6933a81ffd60b49	3939	1	private car	25.976564574277223	2018-01-01 07:53:00.000000	2018-01-01 08:18:58.593874	1	23	0	0	0	0	0	0	1	0	29.942015876510922	12.96317848167033	2	2.617666625697484
1637	0x10edb6d9068c5b6933a81ffd60b49	39	2	services	460.6164671350315	2018-01-01 08:18:58.593874	2018-01-01 15:59:35.581902	1	23	0	0	0	0	0	0	1	0	39.70655368962561	304.82487471037996	4	7.311119188989169
1638	0x10edb6d9068c5b6933a81ffd60b49	3940	3	private car	23.311338986753306	2018-01-01 15:59:35.581902	2018-01-01 16:22:54.262241	1	23	0	0	0	0	0	0	1	0	16.73039072062907	6.5001301578236035	1	2.5795282206147863
1639	0x10edb6d9068c5b6933a81ffd60b49	40	4	running	236.27715745047772	2018-01-01 16:22:54.262241	2018-01-01 20:19:10.891688	1	23	0	0	0	0	0	0	1	0	25.474488557638857	100.31732906506049	4	3.305358606093375
1640	0x10edb6d9068c5b6933a81ffd60b49	4039	5	private car	21.582498141015645	2018-01-01 20:19:10.891688	2018-01-01 20:40:45.841576	1	23	0	0	0	0	0	0	1	0	5.096945819413839	1.8334137278726106	0	2.5528816928321003
1641	0x10edb6d9068c5b6933a81ffd60b49	39	6	stay at home	199.23597371244477	2018-01-01 20:40:45.841576	2018-01-01 23:59:59.999999	1	23	0	0	0	0	0	0	1	0	10.248641042167346	34.0316329544256	4	2.752607711772984
1642	0x194c3072cbb77d4bf50b114fd2613	40	0	stay at home	484.0	2018-01-01 00:00:00.000000	2018-01-01 08:04:00.000000	0	22	0	0	0	0	0	0	0	0	27.841112269197765	224.58497230486196	4	3.5544387918035945
1643	0x194c3072cbb77d4bf50b114fd2613	4039	1	private car	24.54119218504266	2018-01-01 08:04:00.000000	2018-01-01 08:28:32.471531	0	22	0	0	0	0	0	0	0	0	20.96995078767189	8.577126539852378	1	0.9916260761224436
1644	0x194c3072cbb77d4bf50b114fd2613	39	2	services	495.909842354491	2018-01-01 08:28:32.471531	2018-01-01 16:44:27.062072	0	22	0	0	0	0	0	0	0	0	39.70655368962561	328.18117967770615	4	6.55645966391912
1645	0x194c3072cbb77d4bf50b114fd2613	3940	3	private car	17.54119218504266	2018-01-01 16:44:27.062072	2018-01-01 17:01:59.533603	0	22	0	0	0	0	0	0	0	0	17.53687739958179	5.126962279859923	1	0.9716111044099895
1646	0x194c3072cbb77d4bf50b114fd2613	40	4	stay at home	115.4556138306917	2018-01-01 17:01:59.533603	2018-01-01 18:57:26.870433	0	22	0	0	0	0	0	0	0	0	14.280909121244589	27.4801854775603	4	1.1088327618858944
1647	0x194c3072cbb77d4bf50b114fd2613	4040	5	private car	20.231405371948703	2018-01-01 18:57:26.870433	2018-01-01 19:17:40.754755	0	22	0	0	0	0	0	0	0	0	9.831801923305077	3.315186170784832	0	0.9612629850676001
1648	0x194c3072cbb77d4bf50b114fd2613	40	6	running	255.41320009528636	2018-01-01 19:17:40.754755	2018-01-01 23:33:05.546761	0	22	0	0	0	0	0	0	0	0	29.3424699403546	124.90756910276193	4	1.9721094041063756
1649	0x194c3072cbb77d4bf50b114fd2613	4040	7	private car	22.231405371948703	2018-01-01 23:33:05.546761	2018-01-01 23:55:19.431083	0	22	0	0	0	0	0	0	0	0	0.9372040997174318	0.3472560709511744	0	0.9445489976049648
1650	0x194c3072cbb77d4bf50b114fd2613	40	8	stay at home	4.676148605548178	2018-01-01 23:55:19.431083	2018-01-01 23:59:59.999999	0	22	0	0	0	0	0	0	0	0	1.390186081247524	0.1083452784213016	0	0.9432162706746503
1651	0xc9a59c95021d41d326f5dd103602	40	0	stay at home	486.0	2018-01-01 00:00:00.000000	2018-01-01 08:06:00.000000	1	27	0	1	0	0	1	0	0	0	27.841112269197765	225.5130093805019	4	31.989487379161552
1652	0xc9a59c95021d41d326f5dd103602	4039	1	private car	21.226710596381967	2018-01-01 08:06:00.000000	2018-01-01 08:27:13.602636	1	27	0	1	0	0	1	0	0	0	20.96995078767189	7.418717943171388	1	29.40036039683523
1653	0xc9a59c95021d41d326f5dd103602	39	2	services	484.6026138217858	2018-01-01 08:27:13.602636	2018-01-01 16:31:49.759465	1	27	0	1	0	0	1	0	0	0	39.70655368962561	320.69832839746067	4	34.68832694107156
1654	0xc9a59c95021d41d326f5dd103602	3940	3	private car	22.226710596381967	2018-01-01 16:31:49.759465	2018-01-01 16:54:03.362101	1	27	0	1	0	0	1	0	0	0	17.015537695865927	6.303323866797333	1	29.393889569002454
1655	0xc9a59c95021d41d326f5dd103602	40	4	stay at home	126.84720923843182	2018-01-01 16:54:03.362101	2018-01-01 19:00:54.194655	1	27	0	1	0	0	1	0	0	0	12.955597037884903	27.389688804556563	4	29.523739877503406
1656	0xc9a59c95021d41d326f5dd103602	4039	5	private car	16.791522997367547	2018-01-01 19:00:54.194655	2018-01-01 19:17:41.686035	1	27	0	1	0	0	1	0	0	0	19.411792069762004	5.432559215992094	1	29.388867495357808
1657	0xc9a59c95021d41d326f5dd103602	39	6	gym	240.5021254156861	2018-01-01 19:17:41.686035	2018-01-01 23:18:11.813560	1	27	0	1	0	0	1	0	0	0	37.39230135082316	149.88213248428	4	30.70127104024203
1658	0xc9a59c95021d41d326f5dd103602	3940	7	private car	17.791522997367547	2018-01-01 23:18:11.813560	2018-01-01 23:35:59.304940	1	27	0	1	0	0	1	0	0	0	1.3534367605490092	0.4013283541798388	0	29.36035089271293
1659	0xc9a59c95021d41d326f5dd103602	40	8	stay at home	24.011584336597252	2018-01-01 23:35:59.304940	2018-01-02 00:00:00.000000	1	27	0	1	0	0	1	0	0	0	1.390186081247524	0.5563428388906427	0	29.36121690088671
1660	0x1739d530fadf260b63cc8ba96ba3c	31	0	stay at home	471.0	2018-01-01 00:00:00.000000	2018-01-01 07:51:00.000000	0	13	0	0	0	0	0	0	0	0	33.09554835970861	259.8000546237126	4	4.376802009208414
1661	0x1739d530fadf260b63cc8ba96ba3c	3139	1	private car	27.926051816995027	2018-01-01 07:51:00.000000	2018-01-01 08:18:55.563109	0	13	0	0	0	0	0	0	0	0	26.357804577485233	12.267823606884688	2	1.013493058163736
1662	0x1739d530fadf260b63cc8ba96ba3c	39	2	school	366.5932781171146	2018-01-01 08:18:55.563109	2018-01-01 14:25:31.159796	0	13	0	0	0	0	0	0	0	0	39.70655368962561	242.60259466355106	4	3.9538165770603957
1663	0x1739d530fadf260b63cc8ba96ba3c	3931	3	private car	27.926051816995027	2018-01-01 14:25:31.159796	2018-01-01 14:53:26.722905	0	13	0	0	0	0	0	0	0	0	22.93837701653772	10.67630508602667	2	1.004004961568295
1664	0x1739d530fadf260b63cc8ba96ba3c	31	4	stay at home	546.5546182488953	2018-01-01 14:53:26.722905	2018-01-02 00:00:00.000000	0	13	0	0	0	0	0	0	0	0	23.917167647383298	217.8673072185068	4	3.4160871423664214
1665	0x6d8f0db0f4848abde7305637d7f8	40	0	stay at home	470.0	2018-01-01 00:00:00.000000	2018-01-01 07:50:00.000000	1	76	0	0	1	0	0	0	0	0	27.841112269197765	218.08871277538248	4	4.9205600415334985
1666	0x6d8f0db0f4848abde7305637d7f8	4039	1	private car	30.195540506783498	2018-01-01 07:50:00.000000	2018-01-01 08:20:11.732430	1	76	0	0	1	0	0	0	0	0	20.454900598079345	10.294112992858913	2	2.5017397193466273
1667	0x6d8f0db0f4848abde7305637d7f8	39	2	industry	480.8394298035303	2018-01-01 08:20:11.732430	2018-01-01 16:21:02.098218	1	76	0	0	1	0	0	0	0	0	39.70655368962561	318.20794392638066	4	7.681178497048869
1668	0x6d8f0db0f4848abde7305637d7f8	3940	3	private car	30.195540506783498	2018-01-01 16:21:02.098218	2018-01-01 16:51:13.830648	1	76	0	0	1	0	0	0	0	0	17.015537695865927	8.563222629003684	1	2.491544595460113
1669	0x6d8f0db0f4848abde7305637d7f8	40	4	stay at home	428.7694891829027	2018-01-01 16:51:13.830648	2018-01-01 23:59:59.999999	1	76	0	0	1	0	0	0	0	0	12.955597037884903	92.58274539989063	4	3.1291591540588293
1670	0x104993a253297f6338f3efa4d82b7	40	0	stay at home	481.0	2018-01-01 00:00:00.000000	2018-01-01 08:01:00.000000	0	26	0	0	0	0	0	0	1	0	27.841112269197765	223.1929166914021	4	5.125316211553484
1671	0x104993a253297f6338f3efa4d82b7	4030	1	by foot	25.375500705147267	2018-01-01 08:01:00.000000	2018-01-01 08:26:22.530042	0	26	0	0	0	0	0	0	1	0	54.840440461199975	23.193393926562777	3	2.6810934234610206
1672	0x104993a253297f6338f3efa4d82b7	30	2	industry	498.5525885260512	2018-01-01 08:26:22.530042	2018-01-01 16:44:55.685354	0	26	0	0	0	0	0	0	1	0	34.0710171385198	283.10322980207496	4	6.623063909855686
1673	0x104993a253297f6338f3efa4d82b7	3040	3	by foot	33.37550070514727	2018-01-01 16:44:55.685354	2018-01-01 17:18:18.215396	0	26	0	0	0	0	0	0	1	0	43.980183507137085	24.46434409424933	3	2.689244431312492
1674	0x104993a253297f6338f3efa4d82b7	40	4	stay at home	401.6964100636542	2018-01-01 17:18:18.215396	2018-01-02 00:00:00.000000	0	26	0	0	0	0	0	0	1	0	14.280909121244589	95.60983210748742	4	3.2585672176310414
1675	0x132e2e7bcbe4bb5bea814a9922ef0	31	0	stay at home	472.0	2018-01-01 00:00:00.000000	2018-01-01 07:52:00.000000	1	19	0	0	1	0	0	0	0	0	33.09554835970861	260.3516470963744	4	5.891093277949863
1676	0x132e2e7bcbe4bb5bea814a9922ef0	3140	1	by foot	20.85348059149288	2018-01-01 07:52:00.000000	2018-01-01 08:12:51.208835	1	19	0	0	1	0	0	0	0	0	49.20617712223982	17.102000993336485	3	2.542866139386317
1677	0x132e2e7bcbe4bb5bea814a9922ef0	40	2	university	358.10234733700764	2018-01-01 08:12:51.208835	2018-01-01 14:10:57.349675	1	19	0	0	1	0	0	0	0	0	14.815318358321319	88.42333801099878	4	3.0895992296633876
1678	0x132e2e7bcbe4bb5bea814a9922ef0	4040	3	by foot	24.4697650606394	2018-01-01 14:10:57.349675	2018-01-01 14:35:25.535579	1	19	0	0	1	0	0	0	0	0	25.852931846949172	10.543586140392808	2	2.5032177600006245
1679	0x132e2e7bcbe4bb5bea814a9922ef0	40	4	library	226.7941918678999	2018-01-01 14:35:25.535579	2018-01-01 18:22:13.187091	1	19	0	0	1	0	0	0	0	0	11.52302105178306	43.555904121932286	4	2.7193469071007796
1680	0x132e2e7bcbe4bb5bea814a9922ef0	4031	5	by foot	26.207034067721544	2018-01-01 18:22:13.187091	2018-01-01 18:48:25.609135	1	19	0	0	1	0	0	0	0	0	42.974437948160556	18.770542655810488	3	2.5532007988059755
1681	0x132e2e7bcbe4bb5bea814a9922ef0	31	6	stay at home	311.57318107523884	2018-01-01 18:48:25.609135	2018-01-02 00:00:00.000000	1	19	0	0	1	0	0	0	0	0	29.466205414942394	153.01465592250048	4	3.8284821476025654
1682	0x2fd1752a74a43f95fea6c1626799	31	0	stay at home	471.0	2018-01-01 00:00:00.000000	2018-01-01 07:51:00.000000	0	22	0	0	0	0	0	0	1	0	33.09554835970861	259.8000546237126	4	5.976802009208415
1683	0x2fd1752a74a43f95fea6c1626799	3140	1	private car	22.46033958606019	2018-01-01 07:51:00.000000	2018-01-01 08:13:27.620375	0	22	0	0	0	0	0	0	1	0	16.870689299053655	6.315356845127614	1	2.5784591495547815
1684	0x2fd1752a74a43f95fea6c1626799	40	2	residence	473.998607002004	2018-01-01 08:13:27.620375	2018-01-01 16:07:27.536795	0	22	0	0	0	0	0	0	1	0	16.90465812680253	133.54640673249176	4	3.6754111191927956
1685	0x2fd1752a74a43f95fea6c1626799	4039	3	private car	25.62814408049575	2018-01-01 16:07:27.536795	2018-01-01 16:33:05.225440	0	22	0	0	0	0	0	0	1	0	17.015537695865927	7.267944194612645	1	2.5839832053494485
1686	0x2fd1752a74a43f95fea6c1626799	39	4	shopping	257.51011851039334	2018-01-01 16:33:05.225440	2018-01-01 20:50:35.832551	0	22	0	0	0	0	0	0	1	0	32.88605453784667	141.14153002300256	4	3.770692937110183
1687	0x2fd1752a74a43f95fea6c1626799	3931	5	private car	25.70652334090362	2018-01-01 20:50:35.832551	2018-01-01 21:16:18.223951	0	22	0	0	0	0	0	0	1	0	4.772757785282759	2.044850156797512	0	2.5540731478544987
1688	0x2fd1752a74a43f95fea6c1626799	31	6	stay at home	163.69626748014298	2018-01-01 21:16:18.223951	2018-01-02 00:00:00.000000	0	22	0	0	0	0	0	0	1	0	2.413661029109731	6.5851216904590615	1	2.5800203611894865
1689	0xb57892e0d929418c69810c8a2dce	31	0	stay at home	482.0	2018-01-01 00:00:00.000000	2018-01-01 08:02:00.000000	1	17	0	0	0	1	0	0	0	0	33.09554835970861	265.8675718229925	4	11.79109780729727
1690	0xb57892e0d929418c69810c8a2dce	3130	1	by foot	24.641388874814716	2018-01-01 08:02:00.000000	2018-01-01 08:26:38.483332	1	17	0	0	0	1	0	0	0	0	73.2857164863008	30.0976973151393	4	8.380619206262821
1691	0xb57892e0d929418c69810c8a2dce	30	2	school	364.7192370232937	2018-01-01 08:26:38.483332	2018-01-01 14:31:21.637553	1	17	0	0	0	1	0	0	0	0	34.0710171385198	207.10592292280842	4	10.460089498901151
1692	0xb57892e0d929418c69810c8a2dce	3031	3	by foot	27.641388874814716	2018-01-01 14:31:21.637553	2018-01-01 14:59:00.120885	1	17	0	0	0	1	0	0	0	0	53.81000313732875	24.789720367898397	3	8.345841035001824
1693	0xb57892e0d929418c69810c8a2dce	31	4	stay at home	540.9979852270768	2018-01-01 14:59:00.120885	2018-01-01 23:59:59.999999	1	17	0	0	0	1	0	0	0	0	23.917167647383298	215.65232515954315	4	10.626160124767434
1694	0x18a826b73367170a2fa342ec95168	40	0	stay at home	471.0	2018-01-01 00:00:00.000000	2018-01-01 07:51:00.000000	0	46	0	0	0	0	0	0	1	0	27.841112269197765	218.55273131320246	4	5.029953286747398
1695	0x18a826b73367170a2fa342ec95168	4031	1	by foot	26.281675725857635	2018-01-01 07:51:00.000000	2018-01-01 08:17:16.900544	0	46	0	0	0	0	0	0	1	0	49.20617712223982	21.553679847263695	3	2.670667459475202
1696	0x18a826b73367170a2fa342ec95168	31	2	services	475.7395058954619	2018-01-01 08:17:16.900544	2018-01-01 16:13:01.270898	0	46	0	0	0	0	0	0	1	0	31.257964414982627	247.8441424346961	4	5.67821291645693
1697	0x18a826b73367170a2fa342ec95168	3140	3	by foot	27.281675725857635	2018-01-01 16:13:01.270898	2018-01-01 16:40:18.171442	0	46	0	0	0	0	0	0	1	0	38.59641340028884	17.549580576130438	3	2.6456283757492765
1698	0x18a826b73367170a2fa342ec95168	40	4	stay at home	133.39053685399165	2018-01-01 16:40:18.171442	2018-01-01 18:53:41.603653	0	46	0	0	0	0	0	0	1	0	12.955597037884903	28.80256740245752	4	2.717532548603483
1699	0x18a826b73367170a2fa342ec95168	4040	5	by foot	23.625281457368146	2018-01-01 18:53:41.603653	2018-01-01 19:17:19.120540	0	46	0	0	0	0	0	0	1	0	28.676088942973145	11.291344539571051	2	2.6076610429951104
1700	0x18a826b73367170a2fa342ec95168	40	6	running	246.00791607025738	2018-01-01 19:17:19.120540	2018-01-01 23:23:19.595504	0	46	0	0	0	0	0	0	1	0	29.3424699403546	120.30799803968007	4	3.519222715538362
1701	0x18a826b73367170a2fa342ec95168	4040	7	by foot	23.625281457368146	2018-01-01 23:23:19.595504	2018-01-01 23:46:57.112391	0	46	0	0	0	0	0	0	1	0	2.733511957509176	1.0763331560539273	0	2.548627694298359
1702	0x18a826b73367170a2fa342ec95168	40	8	stay at home	13.048126813837598	2018-01-01 23:46:57.112391	2018-01-02 00:00:00.000000	0	46	0	0	0	0	0	0	1	0	1.390186081247524	0.30232207138249384	0	2.544298196535074
1703	0x93d8f88ec9033fa15954b26ffbc5	40	0	stay at home	472.0	2018-01-01 00:00:00.000000	2018-01-01 07:52:00.000000	0	10	0	0	0	0	0	0	1	1	27.841112269197765	219.0167498510224	4	6.039372326876334
1704	0x93d8f88ec9033fa15954b26ffbc5	4039	1	by foot	28.966057767499418	2018-01-01 07:52:00.000000	2018-01-01 08:20:57.963466	0	10	0	0	0	0	0	0	1	1	59.660126744398084	28.8019779615762	4	3.7175286555787848
1705	0x93d8f88ec9033fa15954b26ffbc5	39	2	school	366.867050110718	2018-01-01 08:20:57.963466	2018-01-01 14:27:49.986473	0	10	0	0	0	0	0	0	1	1	39.70655368962561	242.78377036959654	4	6.558052387262892
1706	0x93d8f88ec9033fa15954b26ffbc5	3940	3	by foot	26.966057767499418	2018-01-01 14:27:49.986473	2018-01-01 14:54:47.949939	0	10	0	0	0	0	0	0	1	1	56.31599623879532	25.310340130160576	4	3.6947041128403715
1707	0x93d8f88ec9033fa15954b26ffbc5	40	4	stay at home	545.2008343542832	2018-01-01 14:54:47.949939	2018-01-02 00:00:00.000000	0	10	0	0	0	0	0	0	1	1	13.148062482162722	119.47224392362273	4	4.509766458581506
1708	0x1c9359acaf2d12734350190b89f5a	30	0	stay at home	485.0	2018-01-01 00:00:00.000000	2018-01-01 08:05:00.000000	1	4	0	0	0	0	0	0	0	1	36.33618478268205	293.71749366001325	4	6.348255256991611
1709	0x1c9359acaf2d12734350190b89f5a	3030	1	by foot	11.84272082631577	2018-01-01 08:05:00.000000	2018-01-01 08:16:50.563250	1	4	0	0	0	0	0	0	0	1	76.4413846056534	15.087899624363086	3	2.0305261394087903
1710	0x1c9359acaf2d12734350190b89f5a	30	2	school	380.7347765272368	2018-01-01 08:16:50.563250	2018-01-01 14:37:34.649842	1	4	0	0	0	0	0	0	0	1	34.0710171385198	216.20035160483317	4	4.3825980835099
1711	0x1c9359acaf2d12734350190b89f5a	3030	3	by foot	18.84272082631577	2018-01-01 14:37:34.649842	2018-01-01 14:56:25.213092	1	4	0	0	0	0	0	0	0	1	60.59186764216225	19.028594105438987	3	2.054808243996871
1712	0x1c9359acaf2d12734350190b89f5a	30	4	stay at home	543.5797818201315	2018-01-01 14:56:25.213092	2018-01-02 00:00:00.000001	1	4	0	0	0	0	0	0	0	1	30.815292686585373	279.1761679216262	4	5.907826385359238
1713	0xdb8564bad04f6ef459a158b56417	31	0	stay at home	478.0	2018-01-01 00:00:00.000000	2018-01-01 07:58:00.000000	0	51	0	0	0	0	0	0	0	0	33.09554835970861	263.66120193234525	4	4.47782619089403
1714	0xdb8564bad04f6ef459a158b56417	3139	1	private car	33.11997687331262	2018-01-01 07:58:00.000000	2018-01-01 08:31:07.198612	0	51	0	0	0	0	0	0	0	0	26.357804577485233	14.549497967293409	2	1.0272522642724125
1715	0xdb8564bad04f6ef459a158b56417	39	2	services	471.71341726885555	2018-01-01 08:31:07.198612	2018-01-01 16:22:50.003648	0	51	0	0	0	0	0	0	0	0	39.70655368962561	312.168568815043	4	5.964446391058689
1716	0xdb8564bad04f6ef459a158b56417	3930	3	private car	24.505760414423474	2018-01-01 16:22:50.003648	2018-01-01 16:47:20.349273	0	51	0	0	0	0	0	0	0	0	22.67125855393744	9.259607173603996	1	0.9956338379174265
1717	0xdb8564bad04f6ef459a158b56417	30	4	shopping	240.06820539275634	2018-01-01 16:47:20.349273	2018-01-01 20:47:24.441597	0	51	0	0	0	0	0	0	0	0	26.059217702390683	104.26649379586796	4	1.7456290509304864
1718	0xdb8564bad04f6ef459a158b56417	3031	5	private car	21.145469499732812	2018-01-01 20:47:24.441597	2018-01-01 21:08:33.169767	0	51	0	0	0	0	0	0	0	0	4.65101494381412	1.6391315772870498	0	0.951788214806262
1719	0xdb8564bad04f6ef459a158b56417	31	6	stay at home	171.44717055091928	2018-01-01 21:08:33.169767	2018-01-02 00:00:00.000000	0	51	0	0	0	0	0	0	0	0	2.413661029109731	6.896922568498057	1	0.9818279519866677
1720	0x14f9fcb42daac4abf1b453bb5c3a3	31	0	stay at home	481.0	2018-01-01 00:00:00.000000	2018-01-01 08:01:00.000000	0	25	0	0	0	0	0	0	0	0	33.09554835970861	265.3159793503307	4	4.521832978965901
1721	0x14f9fcb42daac4abf1b453bb5c3a3	3139	1	private car	30.63862441628759	2018-01-01 08:01:00.000000	2018-01-01 08:31:38.317465	0	25	0	0	0	0	0	0	0	0	27.29404542484932	13.937533442884183	2	1.0235437008295822
1722	0x14f9fcb42daac4abf1b453bb5c3a3	39	2	services	466.9955289391046	2018-01-01 08:31:38.317465	2018-01-01 16:18:38.049201	0	25	0	0	0	0	0	0	0	0	39.70655368962561	309.0463840439278	4	5.85539893025529
1723	0x14f9fcb42daac4abf1b453bb5c3a3	3931	3	private car	28.63862441628759	2018-01-01 16:18:38.049201	2018-01-01 16:47:16.366666	0	25	0	0	0	0	0	0	0	0	21.514483356203062	10.269086805812835	2	1.0015915682248016
1724	0x14f9fcb42daac4abf1b453bb5c3a3	31	4	stay at home	102.5742541247636	2018-01-01 16:47:16.366666	2018-01-01 18:29:50.821913	0	25	0	0	0	0	0	0	0	0	26.302469163551745	44.96593593484858	4	1.2295505318910793
1725	0x14f9fcb42daac4abf1b453bb5c3a3	3130	5	private car	20.073055927575272	2018-01-01 18:29:50.821913	2018-01-01 18:49:55.205269	0	25	0	0	0	0	0	0	0	0	20.859937783323037	6.978711629506398	1	0.9823026561739261
1726	0x14f9fcb42daac4abf1b453bb5c3a3	30	6	free time	230.66808051528272	2018-01-01 18:49:55.205269	2018-01-01 22:40:35.290100	0	25	0	0	0	0	0	0	0	0	89.60557373250928	344.4857616058092	4	7.219681591921255
1727	0x14f9fcb42daac4abf1b453bb5c3a3	3031	7	private car	19.073055927575272	2018-01-01 22:40:35.290100	2018-01-01 22:59:39.673456	0	25	0	0	0	0	0	0	0	0	2.4720605959145363	0.7858291667038835	0	0.9470004130542911
1728	0x14f9fcb42daac4abf1b453bb5c3a3	31	8	stay at home	60.338775733123384	2018-01-01 22:59:39.673456	2018-01-02 00:00:00.000000	0	25	0	0	0	0	0	0	0	0	3.0950072674775004	3.112482490078532	0	0.9601121019398767
1729	0x14a6abefd49ad861000f79d93b06a	31	0	stay at home	484.0	2018-01-01 00:00:00.000000	2018-01-01 08:04:00.000000	0	46	0	0	1	0	0	0	0	0	33.09554835970861	266.9707567683161	4	6.06627225309548
1730	0x14a6abefd49ad861000f79d93b06a	3139	1	private car	22.615544771995218	2018-01-01 08:04:00.000000	2018-01-01 08:26:36.932686	0	46	0	0	1	0	0	0	0	0	27.29404542484932	10.28782843857585	2	2.501702513705598
1731	0x14a6abefd49ad861000f79d93b06a	39	2	services	476.330456780214	2018-01-01 08:26:36.932686	2018-01-01 16:22:56.760093	0	46	0	0	1	0	0	0	0	0	39.70655368962561	315.22401426912427	4	7.573128793997508
1732	0x14a6abefd49ad861000f79d93b06a	3931	3	private car	23.615544771995218	2018-01-01 16:22:56.760093	2018-01-01 16:46:33.692779	0	46	0	0	1	0	0	0	0	0	21.514483356203062	8.46793741574599	1	2.4909863785798096
1733	0x14a6abefd49ad861000f79d93b06a	31	4	stay at home	433.4384536757955	2018-01-01 16:46:33.692779	2018-01-02 00:00:00.000000	0	46	0	0	1	0	0	0	0	0	26.302469163551745	190.00835936841938	4	4.397503209375896
1734	0xec333380423505760a14df5361c5	40	0	stay at home	490.0	2018-01-01 00:00:00.000000	2018-01-01 08:10:00.000000	0	31	0	1	1	0	0	0	1	0	27.841112269197765	227.36908353178174	4	8.887707683235297
1735	0xec333380423505760a14df5361c5	4040	1	private car	16.590370731100187	2018-01-01 08:10:00.000000	2018-01-01 08:26:35.422244	0	31	0	1	1	0	0	0	1	0	11.396398737170244	3.1511746674849395	0	6.234631676616244
1736	0xec333380423505760a14df5361c5	40	2	residence	491.5312664677141	2018-01-01 08:26:35.422244	2018-01-01 16:38:07.298232	0	31	0	1	1	0	0	0	1	0	16.90465812680253	138.48613363784972	4	7.411193309653111
1737	0xec333380423505760a14df5361c5	4040	3	private car	21.014851541155128	2018-01-01 16:38:07.298232	2018-01-01 16:59:08.189324	0	31	0	1	1	0	0	0	1	0	8.734110362619036	3.059100543575061	0	6.234109246537486
1738	0xec333380423505760a14df5361c5	40	4	gym	241.49187665790805	2018-01-01 16:59:08.189324	2018-01-01 21:00:37.701923	0	31	0	1	1	0	0	0	1	0	11.354343471404746	45.69969521879998	4	6.509194076941657
1739	0xec333380423505760a14df5361c5	4040	5	private car	27.605222272255315	2018-01-01 21:00:37.701923	2018-01-01 21:28:14.015259	0	31	0	1	1	0	0	0	1	0	0.7449234762302017	0.3427296356192636	0	6.218823730092797
1740	0xec333380423505760a14df5361c5	40	6	stay at home	151.76641232986708	2018-01-01 21:28:14.015259	2018-01-01 23:59:59.999999	0	31	0	1	1	0	0	0	1	0	1.1049698230747993	2.794955096347171	0	6.232612057647787
1741	0x54c1054a1d727375f7c50a80eaff	40	0	stay at home	479.0	2018-01-01 00:00:00.000000	2018-01-01 07:59:00.000000	1	41	0	0	0	0	0	0	0	1	27.841112269197765	222.26487961576217	4	4.506033840180884
1742	0x54c1054a1d727375f7c50a80eaff	4031	1	private car	15.990687242968129	2018-01-01 07:59:00.000000	2018-01-01 08:14:59.441235	1	41	0	0	0	0	0	0	0	1	16.870689299053655	4.496231935907603	0	1.9679960529365244
1743	0x54c1054a1d727375f7c50a80eaff	31	2	services	455.67415199415643	2018-01-01 08:14:59.441235	2018-01-01 15:50:39.890355	1	41	0	0	0	0	0	0	0	1	31.257964414982627	237.39077379767878	4	4.833888158180161
1744	0x54c1054a1d727375f7c50a80eaff	3140	3	private car	20.95911110930227	2018-01-01 15:50:39.890355	2018-01-01 16:11:37.437022	1	41	0	0	0	0	0	0	0	1	13.23374162284344	4.622791017749563	0	1.9687203501448045
1745	0x54c1054a1d727375f7c50a80eaff	40	4	gym	251.68988042547497	2018-01-01 16:11:37.437022	2018-01-01 20:23:18.829848	1	41	0	0	0	0	0	0	0	1	11.354343471404746	47.62955584379388	4	2.2490592588285567
1746	0x54c1054a1d727375f7c50a80eaff	4040	5	private car	27.611848182491777	2018-01-01 20:23:18.829848	2018-01-01 20:50:55.540739	1	41	0	0	0	0	0	0	0	1	3.2846954306249723	1.5116085259356864	0	1.9510711591687322
1747	0x54c1054a1d727375f7c50a80eaff	40	6	stay at home	189.07432104560644	2018-01-01 20:50:55.540739	2018-01-02 00:00:00.000002	1	41	0	0	0	0	0	0	0	1	4.8722982220937086	15.35377463790139	3	2.0321466999900446
1748	0xc1ef3620cec447d9fcd47f0b5931	31	0	stay at home	477.0	2018-01-01 00:00:00.000000	2018-01-01 07:57:00.000000	0	33	0	0	0	0	0	0	0	1	33.09554835970861	263.10960945968344	4	5.463252640887039
1749	0xc1ef3620cec447d9fcd47f0b5931	3131	1	by foot	20.825796716719903	2018-01-01 07:57:00.000000	2018-01-01 08:17:49.547803	0	33	0	0	0	0	0	0	0	1	66.422980395507	23.055191450591668	3	2.080210772128221
1750	0xc1ef3620cec447d9fcd47f0b5931	31	2	services	461.7802502914135	2018-01-01 08:17:49.547803	2018-01-01 15:59:36.362820	0	33	0	0	0	0	0	0	0	1	31.257964414982627	240.5718438525129	4	4.906647530639736
1751	0xc1ef3620cec447d9fcd47f0b5931	3131	3	by foot	20.825796716719903	2018-01-01 15:59:36.362820	2018-01-01 16:20:25.910623	0	33	0	0	0	0	0	0	0	1	51.791794885115294	17.97675653119108	3	2.0482715145358625
1752	0xc1ef3620cec447d9fcd47f0b5931	31	4	stay at home	118.38669703220309	2018-01-01 16:20:25.910623	2018-01-01 18:18:49.112445	0	33	0	0	0	0	0	0	0	1	26.302469163551745	51.897707467737746	4	2.280967242968307
1753	0xc1ef3620cec447d9fcd47f0b5931	3139	5	by foot	23.711998831297	2018-01-01 18:18:49.112445	2018-01-01 18:42:31.832375	0	33	0	0	0	0	0	0	0	1	69.21350675824017	27.3531765226893	4	2.108000758896054
1754	0xc1ef3620cec447d9fcd47f0b5931	39	6	shopping	243.45973857720082	2018-01-01 18:42:31.832375	2018-01-01 22:45:59.416690	0	33	0	0	0	0	0	0	0	1	35.87458259502041	145.56694166916444	4	3.2282145738608947
1755	0xc1ef3620cec447d9fcd47f0b5931	3931	7	by foot	30.711998831297	2018-01-01 22:45:59.416690	2018-01-01 23:16:42.136620	0	33	0	0	0	0	0	0	0	1	5.518990539559199	2.824987183348022	0	1.958482163199864
1756	0xc1ef3620cec447d9fcd47f0b5931	31	8	stay at home	43.2977230031488	2018-01-01 23:16:42.136620	2018-01-02 00:00:00.000000	0	33	0	0	0	0	0	0	0	1	2.859645738359695	2.0636024844438836	0	1.9541788900691963
1757	0x5a26526a0b18ba854e02f47199c4	40	0	stay at home	477.0	2018-01-01 00:00:00.000000	2018-01-01 07:57:00.000000	1	15	0	0	0	0	0	0	0	0	27.841112269197765	221.33684254012223	4	3.4868569373176155
1758	0x5a26526a0b18ba854e02f47199c4	4039	1	private car	25.512317529105488	2018-01-01 07:57:00.000000	2018-01-01 08:22:30.739052	1	15	0	0	0	0	0	0	0	0	20.454900598079345	8.6975319847415	1	0.992331964573477
1759	0x5a26526a0b18ba854e02f47199c4	39	2	school	363.3605650464124	2018-01-01 08:22:30.739052	2018-01-01 14:25:52.372955	1	15	0	0	0	0	0	0	0	0	39.70655368962561	240.46326307846786	4	3.9041413907725837
1760	0x5a26526a0b18ba854e02f47199c4	3940	3	private car	29.512317529105488	2018-01-01 14:25:52.372955	2018-01-01 14:55:23.112007	1	15	0	0	0	0	0	0	0	0	19.308341567586968	9.497231788384216	1	0.9970330499907627
1761	0x5a26526a0b18ba854e02f47199c4	40	4	stay at home	544.6147998953766	2018-01-01 14:55:23.112007	2018-01-02 00:00:00.000001	1	15	0	0	0	0	0	0	0	0	13.148062482162722	119.34382362891598	4	1.908317564601035
1762	0x7377e026da4bed53588dddbc5db5	40	0	stay at home	483.0	2018-01-01 00:00:00.000000	2018-01-01 08:03:00.000000	1	3	0	0	0	0	0	0	1	0	27.841112269197765	224.12095376704204	4	5.144704631487707
1763	0x7377e026da4bed53588dddbc5db5	4039	1	private car	28.418964229412936	2018-01-01 08:03:00.000000	2018-01-01 08:31:25.137854	1	3	0	0	0	0	0	0	1	0	20.96995078767189	9.932404688789951	1	2.5996005914955704
1764	0x7377e026da4bed53588dddbc5db5	39	2	school	358.51718531967	2018-01-01 08:31:25.137854	2018-01-01 14:29:56.168973	1	3	0	0	0	0	0	0	1	0	39.70655368962561	237.25803112581548	4	5.430881617167635
1765	0x7377e026da4bed53588dddbc5db5	3940	3	private car	23.418964229412936	2018-01-01 14:29:56.168973	2018-01-01 14:53:21.306827	1	3	0	0	0	0	0	0	1	0	19.308341567586968	7.536356008343435	1	2.5855453502043098
1766	0x7377e026da4bed53588dddbc5db5	40	4	stay at home	546.6448862215041	2018-01-01 14:53:21.306827	2018-01-02 00:00:00.000000	1	3	0	0	0	0	0	0	1	0	13.148062482162722	119.78868532658447	4	3.5133413858369913
1767	0x12705ec979259828ce84944785b7d	31	0	stay at home	482.0	2018-01-01 00:00:00.000000	2018-01-01 08:02:00.000000	0	25	0	0	0	1	0	0	1	0	33.09554835970861	265.8675718229925	4	13.39109780729727
1768	0x12705ec979259828ce84944785b7d	3131	1	private car	23.477880446494595	2018-01-01 08:02:00.000000	2018-01-01 08:25:28.672827	0	25	0	0	0	1	0	0	1	0	24.044588011525097	9.40859937866339	1	9.851010923351257
1769	0x12705ec979259828ce84944785b7d	31	2	services	469.79498474977197	2018-01-01 08:25:28.672827	2018-01-01 16:15:16.371912	0	25	0	0	0	1	0	0	1	0	31.257964414982627	244.74724859409466	4	12.858749768253363
1770	0x12705ec979259828ce84944785b7d	3140	3	private car	17.700822791543473	2018-01-01 16:15:16.371912	2018-01-01 16:32:58.421279	0	25	0	0	0	1	0	0	1	0	13.233056022956172	3.9039329942152374	0	9.819113519294671
1771	0x12705ec979259828ce84944785b7d	40	4	running	237.58838925157883	2018-01-01 16:32:58.421279	2018-01-01 20:30:33.724634	0	25	0	0	0	1	0	0	1	0	25.474488557638857	100.8740450569532	4	10.565478803196555
1772	0x12705ec979259828ce84944785b7d	4031	5	private car	24.178703238038068	2018-01-01 20:30:33.724634	2018-01-01 20:54:44.446828	0	25	0	0	0	1	0	0	1	0	5.766468130328258	2.323762027580186	0	9.810147109482815
1773	0x12705ec979259828ce84944785b7d	31	6	stay at home	185.25921952257318	2018-01-01 20:54:44.446828	2018-01-01 23:59:59.999999	0	25	0	0	0	1	0	0	1	0	12.234890564546792	37.777104615533894	4	10.032906012343554
1774	0x61703658f93cdb08c2b050a15994	40	0	stay at home	477.0	2018-01-01 00:00:00.000000	2018-01-01 07:57:00.000000	0	56	0	1	1	0	0	0	0	0	27.841112269197765	221.33684254012223	4	7.161156937317616
1775	0x61703658f93cdb08c2b050a15994	4039	1	private car	22.4458702618229	2018-01-01 07:57:00.000000	2018-01-01 08:19:26.752216	0	56	0	1	1	0	0	0	0	0	20.454900598079345	7.6521340840495435	1	4.6605199388271235
1776	0x61703658f93cdb08c2b050a15994	39	2	services	477.78448174382044	2018-01-01 08:19:26.752216	2018-01-01 16:17:13.821121	0	56	0	1	1	0	0	0	0	0	39.70655368962561	316.1862529405159	4	9.7820640373827
1777	0x61703658f93cdb08c2b050a15994	3940	3	private car	19.4458702618229	2018-01-01 16:17:13.821121	2018-01-01 16:36:40.573337	0	56	0	1	1	0	0	0	0	0	17.015537695865927	5.514698974482763	1	4.648140127397747
1778	0x61703658f93cdb08c2b050a15994	40	4	stay at home	443.3237777325338	2018-01-01 16:36:40.573337	2018-01-02 00:00:00.000001	0	56	0	1	1	0	0	0	0	0	12.955597037884903	95.72540369359267	4	5.334000452574687
1779	0x4f2fed5a7840d9486bd434292851	40	0	stay at home	475.0	2018-01-01 00:00:00.000000	2018-01-01 07:55:00.000000	0	13	0	0	0	0	0	0	0	0	27.841112269197765	220.40880546448233	4	3.467784926084089
1780	0x4f2fed5a7840d9486bd434292851	4039	1	private car	32.51817463140722	2018-01-01 07:55:00.000000	2018-01-01 08:27:31.090478	0	13	0	0	0	0	0	0	0	0	20.454900598079345	11.085933828607	2	1.0064385075762747
1781	0x4f2fed5a7840d9486bd434292851	39	2	school	356.2394050932203	2018-01-01 08:27:31.090478	2018-01-01 14:23:45.454784	0	13	0	0	0	0	0	0	0	0	39.70655368962561	235.7506510782373	4	3.7969053291466945
1782	0x4f2fed5a7840d9486bd434292851	3940	3	private car	28.518174631407216	2018-01-01 14:23:45.454784	2018-01-01 14:52:16.545262	0	13	0	0	0	0	0	0	0	0	19.308341567586968	9.177310944455067	1	0.9951497085192513
1783	0x4f2fed5a7840d9486bd434292851	40	4	stay at home	547.7242456439653	2018-01-01 14:52:16.545262	2018-01-02 00:00:00.000001	0	13	0	0	0	0	0	0	0	0	13.148062482162722	120.02521007870497	4	1.916017841906643
1784	0x2afa62ae34a0867a6674b575fbb2	30	0	stay at home	472.0	2018-01-01 00:00:00.000000	2018-01-01 07:52:00.000000	0	76	0	1	1	0	0	0	0	0	36.33618478268205	285.8446536237654	4	8.779409510060168
1785	0x2afa62ae34a0867a6674b575fbb2	3031	1	by foot	20.60127077330178	2018-01-01 07:52:00.000000	2018-01-01 08:12:36.076246	0	76	0	1	1	0	0	0	0	0	70.20198136262357	24.10416711456155	3	4.761228281571216
1786	0x2afa62ae34a0867a6674b575fbb2	31	2	services	476.1444171594052	2018-01-01 08:12:36.076246	2018-01-01 16:08:44.741276	0	76	0	1	1	0	0	0	0	0	31.257964414982627	248.0550874660222	4	7.757600334423062
1787	0x2afa62ae34a0867a6674b575fbb2	3130	3	by foot	18.60127077330178	2018-01-01 16:08:44.741276	2018-01-01 16:27:20.817522	0	76	0	1	1	0	0	0	0	0	55.092265902997426	17.079769259606604	3	4.717029126678582
1788	0x2afa62ae34a0867a6674b575fbb2	30	4	stay at home	120.15961777862914	2018-01-01 16:27:20.817522	2018-01-01 18:27:30.394589	0	76	0	1	1	0	0	0	0	0	29.73423558349706	59.54757304421201	4	5.01450978367578
1789	0x2afa62ae34a0867a6674b575fbb2	3030	5	by foot	16.076681026828915	2018-01-01 18:27:30.394589	2018-01-01 18:43:34.995451	0	76	0	1	1	0	0	0	0	0	63.743802451988316	17.079812990963518	3	4.717029396174378
1790	0x2afa62ae34a0867a6674b575fbb2	30	6	shopping	232.94535835134346	2018-01-01 18:43:34.995451	2018-01-01 22:36:31.716952	0	76	0	1	1	0	0	0	0	0	28.411523378600506	110.30554157892779	4	5.483357064571841
1791	0x2afa62ae34a0867a6674b575fbb2	3030	7	by foot	18.076681026828915	2018-01-01 22:36:31.716952	2018-01-01 22:54:36.317814	0	76	0	1	1	0	0	0	0	0	8.33466502888091	2.5110513532091	0	4.631005481711042
1792	0x2afa62ae34a0867a6674b575fbb2	30	8	stay at home	65.39470311036075	2018-01-01 22:54:36.317814	2018-01-02 00:00:00.000001	0	76	0	1	1	0	0	0	0	0	4.238772500402292	4.61988782026949	0	4.643003729083302
1793	0x9d67aff360c3bf2cc75873064087	40	0	stay at home	474.0	2018-01-01 00:00:00.000000	2018-01-01 07:54:00.000000	1	7	1	0	0	0	0	0	0	0	27.841112269197765	219.94478692666235	4	4.4582880754168706
1794	0x9d67aff360c3bf2cc75873064087	4030	1	private car	22.268729084737807	2018-01-01 07:54:00.000000	2018-01-01 08:16:16.123745	1	7	1	0	0	0	0	0	0	0	18.166346773493622	6.742357579305503	1	1.9809314822018895
1795	0x9d67aff360c3bf2cc75873064087	30	2	school	358.86759828594614	2018-01-01 08:16:16.123745	2018-01-01 14:15:08.179642	1	7	1	0	0	0	0	0	0	0	34.0710171385198	203.78306819433183	4	4.143252000796655
1796	0x9d67aff360c3bf2cc75873064087	3040	3	private car	31.268729084737807	2018-01-01 14:15:08.179642	2018-01-01 14:46:24.303387	1	7	1	0	0	0	0	0	0	0	14.819108483847671	7.722911474312875	1	1.986632555373058
1797	0x9d67aff360c3bf2cc75873064087	40	4	stay at home	553.5949435445782	2018-01-01 14:46:24.303387	2018-01-02 00:00:00.000000	1	7	1	0	0	0	0	0	0	0	13.148062482162722	121.3116817922243	4	2.930640936798545
1798	0xd9f1e402c1795ecc81c1091e9e2a	39	0	stay at home	476.0	2018-01-01 00:00:00.000000	2018-01-01 07:56:00.000000	1	34	0	0	0	0	0	0	0	0	43.00945865602414	341.20837200445817	4	7.0811865009609996
1799	0xd9f1e402c1795ecc81c1091e9e2a	3939	1	private car	20.88243244971038	2018-01-01 07:56:00.000000	2018-01-01 08:16:52.945947	1	34	0	0	0	0	0	0	0	0	29.942015876510922	10.421035399156585	2	1.002491417644691
1800	0xd9f1e402c1795ecc81c1091e9e2a	39	2	services	475.07603696342676	2018-01-01 08:16:52.945947	2018-01-01 16:11:57.508165	1	34	0	0	0	0	0	0	0	0	39.70655368962561	314.3938694723811	4	6.04340605007715
1801	0xd9f1e402c1795ecc81c1091e9e2a	3939	3	private car	17.56635167179899	2018-01-01 16:11:57.508165	2018-01-01 16:29:31.489265	1	34	0	0	0	0	0	0	0	0	25.29696502911282	7.406256398843277	1	0.9847878667764797
1802	0xd9f1e402c1795ecc81c1091e9e2a	39	4	free time	248.06317895495087	2018-01-01 16:29:31.489265	2018-01-01 20:37:35.280002	1	34	0	0	0	0	0	0	0	0	103.71755661936255	428.80844680731974	4	11.88358362795345
1803	0xd9f1e402c1795ecc81c1091e9e2a	3939	5	private car	18.440776363525625	2018-01-01 20:37:35.280002	2018-01-01 20:56:01.726584	1	34	0	0	0	0	0	0	0	0	6.909196208202705	2.1235157021197555	0	0.9545168123444034
1804	0xd9f1e402c1795ecc81c1091e9e2a	39	6	stay at home	183.97122359658738	2018-01-01 20:56:01.726584	2018-01-02 00:00:00.000000	1	34	0	0	0	0	0	0	0	0	10.248641042167346	31.42425054549552	4	1.1349826003456023
1805	0x1adc373b45adc1b2e11c4f73ac89a	31	0	stay at home	481.0	2018-01-01 00:00:00.000000	2018-01-01 08:01:00.000000	0	25	1	1	1	0	0	0	0	0	33.09554835970861	265.3159793503307	4	9.1961329789659
1806	0x1adc373b45adc1b2e11c4f73ac89a	3139	1	private car	22.73501737026335	2018-01-01 08:01:00.000000	2018-01-01 08:23:44.101042	0	25	1	1	1	0	0	0	0	0	27.29404542484932	10.342176613978436	2	5.676324309943084
1807	0x1adc373b45adc1b2e11c4f73ac89a	39	2	services	475.4633200366449	2018-01-01 08:23:44.101042	2018-01-01 16:19:11.900244	0	25	1	1	1	0	0	0	0	0	39.70655368962561	314.6501640747114	4	10.726866940121184
1808	0x1adc373b45adc1b2e11c4f73ac89a	3931	3	private car	23.73501737026335	2018-01-01 16:19:11.900244	2018-01-01 16:42:56.001286	0	25	1	1	1	0	0	0	0	0	21.514483356203062	8.51077726952869	1	5.665537311779861
1809	0x1adc373b45adc1b2e11c4f73ac89a	31	4	stay at home	122.59609125157084	2018-01-01 16:42:56.001286	2018-01-01 18:45:31.766761	0	25	1	1	1	0	0	0	0	0	26.302469163551745	53.74299849527363	4	5.9693135016828425
1810	0x1adc373b45adc1b2e11c4f73ac89a	3131	5	private car	21.262279764740093	2018-01-01 18:45:31.766761	2018-01-01 19:06:47.503547	0	25	1	1	1	0	0	0	0	0	20.258000120872342	7.178854434068773	1	5.657765254402976
1811	0x1adc373b45adc1b2e11c4f73ac89a	31	6	free time	237.4632692660933	2018-01-01 19:06:47.503547	2018-01-01 23:04:15.299703	0	25	1	1	1	0	0	0	0	0	84.66968490041354	335.0990030697029	4	11.504371268411473
1812	0x1adc373b45adc1b2e11c4f73ac89a	3131	7	private car	17.262279764740093	2018-01-01 23:04:15.299703	2018-01-01 23:21:31.036489	0	25	1	1	1	0	0	0	0	0	1.9278510595683336	0.5546517389169865	0	5.620007449060152
1813	0x1adc373b45adc1b2e11c4f73ac89a	31	8	stay at home	38.48272517568398	2018-01-01 23:21:31.036489	2018-01-02 00:00:00.000000	0	25	1	1	1	0	0	0	0	0	2.859645738359695	1.8341160174852007	0	5.627185647805895
1814	0xdeedeb97af33e27f90abef2e3e26	40	0	stay at home	485.0	2018-01-01 00:00:00.000000	2018-01-01 08:05:00.000000	1	37	0	0	0	0	0	0	0	0	27.841112269197765	225.04899084268195	4	3.5641996832259957
1815	0xdeedeb97af33e27f90abef2e3e26	4031	1	private car	24.59187846308853	2018-01-01 08:05:00.000000	2018-01-01 08:29:35.512708	1	37	0	0	0	0	0	0	0	0	17.72049337434767	7.2630036561320575	1	0.983954474854174
1816	0xdeedeb97af33e27f90abef2e3e26	31	2	services	480.3278961376295	2018-01-01 08:29:35.512708	2018-01-01 16:29:55.186476	1	37	0	0	0	0	0	0	0	0	31.257964414982627	250.2345380832249	4	4.136235687847685
1817	0xdeedeb97af33e27f90abef2e3e26	3140	3	private car	17.38421737002513	2018-01-01 16:29:55.186476	2018-01-01 16:47:18.239518	1	37	0	0	0	0	0	0	0	0	13.233056022956172	3.834105372879839	0	0.964215523517734
1818	0xdeedeb97af33e27f90abef2e3e26	40	4	running	249.96543352114261	2018-01-01 16:47:18.239518	2018-01-01 20:57:16.165529	1	37	0	0	0	0	0	0	0	0	25.474488557638857	106.12902626732641	4	1.764950324517503
1819	0xdeedeb97af33e27f90abef2e3e26	4040	5	private car	24.664952310799872	2018-01-01 20:57:16.165529	2018-01-01 21:21:56.062668	1	37	0	0	0	0	0	0	0	0	2.0148094534275867	0.8282529847356697	0	0.9472378792779873
1820	0xdeedeb97af33e27f90abef2e3e26	40	6	stay at home	158.06562219731427	2018-01-01 21:21:56.062668	2018-01-02 00:00:00.000000	1	37	0	0	0	0	0	0	0	0	1.1049698230747993	2.910962376559574	0	0.9589693045739113
1821	0x3d36dcf825f299d2c93362c11e44	39	0	stay at home	472.0	2018-01-01 00:00:00.000000	2018-01-01 07:52:00.000000	1	33	0	0	0	0	0	0	0	0	43.00945865602414	338.3410747607232	4	6.962201639473389
1822	0x3d36dcf825f299d2c93362c11e44	3940	1	by foot	29.194073584234303	2018-01-01 07:52:00.000000	2018-01-01 08:21:11.644415	1	33	0	0	0	0	0	0	0	0	59.660126744398084	29.028702170345046	4	1.1190270806837699
1823	0x3d36dcf825f299d2c93362c11e44	40	2	residence	489.59288470476736	2018-01-01 08:21:11.644415	2018-01-01 16:30:47.217497	1	33	0	0	0	0	0	0	0	0	16.90465812680253	137.940005620819	4	2.1300073559628165
1824	0x3d36dcf825f299d2c93362c11e44	4040	3	by foot	24.088592204102966	2018-01-01 16:30:47.217497	2018-01-01 16:54:52.533029	1	33	0	0	0	0	0	0	0	0	25.474488557638857	10.227409441217493	2	1.0013448933566294
1825	0x3d36dcf825f299d2c93362c11e44	40	4	running	237.09202422427046	2018-01-01 16:54:52.533029	2018-01-01 20:51:58.054482	1	33	0	0	0	0	0	0	0	0	25.474488557638857	100.66330097014354	4	1.7088491098231138
1826	0x3d36dcf825f299d2c93362c11e44	4039	5	by foot	21.6136516578365	2018-01-01 20:51:58.054482	2018-01-01 21:13:34.873581	1	33	0	0	0	0	0	0	0	0	9.657974380336691	3.479068232948443	0	0.9621944606050556
1827	0x3d36dcf825f299d2c93362c11e44	39	6	stay at home	166.4187736247884	2018-01-01 21:13:34.873581	2018-01-01 23:59:59.999998	1	33	0	0	0	0	0	0	0	0	3.4211702235205004	9.489115882665415	1	0.9969852284446196
1828	0xe0415dd1cac811e32a2f0c1cdd7	40	0	stay at home	477.0	2018-01-01 00:00:00.000000	2018-01-01 07:57:00.000000	0	10	1	0	0	0	0	0	0	0	27.841112269197765	221.33684254012223	4	4.486856937317615
1829	0xe0415dd1cac811e32a2f0c1cdd7	4039	1	by foot	29.083960899550622	2018-01-01 07:57:00.000000	2018-01-01 08:26:05.037654	0	10	1	0	0	0	0	0	0	0	59.660126744398084	28.91921322493847	4	2.118303215237206
1830	0xe0415dd1cac811e32a2f0c1cdd7	39	2	school	351.9038121331562	2018-01-01 08:26:05.037654	2018-01-01 14:17:59.266382	0	10	1	0	0	0	0	0	0	0	39.70655368962561	232.88146016748482	4	4.733064318865125
1831	0xe0415dd1cac811e32a2f0c1cdd7	3940	3	by foot	30.083960899550622	2018-01-01 14:17:59.266382	2018-01-01 14:48:04.304036	0	10	1	0	0	0	0	0	0	0	56.31599623879532	28.236803814452635	4	2.1138021366825375
1832	0xe0415dd1cac811e32a2f0c1cdd7	40	4	stay at home	551.9282660677425	2018-01-01 14:48:04.304036	2018-01-02 00:00:00.000000	0	10	1	0	0	0	0	0	0	0	13.148062482162722	120.94645546550682	4	2.9264781665541584
1833	0x1bf1f9bc3abe62fa796b5e96e6bea	40	0	stay at home	480.0	2018-01-01 00:00:00.000000	2018-01-01 08:00:00.000000	1	56	0	0	1	0	0	0	1	1	27.841112269197765	222.72889815358212	4	7.615661806124814
1834	0x1bf1f9bc3abe62fa796b5e96e6bea	4039	1	private car	25.539238127716203	2018-01-01 08:00:00.000000	2018-01-01 08:25:32.354288	1	56	0	0	1	0	0	0	1	1	20.96995078767189	8.92594277821404	1	5.093672425768098
1835	0x1bf1f9bc3abe62fa796b5e96e6bea	39	2	services	446.56028060216113	2018-01-01 08:25:32.354288	2018-01-01 15:52:05.971124	1	56	0	0	1	0	0	0	1	1	39.70655368962561	295.5228292897331	4	9.505624151444966
1836	0x1bf1f9bc3abe62fa796b5e96e6bea	3940	3	private car	22.539238127716203	2018-01-01 15:52:05.971124	2018-01-01 16:14:38.325412	1	56	0	0	1	0	0	0	1	1	16.73039072062907	6.284837673699869	1	5.078282682453301
1837	0x1bf1f9bc3abe62fa796b5e96e6bea	40	4	stay at home	465.36124314240647	2018-01-01 16:14:38.325412	2018-01-02 00:00:00.000001	1	56	0	0	1	0	0	0	1	1	12.955597037884903	100.48387905336996	4	5.807038034761776
1838	0x16283fbf7b498fb179505c16e3920	31	0	stay at home	482.0	2018-01-01 00:00:00.000000	2018-01-01 08:02:00.000000	0	16	0	0	0	0	0	0	0	0	33.09554835970861	265.8675718229925	4	4.536597807297269
1839	0x16283fbf7b498fb179505c16e3920	3139	1	private car	26.608096114902025	2018-01-01 08:02:00.000000	2018-01-01 08:28:36.485767	0	16	0	0	0	0	0	0	0	0	27.29404542484932	12.10404306714821	2	1.0125125292874142
1840	0x16283fbf7b498fb179505c16e3920	39	2	school	352.9740153715904	2018-01-01 08:28:36.485767	2018-01-01 14:21:34.926689	0	16	0	0	0	0	0	0	0	0	39.70655368962561	233.58969487324646	4	3.7487224303686224
1841	0x16283fbf7b498fb179505c16e3920	3931	3	private car	28.608096114902025	2018-01-01 14:21:34.926689	2018-01-01 14:50:11.412456	0	16	0	0	0	0	0	0	0	0	22.93837701653772	10.937054906816178	2	1.0055533575378688
1842	0x16283fbf7b498fb179505c16e3920	31	4	stay at home	549.8097923986056	2018-01-01 14:50:11.412456	2018-01-02 00:00:00.000000	0	16	0	0	0	0	0	0	0	0	23.917167647383298	219.16488298284096	4	3.442384701617122
1843	0x17f37cedfdc51c3eba668e9d1b255	31	0	stay at home	490.0	2018-01-01 00:00:00.000000	2018-01-01 08:10:00.000000	1	33	0	0	0	0	0	0	0	0	33.09554835970861	270.28031160428696	4	4.656465302693371
1844	0x17f37cedfdc51c3eba668e9d1b255	3139	1	private car	34.28898247192857	2018-01-01 08:10:00.000000	2018-01-01 08:44:17.338948	1	33	0	0	0	0	0	0	0	0	27.29404542484932	15.598084086011342	3	1.0336380608523894
1845	0x17f37cedfdc51c3eba668e9d1b255	39	2	industry	473.07677480036665	2018-01-01 08:44:17.338948	2018-01-01 16:37:21.945436	1	33	0	0	0	0	0	0	0	0	39.70655368962561	313.070805965428	4	5.996335083922571
1846	0x17f37cedfdc51c3eba668e9d1b255	3931	3	private car	36.28898247192857	2018-01-01 16:37:21.945436	2018-01-01 17:13:39.284384	1	33	0	0	0	0	0	0	0	0	22.465580628671898	13.587551027592877	2	1.0214287950422627
1847	0x17f37cedfdc51c3eba668e9d1b255	31	4	stay at home	406.3452602557761	2018-01-01 17:13:39.284384	2018-01-01 23:59:59.999999	1	33	0	0	0	0	0	0	0	0	30.177676154845706	204.37592785092178	4	3.154284645756994
1848	0x133b3d2b9b025a63455d1fed7a6bd	31	0	stay at home	470.0	2018-01-01 00:00:00.000000	2018-01-01 07:50:00.000000	1	28	0	0	0	0	0	0	0	0	33.09554835970861	259.2484621510508	4	4.362557252884105
1849	0x133b3d2b9b025a63455d1fed7a6bd	3139	1	by foot	25.163292013489702	2018-01-01 07:50:00.000000	2018-01-01 08:15:09.797521	1	28	0	0	0	0	0	0	0	0	76.87693001766527	32.24127731891872	4	1.1404762621223992
1850	0x133b3d2b9b025a63455d1fed7a6bd	39	2	services	475.48904750613474	2018-01-01 08:15:09.797521	2018-01-01 16:10:39.140371	1	28	0	0	0	0	0	0	0	0	39.70655368962561	314.6671898938547	4	6.05317599573159
1851	0x133b3d2b9b025a63455d1fed7a6bd	3931	3	by foot	17.163292013489702	2018-01-01 16:10:39.140371	2018-01-01 16:27:48.937892	1	28	0	0	0	0	0	0	0	0	62.75057645559227	17.950107795369025	3	1.0481064310320325
1852	0x133b3d2b9b025a63455d1fed7a6bd	31	4	stay at home	117.32587786074919	2018-01-01 16:27:48.937892	2018-01-01 18:25:08.490564	1	28	0	0	0	0	0	0	0	0	26.302469163551745	51.432671408649895	4	1.27745151331747
1853	0x133b3d2b9b025a63455d1fed7a6bd	3130	5	by foot	13.837592173976528	2018-01-01 18:25:08.490564	2018-01-01 18:38:58.746094	1	28	0	0	0	0	0	0	0	0	60.841485201358864	14.031660991257203	2	1.024113250259247
1854	0x133b3d2b9b025a63455d1fed7a6bd	30	6	shopping	231.99152228956947	2018-01-01 18:38:58.746094	2018-01-01 22:30:58.237431	1	28	0	0	0	0	0	0	0	0	28.411523378600506	109.8538759861204	4	1.8042345089703669
1855	0x133b3d2b9b025a63455d1fed7a6bd	3031	7	by foot	13.837592173976528	2018-01-01 22:30:58.237431	2018-01-01 22:44:48.492961	1	28	0	0	0	0	0	0	0	0	7.210176738084064	1.662858086731661	0	0.951921687401373
1856	0x133b3d2b9b025a63455d1fed7a6bd	31	8	stay at home	75.19178396861412	2018-01-01 22:44:48.492961	2018-01-01 23:59:59.999999	1	28	0	0	0	0	0	0	0	0	3.0950072674775004	3.8786519639576484	0	0.964469406297677
1857	0x17a62f739365e24d25c3c1b303315	39	0	stay at home	486.0	2018-01-01 00:00:00.000000	2018-01-01 08:06:00.000000	0	27	0	1	1	0	0	0	0	0	43.00945865602414	348.3766151137955	4	11.061921249005954
1858	0x17a62f739365e24d25c3c1b303315	3939	1	private car	14.503937124607273	2018-01-01 08:06:00.000000	2018-01-01 08:20:30.236227	0	27	0	1	1	0	0	0	0	0	30.543502838173538	7.383350745502213	1	4.65895456269144
1859	0x17a62f739365e24d25c3c1b303315	39	2	services	481.96602574564133	2018-01-01 08:20:30.236227	2018-01-01 16:22:28.197772	0	27	0	1	1	0	0	0	0	0	39.70655368962561	318.9534979640797	4	9.882774247772499
1860	0x17a62f739365e24d25c3c1b303315	3939	3	private car	16.503937124607273	2018-01-01 16:22:28.197772	2018-01-01 16:38:58.433999	0	27	0	1	1	0	0	0	0	0	25.29696502911282	6.958325338064449	1	4.656484312549609
1861	0x17a62f739365e24d25c3c1b303315	39	4	stay at home	441.02610000514414	2018-01-01 16:38:58.433999	2018-01-01 23:59:59.999999	0	27	0	1	1	0	0	0	0	0	37.52383145985068	275.8164840998047	4	8.48563898688366
1862	0x345206ad2f7e9cf03305dbbf2d81	31	0	stay at home	470.0	2018-01-01 00:00:00.000000	2018-01-01 07:50:00.000000	1	53	0	0	0	0	1	0	0	0	33.09554835970861	259.2484621510508	4	30.603757252884105
1863	0x345206ad2f7e9cf03305dbbf2d81	3139	1	private car	31.090794507898476	2018-01-01 07:50:00.000000	2018-01-01 08:21:05.447670	1	53	0	0	0	0	1	0	0	0	26.357804577485233	13.658084763298987	2	27.263054670865248
1864	0x345206ad2f7e9cf03305dbbf2d81	39	2	services	478.42036342254863	2018-01-01 08:21:05.447670	2018-01-01 16:19:30.669475	1	53	0	0	0	0	1	0	0	0	39.70655368962561	316.60706410746036	4	32.364172914230195
1865	0x345206ad2f7e9cf03305dbbf2d81	3931	3	private car	27.090794507898476	2018-01-01 16:19:30.669475	2018-01-01 16:46:36.117145	1	53	0	0	0	0	1	0	0	0	21.514483356203062	9.714074125774985	1	27.23951160502851
1866	0x345206ad2f7e9cf03305dbbf2d81	31	4	stay at home	433.3980475616544	2018-01-01 16:46:36.117145	2018-01-01 23:59:59.999999	1	53	0	0	0	0	1	0	0	0	26.302469163551745	189.9906463588991	4	29.138399903355378
1867	0x6cfabfc5faa7eeed7b760f514f2d	39	0	stay at home	481.0	2018-01-01 00:00:00.000000	2018-01-01 08:01:00.000000	1	4	0	0	0	0	0	0	0	0	43.00945865602414	344.79249355912685	4	7.232781198313248
1868	0x6cfabfc5faa7eeed7b760f514f2d	3939	1	by foot	17.345760377320573	2018-01-01 08:01:00.000000	2018-01-01 08:18:20.745623	1	4	0	0	0	0	0	0	0	0	89.08521661133949	25.754180341699882	4	1.0975793958595597
1869	0x6cfabfc5faa7eeed7b760f514f2d	39	2	school	351.55374906653907	2018-01-01 08:18:20.745623	2018-01-01 14:09:53.970567	1	4	0	0	0	0	0	0	0	0	39.70655368962561	232.6497968683284	4	3.727956765398783
1870	0x6cfabfc5faa7eeed7b760f514f2d	3939	3	by foot	16.345760377320573	2018-01-01 14:09:53.970567	2018-01-01 14:26:14.716190	1	4	0	0	0	0	0	0	0	0	86.77906063064148	23.641162180623986	3	1.0839581209785094
1871	0x6cfabfc5faa7eeed7b760f514f2d	39	4	stay at home	573.7547301788197	2018-01-01 14:26:14.716190	2018-01-02 00:00:00.000001	1	4	0	0	0	0	0	0	0	0	44.13335083501195	422.0286466704912	4	11.416838212305429
1872	0x389824f94acfad29835539d0c408	31	0	stay at home	489.0	2018-01-01 00:00:00.000000	2018-01-01 08:09:00.000000	1	51	0	0	0	0	0	0	0	0	33.09554835970861	269.72871913162516	4	4.64131035315946
1873	0x389824f94acfad29835539d0c408	3139	1	private car	25.67702931014719	2018-01-01 08:09:00.000000	2018-01-01 08:34:40.621759	1	51	0	0	0	0	0	0	0	0	27.29404542484932	11.680500072772412	2	1.0099812389969334
1874	0x389824f94acfad29835539d0c408	39	2	services	461.7699162309783	2018-01-01 08:34:40.621759	2018-01-01 16:16:26.816733	1	51	0	0	0	0	0	0	0	0	39.70655368962561	305.5881995179877	4	5.736941675267115
1875	0x389824f94acfad29835539d0c408	3930	3	private car	14.505760414423474	2018-01-01 16:16:26.816733	2018-01-01 16:30:57.162358	1	51	0	0	0	0	0	0	0	0	22.67125855393744	5.4810640812810885	1	0.9736465645355098
1876	0x389824f94acfad29835539d0c408	30	4	shopping	242.9458915867992	2018-01-01 16:30:57.162358	2018-01-01 20:33:53.915853	1	51	0	0	0	0	0	0	0	0	26.059217702390683	105.51633131269675	4	1.7585709483355134
1877	0x389824f94acfad29835539d0c408	3031	5	private car	27.39875395507481	2018-01-01 20:33:53.915853	2018-01-01 21:01:17.841090	1	51	0	0	0	0	0	0	0	0	4.65101494381412	2.123866901448986	0	0.9545187935301351
1878	0x389824f94acfad29835539d0c408	31	6	stay at home	178.70264850257695	2018-01-01 21:01:17.841090	2018-01-02 00:00:00.000000	1	51	0	0	0	0	0	0	0	0	2.413661029109731	7.188793641489406	1	0.9835230255527821
1879	0x14c2a3dc911edd3e3bbe3216da05e	39	0	stay at home	484.0	2018-01-01 00:00:00.000000	2018-01-01 08:04:00.000000	1	6	0	0	0	0	0	0	0	0	43.00945865602414	346.942966491928	4	7.3252913727899385
1880	0x14c2a3dc911edd3e3bbe3216da05e	3939	1	private car	22.07408647009433	2018-01-01 08:04:00.000000	2018-01-01 08:26:04.445188	1	6	0	0	0	0	0	0	0	0	30.543502838173538	11.236998712490237	2	1.007337450522988
1881	0x14c2a3dc911edd3e3bbe3216da05e	39	2	school	374.86935889983795	2018-01-01 08:26:04.445188	2018-01-01 14:40:56.606722	1	6	0	0	0	0	0	0	0	0	39.70655368962561	248.0795054291991	4	4.083889638677625
1882	0x14c2a3dc911edd3e3bbe3216da05e	3939	3	private car	24.07408647009433	2018-01-01 14:40:56.606722	2018-01-01 15:05:01.051910	1	6	0	0	0	0	0	0	0	0	26.97841289259293	10.824677413369832	2	1.0048857400076758
1883	0x14c2a3dc911edd3e3bbe3216da05e	39	4	stay at home	534.9824681599733	2018-01-01 15:05:01.051910	2018-01-02 00:00:00.000000	1	6	0	0	0	0	0	0	0	0	35.90260741301375	320.12109211987746	4	6.2514638631559
1884	0x105f950194d4225a4a495a14dd1af	31	0	stay at home	477.0	2018-01-01 00:00:00.000000	2018-01-01 07:57:00.000000	0	61	0	0	0	0	0	0	0	0	33.09554835970861	263.10960945968344	4	4.463252640887039
1885	0x105f950194d4225a4a495a14dd1af	3139	1	private car	16.958537198422466	2018-01-01 07:57:00.000000	2018-01-01 08:13:57.512232	0	61	0	0	0	0	0	0	0	0	26.357804577485233	7.449830156600554	1	0.9850415028993602
1886	0x105f950194d4225a4a495a14dd1af	39	2	services	497.4506721814653	2018-01-01 08:13:57.512232	2018-01-01 16:31:24.552563	0	61	0	0	0	0	0	0	0	0	39.70655368962561	329.2008637152283	4	6.596090364893223
1887	0x105f950194d4225a4a495a14dd1af	3931	3	private car	16.958537198422466	2018-01-01 16:31:24.552563	2018-01-01 16:48:22.064795	0	61	0	0	0	0	0	0	0	0	21.514483356203062	6.080902771683511	1	0.9771043123548592
1888	0x105f950194d4225a4a495a14dd1af	31	4	stay at home	121.530368642756	2018-01-01 16:48:22.064795	2018-01-01 18:49:53.886914	0	61	0	0	0	0	0	0	0	0	26.302469163551745	53.27581289435276	4	1.2914428144879637
1889	0x105f950194d4225a4a495a14dd1af	3130	5	private car	15.028982413889988	2018-01-01 18:49:53.886914	2018-01-01 19:04:55.625859	0	61	0	0	0	0	0	0	0	0	21.387925797109386	5.357312677905683	1	0.972934728214458
1890	0x105f950194d4225a4a495a14dd1af	30	6	free time	233.54356412060415	2018-01-01 19:04:55.625859	2018-01-01 22:58:28.239706	0	61	0	0	0	0	0	0	0	0	95.04080834893142	369.93615197854524	4	8.39152827459519
1891	0x105f950194d4225a4a495a14dd1af	3031	7	private car	16.028982413889988	2018-01-01 22:58:28.239706	2018-01-01 23:14:29.978651	0	61	0	0	0	0	0	0	0	0	2.312196433821255	0.6177025995863341	0	0.9460599142471814
1892	0x105f950194d4225a4a495a14dd1af	31	8	stay at home	45.50035583054955	2018-01-01 23:14:29.978651	2018-01-02 00:00:00.000001	0	61	0	0	0	0	0	0	0	0	2.859645738359695	2.1685816440780123	0	0.9547710719402609
1893	0x10ede727005c5cee0c507d08e3c60	40	0	stay at home	477.0	2018-01-01 00:00:00.000000	2018-01-01 07:57:00.000000	1	46	0	0	1	0	0	0	0	1	27.841112269197765	221.33684254012223	4	5.986856937317615
1894	0x10ede727005c5cee0c507d08e3c60	4039	1	private car	30.6967575996329	2018-01-01 07:57:00.000000	2018-01-01 08:27:41.805456	1	46	0	0	1	0	0	0	0	1	20.454900598079345	10.464985423063794	2	3.5027518432389773
1895	0x10ede727005c5cee0c507d08e3c60	39	2	services	485.52575981979146	2018-01-01 08:27:41.805456	2018-01-01 16:33:13.351045	1	46	0	0	1	0	0	0	0	1	39.70655368962561	321.30924416634696	4	8.795515994137784
1896	0x10ede727005c5cee0c507d08e3c60	3939	3	private car	20.56635167179899	2018-01-01 16:33:13.351045	2018-01-01 16:53:47.332145	1	46	0	0	1	0	0	0	0	1	25.29696502911282	8.671104650298917	1	3.492176988766031
1897	0x10ede727005c5cee0c507d08e3c60	39	4	free time	237.27285627945906	2018-01-01 16:53:47.332145	2018-01-01 20:51:03.703522	1	46	0	0	1	0	0	0	0	1	103.71755661936255	410.1560150900445	4	13.143209138316603
1898	0x10ede727005c5cee0c507d08e3c60	3940	5	private car	28.301830195531704	2018-01-01 20:51:03.703522	2018-01-01 21:19:21.813334	1	46	0	0	1	0	0	0	0	1	3.311305501829723	1.561933433971912	0	3.45135406901875
1899	0x10ede727005c5cee0c507d08e3c60	40	6	stay at home	160.63644443378598	2018-01-01 21:19:21.813334	2018-01-02 00:00:00.000000	1	46	0	0	1	0	0	0	0	1	1.1049698230747993	2.958307059756089	0	3.459237668515934
1900	0x8e0ecbac0021729ce6b06bb5cc77	31	0	stay at home	487.0	2018-01-01 00:00:00.000000	2018-01-01 08:07:00.000000	0	26	0	0	0	0	0	0	1	0	33.09554835970861	268.62553418630154	4	6.211148263631369
1901	0x8e0ecbac0021729ce6b06bb5cc77	3139	1	private car	30.820535733456204	2018-01-01 08:07:00.000000	2018-01-01 08:37:49.232144	0	26	0	0	0	0	0	0	1	0	27.29404542484932	14.020285038785756	2	2.624044399515523
1902	0x8e0ecbac0021729ce6b06bb5cc77	39	2	industry	483.54324246522555	2018-01-01 08:37:49.232144	2018-01-01 16:41:21.826692	0	26	0	0	0	0	0	0	1	0	39.70655368962561	319.9972619700189	4	7.846890489371802
1903	0x8e0ecbac0021729ce6b06bb5cc77	3939	3	private car	22.107694917463096	2018-01-01 16:41:21.826692	2018-01-01 17:03:28.288387	0	26	0	0	0	0	0	0	1	0	25.8929100264233	9.540542589824794	1	2.5972882900515706
1904	0x8e0ecbac0021729ce6b06bb5cc77	39	4	shopping	239.81880632088132	2018-01-01 17:03:28.288387	2018-01-01 21:03:17.416766	0	26	0	0	0	0	0	0	1	0	34.43551153085393	137.63805450630556	4	3.726209681163236
1905	0x8e0ecbac0021729ce6b06bb5cc77	3931	5	private car	29.733022475037508	2018-01-01 21:03:17.416766	2018-01-01 21:33:01.398115	0	26	0	0	0	0	0	0	1	0	1.9667970514483926	0.974647015575876	0	2.548057773438888
1906	0x8e0ecbac0021729ce6b06bb5cc77	31	6	stay at home	146.97669808793626	2018-01-01 21:33:01.398115	2018-01-02 00:00:00.000000	0	26	0	0	0	0	0	0	1	0	2.413661029109731	5.912532139367974	1	2.576132508326701
1907	0x1cf3a431b220ee0087110d75bf5d9	40	0	stay at home	475.0	2018-01-01 00:00:00.000000	2018-01-01 07:55:00.000000	1	11	0	0	0	0	0	0	0	0	27.841112269197765	220.40880546448233	4	3.467784926084089
1908	0x1cf3a431b220ee0087110d75bf5d9	4039	1	private car	19.407438933725395	2018-01-01 07:55:00.000000	2018-01-01 08:14:24.446336	1	11	0	0	0	0	0	0	0	0	20.454900598079345	6.616287237544132	1	0.980200886180181
1909	0x1cf3a431b220ee0087110d75bf5d9	39	2	school	372.2905403196225	2018-01-01 08:14:24.446336	2018-01-01 14:26:41.878755	1	11	0	0	0	0	0	0	0	0	39.70655368962561	246.37290545568027	4	4.042906529283376
1910	0x1cf3a431b220ee0087110d75bf5d9	3940	3	private car	25.407438933725395	2018-01-01 14:26:41.878755	2018-01-01 14:52:06.325091	1	11	0	0	0	0	0	0	0	0	19.308341567586968	8.176258488166292	1	0.9892795655448646
1911	0x1cf3a431b220ee0087110d75bf5d9	40	4	stay at home	547.8945818129266	2018-01-01 14:52:06.325091	2018-01-02 00:00:00.000000	1	11	0	0	0	0	0	0	0	0	13.148062482162722	120.06253658857958	4	1.9164405614408988
1912	0x140ef5f68ce91b3a9c3b0274c58fc	40	0	stay at home	485.0	2018-01-01 00:00:00.000000	2018-01-01 08:05:00.000000	1	46	1	0	0	0	0	0	0	0	27.841112269197765	225.04899084268195	4	4.564199683225995
1913	0x140ef5f68ce91b3a9c3b0274c58fc	4031	1	private car	25.09921586564377	2018-01-01 08:05:00.000000	2018-01-01 08:30:05.952952	1	46	1	0	0	0	0	0	0	0	17.72049337434767	7.412841474141039	1	1.984826193294594
1914	0x140ef5f68ce91b3a9c3b0274c58fc	31	2	services	461.4431930417361	2018-01-01 08:30:05.952952	2018-01-01 16:11:32.544535	1	46	1	0	0	0	0	0	0	0	31.257964414982627	240.39624846057578	4	4.902595436783191
1915	0x140ef5f68ce91b3a9c3b0274c58fc	3140	3	private car	21.190054894023504	2018-01-01 16:11:32.544535	2018-01-01 16:32:43.947829	1	46	1	0	0	0	0	0	0	0	13.233056022956172	4.673486392368828	0	1.9690106316068152
1916	0x140ef5f68ce91b3a9c3b0274c58fc	40	4	running	245.68603833273764	2018-01-01 16:32:43.947829	2018-01-01 20:38:25.110129	1	46	1	0	0	0	0	0	0	0	25.474488557638857	104.31210287131577	4	2.746099648027364
1917	0x140ef5f68ce91b3a9c3b0274c58fc	4040	5	private car	19.622386188511978	2018-01-01 20:38:25.110129	2018-01-01 20:58:02.453300	1	46	1	0	0	0	0	0	0	0	3.2846954306249723	1.0742260375227308	0	1.948615881044341
1918	0x140ef5f68ce91b3a9c3b0274c58fc	40	6	stay at home	181.95911167734698	2018-01-01 20:58:02.453300	2018-01-02 00:00:00.000001	1	46	1	0	0	0	0	0	0	0	4.8722982220937086	14.775984271988138	2	2.028628197078147
1919	0x3aeee7caef68205867ceba20d31c	31	0	stay at home	490.0	2018-01-01 00:00:00.000000	2018-01-01 08:10:00.000000	1	61	0	0	0	0	1	0	0	0	33.09554835970861	270.28031160428696	4	30.89766530269337
1920	0x3aeee7caef68205867ceba20d31c	3139	1	private car	29.5049123085333	2018-01-01 08:10:00.000000	2018-01-01 08:39:30.294739	1	61	0	0	0	0	1	0	0	0	27.29404542484932	13.421806946755062	2	27.26162874687883
1921	0x3aeee7caef68205867ceba20d31c	39	2	services	487.1095906174108	2018-01-01 08:39:30.294739	2018-01-01 16:46:36.870176	1	61	0	0	0	0	1	0	0	0	39.70655368962561	322.3573852096962	4	32.57583468892397
1922	0x3aeee7caef68205867ceba20d31c	3931	3	private car	30.5049123085333	2018-01-01 16:46:36.870176	2018-01-01 17:17:07.164915	1	61	0	0	0	0	1	0	0	0	22.465580628671898	11.421842783965342	2	27.249638495922365
1923	0x3aeee7caef68205867ceba20d31c	31	4	stay at home	115.83310232703735	2018-01-01 17:17:07.164915	2018-01-01 19:12:57.151055	1	61	0	0	0	0	1	0	0	0	30.177676154845706	58.259564167273965	4	27.571246659871708
1924	0x3aeee7caef68205867ceba20d31c	3140	5	private car	17.299121332029802	2018-01-01 19:12:57.151055	2018-01-01 19:30:15.098335	1	61	0	0	0	0	1	0	0	0	15.355709033379512	4.427337895129638	0	27.208802000231056
1925	0x3aeee7caef68205867ceba20d31c	40	6	running	236.3207218648518	2018-01-01 19:30:15.098335	2018-01-01 23:26:34.341647	1	61	0	0	0	0	1	0	0	0	29.3424699403546	115.5705612933719	4	28.107433105610518
1926	0x3aeee7caef68205867ceba20d31c	4031	7	private car	16.299121332029802	2018-01-01 23:26:34.341647	2018-01-01 23:42:52.288927	1	61	0	0	0	0	1	0	0	0	1.4325275796428827	0.3891490138679722	0	27.18598288488661
1927	0x3aeee7caef68205867ceba20d31c	31	8	stay at home	17.12851790957393	2018-01-01 23:42:52.288927	2018-01-02 00:00:00.000002	1	61	0	0	0	0	1	0	0	0	2.859645738359695	0.81635822074218	0	27.188371292637743
1928	0xcc9328eff5dbfcd2641f5cad0a7d	30	0	stay at home	470.0	2018-01-01 00:00:00.000000	2018-01-01 07:50:00.000000	0	31	0	0	0	0	0	0	0	0	36.33618478268205	284.6334474643427	4	5.068696452145994
1929	0xcc9328eff5dbfcd2641f5cad0a7d	3039	1	by foot	22.095866841279502	2018-01-01 07:50:00.000000	2018-01-01 08:12:05.752010	0	31	0	0	0	0	0	0	0	0	80.65593098478185	29.70271184998615	4	1.123493499886161
1930	0xcc9328eff5dbfcd2641f5cad0a7d	39	2	services	483.45467277980475	2018-01-01 08:12:05.752010	2018-01-01 16:15:33.032377	0	31	0	0	0	0	0	0	0	0	39.70655368962561	319.9386486871949	4	6.244726913143878
1931	0xcc9328eff5dbfcd2641f5cad0a7d	3940	3	by foot	20.82597588686477	2018-01-01 16:15:33.032377	2018-01-01 16:36:22.590930	0	31	0	0	0	0	0	0	0	0	49.62865161294229	17.226085029812477	3	1.0436311918394028
1932	0xcc9328eff5dbfcd2641f5cad0a7d	40	4	running	222.00685144647605	2018-01-01 16:36:22.590930	2018-01-01 20:18:23.002017	0	31	0	0	0	0	0	0	0	0	25.474488557638857	94.25851661484472	4	1.6453741961198223
1933	0xcc9328eff5dbfcd2641f5cad0a7d	4030	5	by foot	23.002935717523965	2018-01-01 20:18:23.002017	2018-01-01 20:41:23.178160	0	31	0	0	0	0	0	0	0	0	15.237928619873362	5.84195154185276	1	0.9757254177849757
1934	0xcc9328eff5dbfcd2641f5cad0a7d	30	6	stay at home	198.61369732805088	2018-01-01 20:41:23.178160	2018-01-02 00:00:00.000000	0	31	0	0	0	0	0	0	0	0	10.626852031263198	35.17730621478819	4	1.160438417377086
1935	0x11ae53eafe4448749b6ae839f7b2c	40	0	stay at home	470.0	2018-01-01 00:00:00.000000	2018-01-01 07:50:00.000000	1	51	0	0	0	0	0	0	0	0	27.841112269197765	218.08871277538248	4	3.420560041533498
1936	0x11ae53eafe4448749b6ae839f7b2c	4039	1	private car	27.109214110694644	2018-01-01 07:50:00.000000	2018-01-01 08:17:06.552847	1	51	0	0	0	0	0	0	0	0	20.454900598079345	9.241937998771814	1	0.9955298744581494
1937	0x11ae53eafe4448749b6ae839f7b2c	39	2	services	473.7059853947333	2018-01-01 08:17:06.552847	2018-01-01 16:10:48.911971	1	51	0	0	0	0	0	0	0	0	39.70655368962561	313.4872023695497	4	6.011109653343643
1938	0x11ae53eafe4448749b6ae839f7b2c	3940	3	private car	14.629789032750711	2018-01-01 16:10:48.911971	2018-01-01 16:25:26.699313	1	51	0	0	0	0	0	0	0	0	17.015537695865927	4.148895446155594	0	0.9660110287462378
1939	0x11ae53eafe4448749b6ae839f7b2c	40	4	running	238.7317170612725	2018-01-01 16:25:26.699313	2018-01-01 20:24:10.602337	1	51	0	0	0	0	0	0	0	0	25.474488557638857	101.35947324371439	4	1.7158944448872642
1940	0x11ae53eafe4448749b6ae839f7b2c	4040	5	private car	27.153686538233053	2018-01-01 20:24:10.602337	2018-01-01 20:51:19.823529	1	51	0	0	0	0	0	0	0	0	3.2846954306249723	1.4865265016126155	0	0.9509301878088302
1941	0x11ae53eafe4448749b6ae839f7b2c	40	6	stay at home	188.66960786231562	2018-01-01 20:51:19.823529	2018-01-02 00:00:00.000001	1	51	0	0	0	0	0	0	0	0	4.8722982220937086	15.320909915844625	3	1.0319462450806998
1942	0x1c0c647b00adc5dfef28ca50313a7	40	0	stay at home	483.0	2018-01-01 00:00:00.000000	2018-01-01 08:03:00.000000	0	25	0	0	0	0	0	0	1	0	27.841112269197765	224.12095376704204	4	5.144704631487707
1943	0x1c0c647b00adc5dfef28ca50313a7	4039	1	private car	22.718033229827284	2018-01-01 08:03:00.000000	2018-01-01 08:25:43.081994	0	25	0	0	0	0	0	0	1	0	20.96995078767189	7.939933980369548	1	2.5878988251462474
1944	0x1c0c647b00adc5dfef28ca50313a7	39	2	industry	491.2507554233396	2018-01-01 08:25:43.081994	2018-01-01 16:36:58.127319	0	25	0	0	0	0	0	0	1	0	39.70655368962561	325.09790825476625	4	8.038068918573362
1945	0x1c0c647b00adc5dfef28ca50313a7	3940	3	private car	22.718033229827284	2018-01-01 16:36:58.127319	2018-01-01 16:59:41.209313	0	25	0	0	0	0	0	0	1	0	17.015537695865927	6.4426591799676824	1	2.5791955769417383
1946	0x1c0c647b00adc5dfef28ca50313a7	40	4	stay at home	136.57862646502414	2018-01-01 16:59:41.209313	2018-01-01 19:16:15.926901	0	25	0	0	0	0	0	0	1	0	12.955597037884903	29.490960807810925	4	2.7220883848500925
1947	0x1c0c647b00adc5dfef28ca50313a7	4039	5	private car	21.94855125672434	2018-01-01 19:16:15.926901	2018-01-01 19:38:12.839976	0	25	0	0	0	0	0	0	1	0	19.411792069762004	7.101011887134106	1	2.583012915808289
1948	0x1c0c647b00adc5dfef28ca50313a7	39	6	shopping	242.6344164634105	2018-01-01 19:38:12.839976	2018-01-01 23:40:50.904964	0	25	0	0	0	0	0	0	1	0	37.39230135082316	151.2109869746829	4	3.903793087481755
1949	0x1c0c647b00adc5dfef28ca50313a7	3940	7	private car	26.94855125672434	2018-01-01 23:40:50.904964	2018-01-02 00:07:47.818039	0	25	0	0	0	0	0	0	1	0	1.3534367605490092	0.6078859985731654	0	2.5460050291213756
1950	0x1c0c647b00adc5dfef28ca50313a7	40	8	stay at home	-7.796967324877642	2018-01-02 00:07:47.818039	2018-01-02 00:00:00.000000	0	25	0	0	0	0	0	0	1	0	27.841112269197765	-3.6179373775197496	0	2.522671502385991
1951	0x10c550a43f7d899bc53ef80ae5574	40	0	stay at home	488.0	2018-01-01 00:00:00.000000	2018-01-01 08:08:00.000000	0	23	0	0	0	0	0	1	0	0	27.841112269197765	226.4410464561418	4	4.593643479207187
1952	0x10c550a43f7d899bc53ef80ae5574	4039	1	private car	23.16195275840568	2018-01-01 08:08:00.000000	2018-01-01 08:31:09.717166	0	23	0	0	0	0	0	1	0	0	20.96995078767189	8.095083491502471	1	1.9888050782065392
1953	0x10c550a43f7d899bc53ef80ae5574	39	2	services	493.2813649261517	2018-01-01 08:31:09.717166	2018-01-01 16:44:26.599062	0	23	0	0	0	0	0	1	0	0	39.70655368962561	326.44171667553405	4	7.489403043744266
1954	0x10c550a43f7d899bc53ef80ae5574	3940	3	private car	23.16195275840568	2018-01-01 16:44:26.599062	2018-01-01 17:07:36.316228	0	23	0	0	0	0	0	1	0	0	17.53687739958179	6.769805430984428	1	1.981090618678265
1955	0x10c550a43f7d899bc53ef80ae5574	40	4	stay at home	124.31018251157528	2018-01-01 17:07:36.316228	2018-01-01 19:11:54.927179	0	23	0	0	0	0	0	1	0	0	14.280909121244589	29.58770698821892	4	2.1227301446951063
1956	0x10c550a43f7d899bc53ef80ae5574	4031	5	private car	13.571611429850536	2018-01-01 19:11:54.927179	2018-01-01 19:25:29.223865	0	23	0	0	0	0	0	1	0	0	15.355709033379512	3.4733619371812083	0	1.9621620119061012
1957	0x10c550a43f7d899bc53ef80ae5574	31	6	free time	235.31784133507327	2018-01-01 19:25:29.223865	2018-01-01 23:20:48.294345	0	23	0	0	0	0	0	1	0	0	84.66968490041354	332.0714579547694	4	7.708949065008712
1958	0x10c550a43f7d899bc53ef80ae5574	3140	7	private car	22.571611429850535	2018-01-01 23:20:48.294345	2018-01-01 23:43:22.591031	0	23	0	0	0	0	0	1	0	0	1.4325275796428827	0.5389075981707235	0	1.9456194570884575
1959	0x10c550a43f7d899bc53ef80ae5574	40	8	stay at home	16.623482850687196	2018-01-01 23:43:22.591031	2018-01-02 00:00:00.000002	0	23	0	0	0	0	0	1	0	0	1.390186081247524	0.38516224134803756	0	1.9447606243393045
1960	0x4efbab0a2329dcdbd621f786ffb6	40	0	stay at home	488.0	2018-01-01 00:00:00.000000	2018-01-01 08:08:00.000000	1	9	0	0	0	0	0	0	1	1	27.841112269197765	226.4410464561418	4	6.1936434792071875
1961	0x4efbab0a2329dcdbd621f786ffb6	4039	1	by foot	29.184753599646424	2018-01-01 08:08:00.000000	2018-01-01 08:37:11.085216	1	9	0	0	0	0	0	0	1	1	61.16235646404302	29.750138382947288	4	3.7238084489256487
1962	0x4efbab0a2329dcdbd621f786ffb6	39	2	school	367.7534357231717	2018-01-01 08:37:11.085216	2018-01-01 14:44:56.291359	1	9	0	0	0	0	0	0	1	1	39.70655368962561	243.37035900143997	4	6.571797733098112
[truncated: 98,884 more rows]
