# Supplementary material for: Sequence-oriented sensitive analysis for PM2.5 exposure and risk assessment using interactive process mining
Source: PLoS One. 2023 Aug 24;18(8):e0290372. doi: 10.1371/journal.pone.0290372 (PMC10449204; doi:10.1371/journal.pone.0290372)
Supplement: S7 Data — Data with the activities performed by citizens in a day, with the corresponding locations, exposure and risk for the fourth scenario population. It is composed by the following variables: id (citizen identifier), cell_id (the identifier for each cell in the grid, activities related to two or more cells are coding as the concatenation of the cell_id of all the included cells), order, Activity, Duration, DateStart, DateEnd, Sex, Age, Asthma, Diabetes, High Blood Pressure, Pulmonar Disease, Heart Disease, Anxiety, Smoke, Alcohol (binary epidemiological variables, if the value is 1 the citizen suffer the affection), concentration (PM2.5 concentration in μg/m3), exposure (PM2.5 expsure in μg * min/m3), level, mortality relative risk. File: ./data/sequence_data/sintetic_data_v6_mask.csv. (CSV) [file pone.0290372.s007.csv]

	id	cell_id	order	Activity	Duration	DateStart	DateEnd	Sex	Age	Asthma	Diabetes	High Blood Pressure	Pulmonar Disease	Heart Disease	Anxiety	Smoke	Alcohol	concentration	exposure	level	mortality relative risk
0	0x172b10fa528c88e4cd46734b92bfa	40	0	stay at home	483.0	2018-01-01 00:00:00.000000	2018-01-01 08:03:00.000000	0	46	0	0	0	0	0	0	0	0	27.841112269197765	224.12095376704204	4	3.544704631487707
1	0x172b10fa528c88e4cd46734b92bfa	4030	1	by foot	35.03908810450156	2018-01-01 08:03:00.000000	2018-01-01 08:38:02.345286	0	46	0	0	0	0	0	0	0	0	3.756194552136985	2.193560530832943	0	0.9549120306347678
2	0x172b10fa528c88e4cd46734b92bfa	30	2	industry	481.45864252732946	2018-01-01 08:38:02.345286	2018-01-01 16:39:29.863838	0	46	0	0	0	0	0	0	0	0	34.0710171385198	273.396427683952	4	4.743014422141291
3	0x172b10fa528c88e4cd46734b92bfa	3040	3	by foot	36.03908810450156	2018-01-01 16:39:29.863838	2018-01-01 17:15:32.209124	0	46	0	0	0	0	0	0	0	0	3.0123413361052798	1.8093672468788355	0	0.9527462839556646
4	0x172b10fa528c88e4cd46734b92bfa	40	4	stay at home	98.3788859781421	2018-01-01 17:15:32.209124	2018-01-01 18:53:54.942283	0	46	0	0	0	0	0	0	0	0	14.280909121244589	23.415665501718845	3	1.0825145080010736
5	0x172b10fa528c88e4cd46734b92bfa	4039	5	by foot	31.309741159952466	2018-01-01 18:53:54.942283	2018-01-01 19:25:13.526753	0	46	0	0	0	0	0	0	0	0	3.7967980693770715	1.9812794131467226	0	0.9537147669466397
6	0x172b10fa528c88e4cd46734b92bfa	39	6	running	255.85937116920095	2018-01-01 19:25:13.526753	2018-01-01 23:41:05.089023	0	46	0	0	0	0	0	0	0	0	5.746094780816696	24.50320328830646	3	1.089494613559475
7	0x172b10fa528c88e4cd46734b92bfa	3940	7	by foot	30.309741159952466	2018-01-01 23:41:05.089023	2018-01-02 00:11:23.673493	0	46	0	0	0	0	0	0	0	0	0.2703783482831925	0.1365849625286507	0	0.9433737033372827
8	0x172b10fa528c88e4cd46734b92bfa	40	8	stay at home	-11.394558203580573	2018-01-02 00:11:23.673493	2018-01-02 00:00:00.000001	0	46	0	0	0	0	0	0	0	0	27.841112269197765	-5.287286236729919	0	0.9136133189428
9	0x8f91e1f3a09ae14f0cbb3faf31e1	40	0	stay at home	477.0	2018-01-01 00:00:00.000000	2018-01-01 07:57:00.000000	0	46	0	0	1	0	0	0	0	0	27.841112269197765	221.33684254012223	4	4.986856937317615
10	0x8f91e1f3a09ae14f0cbb3faf31e1	4039	1	private car	33.52287669879088	2018-01-01 07:57:00.000000	2018-01-01 08:30:31.372602	0	46	0	0	1	0	0	0	0	0	20.454900598079345	11.428451843923963	2	2.508477885839798
11	0x8f91e1f3a09ae14f0cbb3faf31e1	39	2	services	473.5486217541498	2018-01-01 08:30:31.372602	2018-01-01 16:24:04.289907	0	46	0	0	1	0	0	0	0	0	39.70655368962561	313.3830629054893	4	7.507411168613071
12	0x8f91e1f3a09ae14f0cbb3faf31e1	3940	3	private car	28.52287669879088	2018-01-01 16:24:04.289907	2018-01-01 16:52:35.662509	0	46	0	0	1	0	0	0	0	0	17.015537695865927	8.088868061046869	1	2.4887687569048835
13	0x8f91e1f3a09ae14f0cbb3faf31e1	40	4	stay at home	131.88092695408548	2018-01-01 16:52:35.662509	2018-01-01 19:04:28.518126	0	46	0	0	1	0	0	0	0	0	12.955597037884903	28.476602443331085	4	2.6153817471489855
14	0x8f91e1f3a09ae14f0cbb3faf31e1	4031	5	private car	27.294390397161056	2018-01-01 19:04:28.518126	2018-01-01 19:31:46.181550	0	46	0	0	1	0	0	0	0	0	15.355709033379512	6.985411953037884	1	2.4823415550606067
15	0x8f91e1f3a09ae14f0cbb3faf31e1	31	6	free time	236.02179045796038	2018-01-01 19:31:46.181550	2018-01-01 23:27:47.488977	0	46	0	0	1	0	0	0	0	0	84.66968490041354	333.0648437951156	4	8.248452550531573
16	0x8f91e1f3a09ae14f0cbb3faf31e1	3140	7	private car	26.294390397161056	2018-01-01 23:27:47.488977	2018-01-01 23:54:05.152401	0	46	0	0	1	0	0	0	0	0	1.4325275796428827	0.6277906572305031	0	2.4461163204187177
17	0x8f91e1f3a09ae14f0cbb3faf31e1	40	8	stay at home	5.914126641900566	2018-01-01 23:54:05.152401	2018-01-02 00:00:00.000000	0	46	0	0	1	0	0	0	0	0	1.390186081247524	0.1370289423384221	0	2.4433761786782955
18	0xd4db43e6335dbf2c4b68f581a253	40	0	stay at home	480.0	2018-01-01 00:00:00.000000	2018-01-01 08:00:00.000000	1	17	0	0	0	0	0	0	0	0	27.841112269197765	222.72889815358212	4	3.5156618061248137
19	0xd4db43e6335dbf2c4b68f581a253	4039	1	metro	27.76024506514064	2018-01-01 08:00:00.000000	2018-01-01 08:27:45.614704	1	17	0	0	0	0	0	0	0	0	3.183793898128267	1.4730483141490018	0	0.9508544434469837
20	0xd4db43e6335dbf2c4b68f581a253	39	2	school	351.4168736468408	2018-01-01 08:27:45.614704	2018-01-01 14:19:10.627123	1	17	0	0	0	0	0	0	0	0	39.70655368962561	232.55921601497772	4	3.725961601789805
21	0xd4db43e6335dbf2c4b68f581a253	3940	3	metro	23.76024506514064	2018-01-01 14:19:10.627123	2018-01-01 14:42:56.241827	1	17	0	0	0	0	0	0	0	0	2.931517612430442	1.1608929480687213	0	0.9491018879219636
22	0xd4db43e6335dbf2c4b68f581a253	40	4	stay at home	557.0626362228779	2018-01-01 14:42:56.241827	2018-01-02 00:00:00.000000	1	17	0	0	0	0	0	0	0	0	13.148062482162722	122.0715724589447	4	1.939330854532311
23	0xcc20659647ff0387cb409d8d4822	40	0	stay at home	489.0	2018-01-01 00:00:00.000000	2018-01-01 08:09:00.000000	0	26	0	0	0	0	0	0	0	0	27.841112269197765	226.9050649939618	4	3.603512031140686
24	0xcc20659647ff0387cb409d8d4822	4031	1	private car	18.681321977486853	2018-01-01 08:09:00.000000	2018-01-01 08:27:40.879319	0	26	0	0	0	0	0	0	0	0	17.72049337434767	5.517370705435188	1	0.9738555043865207
25	0xcc20659647ff0387cb409d8d4822	31	2	services	484.7077410402393	2018-01-01 08:27:40.879319	2018-01-01 16:32:23.343781	0	26	0	0	0	0	0	0	0	0	31.257964414982627	252.51628868504025	4	4.19239121196197
26	0xcc20659647ff0387cb409d8d4822	3139	3	private car	25.735098483506984	2018-01-01 16:32:23.343781	2018-01-01 16:58:07.449690	0	26	0	0	0	0	0	0	0	0	21.514483356203062	9.227955799894294	1	0.9954476124495917
27	0xcc20659647ff0387cb409d8d4822	39	4	shopping	233.77121700522878	2018-01-01 16:58:07.449690	2018-01-01 20:51:53.722710	0	26	0	0	0	0	0	0	0	0	2.2524694888936074	8.776042228096738	1	0.9927925090145019
28	0xcc20659647ff0387cb409d8d4822	3940	5	private car	28.6138762310676	2018-01-01 20:51:53.722710	2018-01-01 21:20:30.555284	0	26	0	0	0	0	0	0	0	0	3.311305501829723	1.5791547632101481	0	0.9514509009138679
29	0xcc20659647ff0387cb409d8d4822	40	6	stay at home	159.49074526247045	2018-01-01 21:20:30.555284	2018-01-02 00:00:00.000000	0	26	0	0	0	0	0	0	0	0	1.1049698230747993	2.9372076762456647	0	0.9591180615718601
30	0xd0f417ff3fae7789760b4e39f706	40	0	stay at home	477.0	2018-01-01 00:00:00.000000	2018-01-01 07:57:00.000000	1	57	0	0	0	0	0	0	0	0	27.841112269197765	221.33684254012223	4	3.4868569373176155
31	0xd0f417ff3fae7789760b4e39f706	4039	1	private car	24.05005495927612	2018-01-01 07:57:00.000000	2018-01-01 08:21:03.003298	1	57	0	0	0	0	0	0	0	0	20.454900598079345	8.199024726172304	1	0.9894126805484718
32	0xd0f417ff3fae7789760b4e39f706	39	2	services	489.945145618874	2018-01-01 08:21:03.003298	2018-01-01 16:30:59.712035	1	57	0	0	0	0	0	0	0	0	39.70655368962561	324.233887158121	4	6.405277584340782
33	0xd0f417ff3fae7789760b4e39f706	3940	3	private car	23.05005495927612	2018-01-01 16:30:59.712035	2018-01-01 16:54:02.715333	1	57	0	0	0	0	0	0	0	0	17.015537695865927	6.536817984189069	1	0.9797406299009342
34	0xd0f417ff3fae7789760b4e39f706	40	4	stay at home	425.9547444625737	2018-01-01 16:54:02.715333	2018-01-02 00:00:00.000001	1	57	0	0	0	0	0	0	0	0	12.955597037884903	91.97496709387234	4	1.6233177609310898
35	0x221bda6c95c3b6f4d76979c8f664	39	0	stay at home	489.0	2018-01-01 00:00:00.000000	2018-01-01 08:09:00.000000	0	22	0	0	0	0	0	0	0	0	43.00945865602414	350.5270880465967	4	7.482111889877635
36	0x221bda6c95c3b6f4d76979c8f664	3939	1	private car	23.480866660599894	2018-01-01 08:09:00.000000	2018-01-01 08:32:28.852000	0	22	0	0	0	0	0	0	0	0	30.543502838173538	11.953131958180121	2	1.0116098874865782
37	0x221bda6c95c3b6f4d76979c8f664	39	2	services	471.3078265790958	2018-01-01 08:32:28.852000	2018-01-01 16:23:47.321595	0	22	0	0	0	0	0	0	0	0	39.70655368962561	311.90015867339366	4	5.954992466646861
38	0x221bda6c95c3b6f4d76979c8f664	3939	3	private car	17.480866660599894	2018-01-01 16:23:47.321595	2018-01-01 16:41:16.173595	0	22	0	0	0	0	0	0	0	0	25.29696502911282	7.370214543196329	1	0.9845781220454282
39	0x221bda6c95c3b6f4d76979c8f664	39	4	stay at home	438.7304400997044	2018-01-01 16:41:16.173595	2018-01-02 00:00:00.000001	0	22	0	0	0	0	0	0	0	0	37.52383145985068	274.3807848434571	4	4.770687566461753
40	0x1d576d43330cfb7b4bdcfe7e98458	40	0	stay at home	482.0	2018-01-01 00:00:00.000000	2018-01-01 08:02:00.000000	0	29	0	0	0	0	0	0	0	0	27.841112269197765	223.65693522922206	4	3.534997129072714
41	0x1d576d43330cfb7b4bdcfe7e98458	4039	1	by foot	21.821455599625214	2018-01-01 08:02:00.000000	2018-01-01 08:23:49.287336	0	29	0	0	0	0	0	0	0	0	4.1892024975371935	1.5235749382974488	0	0.9511384227233789
42	0x1d576d43330cfb7b4bdcfe7e98458	39	2	services	490.7268195986198	2018-01-01 08:23:49.287336	2018-01-01 16:34:32.896512	0	29	0	0	0	0	0	0	0	0	39.70655368962561	324.7511801555303	4	6.424889773246542
43	0x1d576d43330cfb7b4bdcfe7e98458	3940	3	by foot	31.821455599625214	2018-01-01 16:34:32.896512	2018-01-01 17:06:22.183848	0	29	0	0	0	0	0	0	0	0	3.5033716266287827	1.8580397444292427	0	0.9530203850953087
44	0x1d576d43330cfb7b4bdcfe7e98458	40	4	stay at home	413.63026920212974	2018-01-01 17:06:22.183848	2018-01-02 00:00:00.000000	0	29	0	0	0	0	0	0	0	0	14.280909121244589	98.45027140452582	4	1.686644587281045
45	0x14f005246dc6e9e1da24c650d1a7f	31	0	stay at home	488.0	2018-01-01 00:00:00.000000	2018-01-01 08:08:00.000000	1	25	0	1	0	0	0	0	0	1	33.09554835970861	269.17712665896335	4	7.800504726981453
46	0x14f005246dc6e9e1da24c650d1a7f	3131	1	private car	15.833428867965512	2018-01-01 08:08:00.000000	2018-01-01 08:23:50.005732	1	25	0	1	0	0	0	0	0	1	24.044588011525097	6.345137899000315	1	4.152931379419937
47	0x14f005246dc6e9e1da24c650d1a7f	31	2	services	474.4055868723657	2018-01-01 08:23:50.005732	2018-01-01 16:18:14.340944	1	25	0	1	0	0	0	0	0	1	31.257964414982627	247.14921587875594	4	7.235797978732384
48	0x14f005246dc6e9e1da24c650d1a7f	3130	3	private car	16.592666975363755	2018-01-01 16:18:14.340944	2018-01-01 16:34:49.900963	1	25	0	1	0	0	0	0	0	1	18.888776881027688	5.223586405980709	1	4.146466100006339
49	0x14f005246dc6e9e1da24c650d1a7f	30	4	free time	226.85420933496079	2018-01-01 16:34:49.900963	2018-01-01 20:21:41.153523	1	25	0	1	0	0	0	0	0	1	82.18676352292445	310.7402209465404	4	9.088609217810882
50	0x14f005246dc6e9e1da24c650d1a7f	3031	5	private car	28.259782460609916	2018-01-01 20:21:41.153523	2018-01-01 20:49:56.740471	1	25	0	1	0	0	0	0	0	1	7.706205369374153	3.6295947889216276	0	4.137350821149202
51	0x14f005246dc6e9e1da24c650d1a7f	31	6	stay at home	190.05432548873455	2018-01-01 20:49:56.740471	2018-01-02 00:00:00.000000	1	25	0	1	0	0	0	0	0	1	12.234890564546792	38.754897894557054	4	4.35953544967199
52	0x188dc7a51758373b15b26c8e32e8b	31	0	stay at home	485.0	2018-01-01 00:00:00.000000	2018-01-01 08:05:00.000000	1	27	1	0	1	0	0	0	0	0	33.09554835970861	267.5223492409779	4	7.081182185913622
53	0x188dc7a51758373b15b26c8e32e8b	3140	1	private car	26.231488493180876	2018-01-01 08:05:00.000000	2018-01-01 08:31:13.889310	1	27	1	0	1	0	0	0	0	0	17.72049337434767	7.747248634044814	1	3.4867744755186982
54	0x188dc7a51758373b15b26c8e32e8b	40	2	residence	478.5539698951045	2018-01-01 08:31:13.889310	2018-01-01 16:29:47.127504	1	27	1	0	1	0	0	0	0	0	16.90465812680253	134.8298542716815	4	4.591213331145159
55	0x188dc7a51758373b15b26c8e32e8b	4031	3	private car	21.231488493180876	2018-01-01 16:29:47.127504	2018-01-01 16:51:01.016814	1	27	1	0	1	0	0	0	0	0	13.233056022956172	4.682624611350198	0	3.469062966255278
56	0x188dc7a51758373b15b26c8e32e8b	31	4	stay at home	117.5240697852987	2018-01-01 16:51:01.016814	2018-01-01 18:48:32.461001	1	27	1	0	1	0	0	0	0	0	26.302469163551745	51.51955369171537	4	3.778107620262616
57	0x188dc7a51758373b15b26c8e32e8b	3131	5	private car	18.226101273244954	2018-01-01 18:48:32.461001	2018-01-01 19:06:46.027077	1	27	1	0	1	0	0	0	0	0	20.258000120872342	6.153739363273798	1	3.4775250113774527
58	0x188dc7a51758373b15b26c8e32e8b	31	6	free time	245.9397047592448	2018-01-01 19:06:46.027077	2018-01-01 23:12:42.409363	1	27	1	0	1	0	0	0	0	0	84.66968490041354	347.06062177443323	4	9.830386732120203
59	0x188dc7a51758373b15b26c8e32e8b	3131	7	private car	16.226101273244954	2018-01-01 23:12:42.409363	2018-01-01 23:28:55.975439	1	27	1	0	1	0	0	0	0	0	1.9278510595683336	0.5213584422048062	0	3.4455213867683314
60	0x188dc7a51758373b15b26c8e32e8b	31	8	stay at home	31.067076027500207	2018-01-01 23:28:55.975439	2018-01-02 00:00:00.000001	1	27	1	0	1	0	0	0	0	0	2.859645738359695	1.4806805260889602	0	3.4508973340090767
61	0xa52fad10ed42ea4b8bcdc88046a1	39	0	stay at home	473.0	2018-01-01 00:00:00.000000	2018-01-01 07:53:00.000000	0	11	0	0	0	0	0	0	0	0	43.00945865602414	339.05789907165695	4	6.991759095910707
62	0xa52fad10ed42ea4b8bcdc88046a1	3930	1	by foot	20.699209553355352	2018-01-01 07:53:00.000000	2018-01-01 08:13:41.952573	0	11	0	0	0	0	0	0	0	0	5.524378834574099	1.9058379191495052	0	0.9532896391960719
63	0xa52fad10ed42ea4b8bcdc88046a1	30	2	school	372.067540905108	2018-01-01 08:13:41.952573	2018-01-01 14:25:46.005027	0	11	0	0	0	0	0	0	0	0	34.0710171385198	211.27865938108087	4	3.2856249485819817
64	0xa52fad10ed42ea4b8bcdc88046a1	3039	3	by foot	13.699209553355352	2018-01-01 14:25:46.005027	2018-01-01 14:39:27.957600	0	11	0	0	0	0	0	0	0	0	5.046949598383689	1.1523203358913465	0	0.9490538037110509
65	0xa52fad10ed42ea4b8bcdc88046a1	39	4	stay at home	560.5340399881813	2018-01-01 14:39:27.957600	2018-01-01 23:59:59.999999	0	11	0	0	0	0	0	0	0	0	44.13335083501195	412.3040906960838	4	10.779187332179468
66	0x1388ae3ed931b7e5063ed12ed78f0	31	0	stay at home	485.0	2018-01-01 00:00:00.000000	2018-01-01 08:05:00.000000	1	16	0	0	0	0	0	0	0	0	33.09554835970861	267.5223492409779	4	4.581182185913622
67	0x1388ae3ed931b7e5063ed12ed78f0	3130	1	private car	20.594473057891665	2018-01-01 08:05:00.000000	2018-01-01 08:25:35.668383	1	16	0	0	0	0	0	0	0	0	25.1265313667317	8.624461221173764	1	0.9919035203062895
68	0x1388ae3ed931b7e5063ed12ed78f0	30	2	school	380.3325700193704	2018-01-01 08:25:35.668383	2018-01-01 14:45:55.622584	1	16	0	0	0	0	0	0	0	0	34.0710171385198	215.97195852445418	4	3.3780353222211215
69	0x1388ae3ed931b7e5063ed12ed78f0	3031	3	private car	25.594473057891665	2018-01-01 14:45:55.622584	2018-01-01 15:11:31.290967	1	16	0	0	0	0	0	0	0	0	18.69160386236226	7.973362524400244	1	0.9880940163813678
70	0x1388ae3ed931b7e5063ed12ed78f0	31	4	stay at home	528.4784838648462	2018-01-01 15:11:31.290967	2018-01-01 23:59:59.999999	1	16	0	0	0	0	0	0	0	0	26.377185062451243	232.3295795071117	4	3.720908336238438
71	0xa9db04bcb37b25c97d9cf83bcbe1	40	0	stay at home	474.0	2018-01-01 00:00:00.000000	2018-01-01 07:54:00.000000	0	25	0	0	0	0	0	0	1	0	27.841112269197765	219.94478692666235	4	5.05828807541687
72	0xa9db04bcb37b25c97d9cf83bcbe1	4031	1	by foot	27.639863982724464	2018-01-01 07:54:00.000000	2018-01-01 08:21:38.391839	0	25	0	0	0	0	0	0	1	0	3.3702861042630015	1.5525708250782613	0	2.5513014291827645
73	0xa9db04bcb37b25c97d9cf83bcbe1	31	2	services	472.8212317828006	2018-01-01 08:21:38.391839	2018-01-01 16:14:27.665746	0	25	0	0	0	0	0	0	1	0	31.257964414982627	246.32382062858392	4	5.6417338872536185
74	0xa9db04bcb37b25c97d9cf83bcbe1	3131	3	by foot	15.222789584150194	2018-01-01 16:14:27.665746	2018-01-01 16:29:41.033121	0	25	0	0	0	0	0	0	1	0	3.542351934447865	0.8987413021851208	0	2.5476325674806786
75	0xa9db04bcb37b25c97d9cf83bcbe1	31	4	free time	263.55787492218883	2018-01-01 16:29:41.033121	2018-01-01 20:53:14.505616	0	25	0	0	0	0	0	0	1	0	72.70120690150257	319.3495932539731	4	7.823024833204242
76	0xa9db04bcb37b25c97d9cf83bcbe1	3140	5	by foot	23.41707439857427	2018-01-01 20:53:14.505616	2018-01-01 21:16:39.530080	0	25	0	0	0	0	0	0	1	0	0.6944586803129099	0.27103650972705196	0	2.5441236141397674
77	0xa9db04bcb37b25c97d9cf83bcbe1	40	6	stay at home	163.3411653295616	2018-01-01 21:16:39.530080	2018-01-02 00:00:00.000000	0	25	0	0	0	0	0	0	1	0	1.1049698230747993	3.0081176425839535	0	2.5595200909909104
78	0xe27a8ae1ebeecbb074a3d7e2969c	40	0	stay at home	484.0	2018-01-01 00:00:00.000000	2018-01-01 08:04:00.000000	1	40	0	0	1	0	0	0	0	0	27.841112269197765	224.58497230486196	4	5.0544387918035945
79	0xe27a8ae1ebeecbb074a3d7e2969c	4039	1	private car	31.878147886397976	2018-01-01 08:04:00.000000	2018-01-01 08:35:52.688873	1	40	0	0	1	0	0	0	0	0	20.96995078767189	11.14138653966487	2	2.50676839721556
80	0xe27a8ae1ebeecbb074a3d7e2969c	39	2	services	474.56999094560314	2018-01-01 08:35:52.688873	2018-01-01 16:30:26.888330	1	40	0	0	1	0	0	0	0	0	39.70655368962561	314.05898041611215	4	7.531456803974641
81	0xe27a8ae1ebeecbb074a3d7e2969c	3940	3	private car	24.878147886397976	2018-01-01 16:30:26.888330	2018-01-01 16:55:19.577203	1	40	0	0	1	0	0	0	0	0	17.015537695865927	7.055251052738867	1	2.4827470993212026
82	0xe27a8ae1ebeecbb074a3d7e2969c	40	4	stay at home	113.8005745414579	2018-01-01 16:55:19.577203	2018-01-01 18:49:07.611675	1	40	0	0	1	0	0	0	0	0	12.955597037884903	24.572573107315204	3	2.5899413713740738
83	0xe27a8ae1ebeecbb074a3d7e2969c	4030	5	private car	25.870171223926693	2018-01-01 18:49:07.611675	2018-01-01 19:14:59.821948	1	40	0	0	1	0	0	0	0	0	16.174826698325752	6.974092270050468	1	2.4822758392704194
84	0xe27a8ae1ebeecbb074a3d7e2969c	30	6	shopping	245.17440807332454	2018-01-01 19:14:59.821948	2018-01-01 23:20:10.286432	1	40	0	0	1	0	0	0	0	0	2.0640335926096034	8.434136905191949	1	2.4907884379036944
85	0xe27a8ae1ebeecbb074a3d7e2969c	3040	7	private car	24.870171223926693	2018-01-01 23:20:10.286432	2018-01-01 23:45:02.496705	1	40	0	0	1	0	0	0	0	0	1.6570087918025227	0.6868348728613439	0	2.4464465265618656
86	0xe27a8ae1ebeecbb074a3d7e2969c	40	8	stay at home	14.958388218964956	2018-01-01 23:45:02.496705	2018-01-01 23:59:59.999998	1	40	0	0	1	0	0	0	0	0	1.390186081247524	0.346582384998367	0	2.444545236905748
87	0x3ca14af229be2998d0088bc4c14b	40	0	stay at home	472.0	2018-01-01 00:00:00.000000	2018-01-01 07:52:00.000000	0	25	0	0	1	0	0	0	0	0	27.841112269197765	219.0167498510224	4	4.9393723268763345
88	0x3ca14af229be2998d0088bc4c14b	4040	1	private car	18.564467694869663	2018-01-01 07:52:00.000000	2018-01-01 08:10:33.868062	0	25	0	0	1	0	0	0	0	0	10.967785319647763	3.3935182708477774	0	2.461708097783143
89	0x3ca14af229be2998d0088bc4c14b	40	2	residence	482.54802620654493	2018-01-01 08:10:33.868062	2018-01-01 16:13:06.749634	0	25	0	0	1	0	0	0	0	0	16.90465812680253	135.95515687974984	4	3.6051673752564937
90	0x3ca14af229be2998d0088bc4c14b	4040	3	private car	23.564467694869663	2018-01-01 16:13:06.749634	2018-01-01 16:36:40.617696	0	25	0	0	1	0	0	0	0	0	8.734110362619036	3.430244358056044	0	2.461916860311416
91	0x3ca14af229be2998d0088bc4c14b	40	4	stay at home	443.3230384037157	2018-01-01 16:36:40.617696	2018-01-02 00:00:00.000000	0	25	0	0	1	0	0	0	0	0	12.955597037884903	95.7252440528219	4	3.1596988866862956
92	0x17a4187bd3331141b179c49789dff	30	0	stay at home	490.0	2018-01-01 00:00:00.000000	2018-01-01 08:10:00.000000	1	28	0	0	1	0	0	0	0	0	36.33618478268205	296.74550905857	4	6.944826863466119
93	0x17a4187bd3331141b179c49789dff	3039	1	private car	24.08763158681667	2018-01-01 08:10:00.000000	2018-01-01 08:34:05.257895	1	28	0	0	1	0	0	0	0	0	28.375988780055923	11.391839394093841	2	2.508259695426764
94	0x17a4187bd3331141b179c49789dff	39	2	services	486.4755694821986	2018-01-01 08:34:05.257895	2018-01-01 16:40:33.792064	1	28	0	0	1	0	0	0	0	0	39.70655368962561	321.93780530560184	4	7.818946045858242
95	0x17a4187bd3331141b179c49789dff	3930	3	private car	24.08763158681667	2018-01-01 16:40:33.792064	2018-01-01 17:04:39.049959	1	28	0	0	1	0	0	0	0	0	23.43495268643137	9.408208442753974	1	2.4965086209839638
96	0x17a4187bd3331141b179c49789dff	30	4	stay at home	119.63536588903551	2018-01-01 17:04:39.049959	2018-01-01 19:04:17.171912	1	28	0	0	1	0	0	0	0	0	32.49751727760659	64.79753949986197	4	2.8824447066770045
97	0x17a4187bd3331141b179c49789dff	3030	5	private car	20.066901762273513	2018-01-01 19:04:17.171912	2018-01-01 19:24:21.186018	1	28	0	0	1	0	0	0	0	0	23.180684963154004	7.752742132297038	1	2.4868065132259654
98	0x17a4187bd3331141b179c49789dff	30	6	free time	261.0771123375073	2018-01-01 19:24:21.186018	2018-01-01 23:45:25.812758	1	28	0	0	1	0	0	0	0	0	95.04080834893142	413.5496632993578	4	12.358829307248545
99	0x17a4187bd3331141b179c49789dff	3030	7	private car	18.066901762273513	2018-01-01 23:45:25.812758	2018-01-02 00:03:29.826864	1	28	0	0	1	0	0	0	0	0	2.3768134838876134	0.7156942620107428	0	2.4466079652924266
100	0x17a4187bd3331141b179c49789dff	30	8	stay at home	-3.49711440692181	2018-01-02 00:03:29.826864	2018-01-02 00:00:00.000000	1	28	0	0	1	0	0	0	0	0	36.33618478268205	-2.11786325493484	0	2.4308877559742594
101	0x1705de2debe006cb44ef356e8b8f9	31	0	stay at home	489.0	2018-01-01 00:00:00.000000	2018-01-01 08:09:00.000000	0	6	0	0	0	0	0	0	0	0	33.09554835970861	269.72871913162516	4	4.64131035315946
102	0x1705de2debe006cb44ef356e8b8f9	3139	1	private car	21.68492819750713	2018-01-01 08:09:00.000000	2018-01-01 08:30:41.095692	0	6	0	0	0	0	0	0	0	0	27.29404542484932	9.864490254289256	1	0.9991994580077067
103	0x1705de2debe006cb44ef356e8b8f9	39	2	school	353.4314681479298	2018-01-01 08:30:41.095692	2018-01-01 14:24:06.983781	0	6	0	0	0	0	0	0	0	0	39.70655368962561	233.89242609364962	4	3.755435428749275
104	0x1705de2debe006cb44ef356e8b8f9	3931	3	private car	26.68492819750713	2018-01-01 14:24:06.983781	2018-01-01 14:50:48.079473	0	6	0	0	0	0	0	0	0	0	22.93837701653772	10.201815727560948	2	1.001193442536327
105	0x1705de2debe006cb44ef356e8b8f9	31	4	stay at home	549.198675457056	2018-01-01 14:50:48.079473	2018-01-02 00:00:00.000000	0	6	0	0	0	0	0	0	0	0	23.917167647383298	218.92127987712095	4	3.437432285633217
106	0xbd3f45e966f94a340e5f430d4bf5	40	0	stay at home	490.0	2018-01-01 00:00:00.000000	2018-01-01 08:10:00.000000	1	37	0	0	0	0	0	0	0	0	27.841112269197765	227.36908353178174	4	3.613407683235297
107	0xbd3f45e966f94a340e5f430d4bf5	4040	1	private car	23.594151561080803	2018-01-01 08:10:00.000000	2018-01-01 08:33:35.649094	1	37	0	0	0	0	0	0	0	0	11.396398737170244	4.481472650921743	0	0.967911620864974
108	0xbd3f45e966f94a340e5f430d4bf5	40	2	residence	483.19212065522936	2018-01-01 08:33:35.649094	2018-01-01 16:36:47.176333	1	37	0	0	0	0	0	0	0	0	16.90465812680253	136.13662682068954	4	2.1074263517834435
109	0xbd3f45e966f94a340e5f430d4bf5	4040	3	private car	17.594151561080803	2018-01-01 16:36:47.176333	2018-01-01 16:54:22.825427	1	37	0	0	0	0	0	0	0	0	8.734110362619036	2.5611543578520957	0	0.956988812528765
110	0xbd3f45e966f94a340e5f430d4bf5	40	4	stay at home	96.54657126457107	2018-01-01 16:54:22.825427	2018-01-01 18:30:55.619703	1	37	0	0	0	0	0	0	0	0	12.955597037884903	20.84697454488701	3	1.0662050049184844
111	0xbd3f45e966f94a340e5f430d4bf5	4030	5	private car	28.85990711076387	2018-01-01 18:30:55.619703	2018-01-01 18:59:47.214130	1	37	0	0	0	0	0	0	0	0	15.729173211013714	7.5657079633161874	1	0.9857163276386233
112	0xbd3f45e966f94a340e5f430d4bf5	30	6	gym	241.52463311323402	2018-01-01 18:59:47.214130	2018-01-01 23:01:18.692117	1	37	0	0	0	0	0	0	0	0	28.411523378600506	114.3680460034093	4	1.8530170561595416
113	0xbd3f45e966f94a340e5f430d4bf5	3040	7	private car	27.85990711076387	2018-01-01 23:01:18.692117	2018-01-01 23:29:10.286544	1	37	0	0	0	0	0	0	0	0	1.6570087918025227	0.7694018503556225	0	0.9469084775657419
114	0xbd3f45e966f94a340e5f430d4bf5	40	8	stay at home	30.828557623276083	2018-01-01 23:29:10.286544	2018-01-02 00:00:00.000001	1	37	0	0	0	0	0	0	0	0	1.390186081247524	0.7142905285469276	0	0.9466001122040087
115	0x8a2167f8bd8f51aa5edd5e4b4936	40	0	stay at home	476.0	2018-01-01 00:00:00.000000	2018-01-01 07:56:00.000000	0	6	0	0	0	0	0	0	0	0	27.841112269197765	220.87282400230228	4	3.4773078561786503
116	0x8a2167f8bd8f51aa5edd5e4b4936	4030	1	by foot	31.524644769108775	2018-01-01 07:56:00.000000	2018-01-01 08:27:31.478686	0	6	0	0	0	0	0	0	0	0	3.629121786942219	1.906779585953112	0	0.9532949445067707
117	0x8a2167f8bd8f51aa5edd5e4b4936	30	2	school	353.80837126781813	2018-01-01 08:27:31.478686	2018-01-01 14:21:19.980962	0	6	0	0	0	0	0	0	0	0	34.0710171385198	200.91018468696012	4	3.090334048879081
118	0x8a2167f8bd8f51aa5edd5e4b4936	3040	3	by foot	27.524644769108775	2018-01-01 14:21:19.980962	2018-01-01 14:48:51.459648	0	6	0	0	0	0	0	0	0	0	2.960438338668199	1.3580835605448787	0	0.950208612720377
119	0x8a2167f8bd8f51aa5edd5e4b4936	40	4	stay at home	551.1423391939643	2018-01-01 14:48:51.459648	2018-01-02 00:00:00.000000	0	6	0	0	0	0	0	0	0	0	13.148062482162722	120.77423187145938	4	1.924518314819761
120	0x1cd59b21ca9d78b054377017a7a90	41	0	stay at home	471.0	2018-01-01 00:00:00.000000	2018-01-01 07:51:00.000000	1	28	0	0	0	0	0	0	0	0	27.805415986137202	218.27251549117702	4	3.424277725990772
121	0x1cd59b21ca9d78b054377017a7a90	4139	1	private car	35.31806971315767	2018-01-01 07:51:00.000000	2018-01-01 08:26:19.084183	1	28	0	0	0	0	0	0	0	0	23.161493153020558	13.633653830653401	2	1.0217071391781323
122	0x1cd59b21ca9d78b054377017a7a90	39	2	services	463.66535446541184	2018-01-01 08:26:19.084183	2018-01-01 16:09:59.005451	1	28	0	0	0	0	0	0	0	0	39.70655368962561	306.8425548516694	4	5.779629031212049
123	0x1cd59b21ca9d78b054377017a7a90	3941	3	private car	36.31806971315767	2018-01-01 16:09:59.005451	2018-01-01 16:46:18.089634	1	28	0	0	0	0	0	0	0	0	19.174987136402628	11.60664199281287	2	1.0095404771246013
124	0x1cd59b21ca9d78b054377017a7a90	41	4	stay at home	433.6985061082728	2018-01-01 16:46:18.089634	2018-01-02 00:00:00.000000	1	28	0	0	0	0	0	0	0	0	19.36196371147712	139.95424561650358	4	2.1555148221063383
125	0x166b7f7581921197c8dfda687c72	41	0	stay at home	486.0	2018-01-01 00:00:00.000000	2018-01-01 08:06:00.000000	0	46	0	0	1	0	0	0	0	0	27.805415986137202	225.22386948771134	4	5.0678853047535615
126	0x166b7f7581921197c8dfda687c72	4130	1	private car	39.11037368000209	2018-01-01 08:06:00.000000	2018-01-01 08:45:06.622421	0	46	0	0	1	0	0	0	0	0	21.652258869470955	14.113798923352478	2	2.524610511542173
127	0x166b7f7581921197c8dfda687c72	30	2	industry	464.5693059225564	2018-01-01 08:45:06.622421	2018-01-01 16:29:40.780776	0	46	0	0	1	0	0	0	0	0	34.0710171385198	263.8058130686278	4	5.981654809011925
128	0x166b7f7581921197c8dfda687c72	3039	3	private car	16.459267872575452	2018-01-01 16:29:40.780776	2018-01-01 16:46:08.336848	0	46	0	0	1	0	0	0	0	0	22.67125855393744	6.219205292461233	1	2.4779032925384703
129	0x166b7f7581921197c8dfda687c72	39	4	shopping	240.05713900635544	2018-01-01 16:46:08.336848	2018-01-01 20:46:11.765188	0	46	0	0	1	0	0	0	0	0	2.2524694888936074	9.012023020048453	1	2.4941780695519835
130	0x166b7f7581921197c8dfda687c72	3941	5	private car	28.65110580742664	2018-01-01 20:46:11.765188	2018-01-01 21:14:50.831536	0	46	0	0	1	0	0	0	0	0	3.850549629071012	1.8387084139876828	0	2.452911510486577
131	0x166b7f7581921197c8dfda687c72	41	6	stay at home	165.15280771108405	2018-01-01 21:14:50.831536	2018-01-01 23:59:59.999999	0	46	0	0	1	0	0	0	0	0	1.7058544008950633	4.695444064235481	0	2.4691363881216715
132	0x14444df7dcd18ed2fe65f26647253	41	0	stay at home	474.0	2018-01-01 00:00:00.000000	2018-01-01 07:54:00.000000	0	5	0	0	0	0	0	0	0	0	27.805415986137202	219.6627862904839	4	3.4525292106055607
133	0x14444df7dcd18ed2fe65f26647253	4139	1	by foot	35.354397911841446	2018-01-01 07:54:00.000000	2018-01-01 08:29:21.263875	0	5	0	0	0	0	0	0	0	0	4.627010618468719	2.7264195757943113	0	0.9579239768112568
134	0x14444df7dcd18ed2fe65f26647253	39	2	school	367.01400911417267	2018-01-01 08:29:21.263875	2018-01-01 14:36:22.104422	0	5	0	0	0	0	0	0	0	0	39.70655368962561	242.88102429561067	4	3.9603280137340793
135	0x14444df7dcd18ed2fe65f26647253	3941	3	by foot	35.354397911841446	2018-01-01 14:36:22.104422	2018-01-01 15:11:43.368297	0	5	0	0	0	0	0	0	0	0	3.9835724793413703	2.34728010908826	0	0.9557799458850771
136	0x14444df7dcd18ed2fe65f26647253	41	4	stay at home	528.2771950621444	2018-01-01 15:11:43.368297	2018-01-02 00:00:00.000001	0	5	0	0	0	0	0	0	0	0	19.261314543136145	169.58855366762754	4	2.5681052037364633
137	0x19ce9babcf64629939b983ce81535	31	0	stay at home	474.0	2018-01-01 00:00:00.000000	2018-01-01 07:54:00.000000	0	25	0	0	0	0	0	0	0	0	33.09554835970861	261.454832041698	4	4.41981596067519
138	0x19ce9babcf64629939b983ce81535	3140	1	private car	30.49396489617181	2018-01-01 07:54:00.000000	2018-01-01 08:24:29.637894	0	25	0	0	0	0	0	0	0	0	16.870689299053655	8.574236787659393	1	0.991609140845116
139	0x19ce9babcf64629939b983ce81535	40	2	residence	484.26994471169	2018-01-01 08:24:29.637894	2018-01-01 16:28:45.834577	0	25	0	0	0	0	0	0	0	0	16.90465812680253	136.44029760727807	4	2.111211933912708
140	0x19ce9babcf64629939b983ce81535	4031	3	private car	23.49396489617181	2018-01-01 16:28:45.834577	2018-01-01 16:52:15.472471	0	25	0	0	0	0	0	0	0	0	13.233056022956172	5.18161589454012	1	0.9719249882681668
141	0x19ce9babcf64629939b983ce81535	31	4	stay at home	122.1127842580837	2018-01-01 16:52:15.472471	2018-01-01 18:54:22.239526	0	25	0	0	0	0	0	0	0	0	26.302469163551745	53.531129040394895	4	1.2933929672838627
142	0x19ce9babcf64629939b983ce81535	3139	5	private car	36.75973240731662	2018-01-01 18:54:22.239526	2018-01-01 19:31:07.823470	0	25	0	0	0	0	0	0	0	0	24.218785434636857	14.837934530124468	2	1.0290048735830768
143	0x19ce9babcf64629939b983ce81535	39	6	shopping	239.05901856187896	2018-01-01 19:31:07.823470	2018-01-01 23:30:11.364584	0	25	0	0	0	0	0	0	0	0	2.561116530878299	10.204300071572838	2	1.0012081426400419
144	0x19ce9babcf64629939b983ce81535	3931	7	private car	27.75973240731662	2018-01-01 23:30:11.364584	2018-01-01 23:57:56.948528	0	25	0	0	0	0	0	0	0	0	1.8487602404744603	0.8553514926809557	0	0.9473895936395544
145	0x19ce9babcf64629939b983ce81535	31	8	stay at home	2.050857861370332	2018-01-01 23:57:56.948528	2018-01-02 00:00:00.000000	0	25	0	0	0	0	0	0	0	0	2.859645738359695	0.09774544905415249	0	0.9431571847500727
146	0xb251a646e369d49b9ec5c34450bd	40	0	stay at home	480.0	2018-01-01 00:00:00.000000	2018-01-01 08:00:00.000000	0	28	0	0	0	0	0	0	0	0	27.841112269197765	222.72889815358212	4	3.5156618061248137
147	0xb251a646e369d49b9ec5c34450bd	4039	1	private car	22.961819010105067	2018-01-01 08:00:00.000000	2018-01-01 08:22:57.709141	0	28	0	0	0	0	0	0	0	0	20.96995078767189	8.025136910622203	1	0.988396406193483
148	0xb251a646e369d49b9ec5c34450bd	39	2	services	472.97424158184253	2018-01-01 08:22:57.709141	2018-01-01 16:15:56.163636	0	28	0	0	0	0	0	0	0	0	39.70655368962561	313.00295195298975	4	5.993930932421231
149	0xb251a646e369d49b9ec5c34450bd	3940	3	private car	21.961819010105067	2018-01-01 16:15:56.163636	2018-01-01 16:37:53.872777	0	28	0	0	0	0	0	0	0	0	17.015537695865927	6.228202653937128	1	0.9779552933480358
150	0xb251a646e369d49b9ec5c34450bd	40	4	stay at home	442.1021203979474	2018-01-01 16:37:53.872777	2018-01-02 00:00:00.000001	0	28	0	0	0	0	0	0	0	0	12.955597037884903	95.46161535783803	4	1.657115013578301
151	0x1202bc3b738a01af4c3468cefea6c	31	0	stay at home	485.0	2018-01-01 00:00:00.000000	2018-01-01 08:05:00.000000	1	13	0	0	0	0	0	0	0	0	33.09554835970861	267.5223492409779	4	4.581182185913622
152	0x1202bc3b738a01af4c3468cefea6c	3130	1	private car	23.576105486614182	2018-01-01 08:05:00.000000	2018-01-01 08:28:34.566329	1	13	0	0	0	0	0	0	0	0	25.1265313667317	9.873095900246444	1	0.9992502779525784
153	0x1202bc3b738a01af4c3468cefea6c	30	2	school	355.3565812056244	2018-01-01 08:28:34.566329	2018-01-01 14:23:55.961201	1	13	0	0	0	0	0	0	0	0	34.0710171385198	201.7893361423772	4	3.1064325464393594
154	0x1202bc3b738a01af4c3468cefea6c	3031	3	private car	21.576105486614182	2018-01-01 14:23:55.961201	2018-01-01 14:45:30.527530	1	13	0	0	0	0	0	0	0	0	18.449143932798428	6.634344593863116	1	0.9803054977967997
155	0x1202bc3b738a01af4c3468cefea6c	31	4	stay at home	554.4912078211472	2018-01-01 14:45:30.527530	2018-01-01 23:59:59.999999	1	13	0	0	0	0	0	0	0	0	23.917167647383298	221.0309862743072	4	3.480559751142416
156	0xde51c0d735b7b3e19bf5e081fba6	39	0	stay at home	479.0	2018-01-01 00:00:00.000000	2018-01-01 07:59:00.000000	0	1	0	0	0	0	0	0	0	0	43.00945865602414	343.35884493725933	4	7.171757718414482
157	0xde51c0d735b7b3e19bf5e081fba6	3939	1	by foot	20.1967913969521	2018-01-01 07:59:00.000000	2018-01-01 08:19:11.807484	0	1	0	0	0	0	0	0	0	0	5.98156709861805	2.013474381961013	0	0.953896249681189
158	0xde51c0d735b7b3e19bf5e081fba6	39	2	school	361.6095275711811	2018-01-01 08:19:11.807484	2018-01-01 14:20:48.379138	0	1	0	0	0	0	0	0	0	0	39.70655368962561	239.3044686864209	4	3.8774953232267304
159	0xde51c0d735b7b3e19bf5e081fba6	3939	3	by foot	13.1967913969521	2018-01-01 14:20:48.379138	2018-01-01 14:34:00.186622	0	1	0	0	0	0	0	0	0	0	5.943771276071335	1.3073118273584865	0	0.9499235350003561
160	0xde51c0d735b7b3e19bf5e081fba6	39	4	stay at home	565.9968896349147	2018-01-01 14:34:00.186622	2018-01-02 00:00:00.000000	0	1	0	0	0	0	0	0	0	0	44.13335083501195	416.32232169638723	4	11.038232420874591
161	0xfed96c34291284a6e2f623143eb9	30	0	stay at home	480.0	2018-01-01 00:00:00.000000	2018-01-01 08:00:00.000000	1	31	0	0	0	0	0	1	0	0	36.33618478268205	290.6894782614564	4	6.253396482790912
162	0xfed96c34291284a6e2f623143eb9	3039	1	private car	15.652935764688467	2018-01-01 08:00:00.000000	2018-01-01 08:15:39.176146	1	31	0	0	0	0	0	1	0	0	28.375988780055923	7.402792160562267	1	1.984767704782499
163	0xfed96c34291284a6e2f623143eb9	39	2	services	467.3969055323484	2018-01-01 08:15:39.176146	2018-01-01 16:03:02.990478	1	31	0	0	0	0	0	1	0	0	39.70655368962561	309.31200539808435	4	6.864598084132656
164	0xfed96c34291284a6e2f623143eb9	3930	3	private car	19.652935764688465	2018-01-01 16:03:02.990478	2018-01-01 16:22:42.166624	1	31	0	0	0	0	0	1	0	0	22.67125855393744	7.42594646775294	1	1.9849024715415946
165	0xfed96c34291284a6e2f623143eb9	30	4	stay at home	134.01769965372637	2018-01-01 16:22:42.166624	2018-01-01 18:36:43.228603	1	31	0	0	0	0	0	1	0	0	29.73423558349706	66.4152308977042	4	2.395725029414371
166	0xfed96c34291284a6e2f623143eb9	3030	5	private car	15.864125246611156	2018-01-01 18:36:43.228603	2018-01-01 18:52:35.076118	1	31	0	0	0	0	0	1	0	0	21.85501798353885	5.7785123759633255	1	1.9753596620435812
167	0xfed96c34291284a6e2f623143eb9	30	6	shopping	238.45964261057264	2018-01-01 18:52:35.076118	2018-01-01 22:51:02.654675	1	31	0	0	0	0	0	1	0	0	1.945994751958939	7.734020217902976	1	1.9866973325655575
168	0xfed96c34291284a6e2f623143eb9	3030	7	private car	18.864125246611156	2018-01-01 22:51:02.654675	2018-01-01 23:09:54.502190	1	31	0	0	0	0	0	1	0	0	2.617206461180534	0.8228551746658259	0	1.9472076618699083
169	0xfed96c34291284a6e2f623143eb9	30	8	stay at home	50.09163018075333	2018-01-01 23:09:54.502190	2018-01-02 00:00:00.000001	1	31	0	0	0	0	0	1	0	0	3.5256066677666267	2.9433897560760656	0	1.959153104637567
170	0x1d145fb9a19c5224eccead40b5877	31	0	stay at home	476.0	2018-01-01 00:00:00.000000	2018-01-01 07:56:00.000000	0	19	0	0	0	0	0	0	1	0	33.09554835970861	262.55801698702163	4	6.048726522010858
171	0x1d145fb9a19c5224eccead40b5877	3140	1	private car	23.890910513660728	2018-01-01 07:56:00.000000	2018-01-01 08:19:53.454631	0	19	0	0	0	0	0	0	1	0	16.870689299053655	6.717602139124408	1	2.580787977861202
172	0x1d145fb9a19c5224eccead40b5877	40	2	university	349.5207674106831	2018-01-01 08:19:53.454631	2018-01-01 14:09:24.700676	0	19	0	0	0	0	0	0	1	0	1.014747832761734	5.9112573539201465	1	2.5761251541896604
173	0x1d145fb9a19c5224eccead40b5877	4031	3	private car	16.890910513660728	2018-01-01 14:09:24.700676	2018-01-01 14:26:18.155307	0	19	0	0	0	0	0	0	1	0	12.493897796476187	3.517221827451704	0	2.5624114481258933
174	0x1d145fb9a19c5224eccead40b5877	31	4	stay at home	573.6974115619954	2018-01-01 14:26:18.155307	2018-01-02 00:00:00.000001	0	19	0	0	0	0	0	0	1	0	23.917167647383298	228.68695285330162	4	5.241660982209584
175	0x1b3555e986f3a325778cbb53928aa	40	0	stay at home	481.0	2018-01-01 00:00:00.000000	2018-01-01 08:01:00.000000	0	19	0	0	0	0	0	0	0	0	27.841112269197765	223.1929166914021	4	3.525316211553484
176	0x1b3555e986f3a325778cbb53928aa	4040	1	private car	21.417564362712977	2018-01-01 08:01:00.000000	2018-01-01 08:22:25.053862	0	19	0	0	0	0	0	0	0	0	11.396398737170244	4.068051724274743	0	0.9655495920608753
177	0x1b3555e986f3a325778cbb53928aa	40	2	university	358.58073218702305	2018-01-01 08:22:25.053862	2018-01-01 14:20:59.897793	0	19	0	0	0	0	0	0	0	0	1.014747832761734	6.06448368094829	1	0.9770095018536072
178	0x1b3555e986f3a325778cbb53928aa	4040	3	private car	14.658216822540645	2018-01-01 14:20:59.897793	2018-01-01 14:35:39.390802	0	19	0	0	0	0	0	0	0	0	8.86386234752543	2.1654736029196977	0	0.9547535343667019
179	0x1b3555e986f3a325778cbb53928aa	40	4	library	213.56509425831177	2018-01-01 14:35:39.390802	2018-01-01 18:09:13.296457	0	19	0	0	0	0	0	0	0	0	0.789248017245415	2.809263786603379	0	0.9583931001196648
180	0x1b3555e986f3a325778cbb53928aa	4040	5	private car	19.07578118525362	2018-01-01 18:09:13.296457	2018-01-01 18:28:17.843328	0	19	0	0	0	0	0	0	0	0	9.60332843848858	3.053183199045525	0	0.9597756811494177
181	0x1b3555e986f3a325778cbb53928aa	40	6	stay at home	331.70261118415783	2018-01-01 18:28:17.843328	2018-01-01 23:59:59.999999	0	19	0	0	0	0	0	0	0	0	14.244937183758061	78.75138100011421	4	1.5012838795393348
182	0xeb4c3551111b91db073031844336	39	0	stay at home	480.0	2018-01-01 00:00:00.000000	2018-01-01 08:00:00.000000	0	13	0	0	0	0	0	0	0	0	43.00945865602414	344.0756692481931	4	7.2022048280096955
183	0xeb4c3551111b91db073031844336	3930	1	by foot	17.752423710234986	2018-01-01 08:00:00.000000	2018-01-01 08:17:45.145423	0	13	0	0	0	0	0	0	0	0	5.668719219760031	1.6772250913922122	0	0.9520025175491453
184	0xeb4c3551111b91db073031844336	30	2	school	374.4513689934272	2018-01-01 08:17:45.145423	2018-01-01 14:32:12.227563	0	13	0	0	0	0	0	0	0	0	34.0710171385198	212.63231684195432	4	3.312015751952305
185	0xeb4c3551111b91db073031844336	3039	3	by foot	14.752423710234986	2018-01-01 14:32:12.227563	2018-01-01 14:46:57.372986	0	13	0	0	0	0	0	0	0	0	5.046949598383689	1.2409123153259412	0	0.9495508380783837
186	0xeb4c3551111b91db073031844336	39	4	stay at home	553.0437835861028	2018-01-01 14:46:57.372986	2018-01-02 00:00:00.000001	0	13	0	0	0	0	0	0	0	0	44.13335083501195	406.79458880213167	4	10.433857213986624
187	0x19d1a379a13b17488eb80f358da04	31	0	stay at home	479.0	2018-01-01 00:00:00.000000	2018-01-01 07:59:00.000000	1	10	0	0	0	0	0	0	1	0	33.09554835970861	264.21279440500706	4	6.092447326905422
188	0x19d1a379a13b17488eb80f358da04	3139	1	by foot	32.30178036457557	2018-01-01 07:59:00.000000	2018-01-01 08:31:18.106822	1	10	0	0	0	0	0	0	1	0	5.265543151894882	2.834773639878391	0	2.5585376014542556
189	0x19d1a379a13b17488eb80f358da04	39	2	school	362.57520000369163	2018-01-01 08:31:18.106822	2018-01-01 14:33:52.618822	1	10	0	0	0	0	0	0	1	0	39.70655368962561	239.9435274245554	4	5.492167681695946
190	0x19d1a379a13b17488eb80f358da04	3931	3	by foot	25.30178036457557	2018-01-01 14:33:52.618822	2018-01-01 14:59:10.725644	1	10	0	0	0	0	0	0	1	0	4.58243833092934	1.932397469723107	0	2.5534392859018644
191	0x19d1a379a13b17488eb80f358da04	31	4	stay at home	540.8212392671572	2018-01-01 14:59:10.725644	2018-01-02 00:00:00.000000	1	10	0	0	0	0	0	0	1	0	23.917167647383298	215.58187078030323	4	4.970256507023976
192	0x18be063b14af688cca8cb9d455868	40	0	stay at home	482.0	2018-01-01 00:00:00.000000	2018-01-01 08:02:00.000000	0	1	0	0	0	0	0	0	1	0	27.841112269197765	223.65693522922206	4	5.134997129072714
193	0x18be063b14af688cca8cb9d455868	4030	1	private car	26.255933654690946	2018-01-01 08:02:00.000000	2018-01-01 08:28:15.356019	0	1	0	0	0	0	0	0	1	0	18.802436729554277	8.227925521961689	1	2.5895816903315563
194	0x18be063b14af688cca8cb9d455868	30	2	school	364.25725373165693	2018-01-01 08:28:15.356019	2018-01-01 14:32:30.791243	0	1	0	0	0	0	0	0	1	0	34.0710171385198	206.84358557869066	4	4.800623359793359
195	0x18be063b14af688cca8cb9d455868	3040	3	private car	33.25593365469095	2018-01-01 14:32:30.791243	2018-01-01 15:05:46.147262	0	1	0	0	0	0	0	0	1	0	14.602613773145073	8.09372591374648	1	2.5887971447738707
196	0x18be063b14af688cca8cb9d455868	40	4	stay at home	534.2308789589612	2018-01-01 15:05:46.147262	2018-01-02 00:00:00.000000	0	1	0	0	0	0	0	0	1	0	12.884949031649851	114.72562744199526	4	3.4569371895444467
197	0xeccc6814c025b7c584a4812b568f	40	0	stay at home	490.0	2018-01-01 00:00:00.000000	2018-01-01 08:10:00.000000	0	31	0	0	1	0	1	0	0	0	27.841112269197765	227.36908353178174	4	31.354607683235294
198	0xeccc6814c025b7c584a4812b568f	4039	1	by foot	29.04704840648985	2018-01-01 08:10:00.000000	2018-01-01 08:39:02.822904	0	31	0	0	1	0	1	0	0	0	4.1892024975371935	2.0280661288425175	0	28.69517851459291
199	0xeccc6814c025b7c584a4812b568f	39	2	services	482.1763836158822	2018-01-01 08:39:02.822904	2018-01-01 16:41:13.405921	0	31	0	0	1	0	1	0	0	0	39.70655368962561	319.0927077318923	4	33.95478424588569
200	0xeccc6814c025b7c584a4812b568f	3940	3	by foot	27.04704840648985	2018-01-01 16:41:13.405921	2018-01-01 17:08:16.228825	0	31	0	0	1	0	1	0	0	0	3.5033716266287827	1.579264366189196	0	28.69265151721982
201	0xeccc6814c025b7c584a4812b568f	40	4	stay at home	411.7295195711381	2018-01-01 17:08:16.228825	2018-01-01 23:59:59.999999	0	31	0	0	1	0	1	0	0	0	14.280909121244589	97.99786419215198	4	29.423340984125684
202	0x3a510a7cb0633ee11100b032ca1e	30	0	stay at home	480.0	2018-01-01 00:00:00.000000	2018-01-01 08:00:00.000000	0	15	0	0	0	0	0	0	1	1	36.33618478268205	290.6894782614564	4	7.853396482790911
203	0x3a510a7cb0633ee11100b032ca1e	3039	1	private car	18.304064194274083	2018-01-01 08:00:00.000000	2018-01-01 08:18:18.243852	0	15	0	0	0	0	0	0	1	1	28.375988780055923	8.656598670102412	1	3.5920919327384992
204	0x3a510a7cb0633ee11100b032ca1e	39	2	school	360.8348177392797	2018-01-01 08:18:18.243852	2018-01-01 14:19:08.332916	0	15	0	0	0	0	0	0	1	1	39.70655368962561	238.791784394183	4	6.465764432403374
205	0x3a510a7cb0633ee11100b032ca1e	3930	3	private car	15.304064194274085	2018-01-01 14:19:08.332916	2018-01-01 14:34:26.576768	0	15	0	0	0	0	0	0	1	1	25.263587703909213	6.443926133305001	1	3.579202908886253
206	0x3a510a7cb0633ee11100b032ca1e	30	4	stay at home	565.5570538721721	2018-01-01 14:34:26.576768	2018-01-02 00:00:00.000000	0	15	0	0	0	0	0	0	1	1	30.815292686585373	290.46343576723194	4	7.846383097574927
207	0x1299ffe54a3e2d65ea9dd97990b94	40	0	stay at home	485.0	2018-01-01 00:00:00.000000	2018-01-01 08:05:00.000000	1	37	0	0	0	0	0	1	0	0	27.841112269197765	225.04899084268195	4	4.564199683225995
208	0x1299ffe54a3e2d65ea9dd97990b94	4039	1	private car	24.202718626873047	2018-01-01 08:05:00.000000	2018-01-01 08:29:12.163118	1	37	0	0	0	0	0	1	0	0	20.96995078767189	8.45883030888996	1	1.9909330421538263
209	0x1299ffe54a3e2d65ea9dd97990b94	39	2	services	482.19911197748496	2018-01-01 08:29:12.163118	2018-01-01 16:31:24.109837	1	37	0	0	0	0	0	1	0	0	39.70655368962561	319.10774881373	4	7.214136613298329
210	0x1299ffe54a3e2d65ea9dd97990b94	3940	3	private car	20.202718626873047	2018-01-01 16:31:24.109837	2018-01-01 16:51:36.272955	1	37	0	0	0	0	0	1	0	0	17.015537695865927	5.7293353392421835	1	1.975076228322951
211	0x1299ffe54a3e2d65ea9dd97990b94	40	4	stay at home	428.3954507687689	2018-01-01 16:51:36.272955	2018-01-02 00:00:00.000001	1	37	0	0	0	0	0	1	0	0	12.955597037884903	92.50198055038717	4	2.628381708946824
212	0xd01f0c7ba0117292c32b6d1bef70	31	0	stay at home	489.0	2018-01-01 00:00:00.000000	2018-01-01 08:09:00.000000	1	71	0	0	0	0	0	0	1	0	33.09554835970861	269.72871913162516	4	6.241310353159459
213	0xd01f0c7ba0117292c32b6d1bef70	3131	1	private car	17.025761365739292	2018-01-01 08:09:00.000000	2018-01-01 08:26:01.545682	1	71	0	0	0	0	0	0	1	0	24.044588011525097	6.822956960362369	1	2.581398852706852
214	0xd01f0c7ba0117292c32b6d1bef70	31	2	services	487.70305264247844	2018-01-01 08:26:01.545682	2018-01-01 16:33:43.728841	1	71	0	0	0	0	0	0	1	0	31.257964414982627	254.0767444096165	4	5.831233505698869
215	0xd01f0c7ba0117292c32b6d1bef70	3131	3	private car	17.025761365739292	2018-01-01 16:33:43.728841	2018-01-01 16:50:45.274523	1	71	0	0	0	0	0	0	1	0	17.732001683293312	5.031680486610656	1	2.571064129255648
216	0xd01f0c7ba0117292c32b6d1bef70	31	4	stay at home	429.2454246260429	2018-01-01 16:50:45.274523	2018-01-02 00:00:00.000001	1	71	0	0	0	0	0	0	1	0	26.302469163551745	188.17024241370282	4	4.4661971969241225
217	0x10fcc1bef90f9530dd49645cb2157	40	0	stay at home	470.0	2018-01-01 00:00:00.000000	2018-01-01 07:50:00.000000	0	1	0	0	0	0	0	0	0	0	27.841112269197765	218.08871277538248	4	3.420560041533498
218	0x10fcc1bef90f9530dd49645cb2157	4039	1	by foot	28.788384670642237	2018-01-01 07:50:00.000000	2018-01-01 08:18:47.303080	0	1	0	0	0	0	0	0	0	0	4.08631005098617	1.9606377605216925	0	0.953598428311852
219	0x10fcc1bef90f9530dd49645cb2157	39	2	school	370.7048976188782	2018-01-01 08:18:47.303080	2018-01-01 14:29:29.596937	0	1	0	0	0	0	0	0	0	0	39.70655368962561	245.3235653385192	4	4.0179116240891934
220	0x10fcc1bef90f9530dd49645cb2157	3940	3	by foot	25.788384670642237	2018-01-01 14:29:29.596937	2018-01-01 14:55:16.900017	0	1	0	0	0	0	0	0	0	0	3.857260016355844	1.6578750846078711	0	0.9518936541559192
221	0x10fcc1bef90f9530dd49645cb2157	40	4	stay at home	544.7183330398373	2018-01-01 14:55:16.900017	2018-01-01 23:59:59.999999	0	1	0	0	0	0	0	0	0	0	13.148062482162722	119.36651129978839	4	1.908573456865878
222	0x1de9677697e3d44f8ffc832431a50	30	0	stay at home	472.0	2018-01-01 00:00:00.000000	2018-01-01 07:52:00.000000	1	49	0	0	0	0	1	0	0	0	36.33618478268205	285.8446536237654	4	31.346309510060166
223	0x1de9677697e3d44f8ffc832431a50	3031	1	private car	24.633076808210255	2018-01-01 07:52:00.000000	2018-01-01 08:16:37.984608	1	49	0	0	0	0	1	0	0	0	24.06925075289951	9.881661708537434	1	27.240500865206155
224	0x1de9677697e3d44f8ffc832431a50	31	2	services	479.14937588224086	2018-01-01 08:16:37.984608	2018-01-01 16:15:46.947161	1	49	0	0	0	0	1	0	0	0	31.257964414982627	249.620569013137	4	30.362454316862596
225	0x1de9677697e3d44f8ffc832431a50	3139	3	private car	22.735098483506984	2018-01-01 16:15:46.947161	2018-01-01 16:38:31.053070	1	49	0	0	0	0	1	0	0	0	21.514483356203062	8.152231632084142	1	27.23033909908665
226	0x1de9677697e3d44f8ffc832431a50	39	4	shopping	241.76712889168508	2018-01-01 16:38:31.053070	2018-01-01 20:40:17.080804	1	49	0	0	0	0	1	0	0	0	2.2524694888936074	9.07621802076548	1	27.235755324769105
227	0x1de9677697e3d44f8ffc832431a50	3930	5	private car	27.380596859449764	2018-01-01 20:40:17.080804	2018-01-01 21:07:39.916616	1	49	0	0	0	0	1	0	0	0	4.4860587087632195	2.0471827498744912	0	27.195286300439875
228	0x1de9677697e3d44f8ffc832431a50	30	6	stay at home	172.33472307490706	2018-01-01 21:07:39.916616	2018-01-02 00:00:00.000000	1	49	0	0	0	0	1	0	0	0	2.32061837504406	6.6653854170959805	1	27.221685352577545
229	0x1c51f47d9871264528745535ee1ed	31	0	stay at home	471.0	2018-01-01 00:00:00.000000	2018-01-01 07:51:00.000000	1	34	0	0	0	0	0	0	0	0	33.09554835970861	259.8000546237126	4	4.376802009208414
230	0x1c51f47d9871264528745535ee1ed	3139	1	private car	26.352691920402723	2018-01-01 07:51:00.000000	2018-01-01 08:17:21.161515	1	34	0	0	0	0	0	0	0	0	26.357804577485233	11.576651728810816	2	1.009361559543076
231	0x1c51f47d9871264528745535ee1ed	39	2	services	475.6945117503453	2018-01-01 08:17:21.161515	2018-01-01 16:13:02.832220	1	34	0	0	0	0	0	0	0	0	39.70655368962561	314.8031611779221	4	6.05804222414347
232	0x1c51f47d9871264528745535ee1ed	3931	3	private car	21.352691920402723	2018-01-01 16:13:02.832220	2018-01-01 16:34:23.993735	1	34	0	0	0	0	0	0	0	0	21.514483356203062	7.656535582193933	1	0.9862455935561116
233	0x1c51f47d9871264528745535ee1ed	31	4	stay at home	445.6001044088491	2018-01-01 16:34:23.993735	2018-01-02 00:00:00.000000	1	34	0	0	0	0	0	0	0	0	26.302469163551745	195.3397167581532	4	2.990252183162133
234	0x698dcc4f95a57851d69868d1a53c	39	0	stay at home	482.0	2018-01-01 00:00:00.000000	2018-01-01 08:02:00.000000	1	19	0	0	0	0	0	0	1	0	43.00945865602414	345.50931787006056	4	8.863487378090877
235	0x698dcc4f95a57851d69868d1a53c	3940	1	private car	21.804729285264216	2018-01-01 08:02:00.000000	2018-01-01 08:23:48.283757	1	19	0	0	0	0	0	0	1	0	20.96995078767189	7.620735000841645	1	2.586036944371309
236	0x698dcc4f95a57851d69868d1a53c	40	2	university	345.4471361475868	2018-01-01 08:23:48.283757	2018-01-01 14:09:15.111926	1	19	0	0	0	0	0	0	1	0	1.014747832761734	5.842362212325189	1	2.5757277859344136
237	0x698dcc4f95a57851d69868d1a53c	4040	3	private car	18.4697650606394	2018-01-01 14:09:15.111926	2018-01-01 14:27:43.297830	1	19	0	0	0	0	0	0	1	0	8.86386234752543	2.7285575848107055	0	2.557936080863816
238	0x698dcc4f95a57851d69868d1a53c	40	4	library	241.91942491699086	2018-01-01 14:27:43.297830	2018-01-01 18:29:38.463325	1	19	0	0	0	0	0	0	1	0	0.789248017245415	3.182240440814768	0	2.560508008469867
239	0x698dcc4f95a57851d69868d1a53c	4039	5	private car	16.334964224624816	2018-01-01 18:29:38.463325	2018-01-01 18:45:58.561178	1	19	0	0	0	0	0	0	1	0	18.599580601944446	5.0637247287631375	1	2.571248048223872
240	0x698dcc4f95a57851d69868d1a53c	39	6	stay at home	314.023980364894	2018-01-01 18:45:58.561178	2018-01-02 00:00:00.000000	1	19	0	0	0	0	0	0	1	0	40.93381860201046	214.23667748229775	4	4.94356888151879
241	0xc61658676b6ea448dd117770e925	30	0	stay at home	490.0	2018-01-01 00:00:00.000000	2018-01-01 08:10:00.000000	1	25	0	0	0	0	0	0	0	1	36.33618478268205	296.74550905857	4	6.444826863466119
242	0xc61658676b6ea448dd117770e925	3039	1	private car	23.47976695796188	2018-01-01 08:10:00.000000	2018-01-01 08:33:28.786017	1	25	0	0	0	0	0	0	0	1	28.375988780055923	11.104360062624234	2	2.006548113734525
243	0xc61658676b6ea448dd117770e925	39	2	services	485.6945430499495	2018-01-01 08:33:28.786017	2018-01-01 16:39:10.458600	1	25	0	0	0	0	0	0	0	1	39.70655368962561	321.4209408395166	4	7.299673208349466
244	0xc61658676b6ea448dd117770e925	3930	3	private car	20.47976695796188	2018-01-01 16:39:10.458600	2018-01-01 16:59:39.244617	1	25	0	0	0	0	0	0	0	1	22.67125855393744	7.7383681971389775	1	1.986722687615854
245	0xc61658676b6ea448dd117770e925	30	4	stay at home	420.3459230341268	2018-01-01 16:59:39.244617	2018-01-01 23:59:59.999999	1	25	0	0	0	0	0	0	0	1	29.73423558349706	208.31107836765418	4	4.228502712162135
246	0x52e44112e76362794d49b76ed0d0	30	0	stay at home	478.0	2018-01-01 00:00:00.000000	2018-01-01 07:58:00.000000	1	46	0	0	0	0	0	0	0	0	36.33618478268205	289.47827210203366	4	5.215925742937629
247	0x52e44112e76362794d49b76ed0d0	3039	1	private car	21.99809025068491	2018-01-01 07:58:00.000000	2018-01-01 08:19:59.885415	1	46	0	0	0	0	0	0	0	0	27.653462051925207	10.138722566035684	2	1.0008201865344448
248	0x52e44112e76362794d49b76ed0d0	39	2	industry	468.2640662486685	2018-01-01 08:19:59.885415	2018-01-01 16:08:15.729390	1	46	0	0	0	0	0	0	0	0	39.70655368962561	309.88587145708595	4	5.8845219196609095
249	0x52e44112e76362794d49b76ed0d0	3930	3	private car	23.99809025068491	2018-01-01 16:08:15.729390	2018-01-01 16:32:15.614805	1	46	0	0	0	0	0	0	0	0	22.67125855393744	9.067781814566716	1	0.9945057394870942
250	0x52e44112e76362794d49b76ed0d0	30	4	stay at home	104.80853709765232	2018-01-01 16:32:15.614805	2018-01-01 18:17:04.127031	1	46	0	0	0	0	0	0	0	0	29.73423558349706	51.94002888705476	4	1.281287678039443
251	0x52e44112e76362794d49b76ed0d0	3030	5	private car	22.501495913821007	2018-01-01 18:17:04.127031	2018-01-01 18:39:34.216786	1	46	0	0	0	0	0	0	0	0	21.85501798353885	8.196176630884734	1	0.9893960266538191
252	0x52e44112e76362794d49b76ed0d0	30	6	free time	232.55622256087605	2018-01-01 18:39:34.216786	2018-01-01 22:32:07.590140	1	46	0	0	0	0	0	0	0	0	89.60557373250928	347.3055624605403	4	7.34100588023988
253	0x52e44112e76362794d49b76ed0d0	3030	7	private car	20.501495913821007	2018-01-01 22:32:07.590140	2018-01-01 22:52:37.679895	1	46	0	0	0	0	0	0	0	0	2.857599438473455	0.9764177201866789	0	0.9480676947867005
254	0x52e44112e76362794d49b76ed0d0	30	8	stay at home	67.37200176379133	2018-01-01 22:52:37.679895	2018-01-02 00:00:00.000001	1	46	0	0	0	0	0	0	0	0	4.238772500402292	4.759576472890223	0	0.9695037822733361
255	0x1757a97cb156a219f0cdea901c5fd	31	0	stay at home	472.0	2018-01-01 00:00:00.000000	2018-01-01 07:52:00.000000	1	26	0	0	0	0	0	0	1	0	33.09554835970861	260.3516470963744	4	5.991093277949863
256	0x1757a97cb156a219f0cdea901c5fd	3139	1	by foot	29.5049123085333	2018-01-01 07:52:00.000000	2018-01-01 08:21:30.294739	1	26	0	0	0	0	0	0	1	0	5.265543151894882	2.5893231492242754	0	2.557148142950462
257	0x1757a97cb156a219f0cdea901c5fd	39	2	services	483.85937411440057	2018-01-01 08:21:30.294739	2018-01-01 16:25:21.857186	1	26	0	0	0	0	0	0	1	0	39.70655368962561	320.2064702750348	4	7.8546190533689835
258	0x1757a97cb156a219f0cdea901c5fd	3931	3	by foot	25.5049123085333	2018-01-01 16:25:21.857186	2018-01-01 16:50:52.151925	1	26	0	0	0	0	0	0	1	0	4.297984688739197	1.8269953764952	0	2.552845548374132
259	0x1757a97cb156a219f0cdea901c5fd	31	4	stay at home	118.82361844930091	2018-01-01 16:50:52.151925	2018-01-01 18:49:41.569032	1	26	0	0	0	0	0	0	1	0	26.302469163551745	52.089242669406254	4	2.882418084356603
260	0x1757a97cb156a219f0cdea901c5fd	3139	5	by foot	15.069724709518882	2018-01-01 18:49:41.569032	2018-01-01 19:04:45.752515	1	26	0	0	0	0	0	0	1	0	4.8382276838601035	1.2151793212957485	0	2.5494064394733345
261	0x1757a97cb156a219f0cdea901c5fd	39	6	gym	231.93870202062007	2018-01-01 19:04:45.752515	2018-01-01 22:56:42.074636	1	26	0	0	0	0	0	0	1	0	37.39230135082316	144.54536401456338	4	3.814802204523084
262	0x1757a97cb156a219f0cdea901c5fd	3931	7	by foot	19.06972470951888	2018-01-01 22:56:42.074636	2018-01-01 23:15:46.258119	1	26	0	0	0	0	0	0	1	0	0.37801305065473967	0.12014341354318836	0	2.543282040588285
263	0x1757a97cb156a219f0cdea901c5fd	31	8	stay at home	44.22903137957428	2018-01-01 23:15:46.258119	2018-01-02 00:00:00.000002	1	26	0	0	0	0	0	0	1	0	2.859645738359695	2.10798935160628	0	2.554429229201849
264	0x12ad50941730e341f6d057130f63a	31	0	stay at home	475.0	2018-01-01 00:00:00.000000	2018-01-01 07:55:00.000000	1	51	0	0	0	0	0	0	0	0	33.09554835970861	262.0064245143598	4	4.43424767989595
265	0x12ad50941730e341f6d057130f63a	3131	1	private car	18.99014466511028	2018-01-01 07:55:00.000000	2018-01-01 08:13:59.408680	1	51	0	0	0	0	0	0	0	0	22.77359327845954	7.207897181705495	1	0.9836340734620075
266	0x12ad50941730e341f6d057130f63a	31	2	services	490.0060899351815	2018-01-01 08:13:59.408680	2018-01-01 16:23:59.774076	1	51	0	0	0	0	0	0	0	0	31.257964414982627	255.27654870531134	4	4.261343145033014
267	0x12ad50941730e341f6d057130f63a	3130	3	private car	22.2542953909048	2018-01-01 16:23:59.774076	2018-01-01 16:46:15.031799	1	51	0	0	0	0	0	0	0	0	18.888776881027688	7.005940338054727	1	0.9824607426747981
268	0x12ad50941730e341f6d057130f63a	30	4	gym	245.44052322299285	2018-01-01 16:46:15.031799	2018-01-01 20:51:41.463192	1	51	0	0	0	0	0	0	0	0	26.059217702390683	106.59980046094412	4	1.7698677401667189
269	0x12ad50941730e341f6d057130f63a	3031	5	private car	15.26415072579452	2018-01-01 20:51:41.463192	2018-01-01 21:06:57.312236	1	51	0	0	0	0	0	0	0	0	4.65101494381412	1.1832298855050243	0	0.9492271883666119
270	0x12ad50941730e341f6d057130f63a	31	6	stay at home	173.04479606001632	2018-01-01 21:06:57.312236	2018-01-02 00:00:00.000000	1	51	0	0	0	0	0	0	0	0	2.413661029109731	6.961191342338375	1	0.9822009490121293
271	0x8c922f994ce8bc33aede947a7359	31	0	stay at home	488.0	2018-01-01 00:00:00.000000	2018-01-01 08:08:00.000000	0	29	0	1	0	0	0	0	0	0	33.09554835970861	269.17712665896335	4	6.800504726981453
272	0x8c922f994ce8bc33aede947a7359	3131	1	private car	21.966768284896077	2018-01-01 08:08:00.000000	2018-01-01 08:29:58.006097	0	29	0	1	0	0	0	0	0	0	24.044588011525097	8.803031555916032	1	3.167250878927386
273	0x8c922f994ce8bc33aede947a7359	31	2	services	482.5792784328427	2018-01-01 08:29:58.006097	2018-01-01 16:32:32.762803	0	29	0	1	0	0	0	0	0	0	31.257964414982627	251.4074318776965	4	6.3393068588376025
274	0x8c922f994ce8bc33aede947a7359	3131	3	private car	17.966768284896077	2018-01-01 16:32:32.762803	2018-01-01 16:50:30.768900	0	29	0	1	0	0	0	0	0	0	17.732001683293312	5.309779424518635	1	3.1469614482913375
275	0x8c922f994ce8bc33aede947a7359	31	4	stay at home	429.48718499736515	2018-01-01 16:50:30.768900	2018-01-02 00:00:00.000000	0	29	0	1	0	0	0	0	0	0	26.302469163551745	188.27622399223068	4	5.042293005119173
276	0x6b02ed4390bce34a3ee9d4dddd89	40	0	stay at home	481.0	2018-01-01 00:00:00.000000	2018-01-01 08:01:00.000000	1	28	0	0	0	0	0	0	1	0	27.841112269197765	223.1929166914021	4	5.125316211553484
277	0x6b02ed4390bce34a3ee9d4dddd89	4040	1	private car	19.81245141916136	2018-01-01 08:01:00.000000	2018-01-01 08:20:48.747085	1	28	0	0	0	0	0	0	1	0	11.396398737170244	3.763176605559622	0	2.5638114196661808
278	0x6b02ed4390bce34a3ee9d4dddd89	40	2	residence	497.5306358416502	2018-01-01 08:20:48.747085	2018-01-01 16:38:20.585235	1	28	0	0	0	0	0	0	1	0	16.90465812680253	140.17642177522973	4	3.7583470037724265
279	0x6b02ed4390bce34a3ee9d4dddd89	4039	3	private car	21.519416697931188	2018-01-01 16:38:20.585235	2018-01-01 16:59:51.750237	1	28	0	0	0	0	0	0	1	0	17.015537695865927	6.102740766944914	1	2.57723042806921
280	0x6b02ed4390bce34a3ee9d4dddd89	39	4	gym	235.08453014648495	2018-01-01 16:59:51.750237	2018-01-01 20:54:56.822046	1	28	0	0	0	0	0	0	1	0	32.88605453784667	128.8500446566894	4	3.6185991160520485
281	0x6b02ed4390bce34a3ee9d4dddd89	3940	5	private car	24.331868117092547	2018-01-01 20:54:56.822046	2018-01-01 21:19:16.734133	1	28	0	0	0	0	0	0	1	0	3.311305501829723	1.342837479432063	0	2.550122998658215
282	0x6b02ed4390bce34a3ee9d4dddd89	40	6	stay at home	160.7210977776797	2018-01-01 21:19:16.734133	2018-01-02 00:00:00.000000	1	28	0	0	0	0	0	0	1	0	1.1049698230747993	2.959866049596504	0	2.5592465066175683
283	0xd3bb60cdee94b11b3fb214d3767b	31	0	stay at home	482.0	2018-01-01 00:00:00.000000	2018-01-01 08:02:00.000000	1	36	0	0	0	0	0	0	0	0	33.09554835970861	265.8675718229925	4	4.536597807297269
284	0xd3bb60cdee94b11b3fb214d3767b	3139	1	by foot	26.610902978677487	2018-01-01 08:02:00.000000	2018-01-01 08:28:36.654179	1	36	0	0	0	0	0	0	0	0	5.452577567749579	2.418300210651622	0	0.956181198457796
285	0xd3bb60cdee94b11b3fb214d3767b	39	2	services	468.09186122560504	2018-01-01 08:28:36.654179	2018-01-01 16:16:42.165853	1	36	0	0	0	0	0	0	0	0	39.70655368962561	309.77191032385446	4	5.880559967910171
286	0xd3bb60cdee94b11b3fb214d3767b	3931	3	by foot	25.610902978677487	2018-01-01 16:16:42.165853	2018-01-01 16:42:18.820032	1	36	0	0	0	0	0	0	0	0	4.297984688739197	1.8345878144523489	0	0.9528883047597808
287	0xd3bb60cdee94b11b3fb214d3767b	31	4	stay at home	129.73953001572647	2018-01-01 16:42:18.820032	2018-01-01 18:52:03.191833	1	36	0	0	0	0	0	0	0	0	26.302469163551745	56.87449979220569	4	1.3192036957554323
288	0xd3bb60cdee94b11b3fb214d3767b	3139	5	by foot	25.555530469301797	2018-01-01 18:52:03.191833	2018-01-01 19:17:36.523661	1	36	0	0	0	0	0	0	0	0	4.8382276838601035	2.0607245832051055	0	0.954162661154487
289	0xd3bb60cdee94b11b3fb214d3767b	39	6	gym	250.02726150918593	2018-01-01 19:17:36.523661	2018-01-01 23:27:38.159352	1	36	0	0	0	0	0	0	0	0	37.39230135082316	155.8182451378758	4	2.367384664570319
290	0xd3bb60cdee94b11b3fb214d3767b	3931	7	by foot	26.555530469301797	2018-01-01 23:27:38.159352	2018-01-01 23:54:11.491180	1	36	0	0	0	0	0	0	0	0	0.36932995671578833	0.16346254864653387	0	0.943523566882621
291	0xd3bb60cdee94b11b3fb214d3767b	31	8	stay at home	5.808480353523919	2018-01-01 23:54:11.491180	2018-01-02 00:00:00.000001	1	36	0	0	0	0	0	0	0	0	2.859645738359695	0.2768366014883448	0	0.9441559778757076
292	0x1cc4bc20a4d5f697a36d5235a3786	40	0	stay at home	470.0	2018-01-01 00:00:00.000000	2018-01-01 07:50:00.000000	0	27	0	0	1	0	0	0	0	0	27.841112269197765	218.08871277538248	4	4.9205600415334985
293	0x1cc4bc20a4d5f697a36d5235a3786	4040	1	private car	22.079681106229092	2018-01-01 07:50:00.000000	2018-01-01 08:12:04.780866	0	27	0	0	1	0	0	0	0	0	10.967785319647763	4.036086704990059	0	2.4653672041642007
294	0x1cc4bc20a4d5f697a36d5235a3786	40	2	residence	482.57706318155164	2018-01-01 08:12:04.780866	2018-01-01 16:14:39.404657	0	27	0	0	1	0	0	0	0	0	16.90465812680253	135.9633378820086	4	3.6052691619773514
295	0x1cc4bc20a4d5f697a36d5235a3786	4040	3	private car	17.079681106229092	2018-01-01 16:14:39.404657	2018-01-01 16:31:44.185523	0	27	0	0	1	0	0	0	0	0	8.734110362619036	2.4862636623357344	0	2.456565339164752
296	0x1cc4bc20a4d5f697a36d5235a3786	40	4	stay at home	116.49933920522871	2018-01-01 16:31:44.185523	2018-01-01 18:28:14.145875	0	27	0	0	1	0	0	0	0	0	12.955597037884903	25.155308232046828	4	2.593701562124463
297	0x1cc4bc20a4d5f697a36d5235a3786	4031	5	private car	22.34820479820438	2018-01-01 18:28:14.145875	2018-01-01 18:50:35.038163	0	27	0	0	1	0	0	0	0	0	14.734093010797906	5.48800880201839	1	2.4736865270232116
298	0x1cc4bc20a4d5f697a36d5235a3786	31	6	free time	234.21309711330647	2018-01-01 18:50:35.038163	2018-01-01 22:44:47.823990	0	27	0	0	1	0	0	0	0	0	81.44591609073964	317.9283375807102	4	7.670972698094285
299	0x1cc4bc20a4d5f697a36d5235a3786	3140	7	private car	25.34820479820438	2018-01-01 22:44:47.823990	2018-01-01 23:10:08.716278	0	27	0	0	1	0	0	0	0	0	1.5035188094077956	0.6351917116470204	0	2.4461577046707665
300	0x1cc4bc20a4d5f697a36d5235a3786	40	8	stay at home	49.854728691046375	2018-01-01 23:10:08.716278	2018-01-01 23:59:59.999999	0	27	0	0	1	0	0	0	0	0	1.390186081247524	1.155122498511071	0	2.449069520913474
301	0x13282f0fb7e54a1ba11fc56214de1	40	0	stay at home	477.0	2018-01-01 00:00:00.000000	2018-01-01 07:57:00.000000	1	65	0	0	0	0	0	0	1	0	27.841112269197765	221.33684254012223	4	5.086856937317616
302	0x13282f0fb7e54a1ba11fc56214de1	4039	1	private car	26.552420615593498	2018-01-01 07:57:00.000000	2018-01-01 08:23:33.145237	1	65	0	0	0	0	0	0	1	0	20.454900598079345	9.052118738839296	1	2.594413683567342
303	0x13282f0fb7e54a1ba11fc56214de1	39	2	services	464.38347936295395	2018-01-01 08:23:33.145237	2018-01-01 16:07:56.153999	1	65	0	0	0	0	0	0	1	0	39.70655368962561	307.3177925983379	4	7.395884833451904
304	0x13282f0fb7e54a1ba11fc56214de1	3940	3	private car	22.7697727304429	2018-01-01 16:07:56.153999	2018-01-01 16:30:42.340363	1	65	0	0	0	0	0	0	1	0	17.015537695865927	6.457332103685853	1	2.5792804935059923
305	0x13282f0fb7e54a1ba11fc56214de1	40	4	gym	235.10620578881415	2018-01-01 16:30:42.340363	2018-01-01 20:25:48.712710	1	65	0	0	0	0	0	0	1	0	11.354343471404746	44.49127687974938	4	2.8261061870426394
306	0x13282f0fb7e54a1ba11fc56214de1	4040	5	private car	25.152855768561448	2018-01-01 20:25:48.712710	2018-01-01 20:50:57.884056	1	65	0	0	0	0	0	0	1	0	3.2846954306249723	1.3769911735027127	0	2.5503147987572623
307	0x13282f0fb7e54a1ba11fc56214de1	40	6	stay at home	189.03526573363388	2018-01-01 20:50:57.884056	2018-01-02 00:00:00.000000	1	65	0	0	0	0	0	0	1	0	4.8722982220937086	15.350603152449935	3	2.6321273541513346
308	0x1c8e930afdbb9d9708da29323cb20	30	0	stay at home	483.0	2018-01-01 00:00:00.000000	2018-01-01 08:03:00.000000	1	16	0	0	0	0	0	1	0	1	36.33618478268205	292.5062875005905	4	7.310107920871032
309	0x1c8e930afdbb9d9708da29323cb20	3030	1	private car	11.578576530946403	2018-01-01 08:03:00.000000	2018-01-01 08:14:34.714592	1	16	0	0	0	0	0	1	0	1	26.208474721938305	5.057613838788949	1	2.9712129718846074
310	0x1c8e930afdbb9d9708da29323cb20	30	2	school	365.70308153926715	2018-01-01 08:14:34.714592	2018-01-01 14:20:16.899484	1	16	0	0	0	0	0	1	0	1	34.0710171385198	207.66459931223125	4	5.216191134548877
311	0x1c8e930afdbb9d9708da29323cb20	3030	3	private car	21.578576530946403	2018-01-01 14:20:16.899484	2018-01-01 14:41:51.614076	1	16	0	0	0	0	0	1	0	1	20.774354620169913	7.471350017539273	1	2.9851667907873103
312	0x1c8e930afdbb9d9708da29323cb20	30	4	stay at home	558.13976539884	2018-01-01 14:41:51.614076	2018-01-02 00:00:00.000000	1	16	0	0	0	0	0	1	0	1	30.815292686585373	286.65400384645585	4	7.1295870698307935
313	0x13ae880858354ecee6e1007aa549e	30	0	stay at home	479.0	2018-01-01 00:00:00.000000	2018-01-01 07:59:00.000000	1	4	0	0	0	0	0	0	0	0	36.33618478268205	290.083875181745	4	5.234627584885779
314	0x13ae880858354ecee6e1007aa549e	3039	1	private car	19.29866466132601	2018-01-01 07:59:00.000000	2018-01-01 08:18:17.919880	1	4	0	0	0	0	0	0	0	0	27.653462051925207	8.894581514413481	1	0.9934882705503769
315	0x13ae880858354ecee6e1007aa549e	39	2	school	354.1602763493123	2018-01-01 08:18:17.919880	2018-01-01 14:12:27.536461	1	4	0	0	0	0	0	0	0	0	39.70655368962561	234.37473379327685	4	3.7661553374596686
316	0x13ae880858354ecee6e1007aa549e	3930	3	private car	25.29866466132601	2018-01-01 14:12:27.536461	2018-01-01 14:37:45.456341	1	4	0	0	0	0	0	0	0	0	25.263587703909213	10.652250557719974	2	1.0038622400966497
317	0x13ae880858354ecee6e1007aa549e	30	4	stay at home	562.2423943280356	2018-01-01 14:37:45.456341	2018-01-02 00:00:00.000001	1	4	0	0	0	0	0	0	0	0	30.815292686585373	288.7610657004161	4	5.193863841328705
318	0x16ff23a649be64b8d21974f9d8071	39	0	stay at home	477.0	2018-01-01 00:00:00.000000	2018-01-01 07:57:00.000000	0	46	1	0	0	0	0	0	0	0	43.00945865602414	341.9251963153919	4	8.111249097875742
319	0x16ff23a649be64b8d21974f9d8071	3930	1	private car	24.945943473185153	2018-01-01 07:57:00.000000	2018-01-01 08:21:56.756608	0	46	1	0	0	0	0	0	0	0	27.653462051925207	11.497361686419948	2	2.008888679332357
320	0x16ff23a649be64b8d21974f9d8071	30	2	industry	481.5603881808265	2018-01-01 08:21:56.756608	2018-01-01 16:23:30.379899	0	46	1	0	0	0	0	0	0	0	34.0710171385198	273.45420398235314	4	5.744634238531078
321	0x16ff23a649be64b8d21974f9d8071	3039	3	private car	29.945943473185153	2018-01-01 16:23:30.379899	2018-01-01 16:53:27.136507	0	46	1	0	0	0	0	0	0	0	22.67125855393744	11.3152037853696	2	2.007803141425506
322	0x16ff23a649be64b8d21974f9d8071	39	4	stay at home	131.90433099501593	2018-01-01 16:53:27.136507	2018-01-01 19:05:21.396367	0	46	1	0	0	0	0	0	0	0	37.52383145985068	82.49259808468894	4	2.5348478485807067
323	0x16ff23a649be64b8d21974f9d8071	3930	5	private car	17.103298652225597	2018-01-01 19:05:21.396367	2018-01-01 19:22:27.594286	0	46	1	0	0	0	0	0	0	0	25.971996847278216	7.40344697789435	1	1.9847715158117738
324	0x16ff23a649be64b8d21974f9d8071	30	6	free time	250.83247722210066	2018-01-01 19:22:27.594286	2018-01-01 23:33:17.542919	0	46	1	0	0	0	0	0	0	0	95.04080834893142	397.3220232558896	4	10.865789408834667
325	0x16ff23a649be64b8d21974f9d8071	3039	7	private car	24.103298652225597	2018-01-01 23:33:17.542919	2018-01-01 23:57:23.740838	0	46	1	0	0	0	0	0	0	0	2.0732414526341	0.8328659651835623	0	1.9472637039058265
326	0x16ff23a649be64b8d21974f9d8071	39	8	stay at home	2.6043193512355174	2018-01-01 23:57:23.740838	2018-01-01 23:59:59.999999	0	46	1	0	0	0	0	0	0	0	2.625009641714537	0.11393939011828301	0	1.9432474550520338
327	0x253901be68729244b2d0b1ef6bcc	31	0	stay at home	485.0	2018-01-01 00:00:00.000000	2018-01-01 08:05:00.000000	1	37	0	0	0	0	0	0	0	0	33.09554835970861	267.5223492409779	4	4.581182185913622
328	0x253901be68729244b2d0b1ef6bcc	3139	1	private car	25.907868455206287	2018-01-01 08:05:00.000000	2018-01-01 08:30:54.472107	1	37	0	0	0	0	0	0	0	0	27.29404542484932	11.785508974623685	2	1.0106082305260122
329	0x253901be68729244b2d0b1ef6bcc	39	2	industry	474.41978170549504	2018-01-01 08:30:54.472107	2018-01-01 16:25:19.659009	1	37	0	0	0	0	0	0	0	0	39.70655368962561	313.95957556182833	4	6.027914468146327
330	0x253901be68729244b2d0b1ef6bcc	3940	3	private car	31.1201317182868	2018-01-01 16:25:19.659009	2018-01-01 16:56:26.866912	1	37	0	0	0	0	0	0	0	0	17.015537695865927	8.825429572547032	1	0.9930823267972937
331	0x253901be68729244b2d0b1ef6bcc	40	4	gym	242.29887760398333	2018-01-01 16:56:26.866912	2018-01-01 20:58:44.799568	1	37	0	0	0	0	0	0	0	0	11.354343471404746	45.85241131752476	4	1.2360091363616927
332	0x253901be68729244b2d0b1ef6bcc	4031	5	private car	21.227637060895145	2018-01-01 20:58:44.799568	2018-01-01 21:19:58.457792	1	37	0	0	0	0	0	0	0	0	3.4762617368806232	1.2298803746529807	0	0.9494889305504491
333	0x253901be68729244b2d0b1ef6bcc	31	6	stay at home	160.02570345613344	2018-01-01 21:19:58.457792	2018-01-01 23:59:59.999999	1	37	0	0	0	0	0	0	0	0	2.413661029109731	6.437463401465661	1	0.9791655091949182
334	0x2fee69181f1e193906fcbe30d8c	31	0	stay at home	483.0	2018-01-01 00:00:00.000000	2018-01-01 08:03:00.000000	1	22	0	0	0	0	0	0	1	1	33.09554835970861	266.4191642956543	4	7.151410846200914
335	0x2fee69181f1e193906fcbe30d8c	3130	1	private car	26.794325863508412	2018-01-01 08:03:00.000000	2018-01-01 08:29:47.659552	1	22	0	0	0	0	0	0	1	1	25.1265313667317	11.22080782099791	2	3.607241064858622
336	0x2fee69181f1e193906fcbe30d8c	30	2	industry	464.10955945253215	2018-01-01 08:29:47.659552	2018-01-01 16:13:54.233119	1	22	0	0	0	0	0	0	1	1	34.0710171385198	263.5447459043016	4	7.074745364384915
337	0x2fee69181f1e193906fcbe30d8c	3039	3	private car	20.1535169238391	2018-01-01 16:13:54.233119	2018-01-01 16:34:03.444134	1	22	0	0	0	0	0	0	1	1	22.67125855393744	7.6150932158585025	1	3.5860040675396223
338	0x2fee69181f1e193906fcbe30d8c	39	4	shopping	254.49896671485286	2018-01-01 16:34:03.444134	2018-01-01 20:48:33.382137	1	22	0	0	0	0	0	0	1	1	2.2524694888936074	9.554185958002599	1	3.5973687069481315
339	0x2fee69181f1e193906fcbe30d8c	3931	5	private car	23.22876104047129	2018-01-01 20:48:33.382137	2018-01-01 21:11:47.107799	1	22	0	0	0	0	0	0	1	1	4.772757785282759	1.84775416830637	0	3.5529624548864795
340	0x2fee69181f1e193906fcbe30d8c	31	6	stay at home	168.21487000479624	2018-01-01 21:11:47.107799	2018-01-01 23:59:59.999999	1	22	0	0	0	0	0	0	1	1	2.413661029109731	6.766894604122268	1	3.581073741134519
341	0xb81f16418b132bad1cf1c27b6bc9	31	0	stay at home	489.0	2018-01-01 00:00:00.000000	2018-01-01 08:09:00.000000	0	41	0	0	0	0	0	0	0	0	33.09554835970861	269.72871913162516	4	4.64131035315946
342	0xb81f16418b132bad1cf1c27b6bc9	3140	1	private car	18.992972537316096	2018-01-01 08:09:00.000000	2018-01-01 08:27:59.578352	0	41	0	0	0	0	0	0	0	0	17.72049337434767	5.609414066777952	1	0.974385402779976
343	0xb81f16418b132bad1cf1c27b6bc9	40	2	residence	460.7302064726007	2018-01-01 08:27:59.578352	2018-01-01 16:08:43.390740	0	41	0	0	0	0	0	0	0	0	16.90465812680253	129.80811048517427	4	2.0300611849468284
344	0xb81f16418b132bad1cf1c27b6bc9	4030	3	private car	24.384453169385118	2018-01-01 16:08:43.390740	2018-01-01 16:33:06.457930	0	41	0	0	0	0	0	0	0	0	14.38983122069055	5.848136091938077	1	0.9757610818749957
345	0xb81f16418b132bad1cf1c27b6bc9	30	4	free time	245.88225495709702	2018-01-01 16:33:06.457930	2018-01-01 20:38:59.393227	0	41	0	0	0	0	0	0	0	0	82.18676352292445	336.80444571070586	4	6.899260791173884
346	0xb81f16418b132bad1cf1c27b6bc9	3031	5	private car	16.75232224449752	2018-01-01 20:38:59.393227	2018-01-01 20:55:44.532562	0	41	0	0	0	0	0	0	0	0	7.706205369374153	2.1516139271672143	0	0.9546753330547447
347	0xb81f16418b132bad1cf1c27b6bc9	31	6	stay at home	184.25779061910362	2018-01-01 20:55:44.532562	2018-01-01 23:59:59.999999	0	41	0	0	0	0	0	0	0	0	12.234890564546792	37.57289839816515	4	1.1769847005765912
348	0x121515115dd9b60bd170ed129f200	30	0	stay at home	470.0	2018-01-01 00:00:00.000000	2018-01-01 07:50:00.000000	1	4	0	0	0	0	0	0	0	0	36.33618478268205	284.6334474643427	4	5.068696452145994
349	0x121515115dd9b60bd170ed129f200	3039	1	private car	15.611515390760076	2018-01-01 07:50:00.000000	2018-01-01 08:05:36.690923	1	4	0	0	0	0	0	0	0	0	27.653462051925207	7.195207473857168	1	0.9835603074366075
350	0x121515115dd9b60bd170ed129f200	39	2	school	365.5623841897229	2018-01-01 08:05:36.690923	2018-01-01 14:11:10.433974	1	4	0	0	0	0	0	0	0	0	39.70655368962561	241.9203739122796	4	3.9379071808769632
351	0x121515115dd9b60bd170ed129f200	3930	3	private car	25.611515390760076	2018-01-01 14:11:10.433974	2018-01-01 14:36:47.124897	1	4	0	0	0	0	0	0	0	0	25.263587703909213	10.783979421741464	2	1.0046440687990636
352	0x121515115dd9b60bd170ed129f200	30	4	stay at home	563.214585028757	2018-01-01 14:36:47.124897	2018-01-01 23:59:59.999999	1	4	0	0	0	0	0	0	0	0	30.815292686585373	289.2603713835812	4	5.209213032213425
353	0x11b597c76a68838ddb1e4d199955b	40	0	stay at home	490.0	2018-01-01 00:00:00.000000	2018-01-01 08:10:00.000000	0	9	0	0	0	0	0	0	0	0	27.841112269197765	227.36908353178174	4	3.613407683235297
354	0x11b597c76a68838ddb1e4d199955b	4030	1	private car	22.463940895056684	2018-01-01 08:10:00.000000	2018-01-01 08:32:27.836454	0	9	0	0	0	0	0	0	0	0	18.802436729554277	7.039613789595836	1	0.9826562817405553
355	0x11b597c76a68838ddb1e4d199955b	30	2	school	353.1604452618655	2018-01-01 08:32:27.836454	2018-01-01 14:25:37.463170	0	9	0	0	0	0	0	0	0	0	34.0710171385198	200.54225971940505	4	3.083621614072608
356	0x11b597c76a68838ddb1e4d199955b	3040	3	private car	30.463940895056684	2018-01-01 14:25:37.463170	2018-01-01 14:56:05.299624	0	9	0	0	0	0	0	0	0	0	14.819108483847671	7.524140749489475	1	0.9854742041052871
357	0x11b597c76a68838ddb1e4d199955b	40	4	stay at home	543.9116729480212	2018-01-01 14:56:05.299624	2018-01-02 00:00:00.000001	0	9	0	0	0	0	0	0	0	0	13.148062482162722	119.18974434497062	4	1.9065806252319806
358	0x8b7040533ca84bb3e050ea07ffeb	30	0	stay at home	489.0	2018-01-01 00:00:00.000000	2018-01-01 08:09:00.000000	0	15	0	0	0	0	0	1	0	0	36.33618478268205	296.1399059788587	4	6.425374039022679
359	0x8b7040533ca84bb3e050ea07ffeb	3039	1	private car	26.858611135751207	2018-01-01 08:09:00.000000	2018-01-01 08:35:51.516668	0	15	0	0	0	0	0	1	0	0	28.375988780055923	12.702327470599355	2	2.0160989695141147
360	0x8b7040533ca84bb3e050ea07ffeb	39	2	school	362.32932968404293	2018-01-01 08:35:51.516668	2018-01-01 14:38:11.276449	0	15	0	0	0	0	0	1	0	0	39.70655368962561	239.78081637375848	4	4.888426685419171
361	0x8b7040533ca84bb3e050ea07ffeb	3930	3	private car	20.858611135751207	2018-01-01 14:38:11.276449	2018-01-01 14:59:02.793117	0	15	0	0	0	0	0	1	0	0	25.263587703909213	8.782722530163133	1	1.9928317058175034
362	0x8b7040533ca84bb3e050ea07ffeb	30	4	stay at home	540.9534480444547	2018-01-01 14:59:02.793117	2018-01-02 00:00:00.000000	0	15	0	0	0	0	0	1	0	0	30.815292686585373	277.8273138551238	4	5.868858059438546
363	0x1860111d896becd062ee300226e85	30	0	stay at home	481.0	2018-01-01 00:00:00.000000	2018-01-01 08:01:00.000000	0	76	0	0	1	1	0	0	0	1	36.33618478268205	291.29508134116776	4	15.026732677083967
364	0x1860111d896becd062ee300226e85	3039	1	by foot	26.751919773848087	2018-01-01 08:01:00.000000	2018-01-01 08:27:45.115186	0	76	0	0	1	1	0	0	0	1	5.668719219760031	2.527485363124851	0	10.71129840624219
365	0x1860111d896becd062ee300226e85	39	2	services	482.91358625848295	2018-01-01 08:27:45.115186	2018-01-01 16:30:39.930362	0	76	0	0	1	1	0	0	0	1	39.70655368962561	319.58057067036833	4	15.986025539092239
366	0x1860111d896becd062ee300226e85	3930	3	by foot	23.8544035384791	2018-01-01 16:30:39.930362	2018-01-01 16:54:31.194574	0	76	0	0	1	1	0	0	0	1	4.529075624359649	1.8006399599960707	0	10.707197144222182
367	0x1860111d896becd062ee300226e85	30	4	gym	247.47229270076676	2018-01-01 16:54:31.194574	2018-01-01 21:01:59.532136	0	76	0	0	1	1	0	0	0	1	26.059217702390683	107.48223917998382	4	11.533622087832825
368	0x1860111d896becd062ee300226e85	3030	5	by foot	21.897516235368986	2018-01-01 21:01:59.532136	2018-01-01 21:23:53.383110	0	76	0	0	1	1	0	0	0	1	0.31253518210921233	0.11406240373934133	0	10.697748140803087
369	0x1860111d896becd062ee300226e85	30	6	stay at home	156.11028149305412	2018-01-01 21:23:53.383110	2018-01-02 00:00:00.000000	0	76	0	0	1	1	0	0	0	1	2.32061837504406	6.037873129434701	1	10.731355861253807
370	0x1c83986761921d753df324e6c6b6d	40	0	stay at home	490.0	2018-01-01 00:00:00.000000	2018-01-01 08:10:00.000000	0	27	0	0	1	0	0	0	0	0	27.841112269197765	227.36908353178174	4	5.113407683235296
371	0x1c83986761921d753df324e6c6b6d	4039	1	private car	23.706969214632544	2018-01-01 08:10:00.000000	2018-01-01 08:33:42.418153	0	27	0	0	1	0	0	0	0	0	20.96995078767189	8.285566295928284	1	2.4899188556614513
372	0x1c83986761921d753df324e6c6b6d	39	2	services	479.5717304797983	2018-01-01 08:33:42.418153	2018-01-01 16:33:16.721982	0	27	0	0	1	0	0	0	0	0	39.70655368962561	317.3690110720462	4	7.650607487748193
373	0x1c83986761921d753df324e6c6b6d	3939	3	private car	13.822945405449545	2018-01-01 16:33:16.721982	2018-01-01 16:47:06.098706	0	27	0	0	1	0	0	0	0	0	25.29696502911282	5.827976108683214	1	2.475644831257511
374	0x1c83986761921d753df324e6c6b6d	39	4	shopping	240.01229764538323	2018-01-01 16:47:06.098706	2018-01-01 20:47:06.836565	0	27	0	0	1	0	0	0	0	0	2.2524694888936074	9.010339623424613	1	2.494168178648791
375	0x1c83986761921d753df324e6c6b6d	3940	5	private car	24.52991462008209	2018-01-01 20:47:06.836565	2018-01-01 21:11:38.631442	0	27	0	0	1	0	0	0	0	0	3.311305501829723	1.353767354014853	0	2.450184374366505
376	0x1c83986761921d753df324e6c6b6d	40	6	stay at home	168.35614263465436	2018-01-01 21:11:38.631442	2018-01-02 00:00:00.000000	0	27	0	0	1	0	0	0	0	0	1.1049698230747993	3.1004742856761616	0	2.4600439666534317
377	0x7613af82ae9e61d9c2175e682576	40	0	stay at home	486.0	2018-01-01 00:00:00.000000	2018-01-01 08:06:00.000000	0	21	0	0	0	0	0	0	0	1	27.841112269197765	225.5130093805019	4	4.573987379161553
378	0x7613af82ae9e61d9c2175e682576	4040	1	by foot	19.04409339809341	2018-01-01 08:06:00.000000	2018-01-01 08:25:02.645604	0	21	0	0	0	0	0	0	0	1	2.276677829914147	0.722621087170894	0	1.9466467178839557
379	0x7613af82ae9e61d9c2175e682576	40	2	university	356.1793541335285	2018-01-01 08:25:02.645604	2018-01-01 14:21:13.406852	0	21	0	0	0	0	0	0	0	1	1.014747832761734	6.02387046135787	1	1.9767750241413726
380	0x7613af82ae9e61d9c2175e682576	4040	3	by foot	21.04409339809341	2018-01-01 14:21:13.406852	2018-01-01 14:42:16.052456	0	21	0	0	0	0	0	0	0	1	1.7707487566403544	0.6210633703216233	0	1.9460787052224946
381	0x7613af82ae9e61d9c2175e682576	40	4	stay at home	120.04582234042628	2018-01-01 14:42:16.052456	2018-01-01 16:42:18.801796	0	21	0	0	0	0	0	0	0	1	13.148062482162722	26.30616621424217	4	2.1011658061123857
382	0x7613af82ae9e61d9c2175e682576	4040	5	by foot	17.702310220634054	2018-01-01 16:42:18.801796	2018-01-01 17:00:00.940409	0	21	0	0	0	0	0	0	0	1	1.8340728712666083	0.5411221155735088	0	1.9456318332457436
383	0x7613af82ae9e61d9c2175e682576	40	6	library	218.7170524071367	2018-01-01 17:00:00.940409	2018-01-01 20:38:43.963553	0	21	0	0	0	0	0	0	0	1	0.8572502012136971	3.1249206197480777	0	1.9601826817470163
384	0x7613af82ae9e61d9c2175e682576	4040	7	by foot	22.702310220634054	2018-01-01 20:38:43.963553	2018-01-01 21:01:26.102166	0	21	0	0	0	0	0	0	0	1	0.4025018885272006	0.1522953789622596	0	1.9434612982947084
385	0x7613af82ae9e61d9c2175e682576	40	8	stay at home	178.56496388145365	2018-01-01 21:01:26.102166	2018-01-01 23:59:59.999999	0	21	0	0	0	0	0	0	0	1	1.1049698230747993	3.2884816091241293	0	1.9611112867083906
386	0x4c36e805bd2a392ae1fdbaf5be4d	31	0	stay at home	475.0	2018-01-01 00:00:00.000000	2018-01-01 07:55:00.000000	0	34	0	0	0	0	0	0	1	0	33.09554835970861	262.0064245143598	4	6.03424767989595
387	0x4c36e805bd2a392ae1fdbaf5be4d	3139	1	private car	22.872299489736815	2018-01-01 07:55:00.000000	2018-01-01 08:17:52.337969	0	34	0	0	0	0	0	0	1	0	26.357804577485233	10.047726669803303	2	2.6002821044025026
388	0x4c36e805bd2a392ae1fdbaf5be4d	39	2	services	481.5447069187328	2018-01-01 08:17:52.337969	2018-01-01 16:19:25.020384	0	34	0	0	0	0	0	0	1	0	39.70655368962561	318.6746793203949	4	7.798252235333001
389	0x4c36e805bd2a392ae1fdbaf5be4d	3930	3	private car	20.01548729732657	2018-01-01 16:19:25.020384	2018-01-01 16:39:25.949622	0	34	0	0	0	0	0	0	1	0	22.67125855393744	7.562938126679019	1	2.585700191856092
390	0x4c36e805bd2a392ae1fdbaf5be4d	30	4	free time	234.85164112200817	2018-01-01 16:39:25.949622	2018-01-01 20:34:17.048089	0	34	0	0	0	0	0	0	1	0	82.18676352292445	321.6949381977534	4	7.909882686804778
391	0x4c36e805bd2a392ae1fdbaf5be4d	3031	5	private car	20.856812192410246	2018-01-01 20:34:17.048089	2018-01-01 20:55:08.456821	0	34	0	0	0	0	0	0	1	0	7.706205369374153	2.678781301753002	0	2.557654318749634
392	0x4c36e805bd2a392ae1fdbaf5be4d	31	6	stay at home	184.85905297978547	2018-01-01 20:55:08.456821	2018-01-02 00:00:00.000000	0	34	0	0	0	0	0	0	1	0	12.234890564546792	37.69550471789055	4	2.7778378566955917
393	0x1b1eb0f8caa8f34ab1b37092b4fe	40	0	stay at home	471.0	2018-01-01 00:00:00.000000	2018-01-01 07:51:00.000000	1	56	0	0	0	0	0	0	0	0	27.841112269197765	218.55273131320246	4	3.4299532867473976
394	0x1b1eb0f8caa8f34ab1b37092b4fe	4039	1	by foot	24.43677165974311	2018-01-01 07:51:00.000000	2018-01-01 08:15:26.206300	1	56	0	0	0	0	0	0	0	0	4.08631005098617	1.6642704274477043	0	0.9519296330616813
395	0x1b1eb0f8caa8f34ab1b37092b4fe	39	2	services	463.8457138010587	2018-01-01 08:15:26.206300	2018-01-01 15:59:16.949128	1	56	0	0	0	0	0	0	0	0	39.70655368962561	306.96191231240755	4	5.783707434806148
396	0x1b1eb0f8caa8f34ab1b37092b4fe	3940	3	by foot	21.43677165974311	2018-01-01 15:59:16.949128	2018-01-01 16:20:43.155428	1	56	0	0	0	0	0	0	0	0	3.342258420216995	1.1941205097007574	0	0.949288286001439
397	0x1b1eb0f8caa8f34ab1b37092b4fe	40	4	stay at home	459.28074287945503	2018-01-01 16:20:43.155428	2018-01-02 00:00:00.000001	1	56	0	0	0	0	0	0	0	0	12.955597037884903	99.17093720011076	4	1.6938435538275998
398	0x1cd21839a3380a9ad11842a0c90c	40	0	stay at home	470.0	2018-01-01 00:00:00.000000	2018-01-01 07:50:00.000000	1	7	0	0	0	0	0	0	0	0	27.841112269197765	218.08871277538248	4	3.420560041533498
399	0x1cd21839a3380a9ad11842a0c90c	4030	1	private car	26.142294651167017	2018-01-01 07:50:00.000000	2018-01-01 08:16:08.537679	1	7	0	0	0	0	0	0	0	0	18.166346773493622	7.915166501465792	1	0.9877542312478623
400	0x1cd21839a3380a9ad11842a0c90c	30	2	school	362.18202003496475	2018-01-01 08:16:08.537679	2018-01-01 14:18:19.458881	1	7	0	0	0	0	0	0	0	0	34.0710171385198	205.66516353125007	4	3.1784101421362254
401	0x1cd21839a3380a9ad11842a0c90c	3040	3	private car	20.142294651167017	2018-01-01 14:18:19.458881	2018-01-01 14:38:27.996560	1	7	0	0	0	0	0	0	0	0	14.819108483847671	4.974847492487811	0	0.9707380200976444
402	0x1cd21839a3380a9ad11842a0c90c	40	4	stay at home	561.5333906627012	2018-01-01 14:38:27.996560	2018-01-02 00:00:00.000000	1	7	0	0	0	0	0	0	0	0	13.148062482162722	123.05126843756474	4	1.9505921564780646
403	0x704b43b65c48a73de25f8884da82	40	0	stay at home	475.0	2018-01-01 00:00:00.000000	2018-01-01 07:55:00.000000	0	7	0	0	0	0	0	0	0	1	27.841112269197765	220.40880546448233	4	4.467784926084089
404	0x704b43b65c48a73de25f8884da82	4039	1	private car	23.326088013046572	2018-01-01 07:55:00.000000	2018-01-01 08:18:19.565281	0	7	0	0	0	0	0	0	0	1	20.454900598079345	7.9522135274819625	1	1.9879705216632795
405	0x704b43b65c48a73de25f8884da82	39	2	school	362.64657218184925	2018-01-01 08:18:19.565281	2018-01-01 14:20:58.359612	0	7	0	0	0	0	0	0	0	1	39.70655368962561	239.99075981162144	4	4.893254306300401
406	0x704b43b65c48a73de25f8884da82	3940	3	private car	22.326088013046572	2018-01-01 14:20:58.359612	2018-01-01 14:43:17.924893	0	7	0	0	0	0	0	0	0	1	19.308341567586968	7.184662220398538	1	1.9834990114606286
407	0x704b43b65c48a73de25f8884da82	40	4	stay at home	556.7012517920576	2018-01-01 14:43:17.924893	2018-01-02 00:00:00.000001	0	7	0	0	0	0	0	0	0	1	13.148062482162722	121.99238070766958	4	2.938423414970848
408	0x81fe9ca024e2c00d5602508081fc	40	0	stay at home	482.0	2018-01-01 00:00:00.000000	2018-01-01 08:02:00.000000	1	41	0	0	0	0	0	0	0	0	27.841112269197765	223.65693522922206	4	3.534997129072714
409	0x81fe9ca024e2c00d5602508081fc	4031	1	private car	18.26922610061259	2018-01-01 08:02:00.000000	2018-01-01 08:20:16.153566	1	41	0	0	0	0	0	0	0	0	17.72049337434767	5.3956616678394145	1	0.9731552615934576
410	0x81fe9ca024e2c00d5602508081fc	31	2	services	475.38483855534497	2018-01-01 08:20:16.153566	2018-01-01 16:15:39.243879	1	41	0	0	0	0	0	0	0	0	31.257964414982627	247.65937278308724	4	4.073761984902183
411	0x81fe9ca024e2c00d5602508081fc	3140	3	private car	15.26922610061259	2018-01-01 16:15:39.243879	2018-01-01 16:30:55.397445	1	41	0	0	0	0	0	0	0	0	13.233056022956172	3.3676420736098502	0	0.9615610366191552
412	0x81fe9ca024e2c00d5602508081fc	40	4	stay at home	449.07670924342983	2018-01-01 16:30:55.397445	2018-01-02 00:00:00.000000	1	41	0	0	0	0	0	0	0	0	12.955597037884903	96.96761473428799	4	1.671929925301926
413	0x11e23cb096200e42bcbded1207cbb	39	0	stay at home	489.0	2018-01-01 00:00:00.000000	2018-01-01 08:09:00.000000	0	1	0	0	0	0	0	0	0	0	43.00945865602414	350.5270880465967	4	7.482111889877635
414	0x11e23cb096200e42bcbded1207cbb	3930	1	private car	23.058263344926637	2018-01-01 08:09:00.000000	2018-01-01 08:32:03.495801	0	1	0	0	0	0	0	0	0	0	28.375988780055923	10.905017032720217	2	1.0053629802318966
415	0x11e23cb096200e42bcbded1207cbb	30	2	school	340.68912295406017	2018-01-01 08:32:03.495801	2018-01-01 14:12:44.843178	0	1	0	0	0	0	0	0	0	0	34.0710171385198	193.4604157845844	4	2.9572241976425726
416	0x11e23cb096200e42bcbded1207cbb	3039	3	private car	20.058263344926637	2018-01-01 14:12:44.843178	2018-01-01 14:32:48.338979	0	1	0	0	0	0	0	0	0	0	25.263587703909213	8.445728253377691	1	0.9908563140595256
417	0x11e23cb096200e42bcbded1207cbb	39	4	stay at home	567.1943503560865	2018-01-01 14:32:48.338979	2018-01-02 00:00:00.000000	0	1	0	0	0	0	0	0	0	0	44.13335083501195	417.20312093169747	4	11.09584201287916
418	0x1d6510db599a60a91c330e5c0efc0	31	0	stay at home	470.0	2018-01-01 00:00:00.000000	2018-01-01 07:50:00.000000	0	45	0	0	0	0	0	0	0	1	33.09554835970861	259.2484621510508	4	5.362557252884105
419	0x1d6510db599a60a91c330e5c0efc0	3139	1	private car	35.56918972113394	2018-01-01 07:50:00.000000	2018-01-01 08:25:34.151383	0	45	0	0	0	0	0	0	0	1	26.357804577485233	15.625429194152412	3	2.0338051201735263
420	0x1d6510db599a60a91c330e5c0efc0	39	2	services	476.5076691736156	2018-01-01 08:25:34.151383	2018-01-01 16:22:04.611533	0	45	0	0	0	0	0	0	0	1	39.70655368962561	315.34128915934207	4	7.077339505819196
421	0x1d6510db599a60a91c330e5c0efc0	3939	3	private car	12.656226597818243	2018-01-01 16:22:04.611533	2018-01-01 16:34:43.985129	0	45	0	0	0	0	0	0	0	1	25.29696502911282	5.33606869409226	1	1.972812582035623
422	0x1d6510db599a60a91c330e5c0efc0	39	4	shopping	223.98668201502844	2018-01-01 16:34:43.985129	2018-01-01 20:18:43.186050	0	45	0	0	0	0	0	0	0	1	2.2524694888936074	8.408719452622767	1	1.990639615671672
423	0x1d6510db599a60a91c330e5c0efc0	3931	5	private car	34.22541631895218	2018-01-01 20:18:43.186050	2018-01-01 20:52:56.711029	0	45	0	0	0	0	0	0	0	1	7.578718519117125	4.323079941348939	0	1.9670059818633037
424	0x1d6510db599a60a91c330e5c0efc0	31	6	stay at home	187.0548161734514	2018-01-01 20:52:56.711029	2018-01-01 23:59:59.999999	0	45	0	0	0	0	0	0	0	1	12.234890564546792	38.143253424226586	4	2.180958772626045
425	0xdb7a52ed19c579a1c9fcf895cf4b	40	0	stay at home	479.0	2018-01-01 00:00:00.000000	2018-01-01 07:59:00.000000	0	51	0	0	0	0	0	0	0	0	27.841112269197765	222.26487961576217	4	3.5060338401808844
426	0xdb7a52ed19c579a1c9fcf895cf4b	4030	1	by foot	34.38413683402567	2018-01-01 07:59:00.000000	2018-01-01 08:33:23.048210	0	51	0	0	0	0	0	0	0	0	3.629121786942219	2.0797370018260835	0	0.9542698801332014
427	0xdb7a52ed19c579a1c9fcf895cf4b	30	2	industry	493.4946093009207	2018-01-01 08:33:23.048210	2018-01-01 16:46:52.724768	0	51	0	0	0	0	0	0	0	0	34.0710171385198	280.23105485431336	4	4.938519224743544
428	0xdb7a52ed19c579a1c9fcf895cf4b	3040	3	by foot	40.38413683402567	2018-01-01 16:46:52.724768	2018-01-01 17:27:15.772978	0	51	0	0	0	0	0	0	0	0	3.0123413361052798	2.027513411801122	0	0.953975398372123
429	0xdb7a52ed19c579a1c9fcf895cf4b	40	4	stay at home	392.737117031028	2018-01-01 17:27:15.772978	2018-01-02 00:00:00.000000	0	51	0	0	0	0	0	0	0	0	14.280909121244589	93.47738461432853	4	1.6377958485372233
430	0x5c5abf04f11e955231d68e1baa1b	40	0	stay at home	471.0	2018-01-01 00:00:00.000000	2018-01-01 07:51:00.000000	1	11	0	0	0	0	0	0	0	0	27.841112269197765	218.55273131320246	4	3.4299532867473976
431	0x5c5abf04f11e955231d68e1baa1b	4039	1	by foot	25.879294485560262	2018-01-01 07:51:00.000000	2018-01-01 08:16:52.757669	1	11	0	0	0	0	0	0	0	0	4.08631005098617	1.7625136861462642	0	0.9524825007035014
432	0x5c5abf04f11e955231d68e1baa1b	39	2	school	366.0387493771649	2018-01-01 08:16:52.757669	2018-01-01 14:22:55.082632	1	11	0	0	0	0	0	0	0	0	39.70655368962561	242.23562091046347	4	3.9452507730115856
433	0x5c5abf04f11e955231d68e1baa1b	3940	3	by foot	22.879294485560262	2018-01-01 14:22:55.082632	2018-01-01 14:45:47.840301	1	11	0	0	0	0	0	0	0	0	3.857260016355844	1.470856463693039	0	0.9508421263140555
434	0x5c5abf04f11e955231d68e1baa1b	40	4	stay at home	554.2026616517145	2018-01-01 14:45:47.840301	2018-01-02 00:00:00.000000	1	11	0	0	0	0	0	0	0	0	13.148062482162722	121.44485371962713	4	1.9321610383173926
435	0x8df0a850b9f2eb8043ab1f39b61e	31	0	stay at home	477.0	2018-01-01 00:00:00.000000	2018-01-01 07:57:00.000000	1	7	0	0	0	0	0	0	0	0	33.09554835970861	263.10960945968344	4	4.463252640887039
436	0x8df0a850b9f2eb8043ab1f39b61e	3139	1	private car	22.741768661449193	2018-01-01 07:57:00.000000	2018-01-01 08:19:44.506120	1	7	0	0	0	0	0	0	0	0	26.357804577485233	9.99038490208093	1	0.999943176385821
437	0x8df0a850b9f2eb8043ab1f39b61e	39	2	school	355.46543690446936	2018-01-01 08:19:44.506120	2018-01-01 14:15:12.432334	1	7	0	0	0	0	0	0	0	0	39.70655368962561	235.23845758755894	4	3.7854292336963806
438	0x8df0a850b9f2eb8043ab1f39b61e	3931	3	private car	20.741768661449193	2018-01-01 14:15:12.432334	2018-01-01 14:35:56.938454	1	7	0	0	0	0	0	0	0	0	22.93837701653772	7.929708492435475	1	0.9878391256223422
439	0x8df0a850b9f2eb8043ab1f39b61e	31	4	stay at home	564.0510257726322	2018-01-01 14:35:56.938454	2018-01-02 00:00:00.000000	1	7	0	0	0	0	0	0	0	0	23.917167647383298	224.84171575137606	4	3.559836226774233
440	0x9b0a31f7569bcd04100b05ccbc8e	40	0	stay at home	482.0	2018-01-01 00:00:00.000000	2018-01-01 08:02:00.000000	1	5	0	0	0	0	0	0	0	0	27.841112269197765	223.65693522922206	4	3.534997129072714
441	0x9b0a31f7569bcd04100b05ccbc8e	4039	1	by foot	26.721145501459567	2018-01-01 08:02:00.000000	2018-01-01 08:28:43.268730	1	5	0	0	0	0	0	0	0	0	4.1892024975371935	1.8656714911961525	0	0.9530633707372402
442	0x9b0a31f7569bcd04100b05ccbc8e	39	2	school	350.3478437159733	2018-01-01 08:28:43.268730	2018-01-01 14:19:04.139353	1	5	0	0	0	0	0	0	0	0	39.70655368962561	231.8517577758809	4	3.7104155871868847
443	0x9b0a31f7569bcd04100b05ccbc8e	3940	3	by foot	30.721145501459567	2018-01-01 14:19:04.139353	2018-01-01 14:49:47.408083	1	5	0	0	0	0	0	0	0	0	3.857260016355844	1.9749907699905032	0	0.9536793219557288
444	0x9b0a31f7569bcd04100b05ccbc8e	40	4	stay at home	550.2098652811077	2018-01-01 14:49:47.408083	2018-01-02 00:00:00.000000	1	5	0	0	0	0	0	0	0	0	13.148062482162722	120.56989478363894	4	1.9221956073248783
445	0xf809abfef1336f5799cbf1013298	31	0	stay at home	475.0	2018-01-01 00:00:00.000000	2018-01-01 07:55:00.000000	0	31	0	0	0	0	0	0	1	0	33.09554835970861	262.0064245143598	4	6.03424767989595
446	0xf809abfef1336f5799cbf1013298	3139	1	by foot	15.505531455679286	2018-01-01 07:55:00.000000	2018-01-01 08:10:30.331887	0	31	0	0	0	0	0	0	1	0	5.265543151894882	1.3607507495490456	0	2.5502235910594737
447	0xf809abfef1336f5799cbf1013298	39	2	services	491.9519124949529	2018-01-01 08:10:30.331887	2018-01-01 16:22:27.446637	0	31	0	0	0	0	0	0	1	0	39.70655368962561	325.5619171032474	4	8.055748215180536
448	0xf809abfef1336f5799cbf1013298	3931	3	by foot	17.505531455679286	2018-01-01 16:22:27.446637	2018-01-01 16:39:57.778524	0	31	0	0	0	0	0	0	1	0	4.297984688739197	1.2539751027458659	0	2.5496241472523073
449	0xf809abfef1336f5799cbf1013298	31	4	stay at home	105.90209870704828	2018-01-01 16:39:57.778524	2018-01-01 18:25:51.904446	0	31	0	0	0	0	0	0	1	0	26.302469163551745	46.42477809329251	4	2.840197248740542
450	0xf809abfef1336f5799cbf1013298	3139	5	by foot	27.377301730224914	2018-01-01 18:25:51.904446	2018-01-01 18:53:14.542550	0	31	0	0	0	0	0	0	1	0	4.74065114782467	2.1631039478622176	0	2.5547401634603704
451	0xf809abfef1336f5799cbf1013298	39	6	shopping	240.91212937663602	2018-01-01 18:53:14.542550	2018-01-01 22:54:09.270313	0	31	0	0	0	0	0	0	1	0	2.457163191439754	9.86600694459403	1	2.5992084145117795
452	0xf809abfef1336f5799cbf1013298	3931	7	by foot	22.377301730224914	2018-01-01 22:54:09.270313	2018-01-01 23:16:31.908417	0	31	0	0	0	0	0	0	1	0	0.37801305065473967	0.14098186820773173	0	2.5433982178936905
453	0xf809abfef1336f5799cbf1013298	31	8	stay at home	43.46819304955443	2018-01-01 23:16:31.908417	2018-01-02 00:00:00.000000	0	31	0	0	0	0	0	0	1	0	2.859645738359695	2.071727216805914	0	2.5542247081375287
454	0x1411945915b7db1eef1e55dcf414	40	0	stay at home	489.0	2018-01-01 00:00:00.000000	2018-01-01 08:09:00.000000	1	17	0	0	0	0	0	0	0	0	27.841112269197765	226.9050649939618	4	3.603512031140686
455	0x1411945915b7db1eef1e55dcf414	4039	1	private car	19.36377614899369	2018-01-01 08:09:00.000000	2018-01-01 08:28:21.826569	1	17	0	0	0	0	0	0	0	0	20.96995078767189	6.767623881798207	1	0.9810779696019323
456	0x1411945915b7db1eef1e55dcf414	39	2	school	371.1816471439246	2018-01-01 08:28:21.826569	2018-01-01 14:39:32.725398	1	17	0	0	0	0	0	0	0	0	39.70655368962561	245.63906668206516	4	4.025410463140195
457	0x1411945915b7db1eef1e55dcf414	3940	3	private car	18.36377614899369	2018-01-01 14:39:32.725398	2018-01-01 14:57:54.551967	1	17	0	0	0	0	0	0	0	0	19.308341567586968	5.909567705924617	1	0.9761154068285788
458	0x1411945915b7db1eef1e55dcf414	40	4	stay at home	542.0908005580881	2018-01-01 14:57:54.551967	2018-01-02 00:00:00.000000	1	17	0	0	0	0	0	0	0	0	13.148062482162722	118.7907286123892	4	1.9020898563608726
459	0x4cb04b16e76adbe0c0644366547f	31	0	stay at home	486.0	2018-01-01 00:00:00.000000	2018-01-01 08:06:00.000000	1	9	0	0	0	0	0	0	0	0	33.09554835970861	268.0739417136397	4	4.596140803103682
460	0x4cb04b16e76adbe0c0644366547f	3139	1	by foot	28.868731907613522	2018-01-01 08:06:00.000000	2018-01-01 08:34:52.123914	1	9	0	0	0	0	0	0	0	0	5.452577567749579	2.6234833334805	0	0.9573413979270282
461	0x4cb04b16e76adbe0c0644366547f	39	2	school	363.3997158182482	2018-01-01 08:34:52.123914	2018-01-01 14:38:16.106863	1	9	0	0	0	0	0	0	0	0	39.70655368962561	240.48917211553265	4	3.9047392480791294
462	0x4cb04b16e76adbe0c0644366547f	3931	3	by foot	21.868731907613522	2018-01-01 14:38:16.106863	2018-01-01 15:00:08.230777	1	9	0	0	0	0	0	0	0	0	4.388141530249642	1.5993848449615728	0	0.9515646629778082
463	0x4cb04b16e76adbe0c0644366547f	31	4	stay at home	539.8628203665247	2018-01-01 15:00:08.230777	2018-01-01 23:59:59.999999	1	9	0	0	0	0	0	0	0	0	26.377185062451243	237.3343586857449	4	3.832610101905637
464	0x8ac425473ba0a4ae75629b1ae369	40	0	stay at home	470.0	2018-01-01 00:00:00.000000	2018-01-01 07:50:00.000000	0	71	0	1	0	0	0	0	0	0	27.841112269197765	218.08871277538248	4	5.594860041533498
465	0x8ac425473ba0a4ae75629b1ae369	4039	1	private car	25.533781827495638	2018-01-01 07:50:00.000000	2018-01-01 08:15:32.026910	0	71	0	1	0	0	0	0	0	0	20.454900598079345	8.704849486241134	1	3.166674880320123
466	0x8ac425473ba0a4ae75629b1ae369	39	2	services	485.6813174923554	2018-01-01 08:15:32.026910	2018-01-01 16:21:12.905960	0	71	0	1	0	0	0	0	0	0	39.70655368962561	321.4121884843052	4	8.473647357239269
467	0x8ac425473ba0a4ae75629b1ae369	3940	3	private car	17.533781827495638	2018-01-01 16:21:12.905960	2018-01-01 16:38:44.932870	0	71	0	1	0	0	0	0	0	0	17.015537695865927	4.972445427280683	0	3.145024239399164
468	0x8ac425473ba0a4ae75629b1ae369	40	4	stay at home	441.25111885265324	2018-01-01 16:38:44.932870	2018-01-02 00:00:00.000001	0	71	0	1	0	0	0	0	0	0	12.955597037884903	95.27786147284722	4	3.8296163875851255
469	0xba3834fbb60a813499ae0c2e73d8	39	0	stay at home	487.0	2018-01-01 00:00:00.000000	2018-01-01 08:07:00.000000	1	45	0	0	0	0	0	0	0	0	43.00945865602414	349.09343942472924	4	7.4189847895280865
470	0xba3834fbb60a813499ae0c2e73d8	3930	1	by foot	22.330535835161662	2018-01-01 08:07:00.000000	2018-01-01 08:29:19.832150	1	45	0	0	0	0	0	0	0	0	5.668719219760031	2.1097589612720173	0	0.9544392110501341
471	0xba3834fbb60a813499ae0c2e73d8	30	2	industry	484.5363809881336	2018-01-01 08:29:19.832150	2018-01-01 16:33:52.015009	1	45	0	0	0	0	0	0	0	0	34.0710171385198	275.144122348051	4	4.792258306609882
472	0xba3834fbb60a813499ae0c2e73d8	3039	3	by foot	22.330535835161662	2018-01-01 16:33:52.015009	2018-01-01 16:56:11.847159	1	45	0	0	0	0	0	0	0	0	4.529075624359649	1.685611425498672	0	0.9520497030425562
473	0xba3834fbb60a813499ae0c2e73d8	39	4	stay at home	118.40310105554956	2018-01-01 16:56:11.847159	2018-01-01 18:54:36.033222	1	45	0	0	0	0	0	0	0	0	37.52383145985068	74.04896680553516	4	1.4601357251349605
474	0xba3834fbb60a813499ae0c2e73d8	3930	5	by foot	14.687415297097928	2018-01-01 18:54:36.033222	2018-01-01 19:09:17.278140	1	45	0	0	0	0	0	0	0	0	5.063954845208827	1.2396067976222218	0	0.9495435117430578
475	0xba3834fbb60a813499ae0c2e73d8	30	6	shopping	240.77950033463182	2018-01-01 19:09:17.278140	2018-01-01 23:10:04.048160	1	45	0	0	0	0	0	0	0	0	2.0640335926096034	8.282949618373921	1	0.9899035471159807
476	0xba3834fbb60a813499ae0c2e73d8	3039	7	by foot	22.687415297097928	2018-01-01 23:10:04.048160	2018-01-01 23:32:45.293078	1	45	0	0	0	0	0	0	0	0	0.414174947729415	0.1566093174131844	0	0.9434853525021152
477	0xba3834fbb60a813499ae0c2e73d8	39	8	stay at home	27.245115357166014	2018-01-01 23:32:45.293078	2018-01-01 23:59:59.999999	1	45	0	0	0	0	0	0	0	0	2.625009641714537	1.1919781750364264	0	0.9492762669507058
478	0x7daf8d875c990a41896dfae74956	40	0	stay at home	490.0	2018-01-01 00:00:00.000000	2018-01-01 08:10:00.000000	1	13	0	0	0	0	0	0	0	1	27.841112269197765	227.36908353178174	4	4.613407683235296
479	0x7daf8d875c990a41896dfae74956	4030	1	private car	30.165048653394585	2018-01-01 08:10:00.000000	2018-01-01 08:40:09.902919	1	13	0	0	0	0	0	0	0	1	18.802436729554277	9.452940312489636	1	1.996772098160049
480	0x7daf8d875c990a41896dfae74956	30	2	school	357.84050575316166	2018-01-01 08:40:09.902919	2018-01-01 14:38:00.333264	1	13	0	0	0	0	0	0	0	1	34.0710171385198	203.1998334062094	4	4.132436121591797
481	0x7daf8d875c990a41896dfae74956	3040	3	private car	29.165048653394585	2018-01-01 14:38:00.333264	2018-01-01 15:07:10.236183	1	13	0	0	0	0	0	0	0	1	14.602613773145073	7.098099019341766	1	1.9829959933387782
482	0x7daf8d875c990a41896dfae74956	40	4	stay at home	532.8293969400492	2018-01-01 15:07:10.236183	2018-01-01 23:59:59.999999	1	13	0	0	0	0	0	0	0	1	12.884949031649851	114.42466036895435	4	2.8536371625399566
483	0x163796470232291e6f51789aa83cd	40	0	stay at home	473.0	2018-01-01 00:00:00.000000	2018-01-01 07:53:00.000000	1	36	0	0	0	0	0	0	0	1	27.841112269197765	219.4807683888424	4	4.448817232756065
484	0x163796470232291e6f51789aa83cd	4039	1	private car	29.445909843770494	2018-01-01 07:53:00.000000	2018-01-01 08:22:26.754591	1	36	0	0	0	0	0	0	0	1	20.454900598079345	10.038552647905526	2	2.0002278721080273
485	0x163796470232291e6f51789aa83cd	39	2	services	473.39472902929475	2018-01-01 08:22:26.754591	2018-01-01 16:15:50.438333	1	36	0	0	0	0	0	0	0	1	39.70655368962561	313.281220409791	4	7.003796460949422
486	0x163796470232291e6f51789aa83cd	3940	3	private car	28.445909843770494	2018-01-01 16:15:50.438333	2018-01-01 16:44:17.192924	1	36	0	0	0	0	0	0	0	1	17.015537695865927	8.067040853998007	1	1.988641215154578
487	0x163796470232291e6f51789aa83cd	40	4	stay at home	114.81991765596874	2018-01-01 16:44:17.192924	2018-01-01 18:39:06.387983	1	36	0	0	0	0	0	0	0	1	12.955597037884903	24.792676417897617	3	2.0913601011750824
488	0x163796470232291e6f51789aa83cd	4039	5	private car	22.422677540317192	2018-01-01 18:39:06.387983	2018-01-01 19:01:31.748635	1	36	0	0	0	0	0	0	0	1	19.005686335853223	7.102639602354158	1	1.9830223722384233
489	0x163796470232291e6f51789aa83cd	39	6	running	244.82531566546936	2018-01-01 19:01:31.748635	2018-01-01 23:06:21.267575	1	36	0	0	0	0	0	0	0	1	5.746094780816696	23.446491142619227	3	2.0827117379588036
490	0x163796470232291e6f51789aa83cd	3940	7	private car	28.422677540317192	2018-01-01 23:06:21.267575	2018-01-01 23:34:46.628227	1	36	0	0	0	0	0	0	0	1	1.3534367605490092	0.6411382769382663	0	1.946190957211509
491	0x163796470232291e6f51789aa83cd	40	8	stay at home	25.222862881091714	2018-01-01 23:34:46.628227	2018-01-02 00:00:00.000000	1	36	0	0	0	0	0	0	0	1	1.390186081247524	0.584407881775142	0	1.9458737746658354
492	0x26a5bcd59939c4ba973e5ed100e8	31	0	stay at home	484.0	2018-01-01 00:00:00.000000	2018-01-01 08:04:00.000000	1	13	0	0	0	0	0	0	0	0	33.09554835970861	266.9707567683161	4	4.56627225309548
493	0x26a5bcd59939c4ba973e5ed100e8	3139	1	private car	23.280735723620957	2018-01-01 08:04:00.000000	2018-01-01 08:27:16.844143	1	13	0	0	0	0	0	0	0	0	27.29404542484932	10.59042430607371	2	1.0034955027190986
494	0x26a5bcd59939c4ba973e5ed100e8	39	2	school	367.7377488836949	2018-01-01 08:27:16.844143	2018-01-01 14:35:01.109076	1	13	0	0	0	0	0	0	0	0	39.70655368962561	243.3599778292082	4	3.9715540599476435
495	0x26a5bcd59939c4ba973e5ed100e8	3931	3	private car	24.280735723620957	2018-01-01 14:35:01.109076	2018-01-01 14:59:17.953219	1	13	0	0	0	0	0	0	0	0	22.93837701653772	9.282677837788889	1	0.9957695994821005
496	0x26a5bcd59939c4ba973e5ed100e8	31	4	stay at home	540.7007796690631	2018-01-01 14:59:17.953219	2018-01-01 23:59:59.999999	1	13	0	0	0	0	0	0	0	0	23.917167647383298	215.533853240264	4	3.369300218987651
497	0x1c446a49e90d4f272dcc4f204ef45	31	0	stay at home	470.0	2018-01-01 00:00:00.000000	2018-01-01 07:50:00.000000	1	7	0	0	0	0	0	0	0	0	33.09554835970861	259.2484621510508	4	4.362557252884105
498	0x1c446a49e90d4f272dcc4f204ef45	3139	1	private car	18.128543667007417	2018-01-01 07:50:00.000000	2018-01-01 08:08:07.712620	1	7	0	0	0	0	0	0	0	0	26.357804577485233	7.963810187489818	1	0.9880382357888732
499	0x1c446a49e90d4f272dcc4f204ef45	39	2	school	366.5798503964767	2018-01-01 08:08:07.712620	2018-01-01 14:14:42.503644	1	7	0	0	0	0	0	0	0	0	39.70655368962561	242.5937085217104	4	3.9536089395389515
500	0x1c446a49e90d4f272dcc4f204ef45	3931	3	private car	16.128543667007417	2018-01-01 14:14:42.503644	2018-01-01 14:30:50.216264	1	7	0	0	0	0	0	0	0	0	22.93837701653772	6.166043589358465	1	0.9775960976025183
501	0x1c446a49e90d4f272dcc4f204ef45	31	4	stay at home	569.1630622695085	2018-01-01 14:30:50.216264	2018-01-02 00:00:00.000000	1	7	0	0	0	0	0	0	0	0	23.917167647383298	226.87947298329826	4	3.6029670455466163
502	0x17f6dc97f50893dcf7a30f981eb7b	31	0	stay at home	484.0	2018-01-01 00:00:00.000000	2018-01-01 08:04:00.000000	1	40	0	0	1	0	0	0	0	0	33.09554835970861	266.9707567683161	4	6.06627225309548
503	0x17f6dc97f50893dcf7a30f981eb7b	3140	1	private car	20.811546047410552	2018-01-01 08:04:00.000000	2018-01-01 08:24:48.692763	1	40	0	0	1	0	0	0	0	0	17.72049337434767	6.146514397384501	1	2.477483272392036
504	0x17f6dc97f50893dcf7a30f981eb7b	40	2	residence	482.779348072629	2018-01-01 08:24:48.692763	2018-01-01 16:27:35.453647	1	40	0	0	1	0	0	0	0	0	16.90465812680253	136.02033049747325	4	3.605978391557421
505	0x17f6dc97f50893dcf7a30f981eb7b	4031	3	private car	20.811546047410552	2018-01-01 16:27:35.453647	2018-01-01 16:48:24.146410	1	40	0	0	1	0	0	0	0	0	13.233056022956172	4.590005912828598	0	2.4685326691018656
506	0x17f6dc97f50893dcf7a30f981eb7b	31	4	stay at home	110.63221587835872	2018-01-01 16:48:24.146410	2018-01-01 18:39:02.079363	1	40	0	0	1	0	0	0	0	0	26.302469163551745	48.4983407772655	4	2.755489070139326
507	0x17f6dc97f50893dcf7a30f981eb7b	3139	5	private car	24.01572640541786	2018-01-01 18:39:02.079363	2018-01-01 19:03:03.022947	1	40	0	0	1	0	0	0	0	0	24.218785434636857	9.69386208116263	1	2.4981923606512084
508	0x17f6dc97f50893dcf7a30f981eb7b	39	6	gym	247.0567513656845	2018-01-01 19:03:03.022947	2018-01-01 23:10:06.428029	1	40	0	0	1	0	0	0	0	0	37.39230135082316	153.96700829701777	4	3.841624733608066
509	0x17f6dc97f50893dcf7a30f981eb7b	3931	7	private car	27.01572640541786	2018-01-01 23:10:06.428029	2018-01-01 23:37:07.371613	1	40	0	0	1	0	0	0	0	0	1.8487602404744603	0.8324266807645425	0	2.447261244650541
510	0x17f6dc97f50893dcf7a30f981eb7b	31	8	stay at home	22.87713977767089	2018-01-01 23:37:07.371613	2018-01-02 00:00:00.000000	1	40	0	0	1	0	0	0	0	0	2.859645738359695	1.0903419211845937	0	2.4487062361457888
511	0xb86523d96479b2fedd7bad96ca80	40	0	stay at home	470.0	2018-01-01 00:00:00.000000	2018-01-01 07:50:00.000000	1	13	1	0	0	0	0	0	1	1	27.841112269197765	218.08871277538248	4	7.020560041533498
512	0xb86523d96479b2fedd7bad96ca80	4039	1	by foot	20.442343095948754	2018-01-01 07:50:00.000000	2018-01-01 08:10:26.540586	1	13	1	0	0	0	0	0	1	1	4.08631005098617	1.3922292009780524	0	4.550400384866019
513	0xb86523d96479b2fedd7bad96ca80	39	2	school	367.21267937102346	2018-01-01 08:10:26.540586	2018-01-01 14:17:39.301348	1	13	1	0	0	0	0	0	1	1	39.70655368962561	243.01249948261363	4	7.563406457141944
514	0xb86523d96479b2fedd7bad96ca80	3940	3	by foot	23.442343095948754	2018-01-01 14:17:39.301348	2018-01-01 14:41:05.841934	1	13	1	0	0	0	0	0	1	1	3.857260016355844	1.50705354522831	0	4.551045556738623
515	0xb86523d96479b2fedd7bad96ca80	40	4	stay at home	558.902634437079	2018-01-01 14:41:05.841934	2018-01-02 00:00:00.000000	1	13	1	0	0	0	0	0	1	1	13.148062482162722	122.47477931706776	4	5.543957698486859
516	0x23d5cac65def0feaa3272eeab8fb	39	0	stay at home	489.0	2018-01-01 00:00:00.000000	2018-01-01 08:09:00.000000	1	16	0	0	0	0	0	0	0	0	43.00945865602414	350.5270880465967	4	7.482111889877635
517	0x23d5cac65def0feaa3272eeab8fb	3939	1	private car	19.264167831328912	2018-01-01 08:09:00.000000	2018-01-01 08:28:15.850070	1	16	0	0	0	0	0	0	0	0	30.543502838173538	9.806586080520766	1	0.9988575767986932
518	0x23d5cac65def0feaa3272eeab8fb	39	2	school	355.89214068864396	2018-01-01 08:28:15.850070	2018-01-01 14:24:09.378511	1	16	0	0	0	0	0	0	0	0	39.70655368962561	235.52083986615722	4	3.7917519325023563
519	0x23d5cac65def0feaa3272eeab8fb	3939	3	private car	24.264167831328912	2018-01-01 14:24:09.378511	2018-01-01 14:48:25.228581	1	16	0	0	0	0	0	0	0	0	29.752820787648503	12.032123950782584	2	1.0120822604071444
520	0x23d5cac65def0feaa3272eeab8fb	39	4	stay at home	551.5795236486982	2018-01-01 14:48:25.228581	2018-01-02 00:00:00.000000	1	16	0	0	0	0	0	0	0	0	44.13335083501195	405.7175438432795	4	10.367653139218282
521	0x2ee65df34645cbe179d876bedde5	30	0	stay at home	484.0	2018-01-01 00:00:00.000000	2018-01-01 08:04:00.000000	0	26	0	0	0	0	0	0	0	0	36.33618478268205	293.11189058030186	4	5.329147455549649
522	0x2ee65df34645cbe179d876bedde5	3039	1	private car	18.09839015268566	2018-01-01 08:04:00.000000	2018-01-01 08:22:05.903409	0	26	0	0	0	0	0	0	0	0	28.375988780055923	8.559328598494716	1	0.9915217765926946
523	0x2ee65df34645cbe179d876bedde5	39	2	services	501.7894514741249	2018-01-01 08:22:05.903409	2018-01-01 16:43:53.270497	0	26	0	0	0	0	0	0	0	0	39.70655368962561	332.0721632640854	4	6.708977030503069
524	0x2ee65df34645cbe179d876bedde5	3930	3	private car	14.09839015268566	2018-01-01 16:43:53.270497	2018-01-01 16:57:59.173906	0	26	0	0	0	0	0	0	0	0	22.67125855393744	5.327137472430369	1	0.9727612349183743
525	0x2ee65df34645cbe179d876bedde5	30	4	stay at home	422.01376822050383	2018-01-01 16:57:59.173906	2018-01-01 23:59:59.999999	0	26	0	0	0	0	0	0	0	0	29.73423558349706	209.13761339579645	4	3.2443119545218377
526	0xe702ddef974205c36754b01e8d15	39	0	stay at home	474.0	2018-01-01 00:00:00.000000	2018-01-01 07:54:00.000000	0	17	0	0	0	0	0	0	1	0	43.00945865602414	339.7747233825907	4	8.621442036106794
527	0xe702ddef974205c36754b01e8d15	3939	1	private car	18.751037926242862	2018-01-01 07:54:00.000000	2018-01-01 08:12:45.062276	0	17	0	0	0	0	0	0	1	0	29.942015876510922	9.357397921477038	1	2.5962094241552363
528	0xe702ddef974205c36754b01e8d15	39	2	school	357.6664961734853	2018-01-01 08:12:45.062276	2018-01-01 14:10:25.052046	0	17	0	0	0	0	0	0	1	0	39.70655368962561	236.69506555487942	4	5.418156969322883
529	0xe702ddef974205c36754b01e8d15	3939	3	private car	16.751037926242862	2018-01-01 14:10:25.052046	2018-01-01 14:27:10.114322	0	17	0	0	0	0	0	0	1	0	29.752820787648503	8.306510490443452	1	2.59004139558893
530	0xe702ddef974205c36754b01e8d15	39	4	stay at home	572.831427974029	2018-01-01 14:27:10.114322	2018-01-02 00:00:00.000000	0	17	0	0	0	0	0	0	1	0	44.13335083501195	421.34950633497834	4	12.97110606687592
531	0xb5cd2dd46ade9d75aa953544b08e	41	0	stay at home	470.0	2018-01-01 00:00:00.000000	2018-01-01 07:50:00.000000	0	33	0	0	0	0	0	1	1	0	27.805415986137202	217.8090918914081	4	6.014912030922469
532	0xb5cd2dd46ade9d75aa953544b08e	4139	1	private car	30.38720535769637	2018-01-01 07:50:00.000000	2018-01-01 08:20:23.232321	0	33	0	0	0	0	0	1	1	0	23.161493153020558	11.73021748052857	2	3.6102780452661674
533	0xb5cd2dd46ade9d75aa953544b08e	39	2	services	469.1748878029179	2018-01-01 08:20:23.232321	2018-01-01 16:09:33.725589	0	33	0	0	0	0	0	1	1	0	39.70655368962561	310.48863120617716	4	8.505521793453767
534	0xb5cd2dd46ade9d75aa953544b08e	3940	3	private car	24.199267713317212	2018-01-01 16:09:33.725589	2018-01-01 16:33:45.681652	0	33	0	0	0	0	0	1	1	0	17.015537695865927	6.862725866471671	1	3.5816295421444275
535	0xb5cd2dd46ade9d75aa953544b08e	40	4	gym	239.7255817222954	2018-01-01 16:33:45.681652	2018-01-01 20:33:29.216555	0	33	0	0	0	0	0	1	1	0	11.354343471404746	45.3654432292875	4	3.8324570389421058
536	0xb5cd2dd46ade9d75aa953544b08e	4041	5	private car	25.18793764437916	2018-01-01 20:33:29.216555	2018-01-01 20:58:40.492814	0	33	0	0	0	0	0	1	1	0	4.160638321797351	1.7466316435041005	0	3.552393102156109
537	0xb5cd2dd46ade9d75aa953544b08e	41	6	stay at home	181.32511975939383	2018-01-01 20:58:40.492814	2018-01-02 00:00:00.000000	0	33	0	0	0	0	0	1	1	0	7.470928799238433	22.577784320596887	3	3.6771672788012943
538	0x1eb540786175bc7df2959e96b184d	40	0	stay at home	489.0	2018-01-01 00:00:00.000000	2018-01-01 08:09:00.000000	1	43	0	0	0	0	0	0	0	0	27.841112269197765	226.9050649939618	4	3.603512031140686
539	0x1eb540786175bc7df2959e96b184d	4040	1	private car	18.008474595071444	2018-01-01 08:09:00.000000	2018-01-01 08:27:00.508476	1	43	0	0	0	0	0	0	0	0	11.396398737170244	3.420529285560577	0	0.9618616324030036
540	0x1eb540786175bc7df2959e96b184d	40	2	residence	483.5607125497512	2018-01-01 08:27:00.508476	2018-01-01 16:30:34.151229	1	43	0	0	0	0	0	0	0	0	16.90465812680253	136.24047548677623	4	2.1087201724668727
541	0x1eb540786175bc7df2959e96b184d	4040	3	private car	15.008474595071444	2018-01-01 16:30:34.151229	2018-01-01 16:45:34.659705	1	43	0	0	0	0	0	0	0	0	8.734110362619036	2.1847612247986343	0	0.9548623727775072
542	0x1eb540786175bc7df2959e96b184d	40	4	stay at home	434.4223382601059	2018-01-01 16:45:34.659705	2018-01-02 00:00:00.000001	1	43	0	0	0	0	0	0	0	0	12.955597037884903	93.80334597922769	4	1.6409539913196356
543	0x154839a81f3bdea9a43cf2b93b55b	31	0	stay at home	481.0	2018-01-01 00:00:00.000000	2018-01-01 08:01:00.000000	0	33	0	0	0	0	0	0	0	0	33.09554835970861	265.3159793503307	4	4.521832978965901
544	0x154839a81f3bdea9a43cf2b93b55b	3139	1	by foot	24.451232397274772	2018-01-01 08:01:00.000000	2018-01-01 08:25:27.073944	0	33	0	0	0	0	0	0	0	0	5.452577567749579	2.222037354553536	0	0.9550727539709483
545	0x154839a81f3bdea9a43cf2b93b55b	39	2	industry	486.614090951246	2018-01-01 08:25:27.073944	2018-01-01 16:32:03.919401	0	33	0	0	0	0	0	0	0	0	39.70655368962561	322.0294754747335	4	6.322370393199809
546	0x154839a81f3bdea9a43cf2b93b55b	3931	3	by foot	29.451232397274772	2018-01-01 16:32:03.919401	2018-01-01 17:01:30.993345	0	33	0	0	0	0	0	0	0	0	4.487986997736966	2.202945801104981	0	0.9549649981590145
547	0x154839a81f3bdea9a43cf2b93b55b	31	4	stay at home	418.4834442542044	2018-01-01 17:01:30.993345	2018-01-02 00:00:00.000000	0	33	0	0	0	0	0	0	0	0	30.177676154845706	210.4809642811301	4	3.2701717252638267
548	0x137b724d1633d89a549bee44e4747	40	0	stay at home	475.0	2018-01-01 00:00:00.000000	2018-01-01 07:55:00.000000	1	19	0	1	0	0	0	0	1	0	27.841112269197765	220.40880546448233	4	7.24208492608409
549	0x137b724d1633d89a549bee44e4747	4040	1	private car	22.805864764089478	2018-01-01 07:55:00.000000	2018-01-01 08:17:48.351886	1	19	0	1	0	0	0	0	1	0	10.967785319647763	4.168830479357546	0	4.740424847050933
550	0x137b724d1633d89a549bee44e4747	40	2	university	358.2980933200957	2018-01-01 08:17:48.351886	2018-01-01 14:16:06.237485	1	19	0	1	0	0	0	0	1	0	1.014747832761734	6.059703561320478	1	4.751281901229703
551	0x137b724d1633d89a549bee44e4747	4040	3	private car	28.805864764089478	2018-01-01 14:16:06.237485	2018-01-01 14:44:54.589371	1	19	0	1	0	0	0	0	1	0	8.86386234752543	4.255520334505371	0	4.740919955419481
552	0x137b724d1633d89a549bee44e4747	40	4	stay at home	555.0901771517252	2018-01-01 14:44:54.589371	2018-01-02 00:00:00.000000	1	19	0	1	0	0	0	0	1	0	13.148062482162722	121.63933887376096	4	5.708683155058038
553	0x8dce8131cad54a8026ed55380068	31	0	stay at home	482.0	2018-01-01 00:00:00.000000	2018-01-01 08:02:00.000000	1	31	0	0	0	0	0	0	1	0	33.09554835970861	265.8675718229925	4	6.136597807297269
554	0x8dce8131cad54a8026ed55380068	3139	1	by foot	28.22907752692219	2018-01-01 08:02:00.000000	2018-01-01 08:30:13.744652	1	31	0	0	0	0	0	0	1	0	5.452577567749579	2.5653539146926616	0	2.5570125646934025
555	0x8dce8131cad54a8026ed55380068	39	2	services	459.9338025786496	2018-01-01 08:30:13.744652	2018-01-01 16:10:09.772807	1	31	0	0	0	0	0	0	1	0	39.70655368962561	304.3731037627136	4	7.295891031595209
556	0x8dce8131cad54a8026ed55380068	3931	3	by foot	19.954203142387243	2018-01-01 16:10:09.772807	2018-01-01 16:30:07.024996	1	31	0	0	0	0	0	0	1	0	4.297984688739197	1.4293809930328656	0	2.55060908442479
557	0x8dce8131cad54a8026ed55380068	31	4	free time	227.38520053426637	2018-01-01 16:30:07.024996	2018-01-01 20:17:30.137028	1	31	0	0	0	0	0	0	1	0	72.70120690150257	275.5196418396892	4	6.402905672839442
558	0x8dce8131cad54a8026ed55380068	3131	5	by foot	20.553645028564375	2018-01-01 20:17:30.137028	2018-01-01 20:38:03.355730	1	31	0	0	0	0	0	0	1	0	1.6477650059994524	0.5644596170633832	0	2.545762268164946
559	0x8dce8131cad54a8026ed55380068	31	6	stay at home	201.94407118921026	2018-01-01 20:38:03.355730	2018-01-02 00:00:00.000001	1	31	0	0	0	0	0	0	1	0	12.234890564546792	41.17939351931724	4	2.8023406705298086
560	0x17ac9b784276602f86277a015e174	30	0	stay at home	490.0	2018-01-01 00:00:00.000000	2018-01-01 08:10:00.000000	0	1	0	0	0	0	0	0	0	0	36.33618478268205	296.74550905857	4	5.444826863466119
561	0x17ac9b784276602f86277a015e174	3039	1	private car	21.883319134642207	2018-01-01 08:10:00.000000	2018-01-01 08:31:52.999148	0	1	0	0	0	0	0	0	0	0	28.375988780055923	10.349346970583174	2	1.0020667734341375
562	0x17ac9b784276602f86277a015e174	39	2	school	354.2943447677959	2018-01-01 08:31:52.999148	2018-01-01 14:26:10.659834	0	1	0	0	0	0	0	0	0	0	39.70655368962561	234.46345704088688	4	3.768130655395059
563	0x17ac9b784276602f86277a015e174	3930	3	private car	19.883319134642207	2018-01-01 14:26:10.659834	2018-01-01 14:46:03.658982	0	1	0	0	0	0	0	0	0	0	25.263587703909213	8.372066280047495	1	0.9904250463114178
564	0x17ac9b784276602f86277a015e174	30	4	stay at home	553.9390169629197	2018-01-01 14:46:03.658982	2018-01-02 00:00:00.000000	0	1	0	0	0	0	0	0	0	0	30.815292686585373	284.49654897052915	4	5.064597179931404
565	0xa6ae35d79d30c376c665ec06b268	40	0	stay at home	471.0	2018-01-01 00:00:00.000000	2018-01-01 07:51:00.000000	1	57	0	0	1	0	0	0	0	0	27.841112269197765	218.55273131320246	4	4.929953286747398
566	0xa6ae35d79d30c376c665ec06b268	4040	1	private car	12.949382602864763	2018-01-01 07:51:00.000000	2018-01-01 08:03:56.962956	1	57	0	0	1	0	0	0	0	0	10.967785319647763	2.3671008068367048	0	2.455891912815111
567	0xa6ae35d79d30c376c665ec06b268	40	2	residence	470.4818383517476	2018-01-01 08:03:56.962956	2018-01-01 15:54:25.873257	1	57	0	0	1	0	0	0	0	0	16.90465812680253	132.55557720343108	4	3.563293435545626
568	0xa6ae35d79d30c376c665ec06b268	4030	3	private car	27.733147655854108	2018-01-01 15:54:25.873257	2018-01-01 16:22:09.862116	1	57	0	0	1	0	0	0	0	0	14.387975141566512	6.650397317830374	1	2.4803985053583557
569	0xa6ae35d79d30c376c665ec06b268	30	4	shopping	242.81133049436104	2018-01-01 16:22:09.862116	2018-01-01 20:24:58.541946	1	57	0	0	1	0	0	0	0	0	1.7848779248212796	7.223143061597818	1	2.4837227059836096
570	0xa6ae35d79d30c376c665ec06b268	3040	5	private car	26.68253025871887	2018-01-01 20:24:58.541946	2018-01-01 20:51:39.493762	1	57	0	0	1	0	0	0	0	0	5.2244326696708665	2.3233513798855383	0	2.4556447901990195
571	0xa6ae35d79d30c376c665ec06b268	40	6	stay at home	188.3417706364537	2018-01-01 20:51:39.493762	2018-01-02 00:00:00.000000	1	57	0	0	1	0	0	0	0	0	4.8722982220937086	15.294287903632908	3	2.53178389546323
572	0x1a10f9c90f1d2462e4bda7d591c5f	40	0	stay at home	482.0	2018-01-01 00:00:00.000000	2018-01-01 08:02:00.000000	1	37	0	0	0	0	0	0	1	0	27.841112269197765	223.65693522922206	4	5.134997129072714
573	0x1a10f9c90f1d2462e4bda7d591c5f	4039	1	private car	20.189191122726747	2018-01-01 08:02:00.000000	2018-01-01 08:22:11.351467	1	37	0	0	0	0	0	0	1	0	20.96995078767189	7.056105738108035	1	2.5827520633765833
574	0x1a10f9c90f1d2462e4bda7d591c5f	39	2	services	476.6869509080192	2018-01-01 08:22:11.351467	2018-01-01 16:18:52.568521	1	37	0	0	0	0	0	0	1	0	39.70655368962561	315.4599334895532	4	7.6816023576568355
575	0x1a10f9c90f1d2462e4bda7d591c5f	3940	3	private car	21.189191122726747	2018-01-01 16:18:52.568521	2018-01-01 16:40:03.919988	1	37	0	0	0	0	0	0	1	0	17.015537695865927	6.009091338227743	1	2.576689711826151
576	0x1a10f9c90f1d2462e4bda7d591c5f	40	4	stay at home	439.9346668465273	2018-01-01 16:40:03.919988	2018-01-01 23:59:59.999999	1	37	0	0	0	0	0	0	1	0	12.955597037884903	94.99360444432918	4	3.2525378584192275
577	0x1e8e843619f733d5806b16ba8d396	31	0	stay at home	477.0	2018-01-01 00:00:00.000000	2018-01-01 07:57:00.000000	0	73	0	0	0	0	0	0	1	0	33.09554835970861	263.10960945968344	4	6.06325264088704
578	0x1e8e843619f733d5806b16ba8d396	3131	1	private car	19.34881136089166	2018-01-01 07:57:00.000000	2018-01-01 08:16:20.928682	0	73	0	0	0	0	0	0	1	0	22.77359327845954	7.3440326725763985	1	2.5844257852783272
579	0x1e8e843619f733d5806b16ba8d396	31	2	services	473.76781177191754	2018-01-01 08:16:20.928682	2018-01-01 16:10:06.997388	0	73	0	0	0	0	0	0	1	0	31.257964414982627	246.81695668884643	4	5.653530436165418
580	0x1e8e843619f733d5806b16ba8d396	3131	3	private car	15.36843372939188	2018-01-01 16:10:06.997388	2018-01-01 16:25:29.103412	0	73	0	0	0	0	0	0	1	0	17.732001683293312	4.5418848793193085	0	2.5682572621191726
581	0x1e8e843619f733d5806b16ba8d396	31	4	free time	237.1624054783348	2018-01-01 16:25:29.103412	2018-01-01 20:22:38.847741	0	73	0	0	0	0	0	0	1	0	72.70120690150257	287.3665518323077	4	6.751234122110494
582	0x1e8e843619f733d5806b16ba8d396	3131	5	private car	15.717245090283537	2018-01-01 20:22:38.847741	2018-01-01 20:38:21.882446	0	73	0	0	0	0	0	0	1	0	8.248240830031545	2.160660378154825	0	2.5547263756827503
583	0x1e8e843619f733d5806b16ba8d396	31	6	stay at home	201.6352925691806	2018-01-01 20:38:21.882446	2018-01-02 00:00:00.000000	0	73	0	0	0	0	0	0	1	0	12.234890564546792	41.11642897557166	4	2.8018933382101006
584	0x2d9aa0ac1fa179f3903298d06cbc	40	0	stay at home	470.0	2018-01-01 00:00:00.000000	2018-01-01 07:50:00.000000	1	49	0	0	1	0	0	0	0	0	27.841112269197765	218.08871277538248	4	4.9205600415334985
585	0x2d9aa0ac1fa179f3903298d06cbc	4039	1	private car	21.52596177529149	2018-01-01 07:50:00.000000	2018-01-01 08:11:31.557707	1	49	0	0	1	0	0	0	0	0	20.454900598079345	7.33852347319405	1	2.4843937335183663
586	0x2d9aa0ac1fa179f3903298d06cbc	39	2	services	497.5872984723439	2018-01-01 08:11:31.557707	2018-01-01 16:29:06.795615	1	49	0	0	1	0	0	0	0	0	39.70655368962561	329.29127970113143	4	8.099615983580925
587	0x2d9aa0ac1fa179f3903298d06cbc	3930	3	private car	17.516031954020143	2018-01-01 16:29:06.795615	2018-01-01 16:46:37.757532	1	49	0	0	1	0	0	0	0	0	22.67125855393744	6.618508154477012	1	2.480213752008064
588	0x2d9aa0ac1fa179f3903298d06cbc	30	4	free time	221.59337674380288	2018-01-01 16:46:37.757532	2018-01-01 20:28:13.360137	1	49	0	0	1	0	0	0	0	0	82.18676352292445	303.5340408781539	4	7.167715812252611
589	0x2d9aa0ac1fa179f3903298d06cbc	3040	5	private car	23.452450331208638	2018-01-01 20:28:13.360137	2018-01-01 20:51:40.507157	1	49	0	0	1	0	0	0	0	0	5.2244326696708665	2.042095794903329	0	2.454057617312213
590	0x2d9aa0ac1fa179f3903298d06cbc	40	6	stay at home	188.32488072333308	2018-01-01 20:51:40.507157	2018-01-02 00:00:00.000000	1	49	0	0	1	0	0	0	0	0	4.8722982220937086	15.292916358738426	3	2.5317755320319364
591	0x12cbfa3be859940884bb4535f47fc	40	0	stay at home	483.0	2018-01-01 00:00:00.000000	2018-01-01 08:03:00.000000	0	21	0	0	0	0	0	0	1	0	27.841112269197765	224.12095376704204	4	5.144704631487707
592	0x12cbfa3be859940884bb4535f47fc	4040	1	private car	26.29412775774945	2018-01-01 08:03:00.000000	2018-01-01 08:29:17.647665	0	21	0	0	0	0	0	0	1	0	11.396398737170244	4.994306072890149	0	2.5708496615932583
593	0x12cbfa3be859940884bb4535f47fc	40	2	university	364.7378243994258	2018-01-01 08:29:17.647665	2018-01-01 14:34:01.917129	0	21	0	0	0	0	0	0	1	0	1.014747832761734	6.168615280592454	1	2.577610955900541
594	0x12cbfa3be859940884bb4535f47fc	4040	3	private car	21.658216822540645	2018-01-01 14:34:01.917129	2018-01-01 14:55:41.410138	0	21	0	0	0	0	0	0	1	0	8.86386234752543	3.1995908767976644	0	2.5606065050450812
595	0x12cbfa3be859940884bb4535f47fc	40	4	library	226.89576579108737	2018-01-01 14:55:41.410138	2018-01-01 18:42:35.156085	0	21	0	0	0	0	0	0	1	0	0.789248017245415	2.9846172211999296	0	2.5593868349075195
596	0x12cbfa3be859940884bb4535f47fc	4040	5	private car	19.952344580290095	2018-01-01 18:42:35.156085	2018-01-01 19:02:32.296760	0	21	0	0	0	0	0	0	1	0	9.831801923305077	3.2694583303156968	0	2.561003237368447
597	0x12cbfa3be859940884bb4535f47fc	40	6	stay at home	297.4617206489065	2018-01-01 19:02:32.296760	2018-01-01 23:59:59.999999	0	21	0	0	0	0	0	0	1	0	14.92274185538034	73.9824078183482	4	3.05956147382098
598	0xa23e4861d2b0b44ddcc23353d3c0	40	0	stay at home	472.0	2018-01-01 00:00:00.000000	2018-01-01 07:52:00.000000	1	56	0	0	0	0	0	0	0	0	27.841112269197765	219.0167498510224	4	3.439372326876334
599	0xa23e4861d2b0b44ddcc23353d3c0	4031	1	private car	29.72055767301765	2018-01-01 07:52:00.000000	2018-01-01 08:21:43.233460	1	56	0	0	0	0	0	0	0	0	16.870689299053655	8.356771571601431	1	0.9903355241271941
600	0xa23e4861d2b0b44ddcc23353d3c0	31	2	services	494.537362803803	2018-01-01 08:21:43.233460	2018-01-01 16:36:15.475228	1	56	0	0	0	0	0	0	0	0	31.257964414982627	257.63718814001044	4	4.321211409913642
601	0xa23e4861d2b0b44ddcc23353d3c0	3130	3	private car	20.448457866906423	2018-01-01 16:36:15.475228	2018-01-01 16:56:42.382700	1	56	0	0	0	0	0	0	0	0	18.888776881027688	6.4374393034848465	1	0.9791653697430903
602	0xa23e4861d2b0b44ddcc23353d3c0	30	4	gym	241.68790997549053	2018-01-01 16:56:42.382700	2018-01-01 20:58:23.657299	1	56	0	0	0	0	0	0	0	0	26.059217702390683	104.96996436811847	4	1.7529016304943774
603	0xa23e4861d2b0b44ddcc23353d3c0	3040	5	private car	33.6212039678757	2018-01-01 20:58:23.657299	2018-01-01 21:32:00.929537	1	56	0	0	0	0	0	0	0	0	3.189562660361084	1.7872822795386711	0	0.9526219375707834
604	0xa23e4861d2b0b44ddcc23353d3c0	40	6	stay at home	147.98450771290663	2018-01-01 21:32:00.929537	2018-01-02 00:00:00.000000	1	56	0	0	0	0	0	0	0	0	1.1049698230747993	2.725306921755695	0	0.957917677729497
605	0x106b49751e7f801e807b3f84011b1	31	0	stay at home	482.0	2018-01-01 00:00:00.000000	2018-01-01 08:02:00.000000	0	49	0	0	0	0	0	0	1	0	33.09554835970861	265.8675718229925	4	6.136597807297269
606	0x106b49751e7f801e807b3f84011b1	3139	1	private car	18.592643637820608	2018-01-01 08:02:00.000000	2018-01-01 08:20:35.558618	0	49	0	0	0	0	0	0	1	0	27.29404542484932	8.457807666978523	1	2.590927053157232
607	0x106b49751e7f801e807b3f84011b1	39	2	services	476.416952800676	2018-01-01 08:20:35.558618	2018-01-01 16:17:00.575786	0	49	0	0	0	0	0	0	1	0	39.70655368962561	315.2812552504645	4	7.675183645795299
608	0x106b49751e7f801e807b3f84011b1	3931	3	private car	22.592643637820608	2018-01-01 16:17:00.575786	2018-01-01 16:39:36.134404	0	49	0	0	0	0	0	0	1	0	21.514483356203062	8.101150925308641	1	2.58884053594258
609	0x106b49751e7f801e807b3f84011b1	31	4	stay at home	440.39775992368277	2018-01-01 16:39:36.134404	2018-01-01 23:59:59.999999	0	49	0	0	0	0	0	0	1	0	26.302469163551745	193.0591416681655	4	4.550219361031436
610	0x296c6f4e40a5a10176aff3f92fac	40	0	stay at home	474.0	2018-01-01 00:00:00.000000	2018-01-01 07:54:00.000000	1	29	0	0	0	1	0	0	1	0	27.841112269197765	219.94478692666235	4	12.31278807541687
611	0x296c6f4e40a5a10176aff3f92fac	4030	1	private car	32.81598250374868	2018-01-01 07:54:00.000000	2018-01-01 08:26:48.958950	1	29	0	0	0	1	0	0	1	0	18.166346773493622	9.935775297933299	1	9.854120504037601
612	0x296c6f4e40a5a10176aff3f92fac	30	2	industry	463.35077430244473	2018-01-01 08:26:48.958950	2018-01-01 16:10:10.005408	1	29	0	0	0	1	0	0	1	0	34.0710171385198	263.11386954008356	4	13.317865013948863
613	0x296c6f4e40a5a10176aff3f92fac	3040	3	private car	26.81598250374868	2018-01-01 16:10:10.005408	2018-01-01 16:36:58.964358	1	29	0	0	0	1	0	0	1	0	14.38983122069055	6.431291037432238	1	9.833629791189502
614	0x296c6f4e40a5a10176aff3f92fac	40	4	stay at home	443.0172606900578	2018-01-01 16:36:58.964358	2018-01-01 23:59:59.999999	1	29	0	0	0	1	0	0	1	0	12.955597037884903	95.65921850546661	4	10.513551380289405
615	0x5f3c9b50c6bc865b94ec85b4c00e	31	0	stay at home	488.0	2018-01-01 00:00:00.000000	2018-01-01 08:08:00.000000	0	29	0	0	0	0	0	0	0	0	33.09554835970861	269.17712665896335	4	4.626204726981452
616	0x5f3c9b50c6bc865b94ec85b4c00e	3139	1	private car	30.601447035683698	2018-01-01 08:08:00.000000	2018-01-01 08:38:36.086822	0	29	0	0	0	0	0	0	0	0	27.29404542484932	13.92062142430119	2	1.0234414027185914
617	0x5f3c9b50c6bc865b94ec85b4c00e	39	2	services	482.6100557105765	2018-01-01 08:38:36.086822	2018-01-01 16:41:12.690165	0	29	0	0	0	0	0	0	0	0	39.70655368962561	319.37970147042023	4	6.224132254024031
618	0x5f3c9b50c6bc865b94ec85b4c00e	3931	3	private car	26.601447035683698	2018-01-01 16:41:12.690165	2018-01-01 17:07:48.776987	0	29	0	0	0	0	0	0	0	0	22.465580628671898	9.960282553658287	1	0.9997652974390768
619	0x5f3c9b50c6bc865b94ec85b4c00e	31	4	stay at home	412.18705021805613	2018-01-01 17:07:48.776987	2018-01-02 00:00:00.000000	0	29	0	0	0	0	0	0	0	0	30.177676154845706	207.31412194502704	4	3.2095362641059886
620	0x1c2045d2b16e0ffd9f5874f04300b	40	0	stay at home	490.0	2018-01-01 00:00:00.000000	2018-01-01 08:10:00.000000	0	43	0	0	1	0	0	0	0	0	27.841112269197765	227.36908353178174	4	5.113407683235296
621	0x1c2045d2b16e0ffd9f5874f04300b	4039	1	private car	23.081513734697673	2018-01-01 08:10:00.000000	2018-01-01 08:33:04.890824	0	43	0	0	1	0	0	0	0	0	20.96995078767189	8.06697011869305	1	2.488640801857503
622	0x1c2045d2b16e0ffd9f5874f04300b	39	2	services	479.36249734013387	2018-01-01 08:33:04.890824	2018-01-01 16:32:26.640664	0	43	0	0	1	0	0	0	0	0	39.70655368962561	317.2305456238173	4	7.645576315070752
623	0x1c2045d2b16e0ffd9f5874f04300b	3940	3	private car	29.081513734697673	2018-01-01 16:32:26.640664	2018-01-01 17:01:31.531488	0	43	0	0	1	0	0	0	0	0	17.53687739958179	8.499982349327452	1	2.4911740748604805
624	0x1c2045d2b16e0ffd9f5874f04300b	40	4	stay at home	109.02429490356553	2018-01-01 17:01:31.531488	2018-01-01 18:50:32.989182	0	43	0	0	1	0	0	0	0	0	14.280909121244589	25.949434125426485	4	2.5988466785014417
625	0x1c2045d2b16e0ffd9f5874f04300b	4039	5	private car	19.342800940774893	2018-01-01 18:50:32.989182	2018-01-01 19:09:53.557238	0	43	0	0	1	0	0	0	0	0	19.005686335853223	6.127053458953571	1	2.477370854453059
626	0x1c2045d2b16e0ffd9f5874f04300b	39	6	gym	248.07538844968224	2018-01-01 19:09:53.557238	2018-01-01 23:17:58.080545	0	43	0	0	1	0	0	0	0	0	37.39230135082316	154.6018280438839	4	3.8504265063197938
627	0x1c2045d2b16e0ffd9f5874f04300b	3940	7	private car	17.342800940774893	2018-01-01 23:17:58.080545	2018-01-01 23:35:18.648601	0	43	0	0	1	0	0	0	0	0	1.3534367605490092	0.39120640540214463	0	2.444794372745358
628	0x1c2045d2b16e0ffd9f5874f04300b	40	8	stay at home	24.6891899556731	2018-01-01 23:35:18.648601	2018-01-01 23:59:59.999998	0	43	0	0	1	0	0	0	0	0	1.390186081247524	0.5720428038942152	0	2.4458046549963406
629	0x1ae5abf33406c59d5d6839075b02e	40	0	stay at home	484.0	2018-01-01 00:00:00.000000	2018-01-01 08:04:00.000000	1	17	0	0	1	0	0	0	0	0	27.841112269197765	224.58497230486196	4	5.0544387918035945
630	0x1ae5abf33406c59d5d6839075b02e	4030	1	private car	24.54528709881249	2018-01-01 08:04:00.000000	2018-01-01 08:28:32.717226	1	17	0	0	1	0	0	0	0	0	18.802436729554277	7.691853461402779	1	2.486451472769025
631	0x1ae5abf33406c59d5d6839075b02e	30	2	school	367.82273116760757	2018-01-01 08:28:32.717226	2018-01-01 14:36:22.081096	1	17	0	0	1	0	0	0	0	0	34.0710171385198	208.8682429591453	4	4.739151186118548
632	0x1ae5abf33406c59d5d6839075b02e	3040	3	private car	29.54528709881249	2018-01-01 14:36:22.081096	2018-01-01 15:05:54.798322	1	17	0	0	1	0	0	0	0	0	14.602613773145073	7.190640272010746	1	2.4835337593748514
633	0x1ae5abf33406c59d5d6839075b02e	40	4	stay at home	534.0866946347675	2018-01-01 15:05:54.798322	2018-01-02 00:00:00.000000	1	17	0	0	1	0	0	0	0	0	12.884949031649851	114.6946639808553	4	3.3565974121671935
634	0x126f42d5e9a6faacab6a1c07392c2	40	0	stay at home	483.0	2018-01-01 00:00:00.000000	2018-01-01 08:03:00.000000	0	1	0	0	0	0	0	0	0	0	27.841112269197765	224.12095376704204	4	3.544704631487707
635	0x126f42d5e9a6faacab6a1c07392c2	4039	1	private car	19.083117566446603	2018-01-01 08:03:00.000000	2018-01-01 08:22:04.987054	0	1	0	0	0	0	0	0	0	0	20.96995078767189	6.6695339373957045	1	0.980509392171871
636	0x126f42d5e9a6faacab6a1c07392c2	39	2	school	349.4360335907982	2018-01-01 08:22:04.987054	2018-01-01 14:11:31.149069	0	1	0	0	0	0	0	0	0	0	39.70655368962561	231.24834381438077	4	3.6972071560650974
637	0x126f42d5e9a6faacab6a1c07392c2	3940	3	private car	22.083117566446603	2018-01-01 14:11:31.149069	2018-01-01 14:33:36.136123	0	1	0	0	0	0	0	0	0	0	19.308341567586968	7.106472947502183	1	0.9830446429311767
638	0x126f42d5e9a6faacab6a1c07392c2	40	4	stay at home	566.3977312763086	2018-01-01 14:33:36.136123	2018-01-02 00:00:00.000000	0	1	0	0	0	0	0	0	0	0	13.148062482162722	124.11721267626861	4	1.962919148879892
639	0xd691a8a4fb28712ebaf2ddf568b0	31	0	stay at home	488.0	2018-01-01 00:00:00.000000	2018-01-01 08:08:00.000000	0	9	0	0	0	0	0	0	0	1	33.09554835970861	269.17712665896335	4	5.626204726981452
640	0xd691a8a4fb28712ebaf2ddf568b0	3139	1	private car	19.981033761721775	2018-01-01 08:08:00.000000	2018-01-01 08:27:58.862026	0	9	0	0	0	0	0	0	0	1	27.29404542484932	9.0893873854647	1	1.9946327349626736
641	0xd691a8a4fb28712ebaf2ddf568b0	39	2	school	356.9860491812244	2018-01-01 08:27:58.862026	2018-01-01 14:24:58.024977	0	9	0	0	0	0	0	0	0	1	39.70655368962561	236.24476213769358	4	4.8080092431873265
642	0xd691a8a4fb28712ebaf2ddf568b0	3931	3	private car	23.981033761721775	2018-01-01 14:24:58.024977	2018-01-01 14:48:56.887003	0	9	0	0	0	0	0	0	0	1	22.93837701653772	9.168099894544898	1	1.9950955367255754
643	0xd691a8a4fb28712ebaf2ddf568b0	31	4	stay at home	551.051883295332	2018-01-01 14:48:56.887003	2018-01-02 00:00:00.000001	0	9	0	0	0	0	0	0	0	1	23.917167647383298	219.66000458634588	4	4.452472451935695
644	0x1e59576a1b461c0f679101eb84f06	40	0	stay at home	475.0	2018-01-01 00:00:00.000000	2018-01-01 07:55:00.000000	1	46	0	0	0	0	0	0	0	0	27.841112269197765	220.40880546448233	4	3.467784926084089
645	0x1e59576a1b461c0f679101eb84f06	4039	1	private car	26.497771424445578	2018-01-01 07:55:00.000000	2018-01-01 08:21:29.866285	1	46	0	0	0	0	0	0	0	0	20.454900598079345	9.033488009294361	1	0.9943041970794501
646	0x1e59576a1b461c0f679101eb84f06	39	2	services	469.55490986350577	2018-01-01 08:21:29.866285	2018-01-01 16:11:03.160877	1	46	0	0	0	0	0	0	0	0	39.70655368962561	310.74012064537675	4	5.9143057119284315
647	0x1e59576a1b461c0f679101eb84f06	3940	3	private car	26.497771424445578	2018-01-01 16:11:03.160877	2018-01-01 16:37:33.027162	1	46	0	0	0	0	0	0	0	0	17.015537695865927	7.514563808818212	1	0.9854184281203585
648	0x1e59576a1b461c0f679101eb84f06	40	4	stay at home	113.43712840793945	2018-01-01 16:37:33.027162	2018-01-01 18:30:59.254866	1	46	0	0	0	0	0	0	0	0	12.955597037884903	24.494095413134495	3	1.0894359703204397
649	0x1e59576a1b461c0f679101eb84f06	4040	5	private car	19.619067327241968	2018-01-01 18:30:59.254866	2018-01-01 18:50:36.398906	1	46	0	0	0	0	0	0	0	0	9.60332843848858	3.140139120005416	0	0.9602690457445051
650	0x1e59576a1b461c0f679101eb84f06	40	6	gym	256.2622281652038	2018-01-01 18:50:36.398906	2018-01-01 23:06:52.132596	1	46	0	0	0	0	0	0	0	0	12.484326970035156	53.321024108069274	4	1.2917879318830894
651	0x1e59576a1b461c0f679101eb84f06	4040	7	private car	18.619067327241968	2018-01-01 23:06:52.132596	2018-01-01 23:25:29.276636	1	46	0	0	0	0	0	0	0	0	0.9372040997174318	0.29083110386676764	0	0.9442340698941522
652	0x1e59576a1b461c0f679101eb84f06	40	8	stay at home	34.51205605997575	2018-01-01 23:25:29.276636	2018-01-02 00:00:00.000000	1	46	0	0	0	0	0	0	0	0	1.390186081247524	0.7996363328302092	0	0.9470776917740997
653	0xf69cfe497e6922c07b2c69ba6585	40	0	stay at home	472.0	2018-01-01 00:00:00.000000	2018-01-01 07:52:00.000000	0	21	0	0	0	0	0	0	1	0	27.841112269197765	219.0167498510224	4	5.039372326876334
654	0xf69cfe497e6922c07b2c69ba6585	4040	1	private car	12.795570444559273	2018-01-01 07:52:00.000000	2018-01-01 08:04:47.734227	0	21	0	0	0	0	0	0	1	0	10.967785319647763	2.3389844946392664	0	2.5557330879325395
655	0xf69cfe497e6922c07b2c69ba6585	40	2	university	353.4831190034137	2018-01-01 08:04:47.734227	2018-01-01 13:58:16.721367	0	21	0	0	0	0	0	0	1	0	1.014747832761734	5.9782704821095365	1	2.5765118227666965
656	0xf69cfe497e6922c07b2c69ba6585	4040	3	private car	15.795570444559273	2018-01-01 13:58:16.721367	2018-01-01 14:14:04.455594	0	21	0	0	0	0	0	0	1	0	9.682064319414588	2.548895483434449	0	2.556919481250798
657	0xf69cfe497e6922c07b2c69ba6585	40	4	stay at home	110.96310181611017	2018-01-01 14:14:04.455594	2018-01-01 16:05:02.241703	0	21	0	0	0	0	0	0	1	0	13.148062482162722	24.315829931546673	3	2.68828880055339
658	0xf69cfe497e6922c07b2c69ba6585	4040	5	private car	21.950419294630564	2018-01-01 16:05:02.241703	2018-01-01 16:26:59.266861	0	21	0	0	0	0	0	0	1	0	8.734110362619036	3.195289743751094	0	2.560582087029805
659	0xf69cfe497e6922c07b2c69ba6585	40	6	library	238.38226865558184	2018-01-01 16:26:59.266861	2018-01-01 20:25:22.202980	0	21	0	0	0	0	0	0	1	0	0.7776947583153936	3.0898106801462992	0	2.559983464756728
660	0xf69cfe497e6922c07b2c69ba6585	4040	7	private car	21.950419294630564	2018-01-01 20:25:22.202980	2018-01-01 20:47:19.228138	0	21	0	0	0	0	0	0	1	0	3.2846954306249723	1.2016740326229207	0	2.5493306644299403
661	0xf69cfe497e6922c07b2c69ba6585	40	8	stay at home	192.67953104651474	2018-01-01 20:47:19.228138	2018-01-02 00:00:00.000001	0	21	0	0	0	0	0	0	1	0	4.8722982220937086	15.646535609196388	3	2.6339340839436107
662	0x1bc86bb9faea145d72c1606197208	31	0	stay at home	487.0	2018-01-01 00:00:00.000000	2018-01-01 08:07:00.000000	1	31	0	0	0	0	1	0	0	0	33.09554835970861	268.62553418630154	4	30.852348263631367
663	0x1bc86bb9faea145d72c1606197208	3139	1	by foot	29.967218682919082	2018-01-01 08:07:00.000000	2018-01-01 08:36:58.033121	1	31	0	0	0	0	1	0	0	0	5.452577567749579	2.723309739305511	0	27.199106371160248
664	0x1bc86bb9faea145d72c1606197208	39	2	services	457.2871555087853	2018-01-01 08:36:58.033121	2018-01-01 16:14:15.262452	1	31	0	0	0	0	1	0	0	0	39.70655368962561	302.6216165297626	4	31.878435319173672
665	0x1bc86bb9faea145d72c1606197208	3931	3	by foot	30.967218682919082	2018-01-01 16:14:15.262452	2018-01-01 16:45:13.295573	1	31	0	0	0	0	1	0	0	0	4.297984688739197	2.218277195867077	0	27.19625153006636
666	0x1bc86bb9faea145d72c1606197208	31	4	stay at home	434.7784071253765	2018-01-01 16:45:13.295573	2018-01-02 00:00:00.000001	1	31	0	0	0	0	1	0	0	0	26.302469163551745	190.59576077322268	4	29.14877949434369
667	0x6284d6168e59db8ebfc2fd0cce53	31	0	stay at home	484.0	2018-01-01 00:00:00.000000	2018-01-01 08:04:00.000000	0	37	0	0	0	1	0	0	1	1	33.09554835970861	266.9707567683161	4	14.42077225309548
668	0x6284d6168e59db8ebfc2fd0cce53	3131	1	by foot	21.344073557686112	2018-01-01 08:04:00.000000	2018-01-01 08:25:20.644413	0	37	0	0	0	1	0	0	1	1	4.803427970338918	1.7087453321326795	0	10.806679877498212
669	0x6284d6168e59db8ebfc2fd0cce53	31	2	services	479.0128426784743	2018-01-01 08:25:20.644413	2018-01-01 16:24:21.414974	0	37	0	0	0	1	0	0	1	1	31.257964414982627	249.54943984605703	4	13.974022215356301
670	0x6284d6168e59db8ebfc2fd0cce53	3131	3	by foot	23.344073557686112	2018-01-01 16:24:21.414974	2018-01-01 16:47:42.059387	0	37	0	0	0	1	0	0	1	1	3.542351934447865	1.3782154020827109	0	10.804821674491128
671	0x6284d6168e59db8ebfc2fd0cce53	31	4	stay at home	112.30020832494121	2018-01-01 16:47:42.059387	2018-01-01 18:40:00.071886	0	37	0	0	0	1	0	0	1	1	26.302469163551745	49.22954610878672	4	11.115426309969129
672	0x6284d6168e59db8ebfc2fd0cce53	3131	5	by foot	24.61545229278354	2018-01-01 18:40:00.071886	2018-01-01 19:04:36.999024	0	37	0	0	0	1	0	0	1	1	4.04697490999162	1.6603019637831782	0	10.806407307127369
673	0x6284d6168e59db8ebfc2fd0cce53	31	6	free time	243.68545737731782	2018-01-01 19:04:36.999024	2018-01-01 23:08:18.126467	0	37	0	0	0	1	0	0	1	1	84.66968490041354	343.87951484917755	4	17.04836034772409
674	0x6284d6168e59db8ebfc2fd0cce53	3131	7	by foot	22.61545229278354	2018-01-01 23:08:18.126467	2018-01-01 23:30:55.053605	0	37	0	0	0	1	0	0	1	1	0.3851300632699297	0.1451648428732967	0	10.797921540288064
675	0x6284d6168e59db8ebfc2fd0cce53	31	8	stay at home	29.08243991832751	2018-01-01 23:30:55.053605	2018-01-02 00:00:00.000000	0	37	0	0	0	1	0	0	1	1	2.859645738359695	1.3860912562257859	0	10.80486590947645
676	0x17ba83401ebab1c5d72dbaaba56c4	40	0	stay at home	488.0	2018-01-01 00:00:00.000000	2018-01-01 08:08:00.000000	0	27	0	0	0	0	0	0	0	1	27.841112269197765	226.4410464561418	4	4.593643479207187
677	0x17ba83401ebab1c5d72dbaaba56c4	4039	1	private car	22.04939832400938	2018-01-01 08:08:00.000000	2018-01-01 08:30:02.963899	0	27	0	0	0	0	0	0	0	1	20.96995078767189	7.706246629204197	1	1.98653538747293
678	0x17ba83401ebab1c5d72dbaaba56c4	39	2	services	477.0454014221857	2018-01-01 08:30:02.963899	2018-01-01 16:27:05.687984	0	27	0	0	0	0	0	0	0	1	39.70655368962561	315.6971473993169	4	7.090134343277439
679	0x17ba83401ebab1c5d72dbaaba56c4	3940	3	private car	18.04939832400938	2018-01-01 16:27:05.687984	2018-01-01 16:45:08.651883	0	27	0	0	0	0	0	0	0	1	17.015537695865927	5.118670292831348	1	1.9715634911494115
680	0x17ba83401ebab1c5d72dbaaba56c4	40	4	stay at home	434.85580192979546	2018-01-01 16:45:08.651883	2018-01-01 23:59:59.999999	0	27	0	0	0	0	0	0	0	1	12.955597037884903	93.89694232314537	4	2.6418619433235806
681	0x15bf97edb304fea8a206c308da03c	40	0	stay at home	490.0	2018-01-01 00:00:00.000000	2018-01-01 08:10:00.000000	1	49	0	1	1	0	0	0	0	0	27.841112269197765	227.36908353178174	4	7.287707683235297
682	0x15bf97edb304fea8a206c308da03c	4031	1	private car	20.227907108726477	2018-01-01 08:10:00.000000	2018-01-01 08:30:13.674427	1	49	0	1	1	0	0	0	0	0	17.72049337434767	5.974141564951794	1	4.650787994313187
683	0x15bf97edb304fea8a206c308da03c	31	2	services	476.6516214660502	2018-01-01 08:30:13.674427	2018-01-01 16:26:52.771715	1	49	0	1	1	0	0	0	0	0	31.257964414982627	248.31932370215944	4	7.763981945439694
684	0x15bf97edb304fea8a206c308da03c	3140	3	private car	22.227907108726477	2018-01-01 16:26:52.771715	2018-01-01 16:49:06.446142	1	49	0	1	1	0	0	0	0	0	13.233056022956172	4.90238566738072	0	4.644622391138975
685	0x15bf97edb304fea8a206c308da03c	40	4	stay at home	110.18805083715014	2018-01-01 16:49:06.446142	2018-01-01 18:39:17.729192	1	49	0	1	1	0	0	0	0	0	12.955597037884903	23.79253308393489	3	4.759228266005416
686	0x15bf97edb304fea8a206c308da03c	4040	5	private car	22.84906804825012	2018-01-01 18:39:17.729192	2018-01-01 19:02:08.673275	1	49	0	1	1	0	0	0	0	0	9.831801923305077	3.744125186375235	0	4.638002906500814
687	0x15bf97edb304fea8a206c308da03c	40	6	gym	244.8141099384498	2018-01-01 19:02:08.673275	2018-01-01 23:06:57.519871	1	49	0	1	1	0	0	0	0	0	13.07835803055805	53.362776345124104	4	4.966406727276269
688	0x15bf97edb304fea8a206c308da03c	4040	7	private car	19.84906804825012	2018-01-01 23:06:57.519871	2018-01-01 23:26:48.463954	1	49	0	1	1	0	0	0	0	0	0.9372040997174318	0.3100437991731716	0	4.618641290954917
689	0x15bf97edb304fea8a206c308da03c	40	8	stay at home	33.19226744439675	2018-01-01 23:26:48.463954	2018-01-02 00:00:00.000001	1	49	0	1	1	0	0	0	0	0	1.390186081247524	0.7690571367707614	0	4.621206548471512
690	0x1149d8dde9db3ce89ef6b765641a8	39	0	stay at home	474.0	2018-01-01 00:00:00.000000	2018-01-01 07:54:00.000000	0	4	0	0	0	0	0	0	1	1	43.00945865602414	339.7747233825907	4	9.621442036106794
691	0x1149d8dde9db3ce89ef6b765641a8	3930	1	private car	20.539517018980902	2018-01-01 07:54:00.000000	2018-01-01 08:14:32.371021	0	4	0	0	0	0	0	0	1	1	27.653462051925207	9.466479240821005	1	3.5968518581366644
692	0x1149d8dde9db3ce89ef6b765641a8	30	2	school	366.90208918711846	2018-01-01 08:14:32.371021	2018-01-01 14:21:26.496372	0	4	0	0	0	0	0	0	1	1	34.0710171385198	208.34545614755055	4	5.829158722347346
693	0x1149d8dde9db3ce89ef6b765641a8	3039	3	private car	15.539517018980902	2018-01-01 14:21:26.496372	2018-01-01 14:36:58.867393	0	4	0	0	0	0	0	0	1	1	25.263587703909213	6.543065851423564	1	3.57977680738909
694	0x1149d8dde9db3ce89ef6b765641a8	39	4	stay at home	563.0188767749198	2018-01-01 14:36:58.867393	2018-01-01 23:59:59.999999	0	4	0	0	0	0	0	0	1	1	44.13335083501195	414.13182692403166	4	13.496254399660147
695	0x8177948f058f64100ea89da35f54	40	0	stay at home	481.0	2018-01-01 00:00:00.000000	2018-01-01 08:01:00.000000	1	29	1	0	0	0	0	0	0	0	27.841112269197765	223.1929166914021	4	4.525316211553484
696	0x8177948f058f64100ea89da35f54	4040	1	private car	22.42368637930408	2018-01-01 08:01:00.000000	2018-01-01 08:23:25.421183	1	29	1	0	0	0	0	0	0	0	11.396398737170244	4.2591545189300435	0	1.9666407167347888
697	0x8177948f058f64100ea89da35f54	40	2	residence	477.21316358416743	2018-01-01 08:23:25.421183	2018-01-01 16:20:38.210998	1	29	1	0	0	0	0	0	0	0	16.90465812680253	134.45208973333735	4	3.0865497203737537
698	0x8177948f058f64100ea89da35f54	4040	3	private car	15.42368637930408	2018-01-01 16:20:38.210998	2018-01-01 16:36:03.632181	1	29	1	0	0	0	0	0	0	0	8.734110362619036	2.2452029839210974	0	1.9552035208534129
699	0x8177948f058f64100ea89da35f54	40	4	stay at home	128.9956698063392	2018-01-01 16:36:03.632181	2018-01-01 18:45:03.372369	1	29	1	0	0	0	0	0	0	0	12.955597037884903	27.85359862738312	4	2.1112825156972166
700	0x8177948f058f64100ea89da35f54	4030	5	private car	21.82240064535436	2018-01-01 18:45:03.372369	2018-01-01 19:06:52.716408	1	29	1	0	0	0	0	0	0	0	16.174826698325752	5.88289247633398	1	1.9759615337717158
701	0x8177948f058f64100ea89da35f54	30	6	free time	222.20241029304177	2018-01-01 19:06:52.716408	2018-01-01 22:49:04.861026	1	29	1	0	0	0	0	0	0	0	95.04080834893142	351.9716115221935	4	8.546261115390426
702	0x8177948f058f64100ea89da35f54	3040	7	private car	27.82240064535436	2018-01-01 22:49:04.861026	2018-01-01 23:16:54.205065	1	29	1	0	0	0	0	0	0	0	1.8085288367670747	0.8386268979201704	0	1.9472959560487384
703	0x8177948f058f64100ea89da35f54	40	8	stay at home	43.096582267134636	2018-01-01 23:16:54.205065	2018-01-02 00:00:00.000001	1	29	1	0	0	0	0	0	0	0	1.390186081247524	0.9985378136184906	0	1.9481916435432103
704	0x4894251bac33acfd3c9f32d4b707	30	0	stay at home	481.0	2018-01-01 00:00:00.000000	2018-01-01 08:01:00.000000	1	46	0	0	0	0	0	0	0	1	36.33618478268205	291.29508134116776	4	6.272232677083967
705	0x4894251bac33acfd3c9f32d4b707	3030	1	private car	19.470200547279905	2018-01-01 08:01:00.000000	2018-01-01 08:20:28.212033	1	46	0	0	0	0	0	0	0	1	26.208474721938305	8.50473764790758	1	1.9912019310243554
706	0x4894251bac33acfd3c9f32d4b707	30	2	industry	465.85335396171337	2018-01-01 08:20:28.212033	2018-01-01 16:06:19.413271	1	46	0	0	0	0	0	0	0	1	34.0710171385198	264.5349601144411	4	5.5010090918741295
707	0x4894251bac33acfd3c9f32d4b707	3030	3	private car	19.529380878604222	2018-01-01 16:06:19.413271	2018-01-01 16:25:51.176124	1	46	0	0	0	0	0	0	0	1	20.04555207876206	6.524620357800682	1	1.9796700049315183
708	0x4894251bac33acfd3c9f32d4b707	30	4	gym	242.99217681012627	2018-01-01 16:25:51.176124	2018-01-01 20:28:50.706733	1	46	0	0	0	0	0	0	0	1	26.059217702390683	105.53643392454815	4	2.7587798902939906
709	0x4894251bac33acfd3c9f32d4b707	3030	5	private car	21.059180331324317	2018-01-01 20:28:50.706733	2018-01-01 20:49:54.257553	1	46	0	0	0	0	0	0	0	1	7.164169908716762	2.5145257671985592	0	1.9567251266990087
710	0x4894251bac33acfd3c9f32d4b707	30	6	stay at home	190.09570747095177	2018-01-01 20:49:54.257553	2018-01-02 00:00:00.000001	1	46	0	0	0	0	0	0	0	1	10.626852031263198	33.66864925120164	4	2.1501377491536267
711	0x8945ced1769541cb99972a1f2688	31	0	stay at home	489.0	2018-01-01 00:00:00.000000	2018-01-01 08:09:00.000000	0	41	0	0	0	0	0	0	1	1	33.09554835970861	269.72871913162516	4	7.241310353159459
712	0x8945ced1769541cb99972a1f2688	3139	1	private car	30.278754008871616	2018-01-01 08:09:00.000000	2018-01-01 08:39:16.725241	0	41	0	0	0	0	0	0	1	1	27.29404542484932	13.77382812209967	2	3.6225539027810294
713	0x8945ced1769541cb99972a1f2688	39	2	services	488.69375639324056	2018-01-01 08:39:16.725241	2018-01-01 16:47:58.350625	0	41	0	0	0	0	0	0	1	1	39.70655368962561	323.4057479335504	4	8.974004807859902
714	0x8945ced1769541cb99972a1f2688	3939	3	private car	16.75093767484099	2018-01-01 16:47:58.350625	2018-01-01 17:04:43.406885	0	41	0	0	0	0	0	0	1	1	25.8929100264233	7.228842034548035	1	3.5837558392373188
715	0x8945ced1769541cb99972a1f2688	39	4	running	262.71269802997034	2018-01-01 17:04:43.406885	2018-01-01 21:27:26.168767	0	41	0	0	0	0	0	0	1	1	5.291723320951385	23.170048514587553	3	3.680944273793746
716	0x8945ced1769541cb99972a1f2688	3931	5	private car	26.914686568950607	2018-01-01 21:27:26.168767	2018-01-01 21:54:21.049961	0	41	0	0	0	0	0	0	1	1	1.9667970514483926	0.8822621030744952	0	3.547540280080521
717	0x8945ced1769541cb99972a1f2688	31	6	stay at home	125.64916732412576	2018-01-01 21:54:21.049961	2018-01-02 00:00:00.000000	0	41	0	0	0	0	0	0	1	1	2.413661029109731	5.054574975172169	1	3.571195529363192
718	0xc6af6c125369b85902fbdeb8e1f8	40	0	stay at home	490.0	2018-01-01 00:00:00.000000	2018-01-01 08:10:00.000000	0	45	0	0	0	0	0	0	1	1	27.841112269197765	227.36908353178174	4	6.213407683235297
719	0xc6af6c125369b85902fbdeb8e1f8	4031	1	by foot	19.066489225516758	2018-01-01 08:10:00.000000	2018-01-01 08:29:03.989354	0	45	0	0	0	0	0	0	1	1	3.540052900126532	1.1249396746336982	0	3.548900240526737
720	0xc6af6c125369b85902fbdeb8e1f8	31	2	services	486.87373102764525	2018-01-01 08:29:03.989354	2018-01-01 16:35:56.413216	0	45	0	0	0	0	0	0	1	1	31.257964414982627	253.64469598419927	4	6.820443229697643
721	0xc6af6c125369b85902fbdeb8e1f8	3140	3	by foot	15.066489225516758	2018-01-01 16:35:56.413216	2018-01-01 16:51:00.402570	0	45	0	0	0	0	0	0	1	1	2.643589958923893	0.6638269938801854	0	3.546317840763762
722	0xc6af6c125369b85902fbdeb8e1f8	40	4	stay at home	428.9932905213212	2018-01-01 16:51:00.402570	2018-01-02 00:00:00.000001	0	45	0	0	0	0	0	0	1	1	12.955597037884903	92.63107006584212	4	4.22962450636763
723	0xedd3c398323ff44c6ce1d48d1107	40	0	stay at home	470.0	2018-01-01 00:00:00.000000	2018-01-01 07:50:00.000000	0	11	0	0	0	0	0	0	0	0	27.841112269197765	218.08871277538248	4	3.420560041533498
724	0xedd3c398323ff44c6ce1d48d1107	4039	1	by foot	25.941110653638138	2018-01-01 07:50:00.000000	2018-01-01 08:15:56.466639	0	11	0	0	0	0	0	0	0	0	4.08631005098617	1.7667236866284322	0	0.9525061998133926
725	0xedd3c398323ff44c6ce1d48d1107	39	2	school	358.74429301696404	2018-01-01 08:15:56.466639	2018-01-01 14:14:41.124220	0	11	0	0	0	0	0	0	0	0	39.70655368962561	237.4083255254144	4	3.834285870751535
726	0xedd3c398323ff44c6ce1d48d1107	3940	3	by foot	30.941110653638138	2018-01-01 14:14:41.124220	2018-01-01 14:45:37.590859	0	11	0	0	0	0	0	0	0	0	3.857260016355844	1.9891318164320035	0	0.9537590276856993
727	0xedd3c398323ff44c6ce1d48d1107	40	4	stay at home	554.3734856757596	2018-01-01 14:45:37.590859	2018-01-02 00:00:00.000000	0	11	0	0	0	0	0	0	0	0	13.148062482162722	121.48228713532048	4	1.9325885404632595
728	0x69debd6403d97b144f65e6acad77	40	0	stay at home	489.0	2018-01-01 00:00:00.000000	2018-01-01 08:09:00.000000	0	25	0	0	1	0	0	0	0	0	27.841112269197765	226.9050649939618	4	5.103512031140686
729	0x69debd6403d97b144f65e6acad77	4039	1	private car	24.99632450122165	2018-01-01 08:09:00.000000	2018-01-01 08:33:59.779470	0	25	0	0	1	0	0	0	0	0	20.96995078767189	8.73619491105492	1	2.4925587362454773
730	0x69debd6403d97b144f65e6acad77	39	2	services	498.93290064765796	2018-01-01 08:33:59.779470	2018-01-01 16:52:55.753509	0	25	0	0	1	0	0	0	0	0	39.70655368962561	330.1817667847812	4	8.134439856564326
731	0x69debd6403d97b144f65e6acad77	3940	3	private car	29.99632450122165	2018-01-01 16:52:55.753509	2018-01-01 17:22:55.532979	0	25	0	0	1	0	0	0	0	0	17.53687739958179	8.767364420266592	1	2.4927415941181037
732	0x69debd6403d97b144f65e6acad77	40	4	stay at home	118.18851883385126	2018-01-01 17:22:55.532979	2018-01-01 19:21:06.844109	0	25	0	0	1	0	0	0	0	0	14.280909121244589	28.130658277345574	4	2.6131036452994625
733	0x69debd6403d97b144f65e6acad77	4040	5	private car	27.605222272255315	2018-01-01 19:21:06.844109	2018-01-01 19:48:43.157445	0	25	0	0	1	0	0	0	0	0	10.060275408121576	4.628602312688336	0	2.468753621177381
734	0x69debd6403d97b144f65e6acad77	40	6	gym	235.20541148960731	2018-01-01 19:48:43.157445	2018-01-01 23:43:55.482134	0	25	0	0	1	0	0	0	0	0	13.07835803055805	51.268343036430274	4	2.776211479334321
735	0x69debd6403d97b144f65e6acad77	4040	7	private car	23.605222272255315	2018-01-01 23:43:55.482134	2018-01-02 00:07:31.795470	0	25	0	0	1	0	0	0	0	0	0.9372040997174318	0.3687151848049819	0	2.4446687960817046
736	0x69debd6403d97b144f65e6acad77	40	8	stay at home	-7.529924518070629	2018-01-02 00:07:31.795470	2018-01-01 23:59:59.999999	0	25	0	0	1	0	0	0	0	0	27.841112269197765	-3.494024564769821	0	2.42334744501326
737	0x11c1ca1ca55649adbf4a2ac2baaf2	39	0	stay at home	470.0	2018-01-01 00:00:00.000000	2018-01-01 07:50:00.000000	1	11	0	0	0	0	0	0	0	0	43.00945865602414	336.9074261388557	4	6.903461058202022
738	0x11c1ca1ca55649adbf4a2ac2baaf2	3930	1	by foot	22.63575707610547	2018-01-01 07:50:00.000000	2018-01-01 08:12:38.145425	1	11	0	0	0	0	0	0	0	0	5.524378834574099	2.0841416215966326	0	0.9542947213447691
739	0x11c1ca1ca55649adbf4a2ac2baaf2	30	2	school	360.074892163521	2018-01-01 08:12:38.145425	2018-01-01 14:12:42.638955	1	11	0	0	0	0	0	0	0	0	34.0710171385198	204.46863036756653	4	3.156013263082176
740	0x11c1ca1ca55649adbf4a2ac2baaf2	3039	3	by foot	22.63575707610547	2018-01-01 14:12:42.638955	2018-01-01 14:35:20.784380	1	11	0	0	0	0	0	0	0	0	5.046949598383689	1.9040254180726877	0	0.9532794277252434
741	0x11c1ca1ca55649adbf4a2ac2baaf2	39	4	stay at home	564.653593684268	2018-01-01 14:35:20.784380	2018-01-02 00:00:00.000001	1	11	0	0	0	0	0	0	0	0	44.13335083501195	415.3342525053015	4	10.973962618993287
742	0x1d1d42842ec9914af225a9e66b2b9	31	0	stay at home	471.0	2018-01-01 00:00:00.000000	2018-01-01 07:51:00.000000	0	16	1	0	0	0	0	0	0	1	33.09554835970861	259.8000546237126	4	6.376802009208414
743	0x1d1d42842ec9914af225a9e66b2b9	3139	1	private car	17.742157961591168	2018-01-01 07:51:00.000000	2018-01-01 08:08:44.529478	0	16	1	0	0	0	0	0	0	1	26.357804577485233	7.794072205574896	1	2.9870475807487527
744	0x1d1d42842ec9914af225a9e66b2b9	39	2	school	355.9078250505539	2018-01-01 08:08:44.529478	2018-01-01 14:04:38.998981	0	16	1	0	0	0	0	0	0	1	39.70655368962561	235.53121939879495	4	5.791984537219085
745	0x1d1d42842ec9914af225a9e66b2b9	3931	3	private car	15.742157961591166	2018-01-01 14:04:38.998981	2018-01-01 14:20:23.528459	0	16	1	0	0	0	0	0	0	1	22.93837701653772	6.018325906281151	1	2.9767430173887286
746	0x1d1d42842ec9914af225a9e66b2b9	31	4	stay at home	579.6078590262638	2018-01-01 14:20:23.528459	2018-01-02 00:00:00.000001	0	16	1	0	0	0	0	0	0	1	23.917167647383298	231.04297223453426	4	5.692722407755165
747	0x177aa443af527f577173ea31b74fa	40	0	stay at home	490.0	2018-01-01 00:00:00.000000	2018-01-01 08:10:00.000000	1	41	1	0	0	0	0	0	0	0	27.841112269197765	227.36908353178174	4	4.613407683235296
748	0x177aa443af527f577173ea31b74fa	4039	1	private car	24.23514559490187	2018-01-01 08:10:00.000000	2018-01-01 08:34:14.108736	1	41	1	0	0	0	0	0	0	0	20.96995078767189	8.470163507619258	1	1.9909994162835112
749	0x177aa443af527f577173ea31b74fa	39	2	industry	474.7119214443129	2018-01-01 08:34:14.108736	2018-01-01 16:28:56.824023	1	41	1	0	0	0	0	0	0	0	39.70655368962561	314.1529065988991	4	7.03480581764482
750	0x177aa443af527f577173ea31b74fa	3940	3	private car	24.23514559490187	2018-01-01 16:28:56.824023	2018-01-01 16:53:10.932759	1	41	1	0	0	0	0	0	0	0	17.015537695865927	6.87290055724753	1	1.9816885716815564
751	0x177aa443af527f577173ea31b74fa	40	4	stay at home	426.8177873658834	2018-01-01 16:53:10.932759	2018-01-02 00:00:00.000001	1	41	1	0	0	0	0	0	0	0	12.955597037884903	92.16132102856713	4	2.625106589678488
752	0x520ab59ded94d2b4576ef8a23a07	40	0	stay at home	479.0	2018-01-01 00:00:00.000000	2018-01-01 07:59:00.000000	0	1	0	0	0	0	0	0	0	0	27.841112269197765	222.26487961576217	4	3.5060338401808844
753	0x520ab59ded94d2b4576ef8a23a07	4030	1	private car	29.472260096636532	2018-01-01 07:59:00.000000	2018-01-01 08:28:28.335606	0	1	0	0	0	0	0	0	0	0	18.166346773493622	8.923388285234966	1	0.9936574243555565
754	0x520ab59ded94d2b4576ef8a23a07	30	2	school	353.4929129570781	2018-01-01 08:28:28.335606	2018-01-01 14:21:57.910383	0	1	0	0	0	0	0	0	0	0	34.0710171385198	200.73105159509825	4	3.0870641158252567
755	0x520ab59ded94d2b4576ef8a23a07	3040	3	private car	23.472260096636532	2018-01-01 14:21:57.910383	2018-01-01 14:45:26.245989	0	1	0	0	0	0	0	0	0	0	14.819108483847671	5.797299478885759	1	0.975467963973679
756	0x520ab59ded94d2b4576ef8a23a07	40	4	stay at home	554.5625668496489	2018-01-01 14:45:26.245989	2018-01-02 00:00:00.000000	0	1	0	0	0	0	0	0	0	0	13.148062482162722	121.52372132012874	4	1.9330618430248174
757	0xa90e55cea5bc4b962ce70aad159e	31	0	stay at home	481.0	2018-01-01 00:00:00.000000	2018-01-01 08:01:00.000000	1	34	0	0	0	0	0	1	1	0	33.09554835970861	265.3159793503307	4	7.121832978965902
758	0xa90e55cea5bc4b962ce70aad159e	3139	1	private car	27.654732292631348	2018-01-01 08:01:00.000000	2018-01-01 08:28:39.283938	1	34	0	0	0	0	0	1	1	0	27.29404542484932	12.580158656785457	2	3.615365592871015
759	0xa90e55cea5bc4b962ce70aad159e	39	2	agriculture	479.10110808072466	2018-01-01 08:28:39.283938	2018-01-01 16:27:45.350423	1	34	0	0	0	0	0	1	1	0	3.4867012372344224	27.84137377175742	4	3.7112022296618057
760	0xa90e55cea5bc4b962ce70aad159e	3939	3	private car	26.693950124292527	2018-01-01 16:27:45.350423	2018-01-01 16:54:26.987430	1	34	0	0	0	0	0	1	1	0	25.29696502911282	11.25459871305183	2	3.6074422351881315
761	0xa90e55cea5bc4b962ce70aad159e	39	4	gym	229.74088776023837	2018-01-01 16:54:26.987430	2018-01-01 20:44:11.440696	1	34	0	0	0	0	0	1	1	0	32.88605453784667	125.92118940760848	4	4.583958773972318
762	0xa90e55cea5bc4b962ce70aad159e	3931	5	private car	25.96078216833882	2018-01-01 20:44:11.440696	2018-01-01 21:10:09.087626	1	34	0	0	0	0	0	1	1	0	4.772757785282759	2.065075420099482	0	3.5541871962800333
763	0xa90e55cea5bc4b962ce70aad159e	31	6	stay at home	169.84853957377436	2018-01-01 21:10:09.087626	2018-01-02 00:00:00.000000	1	34	0	0	0	0	0	1	1	0	2.413661029109731	6.832613347007018	1	3.5814548619966766
764	0x1459a3c9b3dac4fa648e5bf0ff3b0	31	0	stay at home	484.0	2018-01-01 00:00:00.000000	2018-01-01 08:04:00.000000	0	81	0	0	0	0	1	0	1	0	33.09554835970861	266.9707567683161	4	32.40747225309548
765	0x1459a3c9b3dac4fa648e5bf0ff3b0	3140	1	private car	22.47761383360259	2018-01-01 08:04:00.000000	2018-01-01 08:26:28.656830	0	81	0	0	0	0	1	0	1	0	17.72049337434767	6.638573450158336	1	28.821529998428023
766	0x1459a3c9b3dac4fa648e5bf0ff3b0	40	2	residence	454.40077987856534	2018-01-01 08:26:28.656830	2018-01-01 16:00:52.703623	0	81	0	0	0	0	1	0	1	0	16.90465812680253	128.02483060665995	4	29.849978345301174
767	0x1459a3c9b3dac4fa648e5bf0ff3b0	4031	3	private car	29.47761383360259	2018-01-01 16:00:52.703623	2018-01-01 16:30:21.360453	0	81	0	0	0	0	1	0	1	0	13.233056022956172	6.501315254718849	1	28.820735081178704
768	0x1459a3c9b3dac4fa648e5bf0ff3b0	31	4	stay at home	449.6439924542294	2018-01-01 16:30:21.360453	2018-01-02 00:00:00.000000	0	81	0	0	0	0	1	0	1	0	26.302469163551745	197.11245410172774	4	30.86294537667703
769	0x1891478308c14222e38a1f8949c27	40	0	stay at home	482.0	2018-01-01 00:00:00.000000	2018-01-01 08:02:00.000000	0	35	0	0	0	0	1	0	0	0	27.841112269197765	223.65693522922206	4	29.776197129072713
770	0x1891478308c14222e38a1f8949c27	4030	1	private car	30.162958544620132	2018-01-01 08:02:00.000000	2018-01-01 08:32:09.777513	0	35	0	0	0	0	1	0	0	0	18.802436729554277	9.452285326856476	1	27.23796823969752
771	0x1891478308c14222e38a1f8949c27	30	2	industry	480.6211334180489	2018-01-01 08:32:09.777513	2018-01-01 16:32:47.045518	0	35	0	0	0	0	1	0	0	0	34.0710171385198	272.92084789701926	4	30.97090205990841
772	0x1891478308c14222e38a1f8949c27	3040	3	private car	29.47170467339916	2018-01-01 16:32:47.045518	2018-01-01 17:02:15.347798	0	35	0	0	0	0	1	0	0	0	15.078920059589855	7.406691313167111	1	27.225990398022976
773	0x1891478308c14222e38a1f8949c27	40	4	gym	239.520763964442	2018-01-01 17:02:15.347798	2018-01-01 21:01:46.593636	0	35	0	0	0	0	1	0	0	0	12.515852937719977	49.96344428848824	4	27.507607251630166
774	0x1891478308c14222e38a1f8949c27	4040	5	private car	22.69125387122097	2018-01-01 21:01:46.593636	2018-01-01 21:24:28.068868	0	35	0	0	0	0	1	0	0	0	0.7449234762302017	0.2817207952295324	0	27.185383231883698
775	0x1891478308c14222e38a1f8949c27	40	6	stay at home	155.53218552826888	2018-01-01 21:24:28.068868	2018-01-02 00:00:00.000000	0	35	0	0	0	0	1	0	0	0	1.1049698230747993	2.8643061920934687	0	27.199904916700245
776	0x313226e3d9e84a196ba0328cc72f	40	0	stay at home	481.0	2018-01-01 00:00:00.000000	2018-01-01 08:01:00.000000	0	40	0	1	1	0	0	0	0	0	27.841112269197765	223.1929166914021	4	7.199616211553485
777	0x313226e3d9e84a196ba0328cc72f	4040	1	private car	24.115912760531614	2018-01-01 08:01:00.000000	2018-01-01 08:25:06.954766	0	40	0	1	1	0	0	0	0	0	11.396398737170244	4.580575962163838	0	4.6427786933035975
778	0x313226e3d9e84a196ba0328cc72f	40	2	residence	472.89458373183743	2018-01-01 08:25:06.954766	2018-01-01 16:18:00.629790	0	40	0	1	1	0	0	0	0	0	16.90465812680253	133.23535446672176	4	5.745899356417633
779	0x313226e3d9e84a196ba0328cc72f	4040	3	private car	21.115912760531614	2018-01-01 16:18:00.629790	2018-01-01 16:39:07.584556	0	40	0	1	1	0	0	0	0	0	8.734110362619036	3.073811874298645	0	4.634192699786442
780	0x313226e3d9e84a196ba0328cc72f	40	4	stay at home	112.9779848065246	2018-01-01 16:39:07.584556	2018-01-01 18:32:06.263644	0	40	0	1	1	0	0	0	0	0	12.955597037884903	24.39495408842693	3	4.763097829269753
781	0x313226e3d9e84a196ba0328cc72f	4030	5	private car	27.827741099540038	2018-01-01 18:32:06.263644	2018-01-01 18:59:55.928110	0	40	0	1	1	0	0	0	0	0	15.729173211013714	7.295122663765175	1	4.658441270102676
782	0x313226e3d9e84a196ba0328cc72f	30	6	shopping	236.77789838354184	2018-01-01 18:59:55.928110	2018-01-01 22:56:42.602013	0	40	0	1	1	0	0	0	0	0	1.945994751958939	7.679475793903989	1	4.660679314495467
783	0x313226e3d9e84a196ba0328cc72f	3040	7	private car	34.827741099540034	2018-01-01 22:56:42.602013	2018-01-01 23:31:32.266479	0	40	0	1	1	0	0	0	0	0	1.8085288367670747	1.049782901632933	0	4.622778854903799
784	0x313226e3d9e84a196ba0328cc72f	40	8	stay at home	28.462225357952775	2018-01-01 23:31:32.266479	2018-01-02 00:00:00.000000	0	40	0	1	1	0	0	0	0	0	1.390186081247524	0.6594631588992712	0	4.620593435290836
785	0x15503a5c38b1a7e2dc31b20cd8d03	40	0	stay at home	474.0	2018-01-01 00:00:00.000000	2018-01-01 07:54:00.000000	1	37	0	1	1	0	0	0	0	0	27.841112269197765	219.94478692666235	4	7.13258807541687
786	0x15503a5c38b1a7e2dc31b20cd8d03	4039	1	private car	35.57293073541118	2018-01-01 07:54:00.000000	2018-01-01 08:29:34.375844	1	37	0	1	1	0	0	0	0	0	20.454900598079345	12.127346036253286	2	4.686951982669786
787	0x15503a5c38b1a7e2dc31b20cd8d03	39	2	industry	481.1897777643768	2018-01-01 08:29:34.375844	2018-01-01 16:30:45.762510	1	37	0	1	1	0	0	0	0	0	39.70655368962561	318.43979576167067	4	9.863954027387202
788	0x15503a5c38b1a7e2dc31b20cd8d03	3940	3	private car	35.57293073541118	2018-01-01 16:30:45.762510	2018-01-01 17:06:20.138354	1	37	0	1	1	0	0	0	0	0	17.53687739958179	10.397302084178678	2	4.676650814158264
789	0x15503a5c38b1a7e2dc31b20cd8d03	40	4	stay at home	107.22129707500909	2018-01-01 17:06:20.138354	2018-01-01 18:53:33.416179	1	37	0	1	1	0	0	0	0	0	14.280909121244589	25.52029332316955	4	4.770363290362797
790	0x15503a5c38b1a7e2dc31b20cd8d03	4031	5	private car	25.271686932911066	2018-01-01 18:53:33.416179	2018-01-01 19:18:49.717395	1	37	0	1	1	0	0	0	0	0	15.044901022088709	6.3368338094476595	1	4.652883352140621
791	0x15503a5c38b1a7e2dc31b20cd8d03	31	6	free time	233.9460759892393	2018-01-01 19:18:49.717395	2018-01-01 23:12:46.481954	1	37	0	1	1	0	0	0	0	0	84.66968490041354	330.1356756282849	4	10.306932889659596
792	0x15503a5c38b1a7e2dc31b20cd8d03	3140	7	private car	20.271686932911066	2018-01-01 23:12:46.481954	2018-01-01 23:33:02.783170	1	37	0	1	1	0	0	0	0	0	1.4325275796428827	0.48399584362135567	0	4.619612626443759
793	0x15503a5c38b1a7e2dc31b20cd8d03	40	8	stay at home	26.953613834730277	2018-01-01 23:33:02.783170	2018-01-02 00:00:00.000000	1	37	0	1	1	0	0	0	0	0	1.390186081247524	0.6245089798727121	0	4.620397970941986
794	0x844a240fe0d82389a0e8f54c55ae	40	0	stay at home	483.0	2018-01-01 00:00:00.000000	2018-01-01 08:03:00.000000	1	16	0	0	0	0	0	0	0	0	27.841112269197765	224.12095376704204	4	3.544704631487707
795	0x844a240fe0d82389a0e8f54c55ae	4039	1	private car	29.697709755646393	2018-01-01 08:03:00.000000	2018-01-01 08:32:41.862585	1	16	0	0	0	0	0	0	0	0	20.96995078767189	10.37932520137447	2	1.0022443266793502
796	0x844a240fe0d82389a0e8f54c55ae	39	2	school	350.77101338288844	2018-01-01 08:32:41.862585	2018-01-01 14:23:28.123388	1	16	0	0	0	0	0	0	0	0	39.70655368962561	232.13180126086738	4	3.7165616210787826
797	0x844a240fe0d82389a0e8f54c55ae	3940	3	private car	29.697709755646393	2018-01-01 14:23:28.123388	2018-01-01 14:53:09.985973	1	16	0	0	0	0	0	0	0	0	19.308341567586968	9.556892062284671	1	0.9973846580695214
798	0x844a240fe0d82389a0e8f54c55ae	40	4	stay at home	546.8335671058187	2018-01-01 14:53:09.985973	2018-01-01 23:59:59.999999	1	16	0	0	0	0	0	0	0	0	13.148062482162722	119.8300317941871	4	1.9138089825191191
799	0x14d965ae09178ff0270057b0ca789	30	0	stay at home	482.0	2018-01-01 00:00:00.000000	2018-01-01 08:02:00.000000	1	29	0	0	0	0	0	0	0	0	36.33618478268205	291.9006844208791	4	5.291136409057949
800	0x14d965ae09178ff0270057b0ca789	3039	1	private car	17.418510318590712	2018-01-01 08:02:00.000000	2018-01-01 08:19:25.110619	1	29	0	0	0	0	0	0	0	0	28.375988780055923	8.237790889426973	1	0.989639388902819
801	0x14d965ae09178ff0270057b0ca789	39	2	services	482.12391089534424	2018-01-01 08:19:25.110619	2018-01-01 16:21:32.545273	1	29	0	0	0	0	0	0	0	0	39.70655368962561	319.0579825503043	4	6.212309188785693
802	0x14d965ae09178ff0270057b0ca789	3930	3	private car	19.418510318590712	2018-01-01 16:21:32.545273	2018-01-01 16:40:57.655892	1	29	0	0	0	0	0	0	0	0	22.67125855393744	7.337367802751203	1	0.984387010120002
803	0x14d965ae09178ff0270057b0ca789	30	4	stay at home	134.45721205670264	2018-01-01 16:40:57.655892	2018-01-01 18:55:25.088615	1	29	0	0	0	0	0	0	0	0	29.73423558349706	66.63304031990363	4	1.3975228384719252
804	0x14d965ae09178ff0270057b0ca789	3031	5	private car	20.628323351104907	2018-01-01 18:55:25.088615	2018-01-01 19:16:02.788016	1	29	0	0	0	0	0	0	0	0	21.387925797109386	7.353284152536843	1	0.9844796114567822
805	0x14d965ae09178ff0270057b0ca789	31	6	free time	226.59298887606872	2018-01-01 19:16:02.788016	2018-01-01 23:02:38.367349	1	29	0	0	0	0	0	0	0	0	84.66968490041354	319.7592828129942	4	6.238110683307968
806	0x14d965ae09178ff0270057b0ca789	3130	7	private car	12.628323351104907	2018-01-01 23:02:38.367349	2018-01-01 23:15:16.066750	1	29	0	0	0	0	0	0	0	0	2.1523322717279734	0.4530057981066506	0	0.9451395071851443
807	0x14d965ae09178ff0270057b0ca789	30	8	stay at home	44.73222083249311	2018-01-01 23:15:16.066750	2018-01-02 00:00:00.000000	1	29	0	0	0	0	0	0	0	0	3.5256066677666267	2.6284702671841154	0	0.9573696138534987
808	0x50097fb04d1de65c0944bd7b3071	30	0	stay at home	486.0	2018-01-01 00:00:00.000000	2018-01-01 08:06:00.000000	1	52	0	0	1	1	0	0	0	0	36.33618478268205	294.3230967397246	4	14.121931569969234
809	0x50097fb04d1de65c0944bd7b3071	3039	1	private car	18.30872421859798	2018-01-01 08:06:00.000000	2018-01-01 08:24:18.523453	1	52	0	0	1	1	0	0	0	0	28.375988780055923	8.658802550067907	1	9.746604854751222
810	0x50097fb04d1de65c0944bd7b3071	39	2	services	491.66468349113603	2018-01-01 08:24:18.523453	2018-01-01 16:35:58.404462	1	52	0	0	1	1	0	0	0	0	39.70655368962561	325.3718358722262	4	15.203000028260863
811	0x50097fb04d1de65c0944bd7b3071	3930	3	private car	18.30872421859798	2018-01-01 16:35:58.404462	2018-01-01 16:54:16.927915	1	52	0	0	1	1	0	0	0	0	22.67125855393744	6.918030342542851	1	9.736450439663628
812	0x50097fb04d1de65c0944bd7b3071	30	4	stay at home	121.64208546901814	2018-01-01 16:54:16.927915	2018-01-01 18:55:55.453043	1	52	0	0	1	1	0	0	0	0	29.73423558349706	60.28224043672783	4	10.100541470573821
813	0x50097fb04d1de65c0944bd7b3071	3039	5	private car	23.450521286229137	2018-01-01 18:55:55.453043	2018-01-01 19:19:22.484320	1	52	0	0	1	1	0	0	0	0	25.3487111108739	9.907341491400357	1	9.753952538126144
814	0x50097fb04d1de65c0944bd7b3071	39	6	shopping	253.19798260586768	2018-01-01 19:19:22.484320	2018-01-01 23:32:34.363276	1	52	0	0	1	1	0	0	0	0	2.561116530878299	10.807825647282062	2	9.759285664463553
815	0x50097fb04d1de65c0944bd7b3071	3930	7	private car	15.450521286229137	2018-01-01 23:32:34.363276	2018-01-01 23:48:01.394553	1	52	0	0	1	1	0	0	0	0	2.0732414526341	0.5338776865902629	0	9.700091347287122
816	0x50097fb04d1de65c0944bd7b3071	30	8	stay at home	11.97675742432375	2018-01-01 23:48:01.394553	2018-01-01 23:59:59.999998	1	52	0	0	1	1	0	0	0	0	3.5256066677666267	0.7037555972236544	0	9.701041177348722
817	0x170df42c3472c2bfcfdd8f87400f1	40	0	stay at home	481.0	2018-01-01 00:00:00.000000	2018-01-01 08:01:00.000000	1	25	0	0	0	0	0	1	1	0	27.841112269197765	223.1929166914021	4	6.125316211553484
818	0x170df42c3472c2bfcfdd8f87400f1	4039	1	by foot	20.922630889268024	2018-01-01 08:01:00.000000	2018-01-01 08:21:55.357853	1	25	0	0	0	0	0	1	1	0	4.1892024975371935	1.460818959606174	0	3.550785722464039
819	0x170df42c3472c2bfcfdd8f87400f1	39	2	services	481.88556109985257	2018-01-01 08:21:55.357853	2018-01-01 16:23:48.491519	1	25	0	0	0	0	0	1	1	0	39.70655368962561	318.90024840111096	4	8.806520717807619
820	0x170df42c3472c2bfcfdd8f87400f1	3940	3	by foot	19.922630889268024	2018-01-01 16:23:48.491519	2018-01-01 16:43:43.849372	1	25	0	0	0	0	0	1	1	0	3.3992227132152255	1.128690990430052	0	3.548921278140508
821	0x170df42c3472c2bfcfdd8f87400f1	40	4	stay at home	436.2691771216114	2018-01-01 16:43:43.849372	2018-01-01 23:59:59.999999	1	25	0	0	0	0	0	1	1	0	12.955597037884903	94.20212764728721	4	4.2448259520511815
822	0x1bfde828eb10acedc9b05a2055905	40	0	stay at home	470.0	2018-01-01 00:00:00.000000	2018-01-01 07:50:00.000000	1	21	0	0	0	0	0	0	1	0	27.841112269197765	218.08871277538248	4	5.020560041533498
823	0x1bfde828eb10acedc9b05a2055905	4040	1	private car	15.848620249185341	2018-01-01 07:50:00.000000	2018-01-01 08:05:50.917215	1	21	0	0	0	0	0	0	1	0	10.967785319647763	2.897071075094788	0	2.558890578735178
824	0x1bfde828eb10acedc9b05a2055905	40	2	university	352.50689127213315	2018-01-01 08:05:50.917215	2018-01-01 13:58:21.330691	1	21	0	0	0	0	0	0	1	0	1.014747832761734	5.961760065866223	1	2.576416542750857
825	0x1bfde828eb10acedc9b05a2055905	4040	3	private car	21.84862024918534	2018-01-01 13:58:21.330691	2018-01-01 14:20:12.247906	1	21	0	0	0	0	0	0	1	0	9.682064319414588	3.5256624423846072	0	2.562459458288998
826	0x1bfde828eb10acedc9b05a2055905	40	4	stay at home	579.7958682294961	2018-01-01 14:20:12.247906	2018-01-02 00:00:00.000000	1	21	0	0	0	0	0	0	1	0	13.148062482162722	127.05320503968666	4	3.597276378662902
827	0xb4ebd6c4fa72bffb99ed77c65fbe	30	0	stay at home	488.0	2018-01-01 00:00:00.000000	2018-01-01 08:08:00.000000	1	27	0	0	1	0	0	0	0	1	36.33618478268205	295.5343028991473	4	7.905990714012058
828	0xb4ebd6c4fa72bffb99ed77c65fbe	3031	1	by foot	22.270874418475497	2018-01-01 08:08:00.000000	2018-01-01 08:30:16.252465	1	27	0	0	1	0	0	0	0	1	5.01956962234937	1.8631700782356215	0	3.4530492813714337
829	0xb4ebd6c4fa72bffb99ed77c65fbe	31	2	services	472.5222391109884	2018-01-01 08:30:16.252465	2018-01-01 16:22:47.586812	1	27	0	0	1	0	0	0	0	1	31.257964414982627	246.1680555903198	4	6.538014894788677
830	0xb4ebd6c4fa72bffb99ed77c65fbe	3130	3	by foot	19.270874418475497	2018-01-01 16:22:47.586812	2018-01-01 16:42:03.839277	1	27	0	0	1	0	0	0	0	1	3.7734428700683167	1.211959061239638	0	3.449388370791677
831	0xb4ebd6c4fa72bffb99ed77c65fbe	30	4	stay at home	437.9360120520606	2018-01-01 16:42:03.839277	2018-01-02 00:00:00.000000	1	27	0	0	1	0	0	0	0	1	29.73423558349706	217.02820921421963	4	5.89918846530201
832	0xcf6f4513d7905c6c41ea669ffe2b	40	0	stay at home	488.0	2018-01-01 00:00:00.000000	2018-01-01 08:08:00.000000	0	17	0	0	0	0	0	0	0	0	27.841112269197765	226.4410464561418	4	3.593643479207187
833	0xcf6f4513d7905c6c41ea669ffe2b	4039	1	private car	30.66548047558266	2018-01-01 08:08:00.000000	2018-01-01 08:38:39.928829	0	17	0	0	0	0	0	0	0	0	20.96995078767189	10.717560274221361	2	1.0042497860580109
834	0xcf6f4513d7905c6c41ea669ffe2b	39	2	school	354.8429253438874	2018-01-01 08:38:39.928829	2018-01-01 14:33:30.504350	0	17	0	0	0	0	0	0	0	0	39.70655368962561	234.8264944425146	4	3.7762240513475502
835	0xcf6f4513d7905c6c41ea669ffe2b	3940	3	private car	25.66548047558266	2018-01-01 14:33:30.504350	2018-01-01 14:59:10.433179	0	17	0	0	0	0	0	0	0	0	19.308341567586968	8.259297725313074	1	0.9897651854078254
836	0xcf6f4513d7905c6c41ea669ffe2b	40	4	stay at home	540.8261137049474	2018-01-01 14:59:10.433179	2018-01-02 00:00:00.000001	0	17	0	0	0	0	0	0	0	0	13.148062482162722	118.51359224963147	4	1.8989770191345172
837	0xbb2e2cbfb9daebd5f7be2f9f4e51	31	0	stay at home	474.0	2018-01-01 00:00:00.000000	2018-01-01 07:54:00.000000	1	25	0	0	0	0	0	0	1	0	33.09554835970861	261.454832041698	4	6.01981596067519
838	0xbb2e2cbfb9daebd5f7be2f9f4e51	3139	1	private car	31.55575192179186	2018-01-01 07:54:00.000000	2018-01-01 08:25:33.345115	1	25	0	0	0	0	0	0	1	0	26.357804577485233	13.862339040836565	2	2.6230889401734068
839	0xbb2e2cbfb9daebd5f7be2f9f4e51	39	2	services	485.36331289278877	2018-01-01 08:25:33.345115	2018-01-01 16:30:55.143889	1	25	0	0	0	0	0	0	1	0	39.70655368962561	321.2017407058678	4	7.891517437053526
840	0xbb2e2cbfb9daebd5f7be2f9f4e51	3931	3	private car	32.55575192179186	2018-01-01 16:30:55.143889	2018-01-01 17:03:28.489004	1	25	0	0	0	0	0	0	1	0	22.465580628671898	12.18973116210092	2	2.613025412336934
841	0xbb2e2cbfb9daebd5f7be2f9f4e51	31	4	stay at home	416.52518326362747	2018-01-01 17:03:28.489004	2018-01-02 00:00:00.000000	1	25	0	0	0	0	0	0	1	0	30.177676154845706	209.4960348477918	4	4.851191569611872
842	0x18053fe6fac8b7380dd188a2e87e4	31	0	stay at home	474.0	2018-01-01 00:00:00.000000	2018-01-01 07:54:00.000000	1	17	0	0	0	0	0	0	1	1	33.09554835970861	261.454832041698	4	7.01981596067519
843	0x18053fe6fac8b7380dd188a2e87e4	3139	1	private car	25.986697716094106	2018-01-01 07:54:00.000000	2018-01-01 08:19:59.201863	1	17	0	0	0	0	0	0	1	1	26.357804577485233	11.415871666916505	2	3.608402909459893
844	0x18053fe6fac8b7380dd188a2e87e4	39	2	school	348.25759523282807	2018-01-01 08:19:59.201863	2018-01-01 14:08:14.657577	1	17	0	0	0	0	0	0	1	1	39.70655368962561	230.4684817155365	4	6.280205992874518
845	0x18053fe6fac8b7380dd188a2e87e4	3931	3	private car	17.986697716094106	2018-01-01 14:08:14.657577	2018-01-01 14:26:13.859440	1	17	0	0	0	0	0	0	1	1	22.93837701653772	6.876427558237744	1	3.5817090347767238
846	0x18053fe6fac8b7380dd188a2e87e4	31	4	stay at home	573.7690093349837	2018-01-01 14:26:13.859440	2018-01-02 00:00:00.000000	1	17	0	0	0	0	0	0	1	1	23.917167647383298	228.71549311896393	4	6.242275283790001
847	0x19221d624946a4c675b0335ac5bb9	40	0	stay at home	478.0	2018-01-01 00:00:00.000000	2018-01-01 07:58:00.000000	0	16	0	0	0	0	0	0	0	0	27.841112269197765	221.8008610779422	4	3.4964322413147144
848	0x19221d624946a4c675b0335ac5bb9	4030	1	private car	34.396401248501896	2018-01-01 07:58:00.000000	2018-01-01 08:32:23.784075	0	16	0	0	0	0	0	0	0	0	18.166346773493622	10.414282547341905	2	1.0024514096579489
849	0x19221d624946a4c675b0335ac5bb9	30	2	school	349.40204337000245	2018-01-01 08:32:23.784075	2018-01-01 14:21:47.906677	0	16	0	0	0	0	0	0	0	0	34.0710171385198	198.40805013155318	4	3.044971605859446
850	0x19221d624946a4c675b0335ac5bb9	3040	3	private car	26.396401248501896	2018-01-01 14:21:47.906677	2018-01-01 14:48:11.690752	0	16	0	0	0	0	0	0	0	0	14.819108483847671	6.519518894745362	1	0.9796404686722855
851	0x19221d624946a4c675b0335ac5bb9	40	4	stay at home	551.8051541329937	2018-01-01 14:48:11.690752	2018-01-02 00:00:00.000000	0	16	0	0	0	0	0	0	0	0	13.148062482162722	120.9194774086672	4	1.9261710327520716
852	0x14d55519f948d63127b56f909b358	39	0	stay at home	486.0	2018-01-01 00:00:00.000000	2018-01-01 08:06:00.000000	1	26	0	0	0	0	0	0	0	0	43.00945865602414	348.3766151137955	4	7.387621249005954
853	0x14d55519f948d63127b56f909b358	3939	1	private car	17.895855091518403	2018-01-01 08:06:00.000000	2018-01-01 08:23:53.751305	1	26	0	0	0	0	0	0	0	0	30.543502838173538	9.110035012988911	1	0.9947541148932145
854	0x14d55519f948d63127b56f909b358	39	2	services	465.7889471417257	2018-01-01 08:23:53.751305	2018-01-01 16:09:41.088134	1	26	0	0	0	0	0	0	0	0	39.70655368962561	308.24789729528527	4	5.827832066747267
855	0x14d55519f948d63127b56f909b358	3939	3	private car	14.895855091518404	2018-01-01 16:09:41.088134	2018-01-01 16:24:34.839439	1	26	0	0	0	0	0	0	0	0	25.29696502911282	6.2803320888145535	1	0.978256633082328
856	0x14d55519f948d63127b56f909b358	39	4	stay at home	455.41934267523743	2018-01-01 16:24:34.839439	2018-01-02 00:00:00.000000	1	26	0	0	0	0	0	0	0	0	37.52383145985068	284.8179776350266	4	5.074227252530284
857	0xdfac9204a749bc36512a9c12e84a	31	0	stay at home	479.0	2018-01-01 00:00:00.000000	2018-01-01 07:59:00.000000	0	40	0	1	1	0	0	0	1	1	33.09554835970861	264.21279440500706	4	10.76674732690542
858	0xdfac9204a749bc36512a9c12e84a	3139	1	private car	32.47500145377722	2018-01-01 07:59:00.000000	2018-01-01 08:31:28.500087	0	40	0	1	1	0	0	0	1	1	26.357804577485233	14.26616236620348	2	7.2998335559898315
859	0xdfac9204a749bc36512a9c12e84a	39	2	services	469.9916282409358	2018-01-01 08:31:28.500087	2018-01-01 16:21:27.997781	0	40	0	1	1	0	0	0	1	1	39.70655368962561	311.02913034038795	4	12.198716258003762
860	0xdfac9204a749bc36512a9c12e84a	3931	3	private car	34.47500145377722	2018-01-01 16:21:27.997781	2018-01-01 16:55:56.497868	0	40	0	1	1	0	0	0	1	1	21.514483356203062	12.361864083039439	2	7.288356493097281
861	0xdfac9204a749bc36512a9c12e84a	31	4	stay at home	105.635382377001	2018-01-01 16:55:56.497868	2018-01-01 18:41:34.620811	0	40	0	1	1	0	0	0	1	1	26.302469163551745	46.307856459184435	4	7.513640559959912
862	0xdfac9204a749bc36512a9c12e84a	3139	5	private car	35.593921490020065	2018-01-01 18:41:34.620811	2018-01-01 19:17:10.256100	0	40	0	1	1	0	0	0	1	1	24.218785434636857	14.367359122401764	2	7.300447083193719
863	0xdfac9204a749bc36512a9c12e84a	39	6	shopping	234.9846675982666	2018-01-01 19:17:10.256100	2018-01-01 23:12:09.336156	0	40	0	1	1	0	0	0	1	1	2.561116530878299	10.030385278147714	2	7.274479593118766
864	0xdfac9204a749bc36512a9c12e84a	3931	7	private car	32.593921490020065	2018-01-01 23:12:09.336156	2018-01-01 23:44:44.971445	0	40	0	1	1	0	0	0	1	1	1.8487602404744603	1.0043057688649195	0	7.222523966634496
865	0xdfac9204a749bc36512a9c12e84a	31	8	stay at home	15.250475896202033	2018-01-01 23:44:44.971445	2018-01-01 23:59:59.999999	0	40	0	1	1	0	0	0	1	1	2.859645738359695	0.7268493067421901	0	7.2209703737238815
866	0x8cfca6019c03c13e60efe87b668c	30	0	stay at home	476.0	2018-01-01 00:00:00.000000	2018-01-01 07:56:00.000000	1	33	0	0	0	0	0	0	0	0	36.33618478268205	288.2670659426109	4	5.178722269480429
867	0x8cfca6019c03c13e60efe87b668c	3031	1	by foot	15.827179474467295	2018-01-01 07:56:00.000000	2018-01-01 08:11:49.630768	1	33	0	0	0	0	0	0	0	0	4.808354887850929	1.2683782631158118	0	0.9497049852431364
868	0x8cfca6019c03c13e60efe87b668c	31	2	services	477.6334707662159	2018-01-01 08:11:49.630768	2018-01-01 16:09:27.639014	1	33	0	0	0	0	0	0	0	0	31.257964414982627	248.83083387691704	4	4.102063862740052
869	0x8cfca6019c03c13e60efe87b668c	3130	3	by foot	15.827179474467295	2018-01-01 16:09:27.639014	2018-01-01 16:25:17.269782	1	33	0	0	0	0	0	0	0	0	3.7734428700683167	0.9953826256870036	0	0.9481739626261323
870	0x8cfca6019c03c13e60efe87b668c	30	4	stay at home	454.71217028484955	2018-01-01 16:25:17.269782	2018-01-01 23:59:59.999999	1	33	0	0	0	0	0	0	0	0	29.73423558349706	225.34197989888247	4	3.5703766741869596
871	0x17014c57d23bdd1db478bf9a6dd14	31	0	stay at home	471.0	2018-01-01 00:00:00.000000	2018-01-01 07:51:00.000000	1	13	1	0	0	0	0	0	1	1	33.09554835970861	259.8000546237126	4	7.976802009208415
872	0x17014c57d23bdd1db478bf9a6dd14	3139	1	private car	27.721196432038724	2018-01-01 07:51:00.000000	2018-01-01 08:18:43.271786	1	13	1	0	0	0	0	0	1	1	26.357804577485233	12.177831303495958	2	4.612954170624418
873	0x17014c57d23bdd1db478bf9a6dd14	39	2	school	341.28238917822006	2018-01-01 08:18:43.271786	2018-01-01 14:00:00.215137	1	13	1	0	0	0	0	0	1	1	39.70655368962561	225.85245848714493	4	7.181164510058274
874	0x17014c57d23bdd1db478bf9a6dd14	3931	3	private car	21.721196432038724	2018-01-01 14:00:00.215137	2018-01-01 14:21:43.486923	1	13	1	0	0	0	0	0	1	1	22.93837701653772	8.30414988347297	1	4.590027583432437
875	0x17014c57d23bdd1db478bf9a6dd14	31	4	stay at home	578.2752179577025	2018-01-01 14:21:43.486923	2018-01-02 00:00:00.000000	1	13	1	0	0	0	0	0	1	1	23.917167647383298	230.51175557035813	4	7.281147320337032
876	0x1df4a3db0cf2eb3c03b16046fd62a	39	0	stay at home	488.0	2018-01-01 00:00:00.000000	2018-01-01 08:08:00.000000	1	31	0	0	1	0	0	0	0	1	43.00945865602414	349.81026373566294	4	9.950481481390945
877	0x1df4a3db0cf2eb3c03b16046fd62a	3939	1	by foot	17.893965609115227	2018-01-01 08:08:00.000000	2018-01-01 08:25:53.637937	1	31	0	0	1	0	0	0	0	1	6.10172716516024	1.8197349341596913	0	3.4528046633975715
878	0x1df4a3db0cf2eb3c03b16046fd62a	39	2	services	467.95996650966	2018-01-01 08:25:53.637937	2018-01-01 16:13:51.235928	1	31	0	0	1	0	0	0	0	1	39.70655368962561	309.68462558018695	4	8.377527246665075
879	0x1df4a3db0cf2eb3c03b16046fd62a	3939	3	by foot	21.05537250937569	2018-01-01 16:13:51.235928	2018-01-01 16:34:54.558279	1	31	0	0	1	0	0	0	0	1	5.053617443030529	1.7734299630481078	0	3.4525439522814465
880	0x1df4a3db0cf2eb3c03b16046fd62a	39	4	gym	234.9544735806656	2018-01-01 16:34:54.558279	2018-01-01 20:29:51.826694	1	31	0	0	1	0	0	0	0	1	32.88605453784667	128.77876053474705	4	4.517748881234631
881	0x1df4a3db0cf2eb3c03b16046fd62a	3939	5	by foot	21.20174271545554	2018-01-01 20:29:51.826694	2018-01-01 20:51:03.931257	1	31	0	0	1	0	0	0	0	1	1.380261799583874	0.48773259257914925	0	3.445333503134473
882	0x1df4a3db0cf2eb3c03b16046fd62a	39	6	stay at home	188.93447907572795	2018-01-01 20:51:03.931257	2018-01-02 00:00:00.000002	1	31	0	0	1	0	0	0	0	1	10.248641042167346	32.272027608933556	4	3.640683544514048
883	0x16f454cff9fef2427826f5d345562	31	0	stay at home	485.0	2018-01-01 00:00:00.000000	2018-01-01 08:05:00.000000	0	21	0	0	0	0	0	0	0	0	33.09554835970861	267.5223492409779	4	4.581182185913622
884	0x16f454cff9fef2427826f5d345562	3140	1	by foot	25.70911148391542	2018-01-01 08:05:00.000000	2018-01-01 08:30:42.546689	0	21	0	0	0	0	0	0	0	0	3.540052900126532	1.516860244471852	0	0.9511006786468292
885	0x16f454cff9fef2427826f5d345562	40	2	university	354.56471156685535	2018-01-01 08:30:42.546689	2018-01-01 14:25:16.429383	0	21	0	0	0	0	0	0	0	0	1.014747832761734	5.9965628772709305	1	0.9766173972675586
886	0x16f454cff9fef2427826f5d345562	4031	3	by foot	27.70911148391542	2018-01-01 14:25:16.429383	2018-01-01 14:52:58.976072	0	21	0	0	0	0	0	0	0	0	2.49592707121385	1.1526653578664512	0	0.9490557389095333
887	0x16f454cff9fef2427826f5d345562	31	4	stay at home	547.0170654653139	2018-01-01 14:52:58.976072	2018-01-02 00:00:00.000000	0	21	0	0	0	0	0	0	0	0	23.917167647383298	218.05164767855928	4	3.419810833765491
888	0x17c852afe7058f64ba60372944b98	30	0	stay at home	479.0	2018-01-01 00:00:00.000000	2018-01-01 07:59:00.000000	0	31	0	0	0	0	0	0	0	0	36.33618478268205	290.083875181745	4	5.234627584885779
889	0x17c852afe7058f64ba60372944b98	3039	1	private car	19.702975442594585	2018-01-01 07:59:00.000000	2018-01-01 08:18:42.178527	0	31	0	0	0	0	0	0	0	0	27.653462051925207	9.08092472853006	1	0.9945829903441884
890	0x17c852afe7058f64ba60372944b98	39	2	services	484.61212833170333	2018-01-01 08:18:42.178527	2018-01-01 16:23:18.906227	0	31	0	0	0	0	0	0	0	0	39.70655368962561	320.7046248707752	4	6.27306037083752
891	0x17c852afe7058f64ba60372944b98	3939	3	private car	21.376565885716072	2018-01-01 16:23:18.906227	2018-01-01 16:44:41.500180	0	31	0	0	0	0	0	0	0	0	25.29696502911282	9.01270399422476	1	0.9941820706867238
892	0x17c852afe7058f64ba60372944b98	39	4	shopping	230.91418642363135	2018-01-01 16:44:41.500180	2018-01-01 20:35:36.351365	0	31	0	0	0	0	0	0	0	0	2.2524694888936074	8.668785991198668	1	0.99216339278478
893	0x17c852afe7058f64ba60372944b98	3930	5	private car	19.7091900863564	2018-01-01 20:35:36.351365	2018-01-01 20:55:18.902770	0	31	0	0	0	0	0	0	0	0	7.036683058459733	2.3114553996104434	0	0.9555776057211541
894	0x17c852afe7058f64ba60372944b98	30	6	stay at home	184.68495382999822	2018-01-01 20:55:18.902770	2018-01-02 00:00:00.000000	0	31	0	0	0	0	0	0	0	0	10.626852031263198	32.710327945867775	4	1.1436421500920775
895	0x129e7551cbd863be9ecb7b0e65135	31	0	stay at home	471.0	2018-01-01 00:00:00.000000	2018-01-01 07:51:00.000000	0	21	0	0	0	0	0	0	0	0	33.09554835970861	259.8000546237126	4	4.376802009208414
896	0x129e7551cbd863be9ecb7b0e65135	3140	1	private car	14.894206948363976	2018-01-01 07:51:00.000000	2018-01-01 08:05:53.652417	0	21	0	0	0	0	0	0	0	0	16.870689299053655	4.187925629694245	0	0.9662338826515411
897	0x129e7551cbd863be9ecb7b0e65135	40	2	university	354.3250281050062	2018-01-01 08:05:53.652417	2018-01-01 14:00:13.154103	0	21	0	0	0	0	0	0	0	0	1.014747832761734	5.992509239379926	1	0.9765940007248916
898	0x129e7551cbd863be9ecb7b0e65135	4031	3	private car	16.894206948363976	2018-01-01 14:00:13.154103	2018-01-01 14:17:06.806520	0	21	0	0	0	0	0	0	0	0	12.493897796476187	3.5179082494229563	0	0.9624153524001601
899	0x129e7551cbd863be9ecb7b0e65135	31	4	stay at home	121.04482888132797	2018-01-01 14:17:06.806520	2018-01-01 16:18:09.496253	0	21	0	0	0	0	0	0	0	0	23.917167647383298	48.250824420059075	4	1.253653856142369
900	0x129e7551cbd863be9ecb7b0e65135	3140	5	private car	23.222695519137737	2018-01-01 16:18:09.496253	2018-01-01 16:41:22.857984	0	21	0	0	0	0	0	0	0	0	13.233056022956172	5.121787180146716	1	0.9715813882949278
901	0x129e7551cbd863be9ecb7b0e65135	40	6	library	230.20305357331534	2018-01-01 16:41:22.857984	2018-01-01 20:31:35.041198	0	21	0	0	0	0	0	0	0	0	0.7776947583153936	2.9837951352027514	0	0.9593821737108091
902	0x129e7551cbd863be9ecb7b0e65135	4031	7	private car	16.222695519137737	2018-01-01 20:31:35.041198	2018-01-01 20:47:48.402929	0	21	0	0	0	0	0	0	0	0	5.766468130328258	1.5591276116521133	0	0.9513382934064074
903	0x129e7551cbd863be9ecb7b0e65135	31	8	stay at home	192.19328450534704	2018-01-01 20:47:48.402929	2018-01-01 23:59:59.999999	0	21	0	0	0	0	0	0	0	0	12.234890564546792	39.191063386062126	4	1.188294617367047
904	0xebe7c309f4a7cb1d1959a458ac16	39	0	stay at home	478.0	2018-01-01 00:00:00.000000	2018-01-01 07:58:00.000000	1	35	0	0	1	0	0	0	0	0	43.00945865602414	342.64202062632563	4	8.641439323081755
905	0xebe7c309f4a7cb1d1959a458ac16	3940	1	private car	21.54265003536156	2018-01-01 07:58:00.000000	2018-01-01 08:19:32.559002	1	35	0	0	1	0	0	0	0	0	20.454900598079345	7.3442127515421864	1	2.4844268329704544
906	0xebe7c309f4a7cb1d1959a458ac16	40	2	residence	476.22566996592747	2018-01-01 08:19:32.559002	2018-01-01 16:15:46.099200	1	35	0	0	1	0	0	0	0	0	16.90465812680253	134.1738690330249	4	3.5831216584729293
907	0xebe7c309f4a7cb1d1959a458ac16	4030	3	private car	25.384453169385118	2018-01-01 16:15:46.099200	2018-01-01 16:41:09.166390	1	35	0	0	1	0	0	0	0	0	14.38983122069055	6.087966612282919	1	2.4771451046711865
908	0xebe7c309f4a7cb1d1959a458ac16	30	4	free time	226.79449139258773	2018-01-01 16:41:09.166390	2018-01-01 20:27:56.835874	1	35	0	0	1	0	0	0	0	0	82.18676352292445	310.6584205397422	4	7.4114506927911155
909	0xebe7c309f4a7cb1d1959a458ac16	3039	5	private car	19.78330032818014	2018-01-01 20:27:56.835874	2018-01-01 20:47:43.833894	1	35	0	0	1	0	0	0	0	0	7.036683058459733	2.320146904328768	0	2.455626691938803
910	0xebe7c309f4a7cb1d1959a458ac16	39	6	stay at home	192.2694351085579	2018-01-01 20:47:43.833894	2018-01-02 00:00:00.000001	1	35	0	0	1	0	0	0	0	0	10.248641042167346	32.841673730131625	4	2.6445302510622284
911	0x1b87522f5bbe16446f5ef20dd279c	31	0	stay at home	475.0	2018-01-01 00:00:00.000000	2018-01-01 07:55:00.000000	0	5	0	0	0	0	0	0	0	0	33.09554835970861	262.0064245143598	4	4.43424767989595
912	0x1b87522f5bbe16446f5ef20dd279c	3139	1	private car	18.37228714045584	2018-01-01 07:55:00.000000	2018-01-01 08:13:22.337228	0	5	0	0	0	0	0	0	0	0	26.357804577485233	8.070885901493	1	0.9886636815208908
913	0x1b87522f5bbe16446f5ef20dd279c	39	2	school	347.3535206610583	2018-01-01 08:13:22.337228	2018-01-01 14:00:43.548468	0	5	0	0	0	0	0	0	0	0	39.70655368962561	229.87018695681317	4	3.6672160506967306
914	0x1b87522f5bbe16446f5ef20dd279c	3931	3	private car	26.37228714045584	2018-01-01 14:00:43.548468	2018-01-01 14:27:05.885696	0	5	0	0	0	0	0	0	0	0	22.93837701653772	10.082291086936092	2	1.000486458606422
915	0x1b87522f5bbe16446f5ef20dd279c	31	4	stay at home	572.90190505803	2018-01-01 14:27:05.885696	2018-01-01 23:59:59.999999	0	5	0	0	0	0	0	0	0	0	23.917167647383298	228.36984847963626	4	3.6348425843871066
916	0x37417bba8ab9b91b23a5bd93bab2	40	0	stay at home	488.0	2018-01-01 00:00:00.000000	2018-01-01 08:08:00.000000	1	76	0	0	1	1	0	0	0	0	27.841112269197765	226.4410464561418	4	12.348143479207188
917	0x37417bba8ab9b91b23a5bd93bab2	4031	1	private car	17.424733459059663	2018-01-01 08:08:00.000000	2018-01-01 08:25:25.484008	1	76	0	0	1	1	0	0	0	0	17.72049337434767	5.1462478968506815	1	9.726221853008298
918	0x37417bba8ab9b91b23a5bd93bab2	31	2	services	490.14761072401444	2018-01-01 08:25:25.484008	2018-01-01 16:35:34.340651	1	76	0	0	1	1	0	0	0	0	31.257964414982627	255.35027623500002	4	13.017700343394015
919	0x37417bba8ab9b91b23a5bd93bab2	3140	3	private car	19.424733459059663	2018-01-01 16:35:34.340651	2018-01-01 16:54:59.824659	1	76	0	0	1	1	0	0	0	0	13.233056022956172	4.284143101578795	0	9.721283483216908
920	0x37417bba8ab9b91b23a5bd93bab2	40	4	stay at home	117.65993463575728	2018-01-01 16:54:59.824659	2018-01-01 18:52:39.420737	1	76	0	0	1	1	0	0	0	0	12.955597037884903	25.405911677412472	4	9.849822606859407
921	0x37417bba8ab9b91b23a5bd93bab2	4030	5	private car	28.851087051704067	2018-01-01 18:52:39.420737	2018-01-01 19:21:30.485960	1	76	0	0	1	1	0	0	0	0	16.174826698325752	7.777688885327056	1	9.741452014076273
922	0x37417bba8ab9b91b23a5bd93bab2	30	6	free time	250.8096620412448	2018-01-01 19:21:30.485960	2018-01-01 23:32:19.065682	1	76	0	0	1	1	0	0	0	0	95.04080834893142	397.28588370203676	4	18.618182451554308
923	0x37417bba8ab9b91b23a5bd93bab2	3040	7	private car	23.851087051704067	2018-01-01 23:32:19.065682	2018-01-01 23:56:10.130905	1	76	0	0	1	1	0	0	0	0	1.6570087918025227	0.6586910156453492	0	9.700789117016804
924	0x37417bba8ab9b91b23a5bd93bab2	40	8	stay at home	3.8311515774562395	2018-01-01 23:56:10.130905	2018-01-02 00:00:00.000000	1	76	0	0	1	1	0	0	0	0	1.390186081247524	0.08876689330215265	0	9.697607139078723
925	0xcb74d9fcab55d04ca5d9df165766	39	0	stay at home	471.0	2018-01-01 00:00:00.000000	2018-01-01 07:51:00.000000	1	36	0	0	0	0	0	0	0	0	43.00945865602414	337.6242504497895	4	6.932769136315937
926	0xcb74d9fcab55d04ca5d9df165766	3931	1	private car	20.706326806676916	2018-01-01 07:51:00.000000	2018-01-01 08:11:42.379608	1	36	0	0	0	0	0	0	0	0	26.357804577485233	9.096221924798899	1	0.9946729111062795
927	0xcb74d9fcab55d04ca5d9df165766	31	2	services	480.7722182202028	2018-01-01 08:11:42.379608	2018-01-01 16:12:28.712701	1	36	0	0	0	0	0	0	0	0	31.257964414982627	250.46601481398937	4	4.141898044173962
928	0xcb74d9fcab55d04ca5d9df165766	3139	3	private car	25.706326806676916	2018-01-01 16:12:28.712701	2018-01-01 16:38:11.092309	1	36	0	0	0	0	0	0	0	0	21.514483356203062	9.21763900385612	1	0.9953869196046932
929	0xcb74d9fcab55d04ca5d9df165766	39	4	stay at home	126.47342580869989	2018-01-01 16:38:11.092309	2018-01-01 18:44:39.497858	1	36	0	0	0	0	0	0	0	0	37.52383145985068	79.09612523659307	4	1.5043457711698935
930	0xcb74d9fcab55d04ca5d9df165766	3931	5	private car	20.337893077285038	2018-01-01 18:44:39.497858	2018-01-01 19:04:59.771443	1	36	0	0	0	0	0	0	0	0	24.218785434636857	8.209317810522545	1	0.9894728704585258
931	0xcb74d9fcab55d04ca5d9df165766	31	6	free time	228.37146938246838	2018-01-01 19:04:59.771443	2018-01-01 22:53:22.059606	1	36	0	0	0	0	0	0	0	0	84.66968490041354	322.26900588096726	4	6.331326834880608
932	0xcb74d9fcab55d04ca5d9df165766	3139	7	private car	20.337893077285038	2018-01-01 22:53:22.059606	2018-01-01 23:13:42.333191	1	36	0	0	0	0	0	0	0	0	1.8922253278488679	0.6413979399320151	0	0.9461924092451128
933	0xcb74d9fcab55d04ca5d9df165766	39	8	stay at home	46.29444682070516	2018-01-01 23:13:42.333191	2018-01-02 00:00:00.000000	1	36	0	0	0	0	0	0	0	0	2.625009641714537	2.025389487703199	0	0.9539634237746739
934	0x1c755f239948ddd62d54064964750	30	0	stay at home	483.0	2018-01-01 00:00:00.000000	2018-01-01 08:03:00.000000	1	1	0	0	0	0	0	0	0	0	36.33618478268205	292.5062875005905	4	5.310107920871032
935	0x1c755f239948ddd62d54064964750	3039	1	private car	22.378334466542274	2018-01-01 08:03:00.000000	2018-01-01 08:25:22.700068	1	1	0	0	0	0	0	0	0	0	28.375988780055923	10.583456128982371	2	1.0034541776918804
936	0x1c755f239948ddd62d54064964750	39	2	school	342.00081730844545	2018-01-01 08:25:22.700068	2018-01-01 14:07:22.749107	1	1	0	0	0	0	0	0	0	0	39.70655368962561	226.32789690589382	4	3.591241163389993
937	0x1c755f239948ddd62d54064964750	3930	3	private car	26.378334466542274	2018-01-01 14:07:22.749107	2018-01-01 14:33:45.449175	1	1	0	0	0	0	0	0	0	0	25.263587703909213	11.106856104642366	2	1.0065629620475791
938	0x1c755f239948ddd62d54064964750	30	4	stay at home	566.24251375847	2018-01-01 14:33:45.449175	2018-01-02 00:00:00.000001	1	1	0	0	0	0	0	0	0	0	30.815292686585373	290.8154798842516	4	5.257309984351597
939	0x147aeba6ad14b8cb63c1341a22394	40	0	stay at home	472.0	2018-01-01 00:00:00.000000	2018-01-01 07:52:00.000000	1	29	0	0	0	0	0	0	1	0	27.841112269197765	219.0167498510224	4	5.039372326876334
940	0x147aeba6ad14b8cb63c1341a22394	4039	1	private car	24.719571777905983	2018-01-01 07:52:00.000000	2018-01-01 08:16:43.174307	1	29	0	0	0	0	0	0	1	0	20.454900598079345	8.42727305906924	1	2.590748247058354
941	0x147aeba6ad14b8cb63c1341a22394	39	2	services	486.4854634375238	2018-01-01 08:16:43.174307	2018-01-01 16:23:12.302113	1	29	0	0	0	0	0	0	1	0	39.70655368962561	321.94435288674055	4	7.919190569817889
942	0x147aeba6ad14b8cb63c1341a22394	3940	3	private car	22.719571777905983	2018-01-01 16:23:12.302113	2018-01-01 16:45:55.476420	1	29	0	0	0	0	0	0	1	0	17.015537695865927	6.443095500348182	1	2.5791981019510453
943	0x147aeba6ad14b8cb63c1341a22394	40	4	stay at home	130.56215804610324	2018-01-01 16:45:55.476420	2018-01-01 18:56:29.205903	1	29	0	0	0	0	0	0	1	0	12.955597037884903	28.191845134032594	4	2.7135062323068357
944	0x147aeba6ad14b8cb63c1341a22394	4030	5	private car	20.556645370135364	2018-01-01 18:56:29.205903	2018-01-01 19:17:02.604625	1	29	0	0	0	0	0	0	1	0	16.174826698325752	5.541669606014666	1	2.5739953664116806
945	0x147aeba6ad14b8cb63c1341a22394	30	6	gym	253.26290716294318	2018-01-01 19:17:02.604625	2018-01-01 23:30:18.379055	1	29	0	0	0	0	0	0	1	0	30.13489045210021	127.2008327155953	4	3.599019721893266
946	0x147aeba6ad14b8cb63c1341a22394	3040	7	private car	17.556645370135364	2018-01-01 23:30:18.379055	2018-01-01 23:47:51.777777	1	29	0	0	0	0	0	0	1	0	1.6570087918025227	0.48485859554788924	0	2.545317446476459
947	0x147aeba6ad14b8cb63c1341a22394	40	8	stay at home	12.137037057347243	2018-01-01 23:47:51.777777	2018-01-02 00:00:00.000000	1	29	0	0	0	0	0	0	1	0	1.390186081247524	0.2812123330784924	0	2.54418039460667
948	0x165cc257df1d0ff17b704876868ac	31	0	stay at home	488.0	2018-01-01 00:00:00.000000	2018-01-01 08:08:00.000000	0	9	0	0	0	0	0	0	0	0	33.09554835970861	269.17712665896335	4	4.626204726981452
949	0x165cc257df1d0ff17b704876868ac	3139	1	private car	27.851890912691438	2018-01-01 08:08:00.000000	2018-01-01 08:35:51.113455	0	9	0	0	0	0	0	0	0	0	27.29404542484932	12.6698462623158	2	1.01590393387203
950	0x165cc257df1d0ff17b704876868ac	39	2	school	376.7431943829694	2018-01-01 08:35:51.113455	2018-01-01 14:52:35.705118	0	9	0	0	0	0	0	0	0	0	39.70655368962561	249.3195645828072	4	4.113929385662248
951	0x165cc257df1d0ff17b704876868ac	3931	3	private car	31.851890912691438	2018-01-01 14:52:35.705118	2018-01-01 15:24:26.818573	0	9	0	0	0	0	0	0	0	0	21.96578274570678	11.660861930468869	2	1.0098640259412264
952	0x165cc257df1d0ff17b704876868ac	31	4	stay at home	515.5530237916475	2018-01-01 15:24:26.818573	2018-01-02 00:00:00.000000	0	9	0	0	0	0	0	0	0	0	26.377185062451243	226.6472919676436	4	3.5980264813790077
953	0x1052987943627c56c2efbfc010606	39	0	stay at home	487.0	2018-01-01 00:00:00.000000	2018-01-01 08:07:00.000000	0	7	0	0	0	0	0	0	0	0	43.00945865602414	349.09343942472924	4	7.4189847895280865
954	0x1052987943627c56c2efbfc010606	3939	1	private car	19.033859037192325	2018-01-01 08:07:00.000000	2018-01-01 08:26:02.031542	0	7	0	0	0	0	0	0	0	0	30.543502838173538	9.689345458731314	1	0.9981657160200053
955	0x1052987943627c56c2efbfc010606	39	2	school	342.56689612072324	2018-01-01 08:26:02.031542	2018-01-01 14:08:36.045309	0	7	0	0	0	0	0	0	0	0	39.70655368962561	226.70251421843162	4	3.599200937541713
956	0x1052987943627c56c2efbfc010606	3939	3	private car	20.033859037192325	2018-01-01 14:08:36.045309	2018-01-01 14:28:38.076851	0	7	0	0	0	0	0	0	0	0	29.752820787648503	9.934396960309927	1	0.9996123611867781
957	0x1052987943627c56c2efbfc010606	39	4	stay at home	571.3653858048922	2018-01-01 14:28:38.076851	2018-01-01 23:59:59.999999	0	7	0	0	0	0	0	0	0	0	44.13335083501195	420.2711504451544	4	11.29886749631645
958	0x23fa1b5c625b57f100c4e138b20d	40	0	stay at home	485.0	2018-01-01 00:00:00.000000	2018-01-01 08:05:00.000000	1	69	0	0	0	0	0	0	1	0	27.841112269197765	225.04899084268195	4	5.164199683225996
959	0x23fa1b5c625b57f100c4e138b20d	4039	1	private car	20.887211942298734	2018-01-01 08:05:00.000000	2018-01-01 08:25:53.232717	1	69	0	0	0	0	0	0	1	0	20.96995078767189	7.300063442027951	1	2.5841700074468674
960	0x23fa1b5c625b57f100c4e138b20d	39	2	services	469.7462201930408	2018-01-01 08:25:53.232717	2018-01-01 16:15:38.005929	1	69	0	0	0	0	0	0	1	0	39.70655368962561	310.86672520989447	4	7.5187326464766855
961	0x23fa1b5c625b57f100c4e138b20d	3940	3	private car	25.887211942298734	2018-01-01 16:15:38.005929	2018-01-01 16:41:31.238646	1	69	0	0	0	0	0	0	1	0	17.015537695865927	7.341413844084245	1	2.584410549166271
962	0x23fa1b5c625b57f100c4e138b20d	40	4	stay at home	116.71273950642863	2018-01-01 16:41:31.238646	2018-01-01 18:38:14.003016	1	69	0	0	0	0	0	0	1	0	12.955597037884903	25.20138703721532	4	2.693999445768968
963	0x23fa1b5c625b57f100c4e138b20d	4030	5	private car	19.702411138194783	2018-01-01 18:38:14.003016	2018-01-01 18:57:56.147684	1	69	0	0	0	0	0	0	1	0	15.729173211013714	5.16504395778786	1	2.5718298024540474
964	0x23fa1b5c625b57f100c4e138b20d	30	6	free time	227.27678662497615	2018-01-01 18:57:56.147684	2018-01-01 22:45:12.754881	1	69	0	0	0	0	0	0	1	0	89.60557373250928	339.42111436020133	4	8.606783742655363
965	0x23fa1b5c625b57f100c4e138b20d	3040	7	private car	20.702411138194783	2018-01-01 22:45:12.754881	2018-01-01 23:05:54.899549	1	69	0	0	0	0	0	0	1	0	1.8085288367670747	0.624015125567219	0	2.5460952095897875
966	0x23fa1b5c625b57f100c4e138b20d	40	8	stay at home	54.08500751456722	2018-01-01 23:05:54.899549	2018-01-02 00:00:00.000000	1	69	0	0	0	0	0	0	1	0	1.390186081247524	1.253137077515318	0	2.5496194440327944
967	0x139a1136a8f8fb77523789b696d8	30	0	stay at home	481.0	2018-01-01 00:00:00.000000	2018-01-01 08:01:00.000000	1	46	0	0	0	0	0	0	0	0	36.33618478268205	291.29508134116776	4	5.272232677083967
968	0x139a1136a8f8fb77523789b696d8	3040	1	private car	15.526707866944802	2018-01-01 08:01:00.000000	2018-01-01 08:16:31.602472	1	46	0	0	0	0	0	0	0	0	18.802436729554277	4.865665704775038	0	0.9701118394928955
969	0x139a1136a8f8fb77523789b696d8	40	2	residence	482.6658237750705	2018-01-01 08:16:31.602472	2018-01-01 16:19:11.551899	1	46	0	0	0	0	0	0	0	0	16.90465812680253	135.98834567348476	4	2.1055803354332134
970	0x139a1136a8f8fb77523789b696d8	4030	3	private car	21.526707866944804	2018-01-01 16:19:11.551899	2018-01-01 16:40:43.154371	1	46	0	0	0	0	0	0	0	0	14.38983122069055	5.162761549040787	1	0.9718166934955659
971	0x139a1136a8f8fb77523789b696d8	30	4	stay at home	116.06722887646205	2018-01-01 16:40:43.154371	2018-01-01 18:36:47.188104	1	46	0	0	0	0	0	0	0	0	29.73423558349706	57.519505448939924	4	1.324242075394866
972	0x139a1136a8f8fb77523789b696d8	3039	5	private car	12.321245787756457	2018-01-01 18:36:47.188104	2018-01-01 18:49:06.462851	1	46	0	0	0	0	0	0	0	0	24.72542537446958	5.0774673874278315	1	0.9713269353320957
973	0x139a1136a8f8fb77523789b696d8	39	6	gym	226.68636521375362	2018-01-01 18:49:06.462851	2018-01-01 22:35:47.644764	1	46	0	0	0	0	0	0	0	0	35.87458259502041	135.5379788670961	4	2.0999834318531954
974	0x139a1136a8f8fb77523789b696d8	3930	7	private car	13.321245787756457	2018-01-01 22:35:47.644764	2018-01-01 22:49:06.919511	1	46	0	0	0	0	0	0	0	0	2.3212292577821945	0.5153610912108018	0	0.9454878739766083
975	0x139a1136a8f8fb77523789b696d8	30	8	stay at home	70.88467482531132	2018-01-01 22:49:06.919511	2018-01-02 00:00:00.000001	1	46	0	0	0	0	0	0	0	0	4.238772500402292	5.007733505824805	1	0.97092670752089
976	0xfc61fc21440fc58385863e71b336	39	0	stay at home	470.0	2018-01-01 00:00:00.000000	2018-01-01 07:50:00.000000	1	22	0	0	0	0	0	0	0	1	43.00945865602414	336.9074261388557	4	7.903461058202022
977	0xfc61fc21440fc58385863e71b336	3939	1	by foot	19.05698039928844	2018-01-01 07:50:00.000000	2018-01-01 08:09:03.418824	1	22	0	0	0	0	0	0	0	1	5.98156709861805	1.8998434492565468	0	1.9532558672999945
978	0xfc61fc21440fc58385863e71b336	39	2	services	468.1645544633923	2018-01-01 08:09:03.418824	2018-01-01 15:57:13.292092	1	22	0	0	0	0	0	0	0	1	39.70655368962561	309.820016956339	4	6.882232108770987
979	0xfc61fc21440fc58385863e71b336	3939	3	by foot	14.606690063126067	2018-01-01 15:57:13.292092	2018-01-01 16:11:49.693496	1	22	0	0	0	0	0	0	0	1	4.944446206999875	1.203699887990774	0	1.9493420306491211
980	0xfc61fc21440fc58385863e71b336	39	4	shopping	230.66896753324002	2018-01-01 16:11:49.693496	2018-01-01 20:02:29.831548	1	22	0	0	0	0	0	0	0	1	2.2524694888936074	8.659580190053555	1	1.9921094143290932
981	0xfc61fc21440fc58385863e71b336	3939	5	by foot	23.663670462414505	2018-01-01 20:02:29.831548	2018-01-01 20:26:09.651776	1	22	0	0	0	0	0	0	0	1	1.380261799583874	0.5443676729535335	0	1.9456499718147406
982	0xfc61fc21440fc58385863e71b336	39	6	stay at home	213.83913707853867	2018-01-01 20:26:09.651776	2018-01-02 00:00:00.000001	1	22	0	0	0	0	0	0	0	1	10.248641042167346	36.52600927807934	4	2.1697250425612635
983	0xf17e1f5d7d8b01eb5bacb126ef64	40	0	stay at home	473.0	2018-01-01 00:00:00.000000	2018-01-01 07:53:00.000000	0	37	0	1	0	0	0	0	0	0	27.841112269197765	219.4807683888424	4	5.623117232756066
984	0xf17e1f5d7d8b01eb5bacb126ef64	4030	1	private car	37.59545966224199	2018-01-01 07:53:00.000000	2018-01-01 08:30:35.727580	0	37	0	1	0	0	0	0	0	0	18.166346773493622	11.382869288886324	2	3.182506245647884
985	0xf17e1f5d7d8b01eb5bacb126ef64	30	2	industry	482.4278212447493	2018-01-01 08:30:35.727580	2018-01-01 16:33:01.396855	0	37	0	1	0	0	0	0	0	0	34.0710171385198	273.946776095477	4	6.932766472650302
986	0xf17e1f5d7d8b01eb5bacb126ef64	3040	3	private car	37.59545966224199	2018-01-01 16:33:01.396855	2018-01-01 17:10:37.124435	0	37	0	1	0	0	0	0	0	0	15.078920059589855	9.4483155141747	1	3.1710448542011473
987	0xf17e1f5d7d8b01eb5bacb126ef64	40	4	stay at home	409.3812594307667	2018-01-01 17:10:37.124435	2018-01-02 00:00:00.000001	0	37	0	1	0	0	0	0	0	0	14.280909121244589	97.43894269785723	4	3.850893659316536
988	0x1905635e944807183331fa85e4201	39	0	stay at home	475.0	2018-01-01 00:00:00.000000	2018-01-01 07:55:00.000000	0	40	0	0	0	0	0	0	1	0	43.00945865602414	340.4915476935244	4	8.651250992792665
989	0x1905635e944807183331fa85e4201	3939	1	metro	13.167472408721192	2018-01-01 07:55:00.000000	2018-01-01 08:08:10.048345	0	40	0	0	0	0	0	0	1	0	4.545990994949718	0.9976535166049235	0	2.548186688121401
990	0x1905635e944807183331fa85e4201	39	2	services	484.16348403256524	2018-01-01 08:08:10.048345	2018-01-01 16:12:19.857387	0	40	0	0	0	0	0	0	1	0	39.70655368962561	320.40772288825406	4	7.862062741580246
991	0x1905635e944807183331fa85e4201	3939	3	metro	19.167472408721192	2018-01-01 16:12:19.857387	2018-01-01 16:31:29.905732	0	40	0	0	0	0	0	0	1	0	3.840749256703202	1.2269575901112508	0	2.549472529546331
992	0x1905635e944807183331fa85e4201	39	4	stay at home	117.85514811284528	2018-01-01 16:31:29.905732	2018-01-01 18:29:21.214619	0	40	0	0	0	0	0	0	1	0	37.52383145985068	73.7062785743691	4	3.0571815231450037
993	0x1905635e944807183331fa85e4201	3939	5	metro	18.381983507393144	2018-01-01 18:29:21.214619	2018-01-01 18:47:44.133629	0	40	0	0	0	0	0	0	1	0	4.18977826232676	1.2836072486287466	0	2.5497904656766988
994	0x1905635e944807183331fa85e4201	39	6	running	238.41447847701374	2018-01-01 18:47:44.133629	2018-01-01 22:46:09.002338	0	40	0	0	0	0	0	0	1	0	5.512866134640473	21.905785073398317	3	2.6728977760128085
995	0x1905635e944807183331fa85e4201	3939	7	metro	15.381983507393143	2018-01-01 22:46:09.002338	2018-01-01 23:01:31.921348	0	40	0	0	0	0	0	0	1	0	0.26983578213282666	0.06917682584119447	0	2.5429979550024226
996	0x1905635e944807183331fa85e4201	39	8	stay at home	58.46797754534691	2018-01-01 23:01:31.921348	2018-01-02 00:00:00.000001	0	40	0	0	0	0	0	0	1	0	2.625009641714537	2.5579834131347448	0	2.556970878455368
997	0x1540de6ddce0976e27e160c2667	40	0	stay at home	476.0	2018-01-01 00:00:00.000000	2018-01-01 07:56:00.000000	1	57	0	0	0	0	0	0	0	0	27.841112269197765	220.87282400230228	4	3.4773078561786503
998	0x1540de6ddce0976e27e160c2667	4031	1	by foot	26.098323679972125	2018-01-01 07:56:00.000000	2018-01-01 08:22:05.899421	1	57	0	0	0	0	0	0	0	0	3.3702861042630015	1.4659802940528015	0	0.9508147251859044
999	0x1540de6ddce0976e27e160c2667	31	2	services	493.9449200252728	2018-01-01 08:22:05.899421	2018-01-01 16:36:02.594623	1	57	0	0	0	0	0	0	0	0	31.257964414982627	257.32854555185696	4	4.313336369087861
1000	0x1540de6ddce0976e27e160c2667	3139	3	by foot	19.782168330269457	2018-01-01 16:36:02.594623	2018-01-01 16:55:49.524723	1	57	0	0	0	0	0	0	0	0	4.297984688739197	1.4170576098926595	0	0.9505398529509389
1001	0x1540de6ddce0976e27e160c2667	39	4	shopping	230.53831622938003	2018-01-01 16:55:49.524723	2018-01-01 20:46:21.823697	1	57	0	0	0	0	0	0	0	0	2.2524694888936074	8.654675388793075	1	0.9920806560978279
1002	0x1540de6ddce0976e27e160c2667	3940	5	by foot	21.005910087450218	2018-01-01 20:46:21.823697	2018-01-01 21:07:22.178302	1	57	0	0	0	0	0	0	0	0	0.6615050945436091	0.23159194230622182	0	0.9439035481553388
1003	0x1540de6ddce0976e27e160c2667	40	6	stay at home	172.6303616476555	2018-01-01 21:07:22.178302	2018-01-02 00:00:00.000001	1	57	0	0	0	0	0	0	0	0	1.1049698230747993	3.1791890027858085	0	0.9604906868258316
1004	0x15517a6507651de0de3d1b650928c	30	0	stay at home	473.0	2018-01-01 00:00:00.000000	2018-01-01 07:53:00.000000	1	16	0	0	0	0	0	0	0	0	36.33618478268205	286.45025670347684	4	5.12341401742675
1005	0x15517a6507651de0de3d1b650928c	3039	1	by foot	14.270483684180581	2018-01-01 07:53:00.000000	2018-01-01 08:07:16.229021	1	16	0	0	0	0	0	0	0	0	5.524378834574099	1.313925967067037	0	0.9499606678245144
1006	0x15517a6507651de0de3d1b650928c	39	2	school	346.1025291842979	2018-01-01 08:07:16.229021	2018-01-01 13:53:22.380772	1	16	0	0	0	0	0	0	0	0	39.70655368962561	229.04231095285897	4	3.649317112889486
1007	0x15517a6507651de0de3d1b650928c	3930	3	by foot	19.270483684180583	2018-01-01 13:53:22.380772	2018-01-01 14:12:38.609793	1	16	0	0	0	0	0	0	0	0	5.328065927323397	1.7112401253454004	0	0.9521939167588138
1008	0x15517a6507651de0de3d1b650928c	30	4	stay at home	587.3565034473409	2018-01-01 14:12:38.609793	2018-01-02 00:00:00.000000	1	16	0	0	0	0	0	0	0	0	30.815292686585373	301.65937608498666	4	5.605268240072736
1009	0x371240076feeac0a622c16326fdf	40	0	stay at home	479.0	2018-01-01 00:00:00.000000	2018-01-01 07:59:00.000000	1	86	0	0	1	0	0	1	0	0	27.841112269197765	222.26487961576217	4	6.006033840180884
1010	0x371240076feeac0a622c16326fdf	4031	1	private car	22.128322738146608	2018-01-01 07:59:00.000000	2018-01-01 08:21:07.699364	1	86	0	0	1	0	0	1	0	0	16.870689299053655	6.222000960407595	1	3.4779194499789274
1011	0x371240076feeac0a622c16326fdf	31	2	services	478.6226916299113	2018-01-01 08:21:07.699364	2018-01-01 16:19:45.060862	1	86	0	0	1	0	0	1	0	0	31.257964414982627	249.34618438618284	4	6.6145766524447644
1012	0x371240076feeac0a622c16326fdf	3140	3	private car	23.128322738146608	2018-01-01 16:19:45.060862	2018-01-01 16:42:52.760226	1	86	0	0	1	0	0	1	0	0	13.233056022956172	5.100973175181752	1	3.4714618806713875
1013	0x371240076feeac0a622c16326fdf	40	4	stay at home	437.1206628937955	2018-01-01 16:42:52.760226	2018-01-02 00:00:00.000000	1	86	0	0	1	0	0	1	0	0	12.955597037884903	94.38598608975238	4	4.146614196895323
1014	0xbe75e7043ca6ed5045003e97a22f	39	0	stay at home	489.0	2018-01-01 00:00:00.000000	2018-01-01 08:09:00.000000	1	45	0	0	0	0	0	0	1	1	43.00945865602414	350.5270880465967	4	10.082111889877636
1015	0xbe75e7043ca6ed5045003e97a22f	3940	1	private car	17.551472235935247	2018-01-01 08:09:00.000000	2018-01-01 08:26:33.088334	1	45	0	0	0	0	0	0	1	1	20.96995078767189	6.134225150645862	1	3.5774122808993805
1016	0xbe75e7043ca6ed5045003e97a22f	40	2	residence	459.4771899272894	2018-01-01 08:26:33.088334	2018-01-01 16:06:01.719730	1	45	0	0	0	0	0	0	1	1	16.90465812680253	129.45508021307904	4	4.625830062667086
1017	0xbe75e7043ca6ed5045003e97a22f	4039	3	private car	17.551472235935247	2018-01-01 16:06:01.719730	2018-01-01 16:23:34.808064	1	45	0	0	0	0	0	0	1	1	17.015537695865927	4.977462290808341	0	3.5707530214728505
1018	0xbe75e7043ca6ed5045003e97a22f	39	4	stay at home	456.4198656008401	2018-01-01 16:23:34.808064	2018-01-02 00:00:00.000000	1	45	0	0	0	0	0	0	1	1	37.52383145985068	285.4437018622271	4	7.693026636985737
1019	0x71fd1295d0a545f6e9bc8d7e8ff9	40	0	stay at home	474.0	2018-01-01 00:00:00.000000	2018-01-01 07:54:00.000000	1	5	0	0	0	0	0	0	0	0	27.841112269197765	219.94478692666235	4	3.45828807541687
1020	0x71fd1295d0a545f6e9bc8d7e8ff9	4039	1	by foot	25.26789667499063	2018-01-01 07:54:00.000000	2018-01-01 08:19:16.073800	1	5	0	0	0	0	0	0	0	0	4.08631005098617	1.7208743358382372	0	0.9522481344947771
1021	0x71fd1295d0a545f6e9bc8d7e8ff9	39	2	school	370.84309906739486	2018-01-01 08:19:16.073800	2018-01-01 14:30:06.659744	1	5	0	0	0	0	0	0	0	0	39.70655368962561	245.4150237257777	4	4.020083968982386
1022	0x71fd1295d0a545f6e9bc8d7e8ff9	3940	3	by foot	21.26789667499063	2018-01-01 14:30:06.659744	2018-01-01 14:51:22.733544	1	5	0	0	0	0	0	0	0	0	3.857260016355844	1.3672634579404792	0	0.9502601659706625
1023	0x71fd1295d0a545f6e9bc8d7e8ff9	40	4	stay at home	548.6211075826238	2018-01-01 14:51:22.733544	2018-01-01 23:59:59.999999	1	5	0	0	0	0	0	0	0	0	13.148062482162722	120.22174335882757	4	1.9182446119790748
1024	0x200e64db7ea3ff08c0dcf77434a4	31	0	stay at home	476.0	2018-01-01 00:00:00.000000	2018-01-01 07:56:00.000000	0	37	0	0	0	0	0	0	0	0	33.09554835970861	262.55801698702163	4	4.448726522010858
1025	0x200e64db7ea3ff08c0dcf77434a4	3139	1	private car	25.414212947107686	2018-01-01 07:56:00.000000	2018-01-01 08:21:24.852777	0	37	0	0	0	0	0	0	0	0	26.357804577485233	11.164380972507658	2	1.0069052234161324
1026	0x200e64db7ea3ff08c0dcf77434a4	39	2	services	491.56477741097916	2018-01-01 08:21:24.852777	2018-01-01 16:32:58.739422	0	37	0	0	0	0	0	0	0	0	39.70655368962561	325.30572043663176	4	6.445980819228736
1027	0x200e64db7ea3ff08c0dcf77434a4	3931	3	private car	23.414212947107686	2018-01-01 16:32:58.739422	2018-01-01 16:56:23.592199	0	37	0	0	0	0	0	0	0	0	21.514483356203062	8.395744912485709	1	0.9905636568016359
1028	0x200e64db7ea3ff08c0dcf77434a4	31	4	stay at home	122.38663012563615	2018-01-01 16:56:23.592199	2018-01-01 18:58:46.790007	0	37	0	0	0	0	0	0	0	0	26.302469163551745	53.65117608184263	4	1.2943109267563764
1029	0x200e64db7ea3ff08c0dcf77434a4	3140	5	private car	18.64444021666479	2018-01-01 18:58:46.790007	2018-01-01 19:17:25.456420	0	37	0	0	0	0	0	0	0	0	15.044901022088709	4.675062627866199	0	0.9690196585175839
1030	0x200e64db7ea3ff08c0dcf77434a4	40	6	gym	253.05703670020281	2018-01-01 19:17:25.456420	2018-01-01 23:30:28.878622	0	37	0	0	0	0	0	0	0	0	13.07835803055805	55.15950880195534	4	1.3059003118167427
1031	0x200e64db7ea3ff08c0dcf77434a4	4031	7	private car	13.644440216664789	2018-01-01 23:30:28.878622	2018-01-01 23:44:07.545035	0	37	0	0	0	0	0	0	0	0	1.4325275796428827	0.3257672819860137	0	0.9444290486866131
1032	0x200e64db7ea3ff08c0dcf77434a4	31	8	stay at home	15.874249435637012	2018-01-01 23:44:07.545035	2018-01-02 00:00:00.000001	0	37	0	0	0	0	0	0	0	0	2.859645738359695	0.7565788291379696	0	0.9468367197203075
1033	0x1d77a0e7008e9fc101ed0b94fdb0d	31	0	stay at home	478.0	2018-01-01 00:00:00.000000	2018-01-01 07:58:00.000000	1	40	0	0	1	0	0	0	0	0	33.09554835970861	263.66120193234525	4	5.97782619089403
1034	0x1d77a0e7008e9fc101ed0b94fdb0d	3139	1	private car	32.341680204474116	2018-01-01 07:58:00.000000	2018-01-01 08:30:20.500812	1	40	0	0	1	0	0	0	0	0	26.357804577485233	14.207594775617522	2	2.525178644912865
1035	0x1d77a0e7008e9fc101ed0b94fdb0d	39	2	services	487.1638821731849	2018-01-01 08:30:20.500812	2018-01-01 16:37:30.333742	1	40	0	0	1	0	0	0	0	0	39.70655368962561	322.39331405260015	4	7.835979924661275
1036	0x1d77a0e7008e9fc101ed0b94fdb0d	3940	3	private car	19.573585876328842	2018-01-01 16:37:30.333742	2018-01-01 16:57:04.748895	1	40	0	0	1	0	0	0	0	0	17.015537695865927	5.550918138699038	1	2.4740486053120208
1037	0x1d77a0e7008e9fc101ed0b94fdb0d	40	4	gym	261.65855288165693	2018-01-01 16:57:04.748895	2018-01-01 21:18:44.262068	1	40	0	0	1	0	0	0	0	0	11.354343471404746	49.51601802748424	4	2.7630629282364896
1038	0x1d77a0e7008e9fc101ed0b94fdb0d	4031	5	private car	22.768094328145274	2018-01-01 21:18:44.262068	2018-01-01 21:41:30.347728	1	40	0	0	1	0	0	0	0	0	1.1860553434329875	0.45007033229471666	0	2.4451231104773337
1039	0x1d77a0e7008e9fc101ed0b94fdb0d	31	6	stay at home	138.49420453620996	2018-01-01 21:41:30.347728	2018-01-02 00:00:00.000000	1	40	0	0	1	0	0	0	0	0	2.413661029109731	5.571301070776702	1	2.4741659493220762
1040	0xcb5b1143d2cf6065522b9a324289	30	0	stay at home	474.0	2018-01-01 00:00:00.000000	2018-01-01 07:54:00.000000	0	28	0	0	0	1	1	0	1	0	36.33618478268205	287.05585978318817	4	40.23748415609649
1041	0xcb5b1143d2cf6065522b9a324289	3040	1	private car	27.48600566531204	2018-01-01 07:54:00.000000	2018-01-01 08:21:29.160340	0	28	0	0	0	1	1	0	1	0	18.166346773493622	8.322005172237812	1	36.08583206136461
1042	0xcb5b1143d2cf6065522b9a324289	40	2	residence	488.48147534238086	2018-01-01 08:21:29.160340	2018-01-01 16:29:58.048861	0	28	0	0	0	1	1	0	1	0	16.90465812680253	137.62687236565114	4	37.22176917215368
1043	0xcb5b1143d2cf6065522b9a324289	4039	3	private car	22.505582324710346	2018-01-01 16:29:58.048861	2018-01-01 16:52:28.383800	0	28	0	0	0	1	1	0	1	0	17.015537695865927	6.38240974022538	1	36.07454697273909
1044	0xcb5b1143d2cf6065522b9a324289	39	4	shopping	243.3172520151402	2018-01-01 16:52:28.383800	2018-01-01 20:55:47.418921	0	28	0	0	0	1	1	0	1	0	2.2524694888936074	9.134411438092334	1	36.09059743414223
1045	0xcb5b1143d2cf6065522b9a324289	3930	5	private car	27.031423641426112	2018-01-01 20:55:47.418921	2018-01-01 21:22:49.304339	0	28	0	0	0	1	1	0	1	0	4.4860587087632195	2.021075890614793	0	36.04963910435283
1046	0xcb5b1143d2cf6065522b9a324289	30	6	stay at home	157.1782610110306	2018-01-01 21:22:49.304339	2018-01-02 00:00:00.000000	0	28	0	0	0	1	1	0	1	0	2.32061837504406	6.079179344327816	1	36.07279436015288
1047	0x1caebbd9b7eba529432a6ec0355ba	39	0	stay at home	485.0	2018-01-01 00:00:00.000000	2018-01-01 08:05:00.000000	0	10	0	0	0	0	0	0	0	0	43.00945865602414	347.6597908028618	4	7.356390296931162
1048	0x1caebbd9b7eba529432a6ec0355ba	3939	1	private car	17.528250315429684	2018-01-01 08:05:00.000000	2018-01-01 08:22:31.695019	0	10	0	0	0	0	0	0	0	0	30.543502838173538	8.922902720959046	1	0.9936545728759706
1049	0x1caebbd9b7eba529432a6ec0355ba	39	2	school	353.77930929618975	2018-01-01 08:22:31.695019	2018-01-01 14:16:18.453577	0	10	0	0	0	0	0	0	0	0	39.70655368962561	234.12261898079706	4	3.7605479500357823
1050	0x1caebbd9b7eba529432a6ec0355ba	3939	3	private car	10.528250315429686	2018-01-01 14:16:18.453577	2018-01-01 14:26:50.148596	0	10	0	0	0	0	0	0	0	0	29.752820787648503	5.220752414041387	1	0.9721498174373312
1051	0x1caebbd9b7eba529432a6ec0355ba	39	4	stay at home	573.164190072951	2018-01-01 14:26:50.148596	2018-01-02 00:00:00.000000	0	10	0	0	0	0	0	0	0	0	44.13335083501195	421.5942714425837	4	11.387566977367833
1052	0x1d1eb3c0a97bb420e2f474dea61a7	40	0	stay at home	485.0	2018-01-01 00:00:00.000000	2018-01-01 08:05:00.000000	0	49	0	0	1	0	0	0	0	0	27.841112269197765	225.04899084268195	4	5.064199683225995
1053	0x1d1eb3c0a97bb420e2f474dea61a7	4030	1	private car	26.239553358026043	2018-01-01 08:05:00.000000	2018-01-01 08:31:14.373201	0	49	0	0	1	0	0	0	0	0	18.802436729554277	8.222792363767468	1	2.48955166988189
1054	0x1d1eb3c0a97bb420e2f474dea61a7	30	2	industry	469.57431544898026	2018-01-01 08:31:14.373201	2018-01-01 16:20:48.832128	0	49	0	0	1	0	0	0	0	0	34.0710171385198	266.64790915784846	4	6.057567978136131
1055	0x1d1eb3c0a97bb420e2f474dea61a7	3040	3	private car	29.343422890253088	2018-01-01 16:20:48.832128	2018-01-01 16:50:09.437501	0	49	0	0	1	0	0	0	0	0	14.38983122069055	7.0374483804681605	1	2.482643706210492
1056	0x1d1eb3c0a97bb420e2f474dea61a7	40	4	gym	249.89551971063608	2018-01-01 16:50:09.437501	2018-01-01 21:00:03.168684	0	49	0	0	1	0	0	0	0	0	11.354343471404746	47.28999271266261	4	2.7465551375920647
1057	0x1d1eb3c0a97bb420e2f474dea61a7	4040	5	private car	21.896130467772952	2018-01-01 21:00:03.168684	2018-01-01 21:21:56.936512	0	49	0	0	1	0	0	0	0	0	0.7449234762302017	0.271849027067391	0	2.4441281478109875
1058	0x1d1eb3c0a97bb420e2f474dea61a7	40	6	stay at home	158.05105812433158	2018-01-01 21:21:56.936512	2018-01-01 23:59:59.999999	0	49	0	0	1	0	0	0	0	0	1.1049698230747993	2.9106941622071245	0	2.4589677844679696
1059	0x6cb105a4e9722af1e071d98caf48	40	0	stay at home	480.0	2018-01-01 00:00:00.000000	2018-01-01 08:00:00.000000	1	36	0	0	0	0	0	0	1	0	27.841112269197765	222.72889815358212	4	5.115661806124814
1060	0x6cb105a4e9722af1e071d98caf48	4039	1	by foot	23.8365402158946	2018-01-01 08:00:00.000000	2018-01-01 08:23:50.192413	1	36	0	0	0	0	0	0	1	0	4.1892024975371935	1.6642682300845235	0	2.551929620699527
1061	0x6cb105a4e9722af1e071d98caf48	39	2	services	484.3198780815342	2018-01-01 08:23:50.192413	2018-01-01 16:28:09.385098	1	36	0	0	0	0	0	0	1	0	39.70655368962561	320.51122069995614	4	7.8658942421335425
1062	0x6cb105a4e9722af1e071d98caf48	3939	3	by foot	25.43518759901442	2018-01-01 16:28:09.385098	2018-01-01 16:53:35.496354	1	36	0	0	0	0	0	0	1	0	5.053617443030529	2.142328461952218	0	2.5546229446790525
1063	0x6cb105a4e9722af1e071d98caf48	39	4	gym	250.22451674455735	2018-01-01 16:53:35.496354	2018-01-01 21:03:48.967359	1	36	0	0	0	0	0	0	1	0	32.88605453784667	137.1482850727973	4	3.7200641862958297
1064	0x6cb105a4e9722af1e071d98caf48	3940	5	by foot	21.462401275467048	2018-01-01 21:03:48.967359	2018-01-01 21:25:16.711436	1	36	0	0	0	0	0	0	1	0	0.3047847114645904	0.10902352966800803	0	2.543220051531512
1065	0x6cb105a4e9722af1e071d98caf48	40	6	stay at home	154.72147608353225	2018-01-01 21:25:16.711436	2018-01-02 00:00:00.000001	1	36	0	0	0	0	0	0	1	0	1.1049698230747993	2.84937603423154	0	2.5586203269632035
1066	0x1d4f73f28d43ea89b8f1ea4d4cf51	40	0	stay at home	486.0	2018-01-01 00:00:00.000000	2018-01-01 08:06:00.000000	0	26	0	0	0	0	0	0	0	0	27.841112269197765	225.5130093805019	4	3.5739873791615526
1067	0x1d4f73f28d43ea89b8f1ea4d4cf51	4031	1	private car	23.96074426604073	2018-01-01 08:06:00.000000	2018-01-01 08:29:57.644656	0	26	0	0	0	0	0	0	0	0	17.72049337434767	7.076603500180227	1	0.9828711229161885
1068	0x1d4f73f28d43ea89b8f1ea4d4cf51	31	2	services	476.696511634331	2018-01-01 08:29:57.644656	2018-01-01 16:26:39.435354	0	26	0	0	0	0	0	0	0	0	31.257964414982627	248.34270995687118	4	4.090247230754683
1069	0x1d4f73f28d43ea89b8f1ea4d4cf51	3140	3	private car	18.96074426604073	2018-01-01 16:26:39.435354	2018-01-01 16:45:37.080010	0	26	0	0	0	0	0	0	0	0	13.233056022956172	4.181809851824367	0	0.9661989594863625
1070	0x1d4f73f28d43ea89b8f1ea4d4cf51	40	4	stay at home	434.38199983358766	2018-01-01 16:45:37.080010	2018-01-02 00:00:00.000000	0	26	0	0	0	0	0	0	0	0	12.955597037884903	93.79463583924249	4	1.6408695222244247
1071	0x94ef2488729d7f38ff7e1d7d0aa4	30	0	stay at home	483.0	2018-01-01 00:00:00.000000	2018-01-01 08:03:00.000000	0	51	0	0	0	0	0	0	0	0	36.33618478268205	292.5062875005905	4	5.310107920871032
1072	0x94ef2488729d7f38ff7e1d7d0aa4	3039	1	private car	21.082884257384162	2018-01-01 08:03:00.000000	2018-01-01 08:24:04.973055	0	51	0	0	0	0	0	0	0	0	28.375988780055923	9.970794785645843	1	0.9998274120781762
1073	0x94ef2488729d7f38ff7e1d7d0aa4	39	2	agriculture	465.27029236285983	2018-01-01 08:24:04.973055	2018-01-01 16:09:21.190597	0	51	0	0	0	0	0	0	0	0	3.4867012372344224	27.037641733833414	4	1.105936472683311
1074	0x94ef2488729d7f38ff7e1d7d0aa4	3930	3	private car	30.082884257384162	2018-01-01 16:09:21.190597	2018-01-01 16:39:26.163652	0	51	0	0	0	0	0	0	0	0	22.67125855393744	11.366947450788844	2	1.00811137985632
1075	0x94ef2488729d7f38ff7e1d7d0aa4	30	4	stay at home	128.4943059553207	2018-01-01 16:39:26.163652	2018-01-01 18:47:55.822009	0	51	0	0	0	0	0	0	0	0	29.73423558349706	63.67799940689091	4	1.3733279798176905
1076	0x94ef2488729d7f38ff7e1d7d0aa4	3030	5	private car	20.03028180637305	2018-01-01 18:47:55.822009	2018-01-01 19:07:57.638917	0	51	0	0	0	0	0	0	0	0	22.51785147334643	7.517315178086359	1	0.9854344517380131
1077	0x94ef2488729d7f38ff7e1d7d0aa4	30	6	gym	249.87504849258326	2018-01-01 19:07:57.638917	2018-01-01 23:17:50.141827	0	51	0	0	0	0	0	0	0	0	30.13489045210021	125.49928688395373	4	1.9790180463136182
1078	0x94ef2488729d7f38ff7e1d7d0aa4	3030	7	private car	21.03028180637305	2018-01-01 23:17:50.141827	2018-01-01 23:38:51.958735	0	51	0	0	0	0	0	0	0	0	2.3768134838876134	0.8330842894557303	0	0.947264926157608
1079	0x94ef2488729d7f38ff7e1d7d0aa4	30	8	stay at home	21.134021061721796	2018-01-01 23:38:51.958735	2018-01-01 23:59:59.999999	0	51	0	0	0	0	0	0	0	0	3.5256066677666267	1.2418374261987781	0	0.9495560296718213
1080	0x13dc76e5898e594a0110873898e31	40	0	stay at home	488.0	2018-01-01 00:00:00.000000	2018-01-01 08:08:00.000000	1	13	0	0	0	0	0	0	0	1	27.841112269197765	226.4410464561418	4	4.593643479207187
1081	0x13dc76e5898e594a0110873898e31	4039	1	private car	25.070541048939845	2018-01-01 08:08:00.000000	2018-01-01 08:33:04.232463	1	13	0	0	0	0	0	0	0	1	20.96995078767189	8.762133533609608	1	1.9927109044426223
1082	0x13dc76e5898e594a0110873898e31	39	2	school	362.85168379528824	2018-01-01 08:33:04.232463	2018-01-01 14:35:55.333491	1	13	0	0	0	0	0	0	0	1	39.70655368962561	240.12649773314445	4	4.896378771255812
1083	0x13dc76e5898e594a0110873898e31	3940	3	private car	22.070541048939845	2018-01-01 14:35:55.333491	2018-01-01 14:57:59.565954	1	13	0	0	0	0	0	0	0	1	19.308341567586968	7.102425752572994	1	1.983021129844214
1084	0x13dc76e5898e594a0110873898e31	40	4	stay at home	542.007234106832	2018-01-01 14:57:59.565954	2018-01-02 00:00:00.000000	1	13	0	0	0	0	0	0	0	1	13.148062482162722	118.7724163303471	4	2.9018840127088668
1085	0x8711a9380343258cd6724c9bd230	40	0	stay at home	475.0	2018-01-01 00:00:00.000000	2018-01-01 07:55:00.000000	1	1	0	0	0	0	0	0	1	0	27.841112269197765	220.40880546448233	4	5.067784926084089
1086	0x8711a9380343258cd6724c9bd230	4039	1	private car	23.97311361292258	2018-01-01 07:55:00.000000	2018-01-01 08:18:58.386817	1	1	0	0	0	0	0	0	1	0	20.454900598079345	8.172794266313236	1	2.589259311686411
1087	0x8711a9380343258cd6724c9bd230	39	2	school	357.8441198531401	2018-01-01 08:18:58.386817	2018-01-01 14:16:49.034008	1	1	0	0	0	0	0	0	1	0	39.70655368962561	236.81261262442547	4	5.420810376673645
1088	0x8711a9380343258cd6724c9bd230	3940	3	private car	29.97311361292258	2018-01-01 14:16:49.034008	2018-01-01 14:46:47.420825	1	1	0	0	0	0	0	0	1	0	19.308341567586968	9.645518591373332	1	2.597907207824687
1089	0x8711a9380343258cd6724c9bd230	40	4	stay at home	553.2096529210147	2018-01-01 14:46:47.420825	2018-01-02 00:00:00.000000	1	1	0	0	0	0	0	0	1	0	13.148062482162722	121.22725137235089	4	3.5296778185934405
1090	0x18f41ce0f425da55e1e9a7c752c99	39	0	stay at home	490.0	2018-01-01 00:00:00.000000	2018-01-01 08:10:00.000000	0	61	0	0	0	0	0	0	0	0	43.00945865602414	351.2439123575304	4	7.513876582671121
1091	0x18f41ce0f425da55e1e9a7c752c99	3931	1	private car	18.37724080361741	2018-01-01 08:10:00.000000	2018-01-01 08:28:22.634448	0	61	0	0	0	0	0	0	0	0	27.29404542484932	8.359820754622133	1	0.990353370799304
1092	0x18f41ce0f425da55e1e9a7c752c99	31	2	services	488.90794442507166	2018-01-01 08:28:22.634448	2018-01-01 16:37:17.111114	0	61	0	0	0	0	0	0	0	0	31.257964414982627	254.70445215068654	4	4.246959487548138
1093	0x18f41ce0f425da55e1e9a7c752c99	3130	3	private car	21.2542953909048	2018-01-01 16:37:17.111114	2018-01-01 16:58:32.368837	0	61	0	0	0	0	0	0	0	0	18.888776881027688	6.691127390037599	1	0.9806345301228527
1094	0x18f41ce0f425da55e1e9a7c752c99	30	4	gym	228.0967689760779	2018-01-01 16:58:32.368837	2018-01-01 20:46:38.174976	0	61	0	0	0	0	0	0	0	0	26.059217702390683	99.06705599932545	4	1.692803958235143
1095	0x18f41ce0f425da55e1e9a7c752c99	3039	5	private car	18.122945412712614	2018-01-01 20:46:38.174976	2018-01-01 21:04:45.551701	0	61	0	0	0	0	0	0	0	0	4.4860587087632195	1.3550099516189977	0	0.950191352310375
1096	0x18f41ce0f425da55e1e9a7c752c99	39	6	stay at home	175.24080499161573	2018-01-01 21:04:45.551701	2018-01-02 00:00:00.000000	0	61	0	0	0	0	0	0	0	0	3.4211702235205004	9.992143733051307	1	0.9999535705402139
1097	0x56cf83719c84aea203c01c977c22	31	0	stay at home	476.0	2018-01-01 00:00:00.000000	2018-01-01 07:56:00.000000	0	33	0	0	0	0	0	0	1	0	33.09554835970861	262.55801698702163	4	6.048726522010858
1098	0x56cf83719c84aea203c01c977c22	3130	1	private car	27.527312917760952	2018-01-01 07:56:00.000000	2018-01-01 08:23:31.638775	0	33	0	0	0	0	0	0	1	0	24.06925075289951	11.042696619518637	2	2.6061813632821367
1099	0x56cf83719c84aea203c01c977c22	30	2	industry	474.33868998543744	2018-01-01 08:23:31.638775	2018-01-01 16:17:51.960174	0	33	0	0	0	0	0	0	1	0	34.0710171385198	269.35336059928113	4	6.23102562637227
1100	0x56cf83719c84aea203c01c977c22	3031	3	private car	26.527312917760952	2018-01-01 16:17:51.960174	2018-01-01 16:44:23.598949	0	33	0	0	0	0	0	0	1	0	18.888776881027688	8.35114158261317	1	2.590302573008848
1101	0x56cf83719c84aea203c01c977c22	31	4	stay at home	435.6066841790407	2018-01-01 16:44:23.598949	2018-01-02 00:00:00.000000	0	33	0	0	0	0	0	0	1	0	26.302469163551745	190.95885630093736	4	4.51382555268342
1102	0xd8eb21f4fe481fc26674b267b99e	30	0	stay at home	485.0	2018-01-01 00:00:00.000000	2018-01-01 08:05:00.000000	1	33	0	0	0	0	0	0	0	1	36.33618478268205	293.71749366001325	4	6.348255256991611
1103	0xd8eb21f4fe481fc26674b267b99e	3039	1	by foot	19.19343233150558	2018-01-01 08:05:00.000000	2018-01-01 08:24:11.605940	1	33	0	0	0	0	0	0	0	1	5.668719219760031	1.8133696458461543	0	1.9527688206522984
1104	0xd8eb21f4fe481fc26674b267b99e	39	2	industry	473.12459875795565	2018-01-01 08:24:11.605940	2018-01-01 16:17:19.081865	1	33	0	0	0	0	0	0	0	1	39.70655368962561	313.1024547077556	4	6.99745676772358
1105	0xd8eb21f4fe481fc26674b267b99e	3939	3	by foot	24.74379917470805	2018-01-01 16:17:19.081865	2018-01-01 16:42:03.709815	1	33	0	0	0	0	0	0	0	1	5.053617443030529	2.0840949186024837	0	1.9542944579454387
1106	0xd8eb21f4fe481fc26674b267b99e	39	4	running	227.75974021354006	2018-01-01 16:42:03.709815	2018-01-01 20:29:49.294228	1	33	0	0	0	0	0	0	0	1	5.053617443030529	19.183509932720796	3	2.0557744185873785
1107	0xd8eb21f4fe481fc26674b267b99e	3930	5	by foot	11.550366843202475	2018-01-01 20:29:49.294228	2018-01-01 20:41:22.316239	1	33	0	0	0	0	0	0	0	1	1.4057300630484626	0.2706116318454648	0	1.9441212434216488
1108	0xd8eb21f4fe481fc26674b267b99e	30	6	stay at home	198.6280626790881	2018-01-01 20:41:22.316239	2018-01-02 00:00:00.000000	1	33	0	0	0	0	0	0	0	1	10.626852031263198	35.17985052245235	4	2.1604558668563207
1109	0x1787bfc1c2f99d90feadf63d52388	31	0	stay at home	476.0	2018-01-01 00:00:00.000000	2018-01-01 07:56:00.000000	0	41	0	0	0	0	0	0	0	0	33.09554835970861	262.55801698702163	4	4.448726522010858
1110	0x1787bfc1c2f99d90feadf63d52388	3139	1	private car	27.065255064072563	2018-01-01 07:56:00.000000	2018-01-01 08:23:03.915304	0	41	0	0	0	0	0	0	0	0	26.357804577485233	11.889678396976953	2	1.011230594233544
1111	0x1787bfc1c2f99d90feadf63d52388	39	2	services	483.83644810522344	2018-01-01 08:23:03.915304	2018-01-01 16:26:54.102190	0	41	0	0	0	0	0	0	0	0	39.70655368962561	320.1912983947968	4	6.254058253014205
1112	0x1787bfc1c2f99d90feadf63d52388	3931	3	private car	28.065255064072563	2018-01-01 16:26:54.102190	2018-01-01 16:54:58.017494	0	41	0	0	0	0	0	0	0	0	21.514483356203062	10.063491049393047	2	1.0003753025102842
1113	0x1787bfc1c2f99d90feadf63d52388	31	4	stay at home	425.0330417666314	2018-01-01 16:54:58.017494	2018-01-02 00:00:00.000000	0	41	0	0	0	0	0	0	0	0	26.302469163551745	186.32364124262372	4	2.83508726991267
1114	0xe6b707ffd6d2b0cd5a181cb5ddfc	40	0	stay at home	475.0	2018-01-01 00:00:00.000000	2018-01-01 07:55:00.000000	0	1	0	0	0	0	0	0	0	0	27.841112269197765	220.40880546448233	4	3.467784926084089
1115	0xe6b707ffd6d2b0cd5a181cb5ddfc	4039	1	private car	12.133051589383381	2018-01-01 07:55:00.000000	2018-01-01 08:07:07.983095	0	1	0	0	0	0	0	0	0	0	20.454900598079345	4.136339403536761	0	0.9659393473867968
1116	0xe6b707ffd6d2b0cd5a181cb5ddfc	39	2	school	353.58126618527587	2018-01-01 08:07:07.983095	2018-01-01 14:00:42.859066	0	1	0	0	0	0	0	0	0	0	39.70655368962561	233.99155882385767	4	3.757636287011604
1117	0xe6b707ffd6d2b0cd5a181cb5ddfc	3940	3	private car	18.13305158938338	2018-01-01 14:00:42.859066	2018-01-01 14:18:50.842161	0	1	0	0	0	0	0	0	0	0	19.308341567586968	5.835319229174834	1	0.9756871730566132
1118	0xe6b707ffd6d2b0cd5a181cb5ddfc	40	4	stay at home	581.1526306359573	2018-01-01 14:18:50.842161	2018-01-01 23:59:59.999999	0	1	0	0	0	0	0	0	0	0	13.148062482162722	127.35051832124667	4	2.000788920995423
1119	0xd4be7a629f9b31190c9d683be19e	40	0	stay at home	482.0	2018-01-01 00:00:00.000000	2018-01-01 08:02:00.000000	1	22	0	0	0	0	0	0	0	0	27.841112269197765	223.65693522922206	4	3.534997129072714
1120	0xd4be7a629f9b31190c9d683be19e	4039	1	by foot	30.12051700728366	2018-01-01 08:02:00.000000	2018-01-01 08:32:07.231020	1	22	0	0	0	0	0	0	0	0	4.1892024975371935	2.103015751233737	0	0.9544011751422026
1121	0xd4be7a629f9b31190c9d683be19e	39	2	services	483.72520029058774	2018-01-01 08:32:07.231020	2018-01-01 16:35:50.743037	1	22	0	0	0	0	0	0	0	0	39.70655368962561	320.1176772727187	4	6.251337698968769
1122	0xd4be7a629f9b31190c9d683be19e	3940	3	by foot	27.12051700728366	2018-01-01 16:35:50.743037	2018-01-01 17:02:57.974057	1	22	0	0	0	0	0	0	0	0	3.5033716266287827	1.5835541630470154	0	0.9514756393899374
1123	0xd4be7a629f9b31190c9d683be19e	40	4	stay at home	114.18469910736663	2018-01-01 17:02:57.974057	2018-01-01 18:57:09.056003	1	22	0	0	0	0	0	0	0	0	14.280909121244589	27.177688516482682	4	1.1068522092106787
1124	0xd4be7a629f9b31190c9d683be19e	4030	5	by foot	36.671738573112265	2018-01-01 18:57:09.056003	2018-01-01 19:33:49.360317	1	22	0	0	0	0	0	0	0	0	3.231272456857314	1.97493964660616	0	0.9536790338118636
1125	0xd4be7a629f9b31190c9d683be19e	30	6	gym	247.29264186602543	2018-01-01 19:33:49.360317	2018-01-01 23:41:06.918829	1	22	0	0	0	0	0	0	0	0	30.13489045210021	124.20227787071876	4	1.9639062257239068
1126	0xd4be7a629f9b31190c9d683be19e	3040	7	by foot	35.671738573112265	2018-01-01 23:41:06.918829	2018-01-02 00:16:47.223143	1	22	0	0	0	0	0	0	0	0	0.3310234458509606	0.19680303036610416	0	0.9437094992039613
1127	0xd4be7a629f9b31190c9d683be19e	40	8	stay at home	-16.787052424771673	2018-01-02 00:16:47.223143	2018-01-01 23:59:59.999998	1	22	0	0	0	0	0	0	0	0	27.841112269197765	-7.789503520449612	0	0.9002021175586569
1128	0x9277ebda3a5111f6b6766af39c21	31	0	stay at home	481.0	2018-01-01 00:00:00.000000	2018-01-01 08:01:00.000000	0	13	0	0	0	0	1	0	0	0	33.09554835970861	265.3159793503307	4	30.7630329789659
1129	0x9277ebda3a5111f6b6766af39c21	3139	1	private car	17.602866204682506	2018-01-01 08:01:00.000000	2018-01-01 08:18:36.171972	0	13	0	0	0	0	1	0	0	0	27.29404542484932	8.007557163302486	1	27.229493720791773
1130	0x9277ebda3a5111f6b6766af39c21	39	2	school	355.2574053894287	2018-01-01 08:18:36.171972	2018-01-01 14:13:51.616295	0	13	0	0	0	0	1	0	0	0	39.70655368962561	235.10078734554068	4	30.023550543259223
1131	0x9277ebda3a5111f6b6766af39c21	3931	3	private car	19.602866204682506	2018-01-01 14:13:51.616295	2018-01-01 14:33:27.788267	0	13	0	0	0	0	1	0	0	0	22.93837701653772	7.494298926795888	1	27.226500416103185
1132	0x9277ebda3a5111f6b6766af39c21	31	4	stay at home	566.5368622012062	2018-01-01 14:33:27.788267	2018-01-01 23:59:59.999999	0	13	0	0	0	0	1	0	0	0	23.917167647383298	225.83261852814564	4	29.82194462824704
1133	0x18047f7f20fa7402ee2846bce12b	40	0	stay at home	483.0	2018-01-01 00:00:00.000000	2018-01-01 08:03:00.000000	0	76	0	1	0	0	0	0	0	0	27.841112269197765	224.12095376704204	4	5.7190046314877065
1134	0x18047f7f20fa7402ee2846bce12b	4039	1	private car	25.227191511650673	2018-01-01 08:03:00.000000	2018-01-01 08:28:13.631491	0	76	0	1	0	0	0	0	0	0	20.96995078767189	8.816882741841479	1	3.1673321657186113
1135	0x18047f7f20fa7402ee2846bce12b	39	2	services	496.7056422090978	2018-01-01 08:28:13.631491	2018-01-01 16:44:55.970024	0	76	0	1	0	0	0	0	0	0	39.70655368962561	328.7078208385918	4	8.751198102255414
1136	0x18047f7f20fa7402ee2846bce12b	3940	3	private car	21.227191511650673	2018-01-01 16:44:55.970024	2018-01-01 17:06:09.601515	0	76	0	1	0	0	0	0	0	0	17.53687739958179	6.204310917954352	1	3.152117215653002
1137	0x18047f7f20fa7402ee2846bce12b	40	4	stay at home	129.81949399583908	2018-01-01 17:06:09.601515	2018-01-01 19:15:58.771155	0	76	0	1	0	0	0	0	0	0	14.280909121244589	30.899006598675594	4	3.305764859444636
1138	0x18047f7f20fa7402ee2846bce12b	4040	5	private car	18.263201321123372	2018-01-01 19:15:58.771155	2018-01-01 19:34:14.563234	0	76	0	1	0	0	0	0	0	0	10.060275408121576	3.0622139187411825	0	3.134126907235433
1139	0x18047f7f20fa7402ee2846bce12b	40	6	running	239.04515164420738	2018-01-01 19:34:14.563234	2018-01-01 23:33:17.272333	0	76	0	1	0	0	0	0	0	0	2.009758215092781	8.007049288250757	1	3.162590754391553
1140	0x18047f7f20fa7402ee2846bce12b	4040	7	private car	25.263201321123372	2018-01-01 23:33:17.272333	2018-01-01 23:58:33.064412	0	76	0	1	0	0	0	0	0	0	0.9372040997174318	0.3946129308357277	0	3.119113394071248
1141	0x18047f7f20fa7402ee2846bce12b	40	8	stay at home	1.4489264853075383	2018-01-01 23:58:33.064412	2018-01-02 00:00:00.000001	0	76	0	1	0	0	0	0	0	0	1.390186081247524	0.033571290543757244	0	3.1170995420324417
1142	0x46f4eb18bb0be6ea14f8be7a519e	40	0	stay at home	483.0	2018-01-01 00:00:00.000000	2018-01-01 08:03:00.000000	1	53	0	0	0	0	0	0	0	0	27.841112269197765	224.12095376704204	4	3.544704631487707
1143	0x46f4eb18bb0be6ea14f8be7a519e	4031	1	private car	23.37512631823794	2018-01-01 08:03:00.000000	2018-01-01 08:26:22.507579	1	53	0	0	0	0	0	0	0	0	17.72049337434767	6.903646184114587	1	0.9818669672352953
1144	0x46f4eb18bb0be6ea14f8be7a519e	31	2	services	480.7713235931967	2018-01-01 08:26:22.507579	2018-01-01 16:27:08.786995	1	53	0	0	0	0	0	0	0	0	31.257964414982627	250.4655487436707	4	4.141886635432643
1145	0x46f4eb18bb0be6ea14f8be7a519e	3140	3	private car	25.37512631823794	2018-01-01 16:27:08.786995	2018-01-01 16:52:31.294574	1	53	0	0	0	0	0	0	0	0	13.233056022956172	5.596507802647204	1	0.9743110833729494
1146	0x46f4eb18bb0be6ea14f8be7a519e	40	4	stay at home	123.81485721106118	2018-01-01 16:52:31.294574	2018-01-01 18:56:20.186007	1	53	0	0	0	0	0	0	0	0	12.955597037884903	26.734923288829446	4	1.103959648192873
1147	0x46f4eb18bb0be6ea14f8be7a519e	4030	5	private car	31.187578308607513	2018-01-01 18:56:20.186007	2018-01-01 19:27:31.440706	1	53	0	0	0	0	0	0	0	0	16.174826698325752	8.407561238036498	1	0.9906328347189569
1148	0x46f4eb18bb0be6ea14f8be7a519e	30	6	shopping	242.73284491642875	2018-01-01 19:27:31.440706	2018-01-01 23:30:15.411401	1	53	0	0	0	0	0	0	0	0	2.0640335926096034	8.350145765620102	1	0.9902967448196268
1149	0x46f4eb18bb0be6ea14f8be7a519e	3040	7	private car	24.187578308607513	2018-01-01 23:30:15.411401	2018-01-01 23:54:26.666100	1	53	0	0	0	0	0	0	0	0	1.6570087918025227	0.6679838318295773	0	0.946341089156715
1150	0x46f4eb18bb0be6ea14f8be7a519e	40	8	stay at home	5.5555650256224	2018-01-01 23:54:26.666100	2018-01-02 00:00:00.000002	1	53	0	0	0	0	0	0	0	0	1.390186081247524	0.12872115286809674	0	0.9433298609546413
1151	0x1b61dd08031156626c4145e6afd3c	31	0	stay at home	489.0	2018-01-01 00:00:00.000000	2018-01-01 08:09:00.000000	0	29	0	0	0	0	0	0	0	0	33.09554835970861	269.72871913162516	4	4.64131035315946
1152	0x1b61dd08031156626c4145e6afd3c	3139	1	private car	28.422434019053014	2018-01-01 08:09:00.000000	2018-01-01 08:37:25.346041	0	29	0	0	0	0	0	0	0	0	27.29404542484932	12.929386753346925	2	1.0174634086897403
1153	0x1b61dd08031156626c4145e6afd3c	39	2	services	491.3541899948871	2018-01-01 08:37:25.346041	2018-01-01 16:48:46.597441	0	29	0	0	0	0	0	0	0	0	39.70655368962561	325.16635876090817	4	6.440673917893764
1154	0x1b61dd08031156626c4145e6afd3c	3931	3	private car	28.422434019053014	2018-01-01 16:48:46.597441	2018-01-01 17:17:11.943482	0	29	0	0	0	0	0	0	0	0	22.465580628671898	10.642108051969043	2	1.0038020681798954
1155	0x1b61dd08031156626c4145e6afd3c	31	4	stay at home	120.6264533528862	2018-01-01 17:17:11.943482	2018-01-01 19:17:49.530683	0	29	0	0	0	0	0	0	0	0	30.177676154845706	60.67043408318336	4	1.349133136959303
1156	0x1b61dd08031156626c4145e6afd3c	3139	5	private car	28.1342299956182	2018-01-01 19:17:49.530683	2018-01-01 19:45:57.584483	0	29	0	0	0	0	0	0	0	0	24.707225695019943	11.585312837622313	2	1.0094132272100824
1157	0x1b61dd08031156626c4145e6afd3c	39	6	running	236.30419685846073	2018-01-01 19:45:57.584483	2018-01-01 23:42:15.836295	0	29	0	0	0	0	0	0	0	0	5.746094780816696	22.63043853755804	3	1.0775025307931676
1158	0x1b61dd08031156626c4145e6afd3c	3931	7	private car	22.1342299956182	2018-01-01 23:42:15.836295	2018-01-02 00:04:23.890095	0	29	0	0	0	0	0	0	0	0	1.8487602404744603	0.6820147394902685	0	0.9464195655348308
1159	0x1b61dd08031156626c4145e6afd3c	31	8	stay at home	-4.398168235576577	2018-01-02 00:04:23.890095	2018-01-02 00:00:00.000001	0	29	0	0	0	0	0	0	0	0	33.09554835970861	-2.4259964922443147	0	0.9291940892072952
1160	0x156049784bacf47fba6f1e5556fdb	40	0	stay at home	480.0	2018-01-01 00:00:00.000000	2018-01-01 08:00:00.000000	0	7	0	0	0	0	0	0	1	1	27.841112269197765	222.72889815358212	4	6.115661806124814
1161	0x156049784bacf47fba6f1e5556fdb	4030	1	private car	28.24884786022095	2018-01-01 08:00:00.000000	2018-01-01 08:28:14.930872	0	7	0	0	0	0	0	0	1	1	18.802436729554277	8.852452909576819	1	3.59324094257769
1162	0x156049784bacf47fba6f1e5556fdb	30	2	school	352.94029812411515	2018-01-01 08:28:14.930872	2018-01-01 14:21:11.348759	0	7	0	0	0	0	0	0	1	1	34.0710171385198	200.41724910435025	4	5.681344236535645
1163	0x156049784bacf47fba6f1e5556fdb	3040	3	private car	18.24884786022095	2018-01-01 14:21:11.348759	2018-01-01 14:39:26.279631	0	7	0	0	0	0	0	0	1	1	14.819108483847671	4.507194269097428	0	3.5680587689050833
1164	0x156049784bacf47fba6f1e5556fdb	40	4	stay at home	560.5620061554429	2018-01-01 14:39:26.279631	2018-01-02 00:00:00.000000	0	7	0	0	0	0	0	0	1	1	13.148062482162722	122.8384047009708	4	4.548139806280192
1165	0x4c2b1af9b6a8804a2f76084ab9f6	39	0	stay at home	476.0	2018-01-01 00:00:00.000000	2018-01-01 07:56:00.000000	0	33	0	0	0	0	0	0	1	0	43.00945865602414	341.20837200445817	4	8.681186500961
1166	0x4c2b1af9b6a8804a2f76084ab9f6	3940	1	by foot	21.091304867746963	2018-01-01 07:56:00.000000	2018-01-01 08:17:05.478292	0	33	0	0	0	0	0	0	1	0	4.08631005098617	1.4364268511581324	0	2.5506486695823094
1167	0x4c2b1af9b6a8804a2f76084ab9f6	40	2	residence	494.36545941403904	2018-01-01 08:17:05.478292	2018-01-01 16:31:27.405857	0	33	0	0	0	0	0	0	1	0	16.90465812680253	139.28465135156668	4	3.7470016544597615
1168	0x4c2b1af9b6a8804a2f76084ab9f6	4030	3	by foot	23.979368288088107	2018-01-01 16:31:27.405857	2018-01-01 16:55:26.167954	0	33	0	0	0	0	0	0	1	0	2.874680894544345	1.1488838646834902	0	2.5490345290560006
1169	0x4c2b1af9b6a8804a2f76084ab9f6	30	4	free time	227.18713328555535	2018-01-01 16:55:26.167954	2018-01-01 20:42:37.395951	0	33	0	0	0	0	0	0	1	0	82.18676352292445	311.1962533131843	4	7.53027067552004
1170	0x4c2b1af9b6a8804a2f76084ab9f6	3039	5	by foot	23.622577811575308	2018-01-01 20:42:37.395951	2018-01-01 21:06:14.750620	0	33	0	0	0	0	0	0	1	0	0.8961875274355747	0.3528376600101691	0	2.544580156137391
1171	0x4c2b1af9b6a8804a2f76084ab9f6	39	6	stay at home	173.75415633299508	2018-01-01 21:06:14.750620	2018-01-02 00:00:00.000000	0	33	0	0	0	0	0	0	1	0	3.4211702235205004	9.907375764322813	1	2.5994527405682466
1172	0xbe56332571732b018f6ecce2505a	40	0	stay at home	483.0	2018-01-01 00:00:00.000000	2018-01-01 08:03:00.000000	0	15	0	0	1	0	0	0	0	0	27.841112269197765	224.12095376704204	4	5.044704631487707
1173	0xbe56332571732b018f6ecce2505a	4039	1	private car	17.911186935946365	2018-01-01 08:03:00.000000	2018-01-01 08:20:54.671216	0	15	0	0	1	0	0	0	0	0	20.96995078767189	6.259945143259783	1	2.478138773124279
1174	0xbe56332571732b018f6ecce2505a	39	2	school	370.98608278864214	2018-01-01 08:20:54.671216	2018-01-01 14:31:53.836183	0	15	0	0	1	0	0	0	0	0	39.70655368962561	245.50964690585184	4	5.5223327210949495
1175	0xbe56332571732b018f6ecce2505a	3940	3	private car	20.911186935946365	2018-01-01 14:31:53.836183	2018-01-01 14:52:48.507399	0	15	0	0	1	0	0	0	0	0	19.308341567586968	6.729338999048579	1	2.480856012424047
1176	0xbe56332571732b018f6ecce2505a	40	4	stay at home	547.191543339465	2018-01-01 14:52:48.507399	2018-01-01 23:59:59.999999	0	15	0	0	1	0	0	0	0	0	13.148062482162722	119.90847669230561	4	3.414696447956213
1177	0x1310095b305bfa630a372ac2b1068	39	0	stay at home	483.0	2018-01-01 00:00:00.000000	2018-01-01 08:03:00.000000	0	41	0	0	0	0	0	1	0	0	43.00945865602414	346.2261421809943	4	8.29432391843807
1178	0x1310095b305bfa630a372ac2b1068	3939	1	by foot	26.864879817874147	2018-01-01 08:03:00.000000	2018-01-01 08:29:51.892789	0	41	0	0	0	0	0	1	0	0	6.10172716516024	2.732036116224796	0	1.9579557744317786
1179	0x1310095b305bfa630a372ac2b1068	39	2	industry	483.09867004845944	2018-01-01 08:29:51.892789	2018-01-01 16:32:57.812992	0	41	0	0	0	0	0	1	0	0	39.70655368962561	319.70305466109807	4	7.236038051262417
1180	0x1310095b305bfa630a372ac2b1068	3940	3	by foot	31.1201317182868	2018-01-01 16:32:57.812992	2018-01-01 17:04:05.020895	0	41	0	0	0	0	0	1	0	0	3.5033716266287827	1.8170897746466068	0	1.9527897684209095
1181	0x1310095b305bfa630a372ac2b1068	40	4	gym	248.93402532117895	2018-01-01 17:04:05.020895	2018-01-01 21:13:01.062414	0	41	0	0	0	0	0	1	0	0	12.515852937719977	51.927027535242274	4	2.2811892302529744
1182	0x1310095b305bfa630a372ac2b1068	4039	5	by foot	18.288293242442204	2018-01-01 21:13:01.062414	2018-01-01 21:31:18.360009	0	41	0	0	0	0	0	1	0	0	0.3047847114645904	0.09289986965129275	0	1.9431301755915142
1183	0x1310095b305bfa630a372ac2b1068	39	6	stay at home	148.69399985175846	2018-01-01 21:31:18.360009	2018-01-02 00:00:00.000000	0	41	0	0	0	0	0	1	0	0	3.4211702235205004	8.478458078483296	1	1.9910479971712092
1184	0x1d6dabcd7cc68f949f7714089eebf	40	0	stay at home	489.0	2018-01-01 00:00:00.000000	2018-01-01 08:09:00.000000	1	29	0	0	0	0	0	0	1	0	27.841112269197765	226.9050649939618	4	5.203512031140686
1185	0x1d6dabcd7cc68f949f7714089eebf	4031	1	by foot	16.702234218595205	2018-01-01 08:09:00.000000	2018-01-01 08:25:42.134053	1	29	0	0	0	0	0	0	1	0	3.540052900126532	0.9854465447355093	0	2.548118285363395
1186	0x1d6dabcd7cc68f949f7714089eebf	31	2	services	466.1761111204907	2018-01-01 08:25:42.134053	2018-01-01 16:11:52.700720	1	29	0	0	0	0	0	0	1	0	31.257964414982627	242.86193820865475	4	5.5598813187836456
1187	0x1d6dabcd7cc68f949f7714089eebf	3140	3	by foot	21.702234218595205	2018-01-01 16:11:52.700720	2018-01-01 16:33:34.834773	1	29	0	0	0	0	0	0	1	0	2.643589958923893	0.95619680777488	0	2.5479544021649296
1188	0x1d6dabcd7cc68f949f7714089eebf	40	4	stay at home	95.97334229623556	2018-01-01 16:33:34.834773	2018-01-01 18:09:33.235311	1	29	0	0	0	0	0	0	1	0	12.955597037884903	20.723199152817056	3	2.6654253477575187
1189	0x1d6dabcd7cc68f949f7714089eebf	4039	5	by foot	19.650733318299935	2018-01-01 18:09:33.235311	2018-01-01 18:29:12.279310	1	29	0	0	0	0	0	0	1	0	3.7156696407994043	1.2169272201708734	0	2.549416246970696
1190	0x1d6dabcd7cc68f949f7714089eebf	39	6	gym	249.10283319834792	2018-01-01 18:29:12.279310	2018-01-01 22:38:18.449302	1	29	0	0	0	0	0	0	1	0	35.87458259502041	148.9410027371287	4	3.8730926977987497
1191	0x1d6dabcd7cc68f949f7714089eebf	3940	7	by foot	26.650733318299935	2018-01-01 22:38:18.449302	2018-01-01 23:04:57.493301	1	29	0	0	0	0	0	0	1	0	0.27739452384597074	0.12321279131626264	0	2.5432991519010555
1192	0x1d6dabcd7cc68f949f7714089eebf	40	8	stay at home	55.04177831113543	2018-01-01 23:04:57.493301	2018-01-02 00:00:00.000000	1	29	0	0	0	0	0	0	1	0	1.390186081247524	1.2753052349208722	0	2.549743865444744
1193	0x1433e23d05f50ceef63fa38ad4673	31	0	stay at home	488.0	2018-01-01 00:00:00.000000	2018-01-01 08:08:00.000000	0	31	0	0	0	0	0	0	0	0	33.09554835970861	269.17712665896335	4	4.626204726981452
1194	0x1433e23d05f50ceef63fa38ad4673	3139	1	by foot	27.561898754199188	2018-01-01 08:08:00.000000	2018-01-01 08:35:33.713925	0	31	0	0	0	0	0	0	0	0	5.452577567749579	2.504723181195526	0	0.9566697020767051
1195	0x1433e23d05f50ceef63fa38ad4673	39	2	services	478.8689847669671	2018-01-01 08:35:33.713925	2018-01-01 16:34:25.853011	0	31	0	0	0	0	0	0	0	0	39.70655368962561	316.90395089910146	4	6.133725718934483
1196	0x1433e23d05f50ceef63fa38ad4673	3931	3	by foot	32.56189875419919	2018-01-01 16:34:25.853011	2018-01-01 17:06:59.566936	0	31	0	0	0	0	0	0	0	0	4.487986997736966	2.435622970507892	0	0.9562790949198332
1197	0x1433e23d05f50ceef63fa38ad4673	31	4	stay at home	131.017428574597	2018-01-01 17:06:59.566936	2018-01-01 19:18:00.612650	0	31	0	0	0	0	0	0	0	0	30.177676154845706	65.89669216941361	4	1.3914542882189773
1198	0x1433e23d05f50ceef63fa38ad4673	3130	5	by foot	29.54641145687262	2018-01-01 19:18:00.612650	2018-01-01 19:47:33.397337	0	31	0	0	0	0	0	0	0	0	4.378179128888988	2.155991366234103	0	0.9547000314598412
1199	0x1433e23d05f50ceef63fa38ad4673	30	6	free time	233.8403547640905	2018-01-01 19:47:33.397337	2018-01-01 23:41:23.818623	0	31	0	0	0	0	0	0	0	0	95.04080834893142	370.40627235633434	4	8.414875812204734
1200	0x1433e23d05f50ceef63fa38ad4673	3031	7	by foot	24.54641145687262	2018-01-01 23:41:23.818623	2018-01-02 00:05:56.603310	0	31	0	0	0	0	0	0	0	0	0.4299750542835564	0.17590574331058859	0	0.9435929554781932
1201	0x1433e23d05f50ceef63fa38ad4673	31	8	stay at home	-5.943388527798106	2018-01-02 00:05:56.603310	2018-01-01 23:59:59.999998	0	31	0	0	0	0	0	0	0	0	33.09554835970861	-3.278328374037993	0	0.9245252460955332
1202	0x13813e463a84b4658f95b1694794c	31	0	stay at home	488.0	2018-01-01 00:00:00.000000	2018-01-01 08:08:00.000000	0	7	0	0	0	0	0	0	0	0	33.09554835970861	269.17712665896335	4	4.626204726981452
1203	0x13813e463a84b4658f95b1694794c	3139	1	by foot	21.491019001218024	2018-01-01 08:08:00.000000	2018-01-01 08:29:29.461140	0	7	0	0	0	0	0	0	0	0	5.452577567749579	1.953024135235356	0	0.9535555206612657
1204	0x13813e463a84b4658f95b1694794c	39	2	school	370.05789597895784	2018-01-01 08:29:29.461140	2018-01-01 14:39:32.934899	0	7	0	0	0	0	0	0	0	0	39.70655368962561	244.8953952493063	4	4.007757211294358
1205	0x13813e463a84b4658f95b1694794c	3931	3	by foot	22.491019001218024	2018-01-01 14:39:32.934899	2018-01-01 15:02:02.396039	0	7	0	0	0	0	0	0	0	0	4.388141530249642	1.6448962422813105	0	0.9518206419932472
1206	0x13813e463a84b4658f95b1694794c	31	4	stay at home	537.9600660186062	2018-01-01 15:02:02.396039	2018-01-02 00:00:00.000000	0	7	0	0	0	0	0	0	0	0	26.377185062451243	236.49787029302107	4	3.813709789492696
1207	0x18b92ec572a84dd75660161595129	40	0	stay at home	473.0	2018-01-01 00:00:00.000000	2018-01-01 07:53:00.000000	1	41	0	0	0	0	0	0	0	0	27.841112269197765	219.4807683888424	4	3.448817232756065
1208	0x18b92ec572a84dd75660161595129	4039	1	private car	21.466511017463034	2018-01-01 07:53:00.000000	2018-01-01 08:14:27.990661	1	41	0	0	0	0	0	0	0	0	20.454900598079345	7.318255817496358	1	0.9842758280821948
1209	0x18b92ec572a84dd75660161595129	39	2	services	483.88989508591965	2018-01-01 08:14:27.990661	2018-01-01 16:18:21.384366	1	41	0	0	0	0	0	0	0	0	39.70655368962561	320.22666831827286	4	6.255365714533249
1210	0x18b92ec572a84dd75660161595129	3939	3	private car	10.944691131363284	2018-01-01 16:18:21.384366	2018-01-01 16:29:18.065834	1	41	0	0	0	0	0	0	0	0	25.29696502911282	4.61445781340897	0	0.9686726425808512
1211	0x18b92ec572a84dd75660161595129	39	4	shopping	256.9007069755473	2018-01-01 16:29:18.065834	2018-01-01 20:46:12.108253	1	41	0	0	0	0	0	0	0	0	2.2524694888936074	9.64435006896029	1	0.9979003163337768
1212	0x18b92ec572a84dd75660161595129	3940	5	private car	29.024672695911683	2018-01-01 20:46:12.108253	2018-01-01 21:15:13.588615	1	41	0	0	0	0	0	0	0	0	3.311305501829723	1.6018259731129882	0	0.9515783913643424
1213	0x18b92ec572a84dd75660161595129	40	6	stay at home	164.77352309379512	2018-01-01 21:15:13.588615	2018-01-02 00:00:00.000001	1	41	0	0	0	0	0	0	0	0	1.1049698230747993	3.034496177672702	0	0.959669689091802
1214	0x4c0a6f840c32c50db0fe7dfe12bf	30	0	stay at home	487.0	2018-01-01 00:00:00.000000	2018-01-01 08:07:00.000000	1	5	0	0	0	0	0	0	0	0	36.33618478268205	294.92869981943596	4	5.386676640132471
1215	0x4c0a6f840c32c50db0fe7dfe12bf	3039	1	by foot	18.711695946591796	2018-01-01 08:07:00.000000	2018-01-01 08:25:42.701757	1	5	0	0	0	0	0	0	0	0	5.668719219760031	1.7678558407791798	0	0.9525125730832545
1216	0x4c0a6f840c32c50db0fe7dfe12bf	39	2	school	349.2930332955391	2018-01-01 08:25:42.701757	2018-01-01 14:15:00.283755	1	5	0	0	0	0	0	0	0	0	39.70655368962561	231.15370966602512	4	3.6951399312872937
1217	0x4c0a6f840c32c50db0fe7dfe12bf	3930	3	by foot	16.711695946591796	2018-01-01 14:15:00.283755	2018-01-01 14:31:42.985512	1	5	0	0	0	0	0	0	0	0	5.046949598383689	1.4057181190993633	0	0.9504761533353667
1218	0x4c0a6f840c32c50db0fe7dfe12bf	30	4	stay at home	568.2835748112773	2018-01-01 14:31:42.985512	2018-01-02 00:00:00.000001	1	5	0	0	0	0	0	0	0	0	30.815292686585373	291.8637447798091	4	5.289981409800739
1219	0x1724fdc4747ecd1b3009cf9023ee0	31	0	stay at home	483.0	2018-01-01 00:00:00.000000	2018-01-01 08:03:00.000000	1	11	0	0	0	0	0	0	1	0	33.09554835970861	266.4191642956543	4	6.151410846200914
1220	0x1724fdc4747ecd1b3009cf9023ee0	3139	1	by foot	21.99020421789357	2018-01-01 08:03:00.000000	2018-01-01 08:24:59.412253	1	11	0	0	0	0	0	0	1	0	5.452577567749579	1.9983882371453108	0	2.5538112049262587
1221	0x1724fdc4747ecd1b3009cf9023ee0	39	2	school	366.8264991549141	2018-01-01 08:24:59.412253	2018-01-01 14:31:49.002202	1	11	0	0	0	0	0	0	1	0	39.70655368962561	242.7569347245333	4	5.557424695225739
1222	0x1724fdc4747ecd1b3009cf9023ee0	3931	3	by foot	23.99020421789357	2018-01-01 14:31:49.002202	2018-01-01 14:55:48.414455	1	11	0	0	0	0	0	0	1	0	4.58243833092934	1.832227189581637	0	2.5528750108285925
1223	0x1724fdc4747ecd1b3009cf9023ee0	31	4	stay at home	544.1930924092987	2018-01-01 14:55:48.414455	2018-01-02 00:00:00.000000	1	11	0	0	0	0	0	0	1	0	23.917167647383298	216.92595706168584	4	4.997134921518953
1224	0x1bbd8a66b8643b60b480b2964b36f	40	0	stay at home	480.0	2018-01-01 00:00:00.000000	2018-01-01 08:00:00.000000	1	51	0	0	0	0	0	0	1	0	27.841112269197765	222.72889815358212	4	5.115661806124814
1225	0x1bbd8a66b8643b60b480b2964b36f	4039	1	private car	27.022797015385947	2018-01-01 08:00:00.000000	2018-01-01 08:27:01.367821	1	51	0	0	0	0	0	0	1	0	20.96995078767189	9.444445392631502	1	2.5967220564966036
1226	0x1bbd8a66b8643b60b480b2964b36f	39	2	services	478.21574728692315	2018-01-01 08:27:01.367821	2018-01-01 16:25:14.312658	1	51	0	0	0	0	0	0	1	0	39.70655368962561	316.4716540812108	4	7.718074822932168
1227	0x1bbd8a66b8643b60b480b2964b36f	3940	3	private car	14.769772730442899	2018-01-01 16:25:14.312658	2018-01-01 16:40:00.499022	1	51	0	0	0	0	0	0	1	0	17.015537695865927	4.188593744237062	0	2.5662376978885844
1228	0x1bbd8a66b8643b60b480b2964b36f	40	4	gym	235.0425446396759	2018-01-01 16:40:00.499022	2018-01-01 20:35:03.051700	1	51	0	0	0	0	0	0	1	0	11.354343471404746	44.47922970386438	4	2.8260188928494836
1229	0x1bbd8a66b8643b60b480b2964b36f	4040	5	private car	29.623232168353894	2018-01-01 20:35:03.051700	2018-01-01 21:04:40.445630	1	51	0	0	0	0	0	0	1	0	2.0148094534275867	0.9947528035646602	0	2.54817043329336
1230	0x1bbd8a66b8643b60b480b2964b36f	40	6	stay at home	175.32590615921822	2018-01-01 21:04:40.445630	2018-01-02 00:00:00.000000	1	51	0	0	0	0	0	0	1	0	1.1049698230747993	3.22883059181967	0	2.5607725186440944
1231	0x1a38916eda08f00150b1da2ae1c63	39	0	stay at home	481.0	2018-01-01 00:00:00.000000	2018-01-01 08:01:00.000000	1	19	0	0	0	0	0	0	0	0	43.00945865602414	344.79249355912685	4	7.232781198313248
1232	0x1a38916eda08f00150b1da2ae1c63	3940	1	private car	22.338381080109578	2018-01-01 08:01:00.000000	2018-01-01 08:23:20.302865	1	19	0	0	0	0	0	0	0	0	20.96995078767189	7.807245865435978	1	0.9871244316423323
1233	0x1a38916eda08f00150b1da2ae1c63	40	2	university	364.93173001175626	2018-01-01 08:23:20.302865	2018-01-01 14:28:16.206666	1	19	0	0	0	0	0	0	0	0	1.014747832761734	6.171894702256999	1	0.977629903535576
1234	0x1a38916eda08f00150b1da2ae1c63	4040	3	private car	15.658216822540645	2018-01-01 14:28:16.206666	2018-01-01 14:43:55.699675	1	19	0	0	0	0	0	0	0	0	8.86386234752543	2.3132046420451218	0	0.9555874845552824
1235	0x1a38916eda08f00150b1da2ae1c63	40	4	library	247.62544673923475	2018-01-01 14:43:55.699675	2018-01-01 18:51:33.226479	1	19	0	0	0	0	0	0	0	0	0.789248017245415	3.2572982143075193	0	0.9609341761169371
1236	0x1a38916eda08f00150b1da2ae1c63	4039	5	private car	26.138785234573042	2018-01-01 18:51:33.226479	2018-01-01 19:17:41.553593	1	19	0	0	0	0	0	0	0	0	19.005686335853223	8.279759222808782	1	0.9898848824251748
1237	0x1a38916eda08f00150b1da2ae1c63	39	6	stay at home	282.3074401117856	2018-01-01 19:17:41.553593	2018-01-02 00:00:00.000000	1	19	0	0	0	0	0	0	0	0	42.66557461824694	200.74681918959448	4	3.087351801878483
1238	0x1bda9d422feb3959fc1d16335d13b	39	0	stay at home	472.0	2018-01-01 00:00:00.000000	2018-01-01 07:52:00.000000	1	16	0	0	0	0	0	0	0	0	43.00945865602414	338.3410747607232	4	6.962201639473389
1239	0x1bda9d422feb3959fc1d16335d13b	3939	1	by foot	25.13852341210574	2018-01-01 07:52:00.000000	2018-01-01 08:17:08.311405	1	16	0	0	0	0	0	0	0	0	5.98156709861805	2.5061294091615207	0	0.9566776528072671
1240	0x1bda9d422feb3959fc1d16335d13b	39	2	school	366.8134026301719	2018-01-01 08:17:08.311405	2018-01-01 14:23:57.115563	1	16	0	0	0	0	0	0	0	0	39.70655368962561	242.7482677601529	4	3.9572219941612046
1241	0x1bda9d422feb3959fc1d16335d13b	3939	3	by foot	17.13852341210574	2018-01-01 14:23:57.115563	2018-01-01 14:41:05.426968	1	16	0	0	0	0	0	0	0	0	5.943771276071335	1.697791052852503	0	0.9521182355677448
1242	0x1bda9d422feb3959fc1d16335d13b	39	4	stay at home	558.9095505456166	2018-01-01 14:41:05.426968	2018-01-02 00:00:00.000001	1	16	0	0	0	0	0	0	0	0	44.13335083501195	411.1091879878091	4	10.703334206453922
1243	0x1d4d308fae3315c9f98721c10d196	30	0	stay at home	478.0	2018-01-01 00:00:00.000000	2018-01-01 07:58:00.000000	1	25	0	0	0	0	0	0	0	0	36.33618478268205	289.47827210203366	4	5.215925742937629
1244	0x1d4d308fae3315c9f98721c10d196	3030	1	private car	19.792533227543043	2018-01-01 07:58:00.000000	2018-01-01 08:17:47.551994	1	25	0	0	0	0	0	0	0	0	25.36490822733948	8.36726314838661	1	0.990396932001838
1245	0x1d4d308fae3315c9f98721c10d196	30	2	industry	475.9756526435784	2018-01-01 08:17:47.551994	2018-01-01 16:13:46.091153	1	25	0	0	0	0	0	0	0	0	34.0710171385198	270.2829103122918	4	4.656536818933063
1246	0x1d4d308fae3315c9f98721c10d196	3039	3	private car	26.33878544732223	2018-01-01 16:13:46.091153	2018-01-01 16:40:06.418280	1	25	0	0	0	0	0	0	0	0	22.67125855393744	9.952223581215451	1	0.999717681224431
1247	0x1d4d308fae3315c9f98721c10d196	39	4	free time	235.40884854903575	2018-01-01 16:40:06.418280	2018-01-01 20:35:30.949193	1	25	0	0	0	0	0	0	0	0	103.71755661936255	406.93384296805937	4	10.44244773074047
1248	0x1d4d308fae3315c9f98721c10d196	3930	5	private car	22.222598559274452	2018-01-01 20:35:30.949193	2018-01-01 20:57:44.305107	1	25	0	0	0	0	0	0	0	0	7.036683058459733	2.6062230466166367	0	0.9572437461436736
1249	0x1d4d308fae3315c9f98721c10d196	30	6	stay at home	182.26158157324608	2018-01-01 20:57:44.305107	2018-01-02 00:00:00.000001	1	25	0	0	0	0	0	0	0	0	10.626852031263198	32.28111430604822	4	1.14074480358002
1250	0x187fd65759f8ad25c50f687da2d8d	32	0	stay at home	480.0	2018-01-01 00:00:00.000000	2018-01-01 08:00:00.000000	0	37	0	0	0	0	0	0	1	0	29.110178519346814	232.8814281547745	4	5.333063612587649
1251	0x187fd65759f8ad25c50f687da2d8d	3231	1	by foot	27.043510007623194	2018-01-01 08:00:00.000000	2018-01-01 08:27:02.610600	0	37	0	0	0	0	0	0	1	0	4.3387535576282925	1.9555854209388577	0	2.553569954929717
1252	0x187fd65759f8ad25c50f687da2d8d	31	2	services	473.9598705098178	2018-01-01 08:27:02.610600	2018-01-01 16:21:00.202831	0	37	0	0	0	0	0	0	1	0	31.257964414982627	246.91701277542762	4	5.655928125128401
1253	0x187fd65759f8ad25c50f687da2d8d	3139	3	by foot	26.793768227239347	2018-01-01 16:21:00.202831	2018-01-01 16:47:47.828925	0	37	0	0	0	0	0	0	1	0	4.297984688739197	1.919320093238358	0	2.553365600006015
1254	0x187fd65759f8ad25c50f687da2d8d	39	4	running	242.06338523729454	2018-01-01 16:47:47.828925	2018-01-01 20:49:51.632039	0	37	0	0	0	0	0	0	1	0	5.053617443030529	20.388262432570173	3	2.66331844979904
1255	0x187fd65759f8ad25c50f687da2d8d	3932	5	by foot	33.041003490725586	2018-01-01 20:49:51.632039	2018-01-01 21:22:54.092248	0	37	0	0	0	0	0	0	1	0	0.8279545493701674	0.45594081926503055	0	2.54515590169364
1256	0x187fd65759f8ad25c50f687da2d8d	32	6	stay at home	157.0984625272995	2018-01-01 21:22:54.092248	2018-01-02 00:00:00.000000	0	37	0	0	0	0	0	0	1	0	1.9141754440948715	5.011900321246917	1	2.5709506177390518
1257	0x14a190fd77a236de3fbd7a7a4d73d	31	0	stay at home	489.0	2018-01-01 00:00:00.000000	2018-01-01 08:09:00.000000	0	15	0	0	0	0	0	0	0	0	33.09554835970861	269.72871913162516	4	4.64131035315946
1258	0x14a190fd77a236de3fbd7a7a4d73d	3139	1	private car	24.046086787891106	2018-01-01 08:09:00.000000	2018-01-01 08:33:02.765207	0	15	0	0	0	0	0	0	0	0	27.29404542484932	10.938583084642815	2	1.0055624392651554
1259	0x14a190fd77a236de3fbd7a7a4d73d	39	2	school	359.34575224300966	2018-01-01 08:33:02.765207	2018-01-01 14:32:23.510342	0	15	0	0	0	0	0	0	0	0	39.70655368962561	237.80635674293273	4	3.843316125761086
1260	0x14a190fd77a236de3fbd7a7a4d73d	3931	3	private car	24.046086787891106	2018-01-01 14:32:23.510342	2018-01-01 14:56:26.275549	0	15	0	0	0	0	0	0	0	0	22.93837701653772	9.192970075217213	1	0.995241809371278
1261	0x14a190fd77a236de3fbd7a7a4d73d	31	4	stay at home	543.5620741812081	2018-01-01 14:56:26.275549	2018-01-02 00:00:00.000000	0	15	0	0	0	0	0	0	0	0	23.917167647383298	216.67442091585585	4	3.39208856520111
1262	0x18cc8fb7d9d0f1b2fa9cf8fbe2529	30	0	stay at home	482.0	2018-01-01 00:00:00.000000	2018-01-01 08:02:00.000000	0	33	0	0	1	0	1	0	0	0	36.33618478268205	291.9006844208791	4	33.03233640905795
1263	0x18cc8fb7d9d0f1b2fa9cf8fbe2529	3031	1	private car	13.38817901976657	2018-01-01 08:02:00.000000	2018-01-01 08:15:23.290741	0	33	0	0	1	0	1	0	0	0	25.1265313667317	5.6066416680597335	1	28.715569437726355
1264	0x18cc8fb7d9d0f1b2fa9cf8fbe2529	31	2	services	488.11102370160705	2018-01-01 08:15:23.290741	2018-01-01 16:23:29.952163	0	33	0	0	1	0	1	0	0	0	31.257964414982627	254.28928349042621	4	31.97775172277847
1265	0x18cc8fb7d9d0f1b2fa9cf8fbe2529	3130	3	private car	12.38817901976657	2018-01-01 16:23:29.952163	2018-01-01 16:35:53.242904	0	33	0	0	1	0	1	0	0	0	18.888776881027688	3.899959157776651	0	28.705790865252048
1266	0x18cc8fb7d9d0f1b2fa9cf8fbe2529	30	4	stay at home	444.1126182588598	2018-01-01 16:35:53.242904	2018-01-02 00:00:00.000000	0	33	0	0	1	0	1	0	0	0	29.73423558349706	220.0891536152106	4	31.20243997056798
1267	0x440ae8272699596975803066d605	31	0	stay at home	480.0	2018-01-01 00:00:00.000000	2018-01-01 08:00:00.000000	0	71	0	0	1	0	0	0	0	0	33.09554835970861	264.76438687766887	4	6.007116204300499
1268	0x440ae8272699596975803066d605	3130	1	private car	28.062440307412185	2018-01-01 08:00:00.000000	2018-01-01 08:28:03.746418	0	71	0	0	1	0	0	0	0	0	25.1265313667317	11.751863110187138	2	2.5104072940302307
1269	0x440ae8272699596975803066d605	30	2	industry	483.4785042099867	2018-01-01 08:28:03.746418	2018-01-01 16:31:32.456671	0	71	0	0	1	0	0	0	0	0	34.0710171385198	274.5434067174062	4	6.2752748557985125
1270	0x440ae8272699596975803066d605	3031	3	private car	38.06244030741219	2018-01-01 16:31:32.456671	2018-01-01 17:09:36.203089	0	71	0	0	1	0	0	0	0	0	20.007623288679962	12.69231611864285	2	2.516038851673389
1271	0x440ae8272699596975803066d605	31	4	stay at home	120.22162740206957	2018-01-01 17:09:36.203089	2018-01-01 19:09:49.500733	0	71	0	0	1	0	0	0	0	0	30.177676154845706	60.466822309136326	4	2.8475106399639656
1272	0x440ae8272699596975803066d605	3139	5	private car	22.797640405223667	2018-01-01 19:09:49.500733	2018-01-01 19:32:37.359157	0	71	0	0	1	0	0	0	0	0	24.707225695019943	9.387774113429451	1	2.496388283007196
1273	0x440ae8272699596975803066d605	39	6	gym	245.95590116734257	2018-01-01 19:32:37.359157	2018-01-01 23:38:34.713227	0	71	0	0	1	0	0	0	0	0	37.39230135082316	153.28095292437587	4	3.832149633603951
1274	0x440ae8272699596975803066d605	3931	7	private car	20.797640405223667	2018-01-01 23:38:34.713227	2018-01-01 23:59:22.571651	0	71	0	0	1	0	0	0	0	0	1.8487602404744603	0.6408308446143777	0	2.4461892380550334
1275	0x440ae8272699596975803066d605	31	8	stay at home	0.62380579532919	2018-01-01 23:59:22.571651	2018-01-01 23:59:59.999999	0	71	0	0	1	0	0	0	0	0	2.859645738359695	0.02973105973628664	0	2.4427781447192833
1276	0x1bfe5a42d9dafe5f8af1231f54cad	31	0	stay at home	480.0	2018-01-01 00:00:00.000000	2018-01-01 08:00:00.000000	1	3	0	0	0	0	0	0	0	0	33.09554835970861	264.76438687766887	4	4.507116204300499
1277	0x1bfe5a42d9dafe5f8af1231f54cad	3139	1	private car	22.40833297388385	2018-01-01 08:00:00.000000	2018-01-01 08:22:24.499978	1	3	0	0	0	0	0	0	0	0	27.29404542484932	10.193567634738912	2	1.001144639321422
1278	0x1bfe5a42d9dafe5f8af1231f54cad	39	2	school	375.9006640262805	2018-01-01 08:22:24.499978	2018-01-01 14:38:18.539820	1	3	0	0	0	0	0	0	0	0	39.70655368962561	248.7619983020904	4	4.1003954077113915
1279	0x1bfe5a42d9dafe5f8af1231f54cad	3931	3	private car	22.40833297388385	2018-01-01 14:38:18.539820	2018-01-01 15:00:43.039798	1	3	0	0	0	0	0	0	0	0	21.96578274570678	8.203609563296503	1	0.9894394904209901
1280	0x1bfe5a42d9dafe5f8af1231f54cad	31	4	stay at home	539.2826700259519	2018-01-01 15:00:43.039798	2018-01-02 00:00:00.000000	1	3	0	0	0	0	0	0	0	0	26.377185062451243	237.079313137456	4	3.8268374868294575
1281	0x1a5d0a021cbbc051c7864a9285f55	40	0	stay at home	472.0	2018-01-01 00:00:00.000000	2018-01-01 07:52:00.000000	0	25	1	0	0	0	0	0	0	0	27.841112269197765	219.0167498510224	4	4.4393723268763345
1282	0x1a5d0a021cbbc051c7864a9285f55	4039	1	by foot	20.229100656444757	2018-01-01 07:52:00.000000	2018-01-01 08:12:13.746039	0	25	1	0	0	0	0	0	0	0	4.08631005098617	1.377706288914019	0	1.9503188151116704
1283	0x1a5d0a021cbbc051c7864a9285f55	39	2	services	489.90297396320966	2018-01-01 08:12:13.746039	2018-01-01 16:22:07.924477	0	25	1	0	0	0	0	0	0	0	39.70655368962561	324.2059789729573	4	7.404221201795123
1284	0x1a5d0a021cbbc051c7864a9285f55	3930	3	by foot	22.500203160201572	2018-01-01 16:22:07.924477	2018-01-01 16:44:37.936667	0	25	1	0	0	0	0	0	0	0	4.529075624359649	1.698418694600148	0	1.9521217673261912
1285	0x1a5d0a021cbbc051c7864a9285f55	30	4	free time	251.92865198573375	2018-01-01 16:44:37.936667	2018-01-01 20:56:33.655786	0	25	1	0	0	0	0	0	0	0	82.18676352292445	345.08667575667715	4	8.245367171046457
1286	0x1a5d0a021cbbc051c7864a9285f55	3040	5	by foot	19.19913743764269	2018-01-01 20:56:33.655786	2018-01-01 21:15:45.604032	0	25	1	0	0	0	0	0	0	0	0.6371843214191664	0.2038898226672945	0	1.9437490253623833
1287	0x1a5d0a021cbbc051c7864a9285f55	40	6	stay at home	164.23993279676756	2018-01-01 21:15:45.604032	2018-01-02 00:00:00.000000	0	25	1	0	0	0	0	0	0	0	1.1049698230747993	3.024669491404353	0	1.9596139572059825
1288	0x1e6417bc460e3073d36a32571d3a8	40	0	stay at home	487.0	2018-01-01 00:00:00.000000	2018-01-01 08:07:00.000000	0	13	0	0	1	0	0	0	0	0	27.841112269197765	225.97702791832188	4	5.083801953218495
1289	0x1e6417bc460e3073d36a32571d3a8	4030	1	private car	27.89685430512081	2018-01-01 08:07:00.000000	2018-01-01 08:34:53.811258	0	13	0	0	1	0	0	0	0	0	18.802436729554277	8.742147300427131	1	2.4925936537074387
1290	0x1e6417bc460e3073d36a32571d3a8	30	2	school	358.6149080718574	2018-01-01 08:34:53.811258	2018-01-01 14:33:30.705742	0	13	0	0	1	0	0	0	0	0	34.0710171385198	203.63957798408262	4	4.640587567699503
1291	0x1e6417bc460e3073d36a32571d3a8	3040	3	private car	27.89685430512081	2018-01-01 14:33:30.705742	2018-01-01 15:01:24.517000	0	13	0	0	1	0	0	0	0	0	14.602613773145073	6.78944981505631	1	2.4812045282531447
1292	0x1e6417bc460e3073d36a32571d3a8	40	4	stay at home	538.5913833179011	2018-01-01 15:01:24.517000	2018-01-01 23:59:59.999999	0	13	0	0	1	0	0	0	0	0	12.884949031649851	115.66204204894905	4	3.367242359703379
1293	0x16acac29b796e1975c59c441c9122	31	0	stay at home	487.0	2018-01-01 00:00:00.000000	2018-01-01 08:07:00.000000	0	56	0	1	0	0	0	0	0	0	33.09554835970861	268.62553418630154	4	6.785448263631368
1294	0x16acac29b796e1975c59c441c9122	3140	1	private car	21.049419843648664	2018-01-01 08:07:00.000000	2018-01-01 08:28:02.965191	0	56	0	1	0	0	0	0	0	0	17.72049337434767	6.216768414553974	1	3.152189208927096
1295	0x16acac29b796e1975c59c441c9122	40	2	residence	501.0774227998779	2018-01-01 08:28:02.965191	2018-01-01 16:49:07.610559	0	56	0	1	0	0	0	0	0	0	16.90465812680253	141.1757087915204	4	4.3454314538216146
1296	0x16acac29b796e1975c59c441c9122	4031	3	private car	25.049419843648664	2018-01-01 16:49:07.610559	2018-01-01 17:14:10.575750	0	56	0	1	0	0	0	0	0	0	14.109548001830381	5.890599861699388	1	3.1503059904640316
1297	0x16acac29b796e1975c59c441c9122	31	4	stay at home	121.78052696688489	2018-01-01 17:14:10.575750	2018-01-01 19:15:57.407368	0	56	0	1	0	0	0	0	0	0	30.177676154845706	61.25088841288511	4	3.528069265606606
1298	0x16acac29b796e1975c59c441c9122	3130	5	private car	20.203254082973913	2018-01-01 19:15:57.407368	2018-01-01 19:36:09.602613	0	56	0	1	0	0	0	0	0	0	21.91591381089573	7.379546253034726	1	3.1589324234251137
1299	0x16acac29b796e1975c59c441c9122	30	6	gym	256.7265932059502	2018-01-01 19:36:09.602613	2018-01-01 23:52:53.198205	0	56	0	1	0	0	0	0	0	0	30.13489045210021	128.9404627067034	4	4.193978084484295
1300	0x16acac29b796e1975c59c441c9122	3031	7	private car	20.203254082973913	2018-01-01 23:52:53.198205	2018-01-02 00:13:05.393450	0	56	0	1	0	0	0	0	0	0	2.1523322717279734	0.7247352626117449	0	3.1209585460973517
1301	0x16acac29b796e1975c59c441c9122	31	8	stay at home	-13.089890825958264	2018-01-02 00:13:05.393450	2018-01-02 00:00:00.000000	0	56	0	1	0	0	0	0	0	0	33.09554835970861	-7.220285247563463	0	3.077535569017649
1302	0x19b39217e0cafa853533f3bccdf68	40	0	stay at home	470.0	2018-01-01 00:00:00.000000	2018-01-01 07:50:00.000000	1	41	0	0	0	0	0	0	0	0	27.841112269197765	218.08871277538248	4	3.420560041533498
1303	0x19b39217e0cafa853533f3bccdf68	4030	1	by foot	26.393098307675913	2018-01-01 07:50:00.000000	2018-01-01 08:16:23.585898	1	41	0	0	0	0	0	0	0	0	3.629121786942219	1.5963961348882412	0	0.9515478553764657
1304	0x19b39217e0cafa853533f3bccdf68	30	2	industry	467.76642540934483	2018-01-01 08:16:23.585898	2018-01-01 16:04:09.571423	1	41	0	0	0	0	0	0	0	0	34.0710171385198	265.6212982824322	4	4.529999698094679
1305	0x19b39217e0cafa853533f3bccdf68	3030	3	by foot	17.586850784633608	2018-01-01 16:04:09.571423	2018-01-01 16:21:44.782470	1	41	0	0	0	0	0	0	0	0	4.0045338056887685	1.1737856417111554	0	0.9491742082732526
1306	0x19b39217e0cafa853533f3bccdf68	30	4	shopping	222.69379590215925	2018-01-01 16:21:44.782470	2018-01-01 20:04:26.410224	1	41	0	0	0	0	0	0	0	0	1.7848779248212796	6.624687338340326	1	0.9802495490648001
1307	0x19b39217e0cafa853533f3bccdf68	3040	5	by foot	25.806247523042302	2018-01-01 20:04:26.410224	2018-01-01 20:30:14.785075	1	41	0	0	0	0	0	0	0	0	1.0436937410872167	0.4488969836791123	0	0.9451165565529985
1308	0x19b39217e0cafa853533f3bccdf68	40	6	stay at home	209.75358207314412	2018-01-01 20:30:14.785075	2018-01-01 23:59:59.999999	1	41	0	0	0	0	0	0	0	0	4.8722982220937086	17.033033416879448	3	1.0424411554578834
1309	0x19041c408624f1e483311c8919e2e	40	0	stay at home	477.0	2018-01-01 00:00:00.000000	2018-01-01 07:57:00.000000	0	15	0	0	0	0	0	0	1	0	27.841112269197765	221.33684254012223	4	5.086856937317616
1310	0x19041c408624f1e483311c8919e2e	4030	1	by foot	18.329199414523707	2018-01-01 07:57:00.000000	2018-01-01 08:15:19.751965	0	15	0	0	0	0	0	0	1	0	3.629121786942219	1.1086482822076091	0	2.548808882789274
1311	0x19041c408624f1e483311c8919e2e	30	2	school	359.0374707148093	2018-01-01 08:15:19.751965	2018-01-01 14:14:22.000208	0	15	0	0	0	0	0	0	1	0	34.0710171385198	203.87953030158445	4	4.745044451523862
1312	0x19041c408624f1e483311c8919e2e	3040	3	by foot	22.329199414523707	2018-01-01 14:14:22.000208	2018-01-01 14:36:41.752173	0	15	0	0	0	0	0	0	1	0	2.960438338668199	1.1017369669753914	0	2.5487701286536035
1313	0x19041c408624f1e483311c8919e2e	40	4	stay at home	563.3041304561433	2018-01-01 14:36:41.752173	2018-01-02 00:00:00.000000	0	15	0	0	0	0	0	0	1	0	13.148062482162722	123.4392983949619	4	3.555070498721418
1314	0xd0e9e81f6dfa779e4f51ff8bf2f7	31	0	stay at home	479.0	2018-01-01 00:00:00.000000	2018-01-01 07:59:00.000000	1	27	0	0	1	0	0	0	0	0	33.09554835970861	264.21279440500706	4	5.992447326905421
1315	0xd0e9e81f6dfa779e4f51ff8bf2f7	3130	1	by foot	23.953674808472663	2018-01-01 07:59:00.000000	2018-01-01 08:22:57.220489	1	27	0	0	1	0	0	0	0	0	4.808354887850929	1.9196294891218535	0	2.453367343264896
1316	0xd0e9e81f6dfa779e4f51ff8bf2f7	30	2	industry	471.9440979230702	2018-01-01 08:22:57.220489	2018-01-01 16:14:53.866364	1	27	0	0	1	0	0	0	0	0	34.0710171385198	267.9935908126699	4	6.093958734286194
1317	0xd0e9e81f6dfa779e4f51ff8bf2f7	3031	3	by foot	32.95367480847266	2018-01-01 16:14:53.866364	2018-01-01 16:47:51.086853	1	27	0	0	1	0	0	0	0	0	3.7734428700683167	2.0724801541430176	0	2.4542289543130136
1318	0xd0e9e81f6dfa779e4f51ff8bf2f7	31	4	stay at home	432.14855245998444	2018-01-01 16:47:51.086853	2018-01-02 00:00:00.000001	1	27	0	0	1	0	0	0	0	0	26.302469163551745	189.44289958587106	4	4.387836299866972
1319	0x722595fdc5a65dc3a95d9cbbd805	39	0	stay at home	484.0	2018-01-01 00:00:00.000000	2018-01-01 08:04:00.000000	1	76	0	1	0	0	0	1	0	1	43.00945865602414	346.942966491928	4	11.499591372789938
1320	0x722595fdc5a65dc3a95d9cbbd805	3931	1	by foot	27.33400225880185	2018-01-01 08:04:00.000000	2018-01-01 08:31:20.040136	1	76	0	1	0	0	0	1	0	1	5.452577567749579	2.4840127925526545	0	5.130852614404645
1321	0x722595fdc5a65dc3a95d9cbbd805	31	2	services	472.4989119409464	2018-01-01 08:31:20.040136	2018-01-01 16:23:49.974852	1	76	0	1	0	0	0	1	0	1	31.257964414982627	246.1559029261352	4	8.212024885906924
1322	0x722595fdc5a65dc3a95d9cbbd805	3139	3	by foot	23.33400225880185	2018-01-01 16:23:49.974852	2018-01-01 16:47:10.014988	1	76	0	1	0	0	0	1	0	1	4.297984688739197	1.671486407255603	0	5.126270230337953
1323	0x722595fdc5a65dc3a95d9cbbd805	39	4	stay at home	116.93746000195152	2018-01-01 16:47:10.014988	2018-01-01 18:44:06.262588	1	76	0	1	0	0	0	1	0	1	37.52383145985068	73.13235900760432	4	5.626547333445531
1324	0x722595fdc5a65dc3a95d9cbbd805	3930	5	by foot	21.911159103256622	2018-01-01 18:44:06.262588	2018-01-01 19:06:00.932134	1	76	0	1	0	0	0	1	0	1	5.063954845208827	1.8492853384179644	0	5.127271078487982
1325	0x722595fdc5a65dc3a95d9cbbd805	30	6	free time	233.9542247976751	2018-01-01 19:06:00.932134	2018-01-01 22:59:58.185622	1	76	0	1	0	0	0	1	0	1	95.04080834893142	370.5866440236443	4	12.598150823636947
1326	0x722595fdc5a65dc3a95d9cbbd805	3039	7	by foot	18.911159103256622	2018-01-01 22:59:58.185622	2018-01-01 23:18:52.855168	1	76	0	1	0	0	0	1	0	1	0.43894541913404767	0.13834944431482732	0	5.1176835409719645
1327	0x722595fdc5a65dc3a95d9cbbd805	39	8	stay at home	41.119080535310104	2018-01-01 23:18:52.855168	2018-01-02 00:00:00.000000	1	76	0	1	0	0	0	1	0	1	2.625009641714537	1.798966381060426	0	5.126987721282793
1328	0x45730f818f3cca5b38cd8549a405	30	0	stay at home	472.0	2018-01-01 00:00:00.000000	2018-01-01 07:52:00.000000	0	25	0	0	0	0	0	0	0	0	36.33618478268205	285.8446536237654	4	5.105109510060168
1329	0x45730f818f3cca5b38cd8549a405	3031	1	private car	25.478739673279478	2018-01-01 07:52:00.000000	2018-01-01 08:17:28.724380	0	25	0	0	0	0	0	0	0	0	24.06925075289951	10.220902901066879	2	1.0013063887286044
1330	0x45730f818f3cca5b38cd8549a405	31	2	services	466.60799756708394	2018-01-01 08:17:28.724380	2018-01-01 16:04:05.204234	0	25	0	0	0	0	0	0	0	0	31.257964414982627	243.08693639497017	4	3.9651504310181727
1331	0x45730f818f3cca5b38cd8549a405	3130	3	private car	20.478739673279478	2018-01-01 16:04:05.204234	2018-01-01 16:24:33.928614	0	25	0	0	0	0	0	0	0	0	18.888776881027688	6.446972408220432	1	0.9792205381095836
1332	0x45730f818f3cca5b38cd8549a405	30	4	stay at home	136.6691797460842	2018-01-01 16:24:33.928614	2018-01-01 18:41:14.079399	0	25	0	0	0	0	0	0	0	0	29.73423558349706	67.72922645955622	4	1.4066060251617751
1333	0x45730f818f3cca5b38cd8549a405	3039	5	private car	24.051199275373257	2018-01-01 18:41:14.079399	2018-01-01 19:05:17.151356	0	25	0	0	0	0	0	0	0	0	25.3487111108739	10.161115038358274	2	1.0009526433533986
1334	0x45730f818f3cca5b38cd8549a405	39	6	running	244.13329017493987	2018-01-01 19:05:17.151356	2018-01-01 23:09:25.148766	0	25	0	0	0	0	0	0	0	0	5.746094780816696	23.380217074963834	3	1.0822877447471504
1335	0x45730f818f3cca5b38cd8549a405	3930	7	private car	22.051199275373257	2018-01-01 23:09:25.148766	2018-01-01 23:31:28.220723	0	25	0	0	0	0	0	0	0	0	2.0732414526341	0.7619576736333143	0	0.9468668191637142
1336	0x45730f818f3cca5b38cd8549a405	30	8	stay at home	28.529654614586434	2018-01-01 23:31:28.220723	2018-01-02 00:00:00.000000	0	25	0	0	0	0	0	0	0	0	3.5256066677666267	1.6764056756377472	0	0.951997907252869
1337	0xe081c5cd804249bd655fb61b78d1	40	0	stay at home	470.0	2018-01-01 00:00:00.000000	2018-01-01 07:50:00.000000	0	45	0	0	0	0	0	0	0	0	27.841112269197765	218.08871277538248	4	3.420560041533498
1338	0xe081c5cd804249bd655fb61b78d1	4039	1	private car	21.719571777905983	2018-01-01 07:50:00.000000	2018-01-01 08:11:43.174307	0	45	0	0	0	0	0	0	0	0	20.454900598079345	7.404528029165273	1	0.9847778075499003
1339	0xe081c5cd804249bd655fb61b78d1	39	2	services	475.01710497463097	2018-01-01 08:11:43.174307	2018-01-01 16:06:44.200605	0	45	0	0	0	0	0	0	0	0	39.70655368962561	314.3548697027618	4	6.0420132741607455
1340	0xe081c5cd804249bd655fb61b78d1	3940	3	private car	21.719571777905983	2018-01-01 16:06:44.200605	2018-01-01 16:28:27.374912	0	45	0	0	0	0	0	0	0	0	17.015537695865927	6.159503205417083	1	0.9775583106567611
1341	0xe081c5cd804249bd655fb61b78d1	40	4	stay at home	106.89303395806658	2018-01-01 16:28:27.374912	2018-01-01 18:15:20.956949	0	45	0	0	0	0	0	0	0	0	12.955597037884903	23.081051235294296	3	1.0803758747907135
1342	0xe081c5cd804249bd655fb61b78d1	4040	5	private car	22.614321575340426	2018-01-01 18:15:20.956949	2018-01-01 18:37:57.816244	0	45	0	0	0	0	0	0	0	0	9.60332843848858	3.6195459583598764	0	0.9629936286184726
1343	0xe081c5cd804249bd655fb61b78d1	40	6	gym	230.71228815481254	2018-01-01 18:37:57.816244	2018-01-01 22:28:40.553533	0	45	0	0	0	0	0	0	0	0	12.484326970035156	48.00479402216081	4	1.2518323183412077
1344	0xe081c5cd804249bd655fb61b78d1	4040	7	private car	22.614321575340426	2018-01-01 22:28:40.553533	2018-01-01 22:51:17.412828	0	45	0	0	0	0	0	0	0	0	1.0624983249897981	0.4004613132429976	0	0.9448460511091118
1345	0xe081c5cd804249bd655fb61b78d1	40	8	stay at home	68.70978620599703	2018-01-01 22:51:17.412828	2018-01-02 00:00:00.000000	0	45	0	0	0	0	0	0	0	0	1.5760391820682007	1.804821920869675	0	0.9527206907934533
1346	0x13849e739778354efcf6f44142c6e	31	0	stay at home	481.0	2018-01-01 00:00:00.000000	2018-01-01 08:01:00.000000	0	46	0	1	1	0	0	0	0	1	33.09554835970861	265.3159793503307	4	9.1961329789659
1347	0x13849e739778354efcf6f44142c6e	3130	1	private car	24.89562778852416	2018-01-01 08:01:00.000000	2018-01-01 08:25:53.737667	0	46	0	1	1	0	0	0	0	1	25.1265313667317	10.42567954204716	2	5.676818933288434
1348	0x13849e739778354efcf6f44142c6e	30	2	industry	498.48267380934726	2018-01-01 08:25:53.737667	2018-01-01 16:44:22.698096	0	46	0	1	1	0	0	0	0	1	34.0710171385198	283.0635287102241	4	9.696185469282883
1349	0x13849e739778354efcf6f44142c6e	3031	3	private car	23.89562778852416	2018-01-01 16:44:22.698096	2018-01-01 17:08:16.435763	0	46	0	1	1	0	0	0	0	1	20.007623288679962	7.968245317321734	1	5.662364134208413
1350	0x13849e739778354efcf6f44142c6e	31	4	stay at home	411.7260706136044	2018-01-01 17:08:16.435763	2018-01-02 00:00:00.000000	0	46	0	1	1	0	0	0	0	1	30.177676154845706	207.08226705807482	4	7.8794413690673135
1351	0x19500522746ea2dbf0f7b1b342b05	31	0	stay at home	483.0	2018-01-01 00:00:00.000000	2018-01-01 08:03:00.000000	1	66	0	0	0	0	0	0	0	0	33.09554835970861	266.4191642956543	4	4.5514108462009135
1352	0x19500522746ea2dbf0f7b1b342b05	3140	1	private car	27.94545303285329	2018-01-01 08:03:00.000000	2018-01-01 08:30:56.727182	1	66	0	0	0	0	0	0	0	0	17.72049337434767	8.253453588530345	1	0.9897310006485034
1353	0x19500522746ea2dbf0f7b1b342b05	40	2	residence	481.1490496524194	2018-01-01 08:30:56.727182	2018-01-01 16:32:05.670161	1	66	0	0	0	0	0	0	0	0	16.90465812680253	135.56100320683478	4	2.100269204121826
1354	0x19500522746ea2dbf0f7b1b342b05	4031	3	private car	20.94545303285329	2018-01-01 16:32:05.670161	2018-01-01 16:53:02.397343	1	66	0	0	0	0	0	0	0	0	13.233056022956172	4.61953922349908	0	0.968701733355239
1355	0x19500522746ea2dbf0f7b1b342b05	31	4	stay at home	111.534403801366	2018-01-01 16:53:02.397343	2018-01-01 18:44:34.461571	1	66	0	0	0	0	0	0	0	0	26.302469163551745	48.89383694434263	4	1.2584270603949288
1356	0x19500522746ea2dbf0f7b1b342b05	3130	5	private car	25.73041745139591	2018-01-01 18:44:34.461571	2018-01-01 19:10:18.286618	1	66	0	0	0	0	0	0	0	0	21.387925797109386	9.172004319651734	1	0.995118498971647
1357	0x19500522746ea2dbf0f7b1b342b05	30	6	gym	238.8641362284	2018-01-01 19:10:18.286618	2018-01-01 23:09:10.134792	1	66	0	0	0	0	0	0	0	0	30.13489045210021	119.96907630297292	4	1.9153823072353888
1358	0x19500522746ea2dbf0f7b1b342b05	3031	7	private car	28.73041745139591	2018-01-01 23:09:10.134792	2018-01-01 23:37:53.959839	1	66	0	0	0	0	0	0	0	0	2.1523322717279734	1.030623411014266	0	0.9483714622672064
1359	0x19500522746ea2dbf0f7b1b342b05	31	8	stay at home	22.10066934931615	2018-01-01 23:37:53.959839	2018-01-02 00:00:00.000000	1	66	0	0	0	0	0	0	0	0	2.859645738359695	1.0533347486611444	0	0.9484987650269192
1360	0x1bf0816a62e7d852a3d16689f82cd	31	0	stay at home	476.0	2018-01-01 00:00:00.000000	2018-01-01 07:56:00.000000	1	19	0	0	0	0	0	0	0	0	33.09554835970861	262.55801698702163	4	4.448726522010858
1361	0x1bf0816a62e7d852a3d16689f82cd	3140	1	private car	22.235654072600454	2018-01-01 07:56:00.000000	2018-01-01 08:18:14.139244	1	19	0	0	0	0	0	0	0	0	16.870689299053655	6.252180187001322	1	0.9780938864939336
1362	0x1bf0816a62e7d852a3d16689f82cd	40	2	university	343.6414875229532	2018-01-01 08:18:14.139244	2018-01-01 14:01:52.628495	1	19	0	0	0	0	0	0	0	0	1.014747832761734	5.811824245182254	1	0.9755517030730271
1363	0x1bf0816a62e7d852a3d16689f82cd	4031	3	private car	23.235654072600454	2018-01-01 14:01:52.628495	2018-01-01 14:25:06.767739	1	19	0	0	0	0	0	0	0	0	12.493897796476187	4.838398120289096	0	0.969955517184339
1364	0x1bf0816a62e7d852a3d16689f82cd	31	4	stay at home	574.8872043318459	2018-01-01 14:25:06.767739	2018-01-01 23:59:59.999999	1	19	0	0	0	0	0	0	0	0	23.917167647383298	229.16122740567093	4	3.6518827406720007
1365	0x416080b5c7c096e8626487110981	40	0	stay at home	477.0	2018-01-01 00:00:00.000000	2018-01-01 07:57:00.000000	1	9	0	0	0	0	0	0	0	0	27.841112269197765	221.33684254012223	4	3.4868569373176155
1366	0x416080b5c7c096e8626487110981	4039	1	by foot	28.89517231139427	2018-01-01 07:57:00.000000	2018-01-01 08:25:53.710339	1	9	0	0	0	0	0	0	0	0	4.08631005098617	1.9679105506837946	0	0.9536394169414303
1367	0x416080b5c7c096e8626487110981	39	2	school	375.43425390206477	2018-01-01 08:25:53.710339	2018-01-01 14:41:19.765573	1	9	0	0	0	0	0	0	0	0	39.70655368962561	248.45333932478113	4	4.092922388857225
1368	0x416080b5c7c096e8626487110981	3940	3	by foot	27.89517231139427	2018-01-01 14:41:19.765573	2018-01-01 15:09:13.475912	1	9	0	0	0	0	0	0	0	0	3.5712770717873052	1.660356488153974	0	0.9519076138691068
1369	0x416080b5c7c096e8626487110981	40	4	stay at home	530.7754014751466	2018-01-01 15:09:13.475912	2018-01-02 00:00:00.000001	1	9	0	0	0	0	0	0	0	0	12.884949031649851	113.98356658767919	4	1.8488112750431422
1370	0x8e54a98423aa7f2fb143814fea6d	40	0	stay at home	472.0	2018-01-01 00:00:00.000000	2018-01-01 07:52:00.000000	1	31	0	0	0	0	1	0	0	0	27.841112269197765	219.0167498510224	4	29.680572326876334
1371	0x8e54a98423aa7f2fb143814fea6d	4039	1	private car	28.625027813547145	2018-01-01 07:52:00.000000	2018-01-01 08:20:37.501669	1	31	0	0	0	0	1	0	0	0	20.454900598079345	9.75870164238939	1	27.239774943065846
1372	0x8e54a98423aa7f2fb143814fea6d	39	2	services	482.2366873692608	2018-01-01 08:20:37.501669	2018-01-01 16:22:51.702911	1	31	0	0	0	0	1	0	0	0	39.70655368962561	319.1326153022459	4	32.45624991580887
1373	0x8e54a98423aa7f2fb143814fea6d	3930	3	private car	19.389948818881603	2018-01-01 16:22:51.702911	2018-01-01 16:42:15.099840	1	31	0	0	0	0	1	0	0	0	22.67125855393744	7.326575717007978	1	27.22552422671113
1374	0x8e54a98423aa7f2fb143814fea6d	30	4	free time	216.64858149436728	2018-01-01 16:42:15.099840	2018-01-01 20:18:54.014730	1	31	0	0	0	0	1	0	0	0	82.18676352292445	296.7607622475765	4	31.686517716842047
1375	0x8e54a98423aa7f2fb143814fea6d	3040	5	private car	25.4402270094432	2018-01-01 20:18:54.014730	2018-01-01 20:44:20.428351	1	31	0	0	0	0	1	0	0	0	5.2244326696708665	2.2151792185329704	0	27.196234044144
1376	0x8e54a98423aa7f2fb143814fea6d	40	6	stay at home	195.65952749450003	2018-01-01 20:44:20.428351	2018-01-02 00:00:00.000001	1	31	0	0	0	0	1	0	0	0	4.8722982220937086	15.88852613245246	3	27.27661383713367
1377	0x1655b695528c685244c56aaeffccb	40	0	stay at home	480.0	2018-01-01 00:00:00.000000	2018-01-01 08:00:00.000000	1	43	0	0	1	0	0	0	1	0	27.841112269197765	222.72889815358212	4	6.615661806124814
1378	0x1655b695528c685244c56aaeffccb	4040	1	private car	24.05982515484871	2018-01-01 08:00:00.000000	2018-01-01 08:24:03.589509	1	43	0	0	1	0	0	0	1	0	11.396398737170244	4.569922683520912	0	4.068417718955444
1379	0x1655b695528c685244c56aaeffccb	40	2	residence	481.6472764355546	2018-01-01 08:24:03.589509	2018-01-01 16:25:42.426095	1	43	0	0	1	0	0	0	1	0	16.90465812680253	135.70137576414336	4	5.202012314206481
1380	0x1655b695528c685244c56aaeffccb	4040	3	private car	14.059825154848708	2018-01-01 16:25:42.426095	2018-01-01 16:39:46.015604	1	43	0	0	1	0	0	0	1	0	8.734110362619036	2.0466677430262648	0	4.054083396500912
1381	0x1655b695528c685244c56aaeffccb	40	4	stay at home	138.26794592768636	2018-01-01 16:39:46.015604	2018-01-01 18:58:02.092360	1	43	0	0	1	0	0	0	1	0	12.955597037884903	29.855729844919388	4	4.224509975445783
1382	0x1655b695528c685244c56aaeffccb	4039	5	private car	21.239701251470116	2018-01-01 18:58:02.092360	2018-01-01 19:19:16.474435	1	43	0	0	1	0	0	0	1	0	19.005686335853223	6.727918330877836	1	4.0808477770455
1383	0x1655b695528c685244c56aaeffccb	39	6	running	243.84559639890756	2018-01-01 19:19:16.474435	2018-01-01 23:23:07.210219	1	43	0	0	1	0	0	0	1	0	5.746094780816696	23.352665146548286	3	4.182111528127876
1384	0x1655b695528c685244c56aaeffccb	3940	7	private car	17.239701251470116	2018-01-01 23:23:07.210219	2018-01-01 23:40:21.592294	1	43	0	0	1	0	0	0	1	0	1.3534367605490092	0.38888075691037355	0	4.044781387030317
1385	0x1655b695528c685244c56aaeffccb	40	8	stay at home	19.64012842521379	2018-01-01 23:40:21.592294	2018-01-02 00:00:00.000000	1	43	0	0	1	0	0	0	1	0	1.390186081247524	0.45505721951076766	0	4.045150966031949
1386	0xa12e5e628416a9e802fef14951cf	40	0	stay at home	477.0	2018-01-01 00:00:00.000000	2018-01-01 07:57:00.000000	0	61	0	1	1	0	1	0	0	1	27.841112269197765	221.33684254012223	4	34.40235693731761
1387	0xa12e5e628416a9e802fef14951cf	4040	1	private car	25.459797253476076	2018-01-01 07:57:00.000000	2018-01-01 08:22:27.587835	0	61	0	1	1	0	1	0	0	1	10.967785319647763	4.653959842631389	0	31.884398812382337
1388	0xa12e5e628416a9e802fef14951cf	40	2	residence	460.87295794509	2018-01-01 08:22:27.587835	2018-01-01 16:03:19.965312	0	61	0	1	1	0	1	0	0	1	16.90465812680253	129.84832989916643	4	32.94604378121929
1389	0xa12e5e628416a9e802fef14951cf	4040	3	private car	15.450426197659876	2018-01-01 16:03:19.965312	2018-01-01 16:18:46.990884	0	61	0	1	1	0	1	0	0	1	8.734110362619036	2.2490954593310297	0	31.870725495113902
1390	0xa12e5e628416a9e802fef14951cf	40	4	running	242.1395755423563	2018-01-01 16:18:46.990884	2018-01-01 20:20:55.365417	0	61	0	1	1	0	1	0	0	1	1.7448279833999218	7.041531788248043	1	31.898167420578222
1391	0xa12e5e628416a9e802fef14951cf	4040	5	private car	25.67560971705833	2018-01-01 20:20:55.365417	2018-01-01 20:46:35.902000	0	61	0	1	1	0	1	0	0	1	3.2846954306249723	1.4056092986021937	0	31.865975542056653
1392	0xa12e5e628416a9e802fef14951cf	40	6	stay at home	193.40163334435942	2018-01-01 20:46:35.902000	2018-01-02 00:00:00.000001	0	61	0	1	1	0	1	0	0	1	4.8722982220937086	15.705173904895696	3	31.949792458301115
1393	0x890ed232a6f2708c0b35117a94d1	40	0	stay at home	474.0	2018-01-01 00:00:00.000000	2018-01-01 07:54:00.000000	1	9	0	0	0	0	0	0	1	0	27.841112269197765	219.94478692666235	4	5.05828807541687
1394	0x890ed232a6f2708c0b35117a94d1	4039	1	private car	21.107927614400754	2018-01-01 07:54:00.000000	2018-01-01 08:15:06.475657	1	9	0	0	0	0	0	0	1	0	20.454900598079345	7.1960093530670255	1	2.583564968644335
1395	0x890ed232a6f2708c0b35117a94d1	39	2	school	350.31837069713	2018-01-01 08:15:06.475657	2018-01-01 14:05:25.577899	1	9	0	0	0	0	0	0	1	0	39.70655368962561	231.83225324246263	4	5.309987905581508
1396	0x890ed232a6f2708c0b35117a94d1	3940	3	private car	30.107927614400754	2018-01-01 14:05:25.577899	2018-01-01 14:35:32.053556	1	9	0	0	0	0	0	0	1	0	19.308341567586968	9.688902504517227	1	2.598163102965918
1397	0x890ed232a6f2708c0b35117a94d1	40	4	stay at home	564.4657740740686	2018-01-01 14:35:32.053556	2018-01-02 00:00:00.000000	1	9	0	0	0	0	0	0	1	0	13.148062482162722	123.69385444280333	4	3.5580139716499035
1398	0x1c5410bbd4264c5fa0d911c896902	40	0	stay at home	486.0	2018-01-01 00:00:00.000000	2018-01-01 08:06:00.000000	0	53	0	0	0	0	0	1	1	0	27.841112269197765	225.5130093805019	4	6.173987379161552
1399	0x1c5410bbd4264c5fa0d911c896902	4039	1	private car	16.04939832400938	2018-01-01 08:06:00.000000	2018-01-01 08:22:02.963899	0	53	0	0	0	0	0	1	1	0	20.96995078767189	5.6092515504370075	1	3.574384466910943
1400	0x1c5410bbd4264c5fa0d911c896902	39	2	services	515.0962027979588	2018-01-01 08:22:02.963899	2018-01-01 16:57:08.736067	0	53	0	0	0	0	0	1	1	0	39.70655368962561	340.87825052865713	4	9.667384447593545
1401	0x1c5410bbd4264c5fa0d911c896902	3940	3	private car	15.049398324009381	2018-01-01 16:57:08.736067	2018-01-01 17:12:11.699966	0	53	0	0	0	0	0	1	1	0	17.53687739958179	4.398657555760403	0	3.56743800481152
1402	0x1c5410bbd4264c5fa0d911c896902	40	4	stay at home	407.8050005540224	2018-01-01 17:12:11.699966	2018-01-01 23:59:59.999999	0	53	0	0	0	0	0	1	1	0	14.280909121244589	97.06376920168488	4	4.272880307785776
1403	0xd5f22f1a4a7eedb1e07b4285ade	39	0	stay at home	490.0	2018-01-01 00:00:00.000000	2018-01-01 08:10:00.000000	0	43	0	0	0	0	0	0	0	0	43.00945865602414	351.2439123575304	4	7.513876582671121
1404	0xd5f22f1a4a7eedb1e07b4285ade	3940	1	private car	22.710956551505813	2018-01-01 08:10:00.000000	2018-01-01 08:32:42.657393	0	43	0	0	0	0	0	0	0	0	20.96995078767189	7.937460687100524	1	0.987884384973413
1405	0xd5f22f1a4a7eedb1e07b4285ade	40	2	residence	473.59421935703506	2018-01-01 08:32:42.657393	2018-01-01 16:26:18.310554	0	43	0	0	0	0	0	0	0	0	16.90465812680253	133.4324728176767	4	2.0740141126746225
1406	0xd5f22f1a4a7eedb1e07b4285ade	4039	3	private car	24.710956551505813	2018-01-01 16:26:18.310554	2018-01-01 16:51:00.967947	0	43	0	0	0	0	0	0	0	0	17.015537695865927	7.007836878384205	1	0.9824717547001582
1407	0xd5f22f1a4a7eedb1e07b4285ade	39	4	stay at home	428.9838675399534	2018-01-01 16:51:00.967947	2018-01-01 23:59:59.999999	0	43	0	0	0	0	0	0	0	0	37.52383145985068	268.2853057427354	4	4.601885712251211
1408	0x1cd61670c5aaceb23e33ab2fafa66	40	0	stay at home	474.0	2018-01-01 00:00:00.000000	2018-01-01 07:54:00.000000	0	28	0	0	1	0	0	0	0	1	27.841112269197765	219.94478692666235	4	5.9582880754168706
1409	0x1cd61670c5aaceb23e33ab2fafa66	4031	1	private car	21.869458983427876	2018-01-01 07:54:00.000000	2018-01-01 08:15:52.167539	0	28	0	0	1	0	0	0	0	1	16.870689299053655	6.149214127463492	1	3.477498868657722
1410	0x1cd61670c5aaceb23e33ab2fafa66	31	2	services	477.84421453820204	2018-01-01 08:15:52.167539	2018-01-01 16:13:42.820411	0	28	0	0	1	0	0	0	0	1	31.257964414982627	248.94062423234072	4	6.604726395715856
1411	0x1cd61670c5aaceb23e33ab2fafa66	3140	3	private car	17.869458983427876	2018-01-01 16:13:42.820411	2018-01-01 16:31:34.987950	0	28	0	0	1	0	0	0	0	1	13.233056022956172	3.941125863793642	0	3.4648255741615595
1412	0x1cd61670c5aaceb23e33ab2fafa66	40	4	stay at home	128.1155034065416	2018-01-01 16:31:34.987950	2018-01-01 18:39:41.918154	0	28	0	0	1	0	0	0	0	1	12.955597037884903	27.663547274015393	4	3.6100350200147804
1413	0x1cd61670c5aaceb23e33ab2fafa66	4031	5	private car	24.047232963788367	2018-01-01 18:39:41.918154	2018-01-01 19:03:44.752132	0	28	0	0	1	0	0	0	0	1	15.044901022088709	6.029803996588415	1	3.4768092775004504
1414	0x1cd61670c5aaceb23e33ab2fafa66	31	6	free time	230.21972796278828	2018-01-01 19:03:44.752132	2018-01-01 22:53:57.935810	0	28	0	0	1	0	0	0	0	1	84.66968490041354	324.87719707447013	4	8.929676556376844
1415	0x1cd61670c5aaceb23e33ab2fafa66	3140	7	private car	26.047232963788367	2018-01-01 22:53:57.935810	2018-01-01 23:20:00.769788	0	28	0	0	1	0	0	0	0	1	1.5035188094077956	0.6527084115680428	0	3.446255659484092
1416	0x1cd61670c5aaceb23e33ab2fafa66	40	8	stay at home	39.98717019803553	2018-01-01 23:20:00.769788	2018-01-02 00:00:00.000000	0	28	0	0	1	0	0	0	0	1	1.390186081247524	0.9264934572964132	0	3.4477880064073734
1417	0xdebaacb83664d6ba324360894e56	40	0	stay at home	472.0	2018-01-01 00:00:00.000000	2018-01-01 07:52:00.000000	0	17	0	0	0	0	0	0	0	1	27.841112269197765	219.0167498510224	4	4.4393723268763345
1418	0xdebaacb83664d6ba324360894e56	4039	1	private car	29.58850650704766	2018-01-01 07:52:00.000000	2018-01-01 08:21:35.310390	0	17	0	0	0	0	0	0	0	1	20.454900598079345	10.087165990788064	2	2.0005152837186246
1419	0xdebaacb83664d6ba324360894e56	39	2	school	363.2055870726997	2018-01-01 08:21:35.310390	2018-01-01 14:24:47.645614	0	17	0	0	0	0	0	0	0	1	39.70655368962561	240.36070239123566	4	4.901775676298234
1420	0xdebaacb83664d6ba324360894e56	3940	3	private car	23.58850650704766	2018-01-01 14:24:47.645614	2018-01-01 14:48:22.956004	0	17	0	0	0	0	0	0	0	1	19.308341567586968	7.5909156784554	1	1.9858631882271158
1421	0xdebaacb83664d6ba324360894e56	40	4	stay at home	551.617399913205	2018-01-01 14:48:22.956004	2018-01-01 23:59:59.999999	0	17	0	0	0	0	0	0	0	1	13.148062482162722	120.87833400511602	4	2.9257027267286784
1422	0x9e4430c6cb6b102c49bc892c4c0f	40	0	stay at home	481.0	2018-01-01 00:00:00.000000	2018-01-01 08:01:00.000000	1	16	0	0	0	0	0	0	0	0	27.841112269197765	223.1929166914021	4	3.525316211553484
1423	0x9e4430c6cb6b102c49bc892c4c0f	4039	1	by foot	31.802327784231736	2018-01-01 08:01:00.000000	2018-01-01 08:32:48.139667	1	16	0	0	0	0	0	0	0	0	4.1892024975371935	2.220439849686668	0	0.9550637369292819
1424	0x9e4430c6cb6b102c49bc892c4c0f	39	2	school	352.01655910316964	2018-01-01 08:32:48.139667	2018-01-01 14:24:49.133213	1	16	0	0	0	0	0	0	0	0	39.70655368962561	232.95607339445453	4	3.734710829478658
1425	0x9e4430c6cb6b102c49bc892c4c0f	3940	3	by foot	33.802327784231736	2018-01-01 14:24:49.133213	2018-01-01 14:58:37.272880	1	16	0	0	0	0	0	0	0	0	3.857260016355844	2.1730727903645217	0	0.9547964144544238
1426	0x9e4430c6cb6b102c49bc892c4c0f	40	4	stay at home	541.378785328367	2018-01-01 14:58:37.272880	2018-01-02 00:00:00.000000	1	16	0	0	0	0	0	0	0	0	13.148062482162722	118.63470160024548	4	1.9003367103733124
1427	0x1945f9fb6d7042ea05de53a54bdd3	31	0	stay at home	484.0	2018-01-01 00:00:00.000000	2018-01-01 08:04:00.000000	0	29	0	0	0	0	0	0	1	0	33.09554835970861	266.9707567683161	4	6.16627225309548
1428	0x1945f9fb6d7042ea05de53a54bdd3	3139	1	by foot	29.181882714045603	2018-01-01 08:04:00.000000	2018-01-01 08:33:10.912963	0	29	0	0	0	0	0	0	1	0	5.452577567749579	2.6519413178550706	0	2.5575024235465027
1429	0x1945f9fb6d7042ea05de53a54bdd3	39	2	services	485.5326627757626	2018-01-01 08:33:10.912963	2018-01-01 16:38:42.872730	0	29	0	0	0	0	0	0	1	0	39.70655368962561	321.31381237621173	4	7.895685963530367
1430	0x1945f9fb6d7042ea05de53a54bdd3	3931	3	by foot	20.181882714045603	2018-01-01 16:38:42.872730	2018-01-01 16:58:53.785693	0	29	0	0	0	0	0	0	1	0	4.297984688739197	1.4456903815816378	0	2.550700716611596
1431	0x1945f9fb6d7042ea05de53a54bdd3	31	4	stay at home	421.1035717961462	2018-01-01 16:58:53.785693	2018-01-02 00:00:00.000001	0	29	0	0	0	0	0	0	1	0	26.302469163551745	184.60106186382723	4	4.406371241337416
1432	0xb1f74341cc664b3fc647911b0c5f	31	0	stay at home	486.0	2018-01-01 00:00:00.000000	2018-01-01 08:06:00.000000	1	7	0	0	0	0	0	0	0	1	33.09554835970861	268.0739417136397	4	5.596140803103682
1433	0xb1f74341cc664b3fc647911b0c5f	3139	1	by foot	25.180520617193814	2018-01-01 08:06:00.000000	2018-01-01 08:31:10.831237	1	7	0	0	0	0	0	0	0	1	5.452577567749579	2.288312364359446	0	1.955446915208651
1434	0xb1f74341cc664b3fc647911b0c5f	39	2	school	356.6319534324032	2018-01-01 08:31:10.831237	2018-01-01 14:27:48.748443	1	7	0	0	0	0	0	0	0	1	39.70655368962561	236.01043010666294	4	4.802739172523915
1435	0xb1f74341cc664b3fc647911b0c5f	3931	3	by foot	25.180520617193814	2018-01-01 14:27:48.748443	2018-01-01 14:52:59.579680	1	7	0	0	0	0	0	0	0	1	4.58243833092934	1.9231363811497575	0	1.9533871027056042
1436	0xb1f74341cc664b3fc647911b0c5f	31	4	stay at home	547.0070053332092	2018-01-01 14:52:59.579680	2018-01-02 00:00:00.000000	1	7	0	0	0	0	0	0	0	1	23.917167647383298	218.04763751412426	4	4.419729784963586
1437	0x17df97642274b0403f7aa2d32eb4e	40	0	stay at home	489.0	2018-01-01 00:00:00.000000	2018-01-01 08:09:00.000000	1	1	0	0	0	0	0	0	0	0	27.841112269197765	226.9050649939618	4	3.603512031140686
1438	0x17df97642274b0403f7aa2d32eb4e	4039	1	private car	26.717448480648002	2018-01-01 08:09:00.000000	2018-01-01 08:35:43.046909	1	1	0	0	0	0	0	0	0	0	20.96995078767189	9.33772633018913	1	0.9960936124718895
1439	0x17df97642274b0403f7aa2d32eb4e	39	2	school	364.9994237989252	2018-01-01 08:35:43.046909	2018-01-01 14:40:43.012337	1	1	0	0	0	0	0	0	0	0	39.70655368962561	241.54782029590723	4	3.929246267114117
1440	0x17df97642274b0403f7aa2d32eb4e	3940	3	private car	30.717448480648002	2018-01-01 14:40:43.012337	2018-01-01 15:11:26.059246	1	1	0	0	0	0	0	0	0	0	17.876792656489595	9.152157623749094	1	0.995001784414602
1441	0x17df97642274b0403f7aa2d32eb4e	40	4	stay at home	528.5656792397788	2018-01-01 15:11:26.059246	2018-01-02 00:00:00.000000	1	1	0	0	0	0	0	0	0	0	12.884949031649851	113.50903061473223	4	1.8436335336723064
1442	0x74dba21f274afc0bf44ce177f9ac	30	0	stay at home	481.0	2018-01-01 00:00:00.000000	2018-01-01 08:01:00.000000	0	15	0	0	0	0	0	0	0	0	36.33618478268205	291.29508134116776	4	5.272232677083967
1443	0x74dba21f274afc0bf44ce177f9ac	3039	1	by foot	23.273191237760212	2018-01-01 08:01:00.000000	2018-01-01 08:24:16.391474	0	15	0	0	0	0	0	0	0	0	5.668719219760031	2.1988197745773674	0	0.9549417117964227
1444	0x74dba21f274afc0bf44ce177f9ac	39	2	school	352.43815936264934	2018-01-01 08:24:16.391474	2018-01-01 14:16:42.681036	0	15	0	0	0	0	0	0	0	0	39.70655368962561	233.23507828343102	4	3.740874144735473
1445	0x74dba21f274afc0bf44ce177f9ac	3930	3	by foot	18.273191237760212	2018-01-01 14:16:42.681036	2018-01-01 14:34:59.072510	0	15	0	0	0	0	0	0	0	0	5.046949598383689	1.5370645863100376	0	0.9512142541342983
1446	0x74dba21f274afc0bf44ce177f9ac	30	4	stay at home	565.0154581618302	2018-01-01 14:34:59.072510	2018-01-02 00:00:00.000000	0	15	0	0	0	0	0	0	0	0	30.815292686585373	290.1852785950322	4	5.237765606897984
1447	0x1848336a5c71ed8b1e22d9eef0940	39	0	stay at home	472.0	2018-01-01 00:00:00.000000	2018-01-01 07:52:00.000000	0	31	0	1	1	0	0	0	0	0	43.00945865602414	338.3410747607232	4	10.636501639473389
1448	0x1848336a5c71ed8b1e22d9eef0940	3931	1	private car	29.014021876603806	2018-01-01 07:52:00.000000	2018-01-01 08:21:00.841313	0	31	0	1	1	0	0	0	0	0	26.357804577485233	12.745765310506743	2	4.690659853522659
1449	0x1848336a5c71ed8b1e22d9eef0940	31	2	services	469.10307365020014	2018-01-01 08:21:00.841313	2018-01-01 16:10:07.025732	0	31	0	1	1	0	0	0	0	0	31.257964414982627	244.38678638528216	4	7.670028468041684
1450	0x1848336a5c71ed8b1e22d9eef0940	3139	3	private car	26.014021876603806	2018-01-01 16:10:07.025732	2018-01-01 16:36:07.867045	0	31	0	1	1	0	0	0	0	0	21.514483356203062	9.32797067820158	1	4.670336183450521
1451	0x1848336a5c71ed8b1e22d9eef0940	39	4	stay at home	127.73935677275759	2018-01-01 16:36:07.867045	2018-01-01 18:43:52.228451	0	31	0	1	1	0	0	0	0	0	37.52383145985068	79.88783490551154	4	5.185701104360873
1452	0x1848336a5c71ed8b1e22d9eef0940	3930	5	private car	23.67711123385267	2018-01-01 18:43:52.228451	2018-01-01 19:07:32.855125	0	31	0	1	1	0	0	0	0	0	25.3487111108739	10.00307087678264	2	4.674318149046478
1453	0x1848336a5c71ed8b1e22d9eef0940	30	6	free time	229.8976843094627	2018-01-01 19:07:32.855125	2018-01-01 22:57:26.716184	0	31	0	1	1	0	0	0	0	0	95.04080834893142	364.1610292386464	4	11.784249837153808
1454	0x1848336a5c71ed8b1e22d9eef0940	3039	7	private car	14.67711123385267	2018-01-01 22:57:26.716184	2018-01-01 23:12:07.342858	0	31	0	1	1	0	0	0	0	0	2.197235355208147	0.537484461922396	0	4.619911503767025
1455	0x1848336a5c71ed8b1e22d9eef0940	39	8	stay at home	47.877619046666496	2018-01-01 23:12:07.342858	2018-01-02 00:00:00.000001	0	31	0	1	1	0	0	0	0	0	2.625009641714537	2.0946535269972517	0	4.628654009090372
1456	0xfb9ddd4216ff12ad539bbee7e729	39	0	stay at home	486.0	2018-01-01 00:00:00.000000	2018-01-01 08:06:00.000000	1	5	0	0	0	0	0	0	0	0	43.00945865602414	348.3766151137955	4	7.387621249005954
1457	0xfb9ddd4216ff12ad539bbee7e729	3939	1	private car	23.38964667692128	2018-01-01 08:06:00.000000	2018-01-01 08:29:23.378801	1	5	0	0	0	0	0	0	0	0	30.543502838173538	11.906695661007022	2	1.011332300861962
1458	0xfb9ddd4216ff12ad539bbee7e729	39	2	school	356.101270569472	2018-01-01 08:29:23.378801	2018-01-01 14:25:29.455035	1	5	0	0	0	0	0	0	0	0	39.70655368962561	235.6592369801772	4	3.794854577267778
1459	0xfb9ddd4216ff12ad539bbee7e729	3939	3	private car	23.38964667692128	2018-01-01 14:25:29.455035	2018-01-01 14:48:52.833836	1	5	0	0	0	0	0	0	0	0	29.752820787648503	11.59846609774762	2	1.0094916977718085
1460	0xfb9ddd4216ff12ad539bbee7e729	39	4	stay at home	551.1194360766854	2018-01-01 14:48:52.833836	2018-01-02 00:00:00.000001	1	5	0	0	0	0	0	0	0	0	44.13335083501195	405.37912373943834	4	10.34693790450001
1461	0x11ce306176144a3ab060852df1b6b	31	0	stay at home	485.0	2018-01-01 00:00:00.000000	2018-01-01 08:05:00.000000	1	19	0	0	0	0	0	0	0	0	33.09554835970861	267.5223492409779	4	4.581182185913622
1462	0x11ce306176144a3ab060852df1b6b	3140	1	private car	17.041611376504406	2018-01-01 08:05:00.000000	2018-01-01 08:22:02.496683	1	19	0	0	0	0	0	0	0	0	17.72049337434767	5.033096024759237	1	0.9710722530474983
1463	0x11ce306176144a3ab060852df1b6b	40	2	university	337.67313219382106	2018-01-01 08:22:02.496683	2018-01-01 13:59:42.884615	1	19	0	0	0	0	0	0	0	0	1.014747832761734	5.710884651259107	1	0.9749699083307733
1464	0x11ce306176144a3ab060852df1b6b	4040	3	private car	18.4697650606394	2018-01-01 13:59:42.884615	2018-01-01 14:18:11.070519	1	19	0	0	0	0	0	0	0	0	9.682064319414588	2.9804242213597827	0	0.9593630609928107
1465	0x11ce306176144a3ab060852df1b6b	40	4	library	234.58226545929915	2018-01-01 14:18:11.070519	2018-01-01 18:12:46.006447	1	19	0	0	0	0	0	0	0	0	0.789248017245415	3.0857264649114913	0	0.9599602932319495
1466	0x11ce306176144a3ab060852df1b6b	4031	5	private car	24.39516485273307	2018-01-01 18:12:46.006447	2018-01-01 18:37:09.716338	1	19	0	0	0	0	0	0	0	0	14.734093010797906	5.990677132565285	1	0.9765834264652034
1467	0x11ce306176144a3ab060852df1b6b	31	6	stay at home	322.83806105700296	2018-01-01 18:37:09.716338	2018-01-02 00:00:00.000001	1	19	0	0	0	0	0	0	0	0	29.466205414942394	158.5468770477894	4	2.405871103927458
1468	0x7b1e8df4fb44b0459d89d61e3cc4	30	0	stay at home	486.0	2018-01-01 00:00:00.000000	2018-01-01 08:06:00.000000	1	36	0	0	0	0	0	0	1	1	36.33618478268205	294.3230967397246	4	7.967431569969234
1469	0x7b1e8df4fb44b0459d89d61e3cc4	3039	1	private car	24.283076102391554	2018-01-01 08:06:00.000000	2018-01-01 08:30:16.984566	1	36	0	0	0	0	0	0	1	1	28.375988780055923	11.484271583778447	2	3.608810632194232
1470	0x7b1e8df4fb44b0459d89d61e3cc4	39	2	services	474.903227714074	2018-01-01 08:30:16.984566	2018-01-01 16:25:11.178229	1	36	0	0	0	0	0	0	1	1	39.70655368962561	314.27950847675623	4	8.63932285219202
1471	0x7b1e8df4fb44b0459d89d61e3cc4	3930	3	private car	23.283076102391554	2018-01-01 16:25:11.178229	2018-01-01 16:48:28.162795	1	36	0	0	0	0	0	0	1	1	22.67125855393744	8.797610637472017	1	3.5929190676460823
1472	0x7b1e8df4fb44b0459d89d61e3cc4	30	4	stay at home	127.66771203652323	2018-01-01 16:48:28.162795	2018-01-01 18:56:08.225517	1	36	0	0	0	0	0	0	1	1	29.73423558349706	63.26836376833408	4	3.9700072473613943
1473	0x7b1e8df4fb44b0459d89d61e3cc4	3030	5	private car	19.658166497136722	2018-01-01 18:56:08.225517	2018-01-01 19:15:47.715507	1	36	0	0	0	0	0	0	1	1	22.51785147334643	7.377661223680659	1	3.5846214541655805
1474	0x7b1e8df4fb44b0459d89d61e3cc4	30	6	shopping	232.53634781394464	2018-01-01 19:15:47.715507	2018-01-01 23:08:19.896376	1	36	0	0	0	0	0	0	1	1	2.0640335926096034	7.999380556512208	1	3.588245963890813
1475	0x7b1e8df4fb44b0459d89d61e3cc4	3030	7	private car	10.658166497136722	2018-01-01 23:08:19.896376	2018-01-01 23:18:59.386366	1	36	0	0	0	0	0	0	1	1	2.3768134838876134	0.4222078973985629	0	3.5449674927122348
1476	0x7b1e8df4fb44b0459d89d61e3cc4	30	8	stay at home	41.01022723640153	2018-01-01 23:18:59.386366	2018-01-02 00:00:00.000000	1	36	0	0	0	0	0	0	1	1	3.5256066677666267	2.4097655098546964	0	3.556132969816355
1477	0x144cb920bc65cb2bfdcaeeacf297b	40	0	stay at home	490.0	2018-01-01 00:00:00.000000	2018-01-01 08:10:00.000000	0	31	0	0	0	0	0	1	1	0	27.841112269197765	227.36908353178174	4	6.213407683235296
1478	0x144cb920bc65cb2bfdcaeeacf297b	4039	1	private car	24.98522145425102	2018-01-01 08:10:00.000000	2018-01-01 08:34:59.113287	0	31	0	0	0	0	0	1	1	0	20.96995078767189	8.732314405245463	1	3.5925359733735394
1479	0x144cb920bc65cb2bfdcaeeacf297b	39	2	services	472.6606074137205	2018-01-01 08:34:59.113287	2018-01-01 16:27:38.749732	0	31	0	0	0	0	0	1	1	0	39.70655368962561	312.7953964207324	4	8.586582965513431
1480	0x144cb920bc65cb2bfdcaeeacf297b	3940	3	private car	20.98522145425102	2018-01-01 16:27:38.749732	2018-01-01 16:48:37.863019	0	31	0	0	0	0	0	1	1	0	17.015537695865927	5.951247111848376	1	3.576355878354166
1481	0x144cb920bc65cb2bfdcaeeacf297b	40	4	stay at home	431.36894967777744	2018-01-01 16:48:37.863019	2018-01-02 00:00:00.000000	0	31	0	0	0	0	0	1	1	0	12.955597037884903	93.14403811134892	4	4.234572439467616
1482	0x10b5f8d4c2341dea54b548cbfcfd5	39	0	stay at home	472.0	2018-01-01 00:00:00.000000	2018-01-01 07:52:00.000000	1	37	0	0	0	0	0	0	1	0	43.00945865602414	338.3410747607232	4	8.56220163947339
1483	0x10b5f8d4c2341dea54b548cbfcfd5	3939	1	private car	11.167472408721192	2018-01-01 07:52:00.000000	2018-01-01 08:03:10.048345	1	37	0	0	0	0	0	0	1	0	29.942015876510922	5.57294393604046	1	2.574175407870284
1484	0x10b5f8d4c2341dea54b548cbfcfd5	39	2	services	492.17846847994235	2018-01-01 08:03:10.048345	2018-01-01 16:15:20.756454	1	37	0	0	0	0	0	0	1	0	39.70655368962561	325.7118463929422	4	8.061471073216248
1485	0x10b5f8d4c2341dea54b548cbfcfd5	3939	3	private car	17.167472408721192	2018-01-01 16:15:20.756454	2018-01-01 16:32:30.804799	1	37	0	0	0	0	0	0	1	0	25.29696502911282	7.238082486027987	1	2.5838095646615815
1486	0x10b5f8d4c2341dea54b548cbfcfd5	39	4	stay at home	144.99981432342793	2018-01-01 16:32:30.804799	2018-01-01 18:57:30.793658	1	37	0	0	0	0	0	0	1	0	37.52383145985068	90.68247657303255	4	3.2109650937968945
1487	0x10b5f8d4c2341dea54b548cbfcfd5	3939	5	private car	13.580494487619841	2018-01-01 18:57:30.793658	2018-01-01 19:11:05.623327	1	37	0	0	0	0	0	0	1	0	28.17957074840137	6.378208420202635	1	2.578822668464956
1488	0x10b5f8d4c2341dea54b548cbfcfd5	39	6	free time	230.7790028672732	2018-01-01 19:11:05.623327	2018-01-01 23:01:52.363499	1	37	0	0	0	0	0	0	1	0	117.92956579874996	453.5944600601	4	15.358313491314702
1489	0x10b5f8d4c2341dea54b548cbfcfd5	3939	7	private car	19.58049448761984	2018-01-01 23:01:52.363499	2018-01-01 23:21:27.193168	1	37	0	0	0	0	0	0	1	0	1.7696694213805866	0.5775167058375329	0	2.545835252991132
1490	0x10b5f8d4c2341dea54b548cbfcfd5	39	8	stay at home	38.546780536674305	2018-01-01 23:21:27.193168	2018-01-02 00:00:00.000000	1	37	0	0	0	0	0	0	1	0	2.625009641714537	1.6864278427637385	0	2.552054296718244
1491	0x10ea22631c3a8d61378e83f75902e	40	0	stay at home	490.0	2018-01-01 00:00:00.000000	2018-01-01 08:10:00.000000	1	37	0	0	0	0	0	1	1	0	27.841112269197765	227.36908353178174	4	6.213407683235296
1492	0x10ea22631c3a8d61378e83f75902e	4039	1	metro	39.88748633229706	2018-01-01 08:10:00.000000	2018-01-01 08:49:53.249180	1	37	0	0	0	0	0	1	1	0	3.183793898128267	2.1165589266073668	0	3.5544775686283616
1493	0x10ea22631c3a8d61378e83f75902e	39	2	industry	476.4191436486269	2018-01-01 08:49:53.249180	2018-01-01 16:46:18.397799	1	37	0	0	0	0	0	1	1	0	39.70655368962561	315.2827051008277	4	8.675235701931966
1494	0x10ea22631c3a8d61378e83f75902e	3940	3	metro	31.887486332297062	2018-01-01 16:46:18.397799	2018-01-01 17:18:11.646979	1	37	0	0	0	0	0	1	1	0	2.6625624362378746	1.4150403882403797	0	3.5505285208915134
1495	0x10ea22631c3a8d61378e83f75902e	40	4	stay at home	125.25203498473552	2018-01-01 17:18:11.646979	2018-01-01 19:23:26.769078	1	37	0	0	0	0	0	1	1	0	14.280909121244589	29.811882147799263	4	3.724218607808584
1496	0x10ea22631c3a8d61378e83f75902e	4031	5	metro	28.417572409584043	2018-01-01 19:23:26.769078	2018-01-01 19:51:51.823423	1	37	0	0	0	0	0	1	1	0	2.33140331214552	1.1042137073139897	0	3.5487840164115902
1497	0x10ea22631c3a8d61378e83f75902e	31	6	free time	244.2524981780306	2018-01-01 19:51:51.823423	2018-01-01 23:56:06.973314	1	37	0	0	0	0	0	1	1	0	84.66968490041354	344.6797009478781	4	9.827961401657712
1498	0x10ea22631c3a8d61378e83f75902e	3140	7	metro	24.417572409584043	2018-01-01 23:56:06.973314	2018-01-02 00:20:32.027659	1	37	0	0	0	0	0	1	1	0	0.21749562567637376	0.08851191981201072	0	3.5431057179179404
1499	0x10ea22631c3a8d61378e83f75902e	40	8	stay at home	-20.533794295155076	2018-01-02 00:20:32.027659	2018-01-02 00:00:00.000001	1	37	0	0	0	0	0	1	1	0	27.841112269197765	-9.528061204733751	0	3.491000008724094
1500	0x43ceb650472fda82b8dc6daf930b	40	0	stay at home	480.0	2018-01-01 00:00:00.000000	2018-01-01 08:00:00.000000	1	17	0	0	0	0	0	0	0	0	27.841112269197765	222.72889815358212	4	3.5156618061248137
1501	0x43ceb650472fda82b8dc6daf930b	4039	1	private car	25.092551447621922	2018-01-01 08:00:00.000000	2018-01-01 08:25:05.553087	1	17	0	0	0	0	0	0	0	0	20.96995078767189	8.769826149895946	1	0.9927560374440239
1502	0x43ceb650472fda82b8dc6daf930b	39	2	school	355.31311731266703	2018-01-01 08:25:05.553087	2018-01-01 14:20:24.340126	1	17	0	0	0	0	0	0	0	0	39.70655368962561	235.13765615339423	4	3.783174787019614
1503	0x43ceb650472fda82b8dc6daf930b	3940	3	private car	21.092551447621922	2018-01-01 14:20:24.340126	2018-01-01 14:41:29.893213	1	17	0	0	0	0	0	0	0	0	19.308341567586968	6.787703131376417	1	0.9811943994286615
1504	0x43ceb650472fda82b8dc6daf930b	40	4	stay at home	558.5017797920891	2018-01-01 14:41:29.893213	2018-01-02 00:00:00.000001	1	17	0	0	0	0	0	0	0	0	13.148062482162722	122.3869382850912	4	1.9429487732269088
1505	0x15e2ba776955a00d27039c56cfaf4	40	0	stay at home	476.0	2018-01-01 00:00:00.000000	2018-01-01 07:56:00.000000	1	41	0	0	0	0	0	0	0	1	27.841112269197765	220.87282400230228	4	4.47730785617865
1506	0x15e2ba776955a00d27039c56cfaf4	4031	1	by foot	20.722630040889864	2018-01-01 07:56:00.000000	2018-01-01 08:16:43.357802	1	41	0	0	0	0	0	0	0	1	3.3702861042630015	1.1640198678432359	0	1.9491194275779071
1507	0x15e2ba776955a00d27039c56cfaf4	31	2	services	474.39756659933755	2018-01-01 08:16:43.357802	2018-01-01 16:11:07.211798	1	41	0	0	0	0	0	0	0	1	31.257964414982627	247.1450375886074	4	5.061397686579254
1508	0x15e2ba776955a00d27039c56cfaf4	3140	3	by foot	16.097070428882027	2018-01-01 16:11:07.211798	2018-01-01 16:27:13.036024	1	41	0	0	0	0	0	0	0	1	2.643589958923893	0.7092342292313876	0	1.9465718256320692
1509	0x15e2ba776955a00d27039c56cfaf4	40	4	running	245.07432071852736	2018-01-01 16:27:13.036024	2018-01-01 20:32:17.495267	1	41	0	0	0	0	0	0	0	1	1.7448279833999218	7.126875546706896	1	1.9831631849730689
1510	0x15e2ba776955a00d27039c56cfaf4	4040	5	by foot	18.838141110203857	2018-01-01 20:32:17.495267	2018-01-01 20:51:07.783734	1	41	0	0	0	0	0	0	0	1	0.6561891556613815	0.2060230651555771	0	1.9437609237184055
1511	0x15e2ba776955a00d27039c56cfaf4	40	6	stay at home	188.87027110215945	2018-01-01 20:51:07.783734	2018-01-02 00:00:00.000000	1	41	0	0	0	0	0	0	0	1	4.8722982220937086	15.337204768290135	3	2.0320456289497946
1512	0x1bd1e06dae3f326f6d0fde61d76e9	39	0	stay at home	471.0	2018-01-01 00:00:00.000000	2018-01-01 07:51:00.000000	0	46	0	0	0	0	0	0	0	0	43.00945865602414	337.6242504497895	4	6.932769136315937
1513	0x1bd1e06dae3f326f6d0fde61d76e9	3939	1	private car	14.505390397912093	2018-01-01 07:51:00.000000	2018-01-01 08:05:30.323424	0	46	0	0	0	0	0	0	0	0	29.942015876510922	7.238677159821216	1	0.9838130222881323
1514	0x1bd1e06dae3f326f6d0fde61d76e9	39	2	services	478.2016563130641	2018-01-01 08:05:30.323424	2018-01-01 16:03:42.422803	0	46	0	0	0	0	0	0	0	0	39.70655368962561	316.4623290143762	4	6.117737658114384
1515	0x1bd1e06dae3f326f6d0fde61d76e9	3939	3	private car	20.505390397912095	2018-01-01 16:03:42.422803	2018-01-01 16:24:12.746227	0	46	0	0	0	0	0	0	0	0	25.29696502911282	8.645402396738135	1	0.9920262882114061
1516	0x1bd1e06dae3f326f6d0fde61d76e9	39	4	stay at home	455.78756289111175	2018-01-01 16:24:12.746227	2018-01-02 00:00:00.000000	0	46	0	0	0	0	0	0	0	0	37.52383145985068	285.0482615237028	4	5.081137864610248
1517	0x5c2cdad6f34ac8f94f43c7ea4002	40	0	stay at home	487.0	2018-01-01 00:00:00.000000	2018-01-01 08:07:00.000000	1	13	0	0	0	0	0	0	0	0	27.841112269197765	225.97702791832188	4	3.5838019532184946
1518	0x5c2cdad6f34ac8f94f43c7ea4002	4039	1	by foot	23.210381156399215	2018-01-01 08:07:00.000000	2018-01-01 08:30:12.622869	1	13	0	0	0	0	0	0	0	0	4.1892024975371935	1.6205497784862968	0	0.9516836966570655
1519	0x5c2cdad6f34ac8f94f43c7ea4002	39	2	school	341.7867266448593	2018-01-01 08:30:12.622869	2018-01-01 14:11:59.826468	1	13	0	0	0	0	0	0	0	0	39.70655368962561	226.18621686542497	4	3.5882353714712685
1520	0x5c2cdad6f34ac8f94f43c7ea4002	3940	3	by foot	18.210381156399215	2018-01-01 14:11:59.826468	2018-01-01 14:30:12.449337	1	13	0	0	0	0	0	0	0	0	3.857260016355844	1.1707029186196432	0	0.9491569155269947
1521	0x5c2cdad6f34ac8f94f43c7ea4002	40	4	stay at home	569.7925110423423	2018-01-01 14:30:12.449337	2018-01-02 00:00:00.000000	1	13	0	0	0	0	0	0	0	0	13.148062482162722	124.86112561755182	4	1.9715681718321618
1522	0x16333ffee1c8730454c8bff12e65a	40	0	stay at home	490.0	2018-01-01 00:00:00.000000	2018-01-01 08:10:00.000000	1	13	0	0	0	0	0	0	0	0	27.841112269197765	227.36908353178174	4	3.613407683235297
1523	0x16333ffee1c8730454c8bff12e65a	4039	1	private car	24.326088013046572	2018-01-01 08:10:00.000000	2018-01-01 08:34:19.565281	1	13	0	0	0	0	0	0	0	0	20.96995078767189	8.501947808169362	1	0.9911855882683787
1524	0x16333ffee1c8730454c8bff12e65a	39	2	school	359.0911318295947	2018-01-01 08:34:19.565281	2018-01-01 14:33:25.033191	1	13	0	0	0	0	0	0	0	0	39.70655368962561	237.63785509100381	4	3.839490684613987
1525	0x16333ffee1c8730454c8bff12e65a	3940	3	private car	21.326088013046572	2018-01-01 14:33:25.033191	2018-01-01 14:54:44.598472	1	13	0	0	0	0	0	0	0	0	19.308341567586968	6.862856527605422	1	0.9816303001662188
1526	0x16333ffee1c8730454c8bff12e65a	40	4	stay at home	545.2566921443121	2018-01-01 14:54:44.598472	2018-01-02 00:00:00.000001	1	13	0	0	0	0	0	0	0	0	13.148062482162722	119.48448428551299	4	1.909904617113218
1527	0x1237758592f3fb6f44be739d394ef	40	0	stay at home	488.0	2018-01-01 00:00:00.000000	2018-01-01 08:08:00.000000	0	22	0	0	0	0	0	0	0	0	27.841112269197765	226.4410464561418	4	3.593643479207187
1528	0x1237758592f3fb6f44be739d394ef	4039	1	private car	23.744255023800747	2018-01-01 08:08:00.000000	2018-01-01 08:31:44.655301	0	22	0	0	0	0	0	0	0	0	20.96995078767189	8.298597655650545	1	0.9899950975305507
1529	0x1237758592f3fb6f44be739d394ef	39	2	services	487.7042527540565	2018-01-01 08:31:44.655301	2018-01-01 16:39:26.910466	0	22	0	0	0	0	0	0	0	0	39.70655368962561	322.75091827729466	4	6.349384804427607
1530	0x1237758592f3fb6f44be739d394ef	3940	3	private car	32.74425502380075	2018-01-01 16:39:26.910466	2018-01-01 17:12:11.565767	0	22	0	0	0	0	0	0	0	0	17.53687739958179	9.570533098217231	1	0.997465068988142
1531	0x1237758592f3fb6f44be739d394ef	40	4	stay at home	130.9289422194475	2018-01-01 17:12:11.565767	2018-01-01 19:23:07.302300	0	22	0	0	0	0	0	0	0	0	14.280909121244589	31.16307208627689	4	1.13323203268022
1532	0x1237758592f3fb6f44be739d394ef	4039	5	private car	30.835420960323923	2018-01-01 19:23:07.302300	2018-01-01 19:53:57.427558	0	22	0	0	0	0	0	0	0	0	19.411792069762004	9.976179667756483	1	0.9998592317452215
1533	0x1237758592f3fb6f44be739d394ef	39	6	shopping	255.57084435441044	2018-01-01 19:53:57.427558	2018-01-02 00:09:31.678219	0	22	0	0	0	0	0	0	0	0	2.561116530878299	10.909111904776756	2	1.0053873110080032
1534	0x1237758592f3fb6f44be739d394ef	3940	7	private car	27.835420960323923	2018-01-02 00:09:31.678219	2018-01-02 00:37:21.803477	0	22	0	0	0	0	0	0	0	0	23.88221491861412	11.079525095409203	2	1.0064003888225435
1535	0x1237758592f3fb6f44be739d394ef	40	8	stay at home	-37.36339129616363	2018-01-02 00:37:21.803477	2018-01-01 23:59:59.999999	0	22	0	0	0	0	0	0	0	0	27.841112269197765	-17.33730619724097	0	0.8508125204907567
1536	0xf096d2fe7d60ecbf477fa20939f5	31	0	stay at home	476.0	2018-01-01 00:00:00.000000	2018-01-01 07:56:00.000000	0	26	0	0	0	0	1	0	0	1	33.09554835970861	262.55801698702163	4	31.689926522010857
1537	0xf096d2fe7d60ecbf477fa20939f5	3139	1	private car	32.17163998959272	2018-01-01 07:56:00.000000	2018-01-01 08:28:10.298399	0	26	0	0	0	0	1	0	0	1	26.357804577485233	14.132896663048234	2	28.265926163440728
1538	0xf096d2fe7d60ecbf477fa20939f5	39	2	industry	487.2984557486199	2018-01-01 08:28:10.298399	2018-01-01 16:35:28.205744	0	26	0	0	0	0	1	0	0	1	39.70655368962561	322.4823716009037	4	33.58051561943628
1539	0xf096d2fe7d60ecbf477fa20939f5	3939	3	private car	20.170867810871812	2018-01-01 16:35:28.205744	2018-01-01 16:55:38.457813	0	26	0	0	0	0	1	0	0	1	25.29696502911282	8.504362293641362	1	28.23239973220022
1540	0xf096d2fe7d60ecbf477fa20939f5	39	4	shopping	238.63321669576393	2018-01-01 16:55:38.457813	2018-01-01 20:54:16.450815	0	26	0	0	0	0	1	0	0	1	2.2524694888936074	8.958567327395748	1	28.23506403529893
1541	0xf096d2fe7d60ecbf477fa20939f5	3931	5	private car	29.120303340247133	2018-01-01 20:54:16.450815	2018-01-01 21:23:23.669015	0	26	0	0	0	0	1	0	0	1	4.772757785282759	2.3164025746160006	0	28.196805545120608
1542	0xf096d2fe7d60ecbf477fa20939f5	31	6	stay at home	156.6055164149045	2018-01-01 21:23:23.669015	2018-01-02 00:00:00.000000	0	26	0	0	0	0	1	0	0	1	2.413661029109731	6.2998771985709885	1	28.21956963959657
1543	0x15b63edc6fa147f4ec7749f6379ee	39	0	stay at home	470.0	2018-01-01 00:00:00.000000	2018-01-01 07:50:00.000000	1	37	0	0	0	0	0	0	1	0	43.00945865602414	336.9074261388557	4	8.503461058202022
1544	0x15b63edc6fa147f4ec7749f6379ee	3939	1	private car	17.486804494838065	2018-01-01 07:50:00.000000	2018-01-01 08:07:29.208270	1	37	0	0	0	0	0	0	1	0	29.942015876510922	8.726502963564732	1	2.592501884695233
1545	0x15b63edc6fa147f4ec7749f6379ee	39	2	services	483.52982130780464	2018-01-01 08:07:29.208270	2018-01-01 16:11:00.997548	1	37	0	0	0	0	0	0	1	0	39.70655368962561	319.988380171557	4	7.846562589769809
1546	0x15b63edc6fa147f4ec7749f6379ee	3939	3	private car	19.486804494838065	2018-01-01 16:11:00.997548	2018-01-01 16:30:30.205818	1	37	0	0	0	0	0	0	1	0	25.29696502911282	8.215950197251285	1	2.5895116559880678
1547	0x15b63edc6fa147f4ec7749f6379ee	39	4	stay at home	449.4965697025192	2018-01-01 16:30:30.205818	2018-01-02 00:00:00.000000	1	37	0	0	0	0	0	0	1	0	37.52383145985068	281.1138920549726	4	6.564353621658263
1548	0x1baff6dd0dbae43869cedd6363f24	40	0	stay at home	473.0	2018-01-01 00:00:00.000000	2018-01-01 07:53:00.000000	0	36	0	0	0	0	0	0	0	0	27.841112269197765	219.4807683888424	4	3.448817232756065
1549	0x1baff6dd0dbae43869cedd6363f24	4039	1	by foot	28.405272425536452	2018-01-01 07:53:00.000000	2018-01-01 08:21:24.316346	0	36	0	0	0	0	0	0	0	0	4.08631005098617	1.9345458368911652	0	0.9534513916542787
1550	0x1baff6dd0dbae43869cedd6363f24	39	2	services	462.8129218650655	2018-01-01 08:21:24.316346	2018-01-01 16:04:13.091658	0	36	0	0	0	0	0	0	0	0	39.70655368962561	306.2784355047954	4	5.76039214911155
1551	0x1baff6dd0dbae43869cedd6363f24	3940	3	by foot	31.405272425536452	2018-01-01 16:04:13.091658	2018-01-01 16:35:37.408004	0	36	0	0	0	0	0	0	0	0	3.3992227132152255	1.7792252557265889	0	0.9525765776417217
1552	0x1baff6dd0dbae43869cedd6363f24	40	4	stay at home	444.3765332838616	2018-01-01 16:35:37.408004	2018-01-02 00:00:00.000001	0	36	0	0	0	0	0	0	0	0	12.955597037884903	95.95272163863265	4	1.661931674010169
1553	0xf42292faf1c3a65780ce0750c532	31	0	stay at home	479.0	2018-01-01 00:00:00.000000	2018-01-01 07:59:00.000000	1	1	0	0	0	0	0	0	0	0	33.09554835970861	264.21279440500706	4	4.492447326905421
1554	0xf42292faf1c3a65780ce0750c532	3139	1	private car	30.604510995950452	2018-01-01 07:59:00.000000	2018-01-01 08:29:36.270660	1	1	0	0	0	0	0	0	0	0	26.357804577485233	13.444462000346	2	1.0205653826253622
1555	0xf42292faf1c3a65780ce0750c532	39	2	school	364.88030802832014	2018-01-01 08:29:36.270660	2018-01-01 14:34:29.089142	1	1	0	0	0	0	0	0	0	0	39.70655368962561	241.46899235022704	4	3.927416163074561
1556	0xf42292faf1c3a65780ce0750c532	3931	3	private car	22.604510995950452	2018-01-01 14:34:29.089142	2018-01-01 14:57:05.359802	1	1	0	0	0	0	0	0	0	0	22.93837701653772	8.641846591659734	1	0.9920054411884641
1557	0xf42292faf1c3a65780ce0750c532	31	4	stay at home	542.910669979779	2018-01-01 14:57:05.359802	2018-01-02 00:00:00.000001	1	1	0	0	0	0	0	0	0	0	23.917167647383298	216.41475852432603	4	3.386887042192725
1558	0x3c96a1aedb58c31b5a4fbda32ab8	39	0	stay at home	489.0	2018-01-01 00:00:00.000000	2018-01-01 08:09:00.000000	1	57	0	0	0	0	0	0	0	1	43.00945865602414	350.5270880465967	4	8.482111889877636
1559	0x3c96a1aedb58c31b5a4fbda32ab8	3931	1	private car	20.05640498633728	2018-01-01 08:09:00.000000	2018-01-01 08:29:03.384299	1	57	0	0	0	0	0	0	0	1	27.29404542484932	9.123673812604402	1	1.9948343005844218
1560	0x3c96a1aedb58c31b5a4fbda32ab8	31	2	services	485.23291192950666	2018-01-01 08:29:03.384299	2018-01-01 16:34:17.359015	1	57	0	0	0	0	0	0	0	1	31.257964414982627	252.78988490118198	4	5.199175597721992
1561	0x3c96a1aedb58c31b5a4fbda32ab8	3139	3	private car	30.05640498633728	2018-01-01 16:34:17.359015	2018-01-01 17:04:20.743314	1	57	0	0	0	0	0	0	0	1	22.465580628671898	11.253909827142937	2	2.0074381335810703
1562	0x3c96a1aedb58c31b5a4fbda32ab8	39	4	stay at home	119.70077372191331	2018-01-01 17:04:20.743314	2018-01-01 19:04:02.789737	1	57	0	0	0	0	0	0	0	1	39.29180161853846	78.38765091111631	4	2.498060118627251
1563	0x3c96a1aedb58c31b5a4fbda32ab8	3939	5	private car	26.487689063257573	2018-01-01 19:04:02.789737	2018-01-01 19:30:32.051081	1	57	0	0	0	0	0	0	0	1	28.76330873140243	12.697892968464487	2	2.0160723400351452
1564	0x3c96a1aedb58c31b5a4fbda32ab8	39	6	shopping	244.21907930008513	2018-01-01 19:30:32.051081	2018-01-01 23:34:45.195839	1	57	0	0	0	0	0	0	0	1	2.561116530878299	10.424558685855436	2	2.0025122923642673
1565	0x3c96a1aedb58c31b5a4fbda32ab8	3939	7	private car	26.487689063257573	2018-01-01 23:34:45.195839	2018-01-02 00:01:14.457183	1	57	0	0	0	0	0	0	0	1	1.7696694213805866	0.7812408896380654	0	1.946974733859826
1566	0x3c96a1aedb58c31b5a4fbda32ab8	39	8	stay at home	-1.2409530506947704	2018-01-02 00:01:14.457183	2018-01-02 00:00:00.000000	1	57	0	0	0	0	0	0	0	1	43.00945865602414	-0.8895453154653958	0	1.9376699919629856
1567	0x108a3b939f7009df0abcb29fbaef2	41	0	stay at home	474.0	2018-01-01 00:00:00.000000	2018-01-01 07:54:00.000000	1	15	0	0	0	0	0	0	0	0	27.805415986137202	219.6627862904839	4	3.4525292106055607
1568	0x108a3b939f7009df0abcb29fbaef2	4139	1	by foot	32.565706015333646	2018-01-01 07:54:00.000000	2018-01-01 08:26:33.942361	1	15	0	0	0	0	0	0	0	0	4.627010618468719	2.51136445884799	0	0.9567072520524765
1569	0x108a3b939f7009df0abcb29fbaef2	39	2	school	354.35363754897946	2018-01-01 08:26:33.942361	2018-01-01 14:20:55.160614	1	15	0	0	0	0	0	0	0	0	39.70655368962561	234.5026955742114	4	3.7690045852121186
1570	0x108a3b939f7009df0abcb29fbaef2	3941	3	by foot	34.565706015333646	2018-01-01 14:20:55.160614	2018-01-01 14:55:29.102975	1	15	0	0	0	0	0	0	0	0	4.2524742097500665	2.449829556200151	0	0.9563593883645063
1571	0x108a3b939f7009df0abcb29fbaef2	41	4	stay at home	544.5149504203533	2018-01-01 14:55:29.102975	2018-01-02 00:00:00.000000	1	15	0	0	0	0	0	0	0	0	19.017106172407885	172.5849770767879	4	2.613988496652461
1572	0xb56b030c52defe45b5b20f858ea8	40	0	stay at home	470.0	2018-01-01 00:00:00.000000	2018-01-01 07:50:00.000000	1	21	0	0	0	0	0	0	0	0	27.841112269197765	218.08871277538248	4	3.420560041533498
1573	0xb56b030c52defe45b5b20f858ea8	4040	1	private car	18.95308865378245	2018-01-01 07:50:00.000000	2018-01-01 08:08:57.185319	1	21	0	0	0	0	0	0	0	0	10.967785319647763	3.464556791648963	0	0.9621119438274901
1574	0xb56b030c52defe45b5b20f858ea8	40	2	university	367.80329057946994	2018-01-01 08:08:57.185319	2018-01-01 14:16:45.382754	1	21	0	0	0	0	0	0	0	0	1.014747832761734	6.220459866635858	1	0.9779105432619478
1575	0xb56b030c52defe45b5b20f858ea8	4040	3	private car	16.4697650606394	2018-01-01 14:16:45.382754	2018-01-01 14:33:13.568658	1	21	0	0	0	0	0	0	0	0	8.86386234752543	2.4330955065598574	0	0.956264810787381
1576	0xb56b030c52defe45b5b20f858ea8	40	4	library	254.14925900942947	2018-01-01 14:33:13.568658	2018-01-01 18:47:22.524199	1	21	0	0	0	0	0	0	0	0	0.789248017245415	3.3431133126263943	0	0.961421654048241
1577	0xb56b030c52defe45b5b20f858ea8	4040	5	private car	21.248872465860586	2018-01-01 18:47:22.524199	2018-01-01 19:08:37.456547	1	21	0	0	0	0	0	0	0	0	9.831801923305077	3.481911752965207	0	0.9622106306144491
1578	0xb56b030c52defe45b5b20f858ea8	40	6	stay at home	291.37572423081815	2018-01-01 19:08:37.456547	2018-01-02 00:00:00.000001	1	21	0	0	0	0	0	0	0	0	14.92274185538034	72.46874526034982	4	1.4465628359572575
1579	0x1522ac2fdc6fee32f0d45ceb8cc5	30	0	stay at home	478.0	2018-01-01 00:00:00.000000	2018-01-01 07:58:00.000000	1	25	0	0	0	0	0	1	0	0	36.33618478268205	289.47827210203366	4	6.215925742937629
1580	0x1522ac2fdc6fee32f0d45ceb8cc5	3030	1	private car	18.325358538914617	2018-01-01 07:58:00.000000	2018-01-01 08:16:19.521512	1	25	0	0	0	0	0	1	0	0	25.36490822733948	7.747017292877686	1	1.9867731263756077
1581	0x1522ac2fdc6fee32f0d45ceb8cc5	30	2	industry	494.7631890430617	2018-01-01 08:16:19.521512	2018-01-01 16:31:05.312855	1	25	0	0	0	0	0	1	0	0	34.0710171385198	280.95141822324774	4	5.959589036200556
1582	0x1522ac2fdc6fee32f0d45ceb8cc5	3030	3	private car	25.401099095458147	2018-01-01 16:31:05.312855	2018-01-01 16:56:29.378801	1	25	0	0	0	0	0	1	0	0	20.04555207876206	8.486317579596703	1	1.9910940320745212
1583	0x1522ac2fdc6fee32f0d45ceb8cc5	30	4	gym	223.70107658348132	2018-01-01 16:56:29.378801	2018-01-01 20:40:11.443396	1	25	0	0	0	0	0	1	0	0	26.059217702390683	97.15791758246851	4	2.673811385721355
1584	0x1522ac2fdc6fee32f0d45ceb8cc5	3030	5	private car	17.10492913495017	2018-01-01 20:40:11.443396	2018-01-01 20:57:17.739144	1	25	0	0	0	0	0	1	0	0	7.164169908716762	2.0423769766557105	0	1.9540592027513632
1585	0x1522ac2fdc6fee32f0d45ceb8cc5	30	6	stay at home	182.704347604134	2018-01-01 20:57:17.739144	2018-01-02 00:00:00.000000	1	25	0	0	0	0	0	1	0	0	10.626852031263198	32.359534457626815	4	2.1412736192320425
1586	0x7f9e84f38e48472d51877736abc3	40	0	stay at home	477.0	2018-01-01 00:00:00.000000	2018-01-01 07:57:00.000000	0	61	1	1	1	0	0	0	0	0	27.841112269197765	221.33684254012223	4	8.161156937317616
1587	0x7f9e84f38e48472d51877736abc3	4039	1	private car	30.137591902884076	2018-01-01 07:57:00.000000	2018-01-01 08:27:08.255514	0	61	1	1	1	0	0	0	0	0	20.454900598079345	10.274357443982913	2	5.675922767758818
1588	0x7f9e84f38e48472d51877736abc3	39	2	services	477.13765822245944	2018-01-01 08:27:08.255514	2018-01-01 16:24:16.515007	0	61	1	1	1	0	0	0	0	0	39.70655368962561	315.758200725872	4	10.766632213475498
1589	0x7f9e84f38e48472d51877736abc3	3940	3	private car	32.137591902884076	2018-01-01 16:24:16.515007	2018-01-01 16:56:24.770521	0	61	1	1	1	0	0	0	0	0	17.015537695865927	9.113973441297993	1	5.669077269170185
1590	0x7f9e84f38e48472d51877736abc3	40	4	stay at home	135.49726938211077	2018-01-01 16:56:24.770521	2018-01-01 19:11:54.606684	0	61	1	1	1	0	0	0	0	0	12.955597037884903	29.257467030806122	4	5.794841028859502
1591	0x7f9e84f38e48472d51877736abc3	4039	5	private car	29.056214805412086	2018-01-01 19:11:54.606684	2018-01-01 19:40:57.979572	0	61	1	1	1	0	0	0	0	0	19.411792069762004	9.40055333561666	1	5.6707635382764625
1592	0x7f9e84f38e48472d51877736abc3	39	6	shopping	254.63202624532985	2018-01-01 19:40:57.979572	2018-01-01 23:55:35.901147	0	61	1	1	1	0	0	0	0	0	2.561116530878299	10.869038195132518	2	5.679449227671262
1593	0x7f9e84f38e48472d51877736abc3	3940	7	private car	29.056214805412086	2018-01-01 23:55:35.901147	2018-01-02 00:24:39.274035	0	61	1	1	1	0	0	0	0	0	1.3534367605490092	0.6554291540008849	0	5.620570875007359
1594	0x7f9e84f38e48472d51877736abc3	40	8	stay at home	-24.65456726649245	2018-01-02 00:24:39.274035	2018-01-01 23:59:59.999999	0	61	1	1	1	0	0	0	0	0	27.841112269197765	-11.440176253581742	0	5.555287852315952
1595	0x42607dba18f4e5221f39c8153139	31	0	stay at home	487.0	2018-01-01 00:00:00.000000	2018-01-01 08:07:00.000000	1	76	0	0	1	0	0	0	0	0	33.09554835970861	268.62553418630154	4	6.111148263631368
1596	0x42607dba18f4e5221f39c8153139	3139	1	private car	25.895989968461222	2018-01-01 08:07:00.000000	2018-01-01 08:32:53.759398	1	76	0	0	1	0	0	0	0	0	27.29404542484932	11.780105442010381	2	2.510575957391045
1597	0x42607dba18f4e5221f39c8153139	39	2	services	484.66598433445085	2018-01-01 08:32:53.759398	2018-01-01 16:37:33.718458	1	76	0	0	1	0	0	0	0	0	39.70655368962561	320.74026547518525	4	7.774381842176358
1598	0x42607dba18f4e5221f39c8153139	3931	3	private car	32.89598996846122	2018-01-01 16:37:33.718458	2018-01-01 17:10:27.477856	1	76	0	0	1	0	0	0	0	0	22.465580628671898	12.31712524994079	2	2.5137884054091013
1599	0x42607dba18f4e5221f39c8153139	31	4	stay at home	111.93366702517666	2018-01-01 17:10:27.477856	2018-01-01 19:02:23.497878	1	76	0	0	1	0	0	0	0	0	30.177676154845706	56.298299238501876	4	2.814718992002992
1600	0x42607dba18f4e5221f39c8153139	3131	5	private car	19.525896924827553	2018-01-01 19:02:23.497878	2018-01-01 19:21:55.051693	1	76	0	0	1	0	0	0	0	0	20.65114265863745	6.720534715541069	1	2.4808049765614575
1601	0x42607dba18f4e5221f39c8153139	31	6	free time	238.28684724126214	2018-01-01 19:21:55.051693	2018-01-01 23:20:12.262527	1	76	0	0	1	0	0	0	0	0	84.66968490041354	336.2612045305107	4	8.377145851972148
1602	0x42607dba18f4e5221f39c8153139	3131	7	private car	26.525896924827553	2018-01-01 23:20:12.262527	2018-01-01 23:46:43.816342	1	76	0	0	1	0	0	0	0	0	1.9278510595683336	0.8522996415421533	0	2.447372506257872
1603	0x42607dba18f4e5221f39c8153139	31	8	stay at home	13.269727612532733	2018-01-01 23:46:43.816342	2018-01-01 23:59:59.999999	1	76	0	0	1	0	0	0	0	0	2.859645738359695	0.6324453336062201	0	2.4461423476205453
1604	0xaf0f27923bf20a08396f1df9f2eb	40	0	stay at home	477.0	2018-01-01 00:00:00.000000	2018-01-01 07:57:00.000000	1	43	0	1	0	0	0	0	0	0	27.841112269197765	221.33684254012223	4	5.661156937317616
1605	0xaf0f27923bf20a08396f1df9f2eb	4031	1	by foot	23.29721110167994	2018-01-01 07:57:00.000000	2018-01-01 08:20:17.832666	1	43	0	1	0	0	0	0	0	0	3.3702861042630015	1.3086377807345606	0	3.124230978995544
1606	0xaf0f27923bf20a08396f1df9f2eb	31	2	services	494.52701323877244	2018-01-01 08:20:17.832666	2018-01-01 16:34:49.453460	1	43	0	1	0	0	0	0	0	0	31.257964414982627	257.63179636775317	4	6.495373715089617
1607	0xaf0f27923bf20a08396f1df9f2eb	3140	3	by foot	24.29721110167994	2018-01-01 16:34:49.453460	2018-01-01 16:59:07.286126	1	43	0	1	0	0	0	0	0	0	2.643589958923893	1.0705310549709206	0	3.1228951660164714
1608	0xaf0f27923bf20a08396f1df9f2eb	40	4	stay at home	107.54345080527014	2018-01-01 16:59:07.286126	2018-01-01 18:46:39.893174	1	43	0	1	0	0	0	0	0	0	12.955597037884903	23.221493544944646	3	3.25557297419716
1609	0xaf0f27923bf20a08396f1df9f2eb	4030	5	by foot	29.197857396537987	2018-01-01 18:46:39.893174	2018-01-01 19:15:51.764618	1	43	0	1	0	0	0	0	0	0	3.231272456857314	1.57243720674468	0	3.1257131283410304
1610	0xaf0f27923bf20a08396f1df9f2eb	30	6	gym	226.4690070459346	2018-01-01 19:15:51.764618	2018-01-01 23:02:19.905041	1	43	0	1	0	0	0	0	0	0	30.13489045210021	113.74364530208582	4	4.020491638877134
1611	0xaf0f27923bf20a08396f1df9f2eb	3040	7	by foot	27.197857396537987	2018-01-01 23:02:19.905041	2018-01-01 23:29:31.776485	1	43	0	1	0	0	0	0	0	0	0.3310234458509606	0.15005214125275068	0	3.1177487904065666
1612	0xaf0f27923bf20a08396f1df9f2eb	40	8	stay at home	30.470391913587036	2018-01-01 23:29:31.776485	2018-01-02 00:00:00.000000	1	43	0	1	0	0	0	0	0	0	1.390186081247524	0.7059919121404301	0	3.1208536875075445
1613	0xccd66e0890dd1498f5ff864a30a8	40	0	stay at home	482.0	2018-01-01 00:00:00.000000	2018-01-01 08:02:00.000000	0	31	0	0	0	0	0	0	1	0	27.841112269197765	223.65693522922206	4	5.134997129072714
1614	0xccd66e0890dd1498f5ff864a30a8	4039	1	private car	27.40462637934577	2018-01-01 08:02:00.000000	2018-01-01 08:29:24.277583	0	31	0	0	0	0	0	0	1	0	20.96995078767189	9.577894442156929	1	2.5975084651912574
1615	0xccd66e0890dd1498f5ff864a30a8	39	2	services	480.0190789550302	2018-01-01 08:29:24.277583	2018-01-01 16:29:25.422320	0	31	0	0	0	0	0	0	1	0	39.70655368962561	317.6650555095423	4	7.761378149318965
1616	0xccd66e0890dd1498f5ff864a30a8	3940	3	private car	21.40462637934577	2018-01-01 16:29:25.422320	2018-01-01 16:50:49.699903	0	31	0	0	0	0	0	0	1	0	17.015537695865927	6.070187117061403	1	2.5770424347682837
1617	0xccd66e0890dd1498f5ff864a30a8	40	4	stay at home	118.32773224150526	2018-01-01 16:50:49.699903	2018-01-01 18:49:09.363837	0	31	0	0	0	0	0	0	1	0	12.955597037884903	25.55010695546139	4	2.6962564321588838
1618	0xccd66e0890dd1498f5ff864a30a8	4030	5	private car	22.947385327108663	2018-01-01 18:49:09.363837	2018-01-01 19:12:06.206957	0	31	0	0	0	0	0	0	1	0	16.174826698325752	6.186166347428097	1	2.57771236562089
1619	0xccd66e0890dd1498f5ff864a30a8	30	6	gym	242.0298046899322	2018-01-01 19:12:06.206957	2018-01-01 23:14:07.995238	0	31	0	0	0	0	0	0	1	0	30.13489045210021	121.55902750790528	4	3.5334652369618404
1620	0xccd66e0890dd1498f5ff864a30a8	3040	7	private car	29.947385327108663	2018-01-01 23:14:07.995238	2018-01-01 23:44:04.838358	0	31	0	0	0	0	0	0	1	0	1.6570087918025227	0.8270513463086153	0	2.547231152318631
1621	0xccd66e0890dd1498f5ff864a30a8	40	8	stay at home	15.919360700623656	2018-01-01 23:44:04.838358	2018-01-02 00:00:00.000000	0	31	0	0	0	0	0	0	1	0	1.390186081247524	0.36884789447276395	0	2.5446695369990864
1622	0x193c8127f79175be1e3a149b13d2a	31	0	stay at home	488.0	2018-01-01 00:00:00.000000	2018-01-01 08:08:00.000000	0	41	0	0	1	0	0	0	1	0	33.09554835970861	269.17712665896335	4	7.726204726981452
1623	0x193c8127f79175be1e3a149b13d2a	3130	1	private car	30.84888356700167	2018-01-01 08:08:00.000000	2018-01-01 08:38:50.933014	0	41	0	0	1	0	0	0	1	0	25.1265313667317	12.91875734291536	2	4.117399493833556
1624	0x193c8127f79175be1e3a149b13d2a	30	2	industry	481.1276121323395	2018-01-01 08:38:50.933014	2018-01-01 16:39:58.589742	0	41	0	0	1	0	0	0	1	0	34.0710171385198	273.20845197960074	4	7.8377481604962345
1625	0x193c8127f79175be1e3a149b13d2a	3031	3	private car	26.84888356700167	2018-01-01 16:39:58.589742	2018-01-01 17:06:49.522756	0	41	0	0	1	0	0	0	1	0	20.007623288679962	8.953039135503323	1	4.093831564687154
1626	0x193c8127f79175be1e3a149b13d2a	31	4	stay at home	118.44714021573091	2018-01-01 17:06:49.522756	2018-01-01 19:05:16.351169	0	41	0	0	1	0	0	0	1	0	30.177676154845706	59.57432398163214	4	4.440421684966121
1627	0x193c8127f79175be1e3a149b13d2a	3130	5	private car	21.370712121691703	2018-01-01 19:05:16.351169	2018-01-01 19:26:38.593896	0	41	0	0	1	0	0	0	1	0	21.91591381089573	7.805978082274334	1	4.087117035543018
1628	0x193c8127f79175be1e3a149b13d2a	30	6	gym	256.3274213521505	2018-01-01 19:26:38.593896	2018-01-01 23:42:58.239177	0	41	0	0	1	0	0	0	1	0	30.13489045210021	128.73997937193977	4	5.117286472898985
1629	0x193c8127f79175be1e3a149b13d2a	3031	7	private car	23.370712121691703	2018-01-01 23:42:58.239177	2018-01-02 00:06:20.481904	0	41	0	0	1	0	0	0	1	0	2.1523322717279734	0.8383589652130198	0	4.047294456023548
1630	0x193c8127f79175be1e3a149b13d2a	31	8	stay at home	-6.341365077607406	2018-01-02 00:06:20.481904	2018-01-01 23:59:59.999999	0	41	0	0	1	0	0	0	1	0	33.09554835970861	-3.497849243208721	0	4.023326574042391
1631	0x32239f959ba283242bed465ef0b6	40	0	stay at home	484.0	2018-01-01 00:00:00.000000	2018-01-01 08:04:00.000000	1	16	0	0	0	0	0	0	0	0	27.841112269197765	224.58497230486196	4	3.5544387918035945
1632	0x32239f959ba283242bed465ef0b6	4039	1	private car	29.74209304691835	2018-01-01 08:04:00.000000	2018-01-01 08:33:44.525583	1	16	0	0	0	0	0	0	0	0	20.96995078767189	10.394837125270602	2	1.0023362121110357
1633	0x32239f959ba283242bed465ef0b6	39	2	school	362.38822292677565	2018-01-01 08:33:44.525583	2018-01-01 14:36:07.818959	1	16	0	0	0	0	0	0	0	0	39.70655368962561	239.81979050216717	4	3.889322437499664
1634	0x32239f959ba283242bed465ef0b6	3940	3	private car	34.74209304691835	2018-01-01 14:36:07.818959	2018-01-01 15:10:52.344542	1	16	0	0	0	0	0	0	0	0	17.876792656489595	10.351286564203802	2	1.002078260189692
1635	0x32239f959ba283242bed465ef0b6	40	4	stay at home	529.1275909793876	2018-01-01 15:10:52.344542	2018-01-02 00:00:00.000001	1	16	0	0	0	0	0	0	0	0	12.884949031649851	113.62970068348464	4	1.844948808504232
1636	0x139d9814aa84e08b8ab2e71ff5c01	31	0	stay at home	489.0	2018-01-01 00:00:00.000000	2018-01-01 08:09:00.000000	0	11	0	0	0	0	0	0	0	0	33.09554835970861	269.72871913162516	4	4.64131035315946
1637	0x139d9814aa84e08b8ab2e71ff5c01	3130	1	by foot	15.617531523656796	2018-01-01 08:09:00.000000	2018-01-01 08:24:37.051891	0	11	0	0	0	0	0	0	0	0	5.01956962234937	1.3065547802038555	0	0.94991928491073
1638	0x139d9814aa84e08b8ab2e71ff5c01	30	2	school	358.2610043340041	2018-01-01 08:24:37.051891	2018-01-01 14:22:52.712151	0	11	0	0	0	0	0	0	0	0	34.0710171385198	203.43861364545282	4	3.1368597084541214
1639	0x139d9814aa84e08b8ab2e71ff5c01	3031	3	by foot	15.617531523656796	2018-01-01 14:22:52.712151	2018-01-01 14:38:29.764042	0	11	0	0	0	0	0	0	0	0	3.6856166532416954	0.9593372377686107	0	0.9479719963062261
1640	0x139d9814aa84e08b8ab2e71ff5c01	31	4	stay at home	561.5039326186824	2018-01-01 14:38:29.764042	2018-01-01 23:59:59.999999	0	11	0	0	0	0	0	0	0	0	23.917167647383298	223.82639485176736	4	3.538539224632302
1641	0x1538103b3b5b10041cf739be70b3	31	0	stay at home	483.0	2018-01-01 00:00:00.000000	2018-01-01 08:03:00.000000	1	53	0	0	0	0	0	0	0	0	33.09554835970861	266.4191642956543	4	4.5514108462009135
1642	0x1538103b3b5b10041cf739be70b3	3140	1	private car	22.115511401309554	2018-01-01 08:03:00.000000	2018-01-01 08:25:06.930684	1	53	0	0	0	0	0	0	0	0	17.72049337434767	6.531629554286939	1	0.979710587966453
1643	0x1538103b3b5b10041cf739be70b3	40	2	residence	483.24158237803846	2018-01-01 08:25:06.930684	2018-01-01 16:28:21.425627	1	53	0	0	0	0	0	0	0	0	16.90465812680253	136.1505623792637	4	2.1075999247765007
1644	0x1538103b3b5b10041cf739be70b3	4039	3	private car	23.746817553029437	2018-01-01 16:28:21.425627	2018-01-01 16:52:06.234680	1	53	0	0	0	0	0	0	0	0	17.015537695865927	6.7344144871737175	1	0.9808854347545102
1645	0x1538103b3b5b10041cf739be70b3	39	4	shopping	234.99380391273127	2018-01-01 16:52:06.234680	2018-01-01 20:47:05.862915	1	53	0	0	0	0	0	0	0	0	2.2524694888936074	8.82193955654124	1	0.9930618436978325
1646	0x1538103b3b5b10041cf739be70b3	3931	5	private car	30.862328954338984	2018-01-01 20:47:05.862915	2018-01-01 21:17:57.602652	1	53	0	0	0	0	0	0	0	0	4.772757785282759	2.4549736798129818	0	0.956388463825167
1647	0x1538103b3b5b10041cf739be70b3	31	6	stay at home	162.0399558005522	2018-01-01 21:17:57.602652	2018-01-02 00:00:00.000000	1	53	0	0	0	0	0	0	0	0	2.413661029109731	6.518492107907602	1	0.9796345239280635
1648	0xbc25ade9e5c4082e80c2b040bf8d	31	0	stay at home	471.0	2018-01-01 00:00:00.000000	2018-01-01 07:51:00.000000	0	36	0	0	0	0	0	0	0	0	33.09554835970861	259.8000546237126	4	4.376802009208414
1649	0xbc25ade9e5c4082e80c2b040bf8d	3139	1	private car	30.808741236300957	2018-01-01 07:51:00.000000	2018-01-01 08:21:48.524474	0	36	0	0	0	0	0	0	0	0	26.357804577485233	13.534179679745524	2	1.021106662012993
1650	0xbc25ade9e5c4082e80c2b040bf8d	39	2	services	465.48710266390117	2018-01-01 08:21:48.524474	2018-01-01 16:07:17.750634	0	36	0	0	0	0	0	0	0	0	39.70655368962561	308.0481438958743	4	5.820956122253317
1651	0xbc25ade9e5c4082e80c2b040bf8d	3931	3	private car	27.808741236300957	2018-01-01 16:07:17.750634	2018-01-01 16:35:06.275108	0	36	0	0	0	0	0	0	0	0	21.514483356203062	9.971511674755911	1	0.9998316481705674
1652	0xbc25ade9e5c4082e80c2b040bf8d	31	4	stay at home	121.84513374834866	2018-01-01 16:35:06.275108	2018-01-01 18:36:56.983133	0	36	0	0	0	0	0	0	0	0	26.302469163551745	53.413797885746305	4	1.2924964044048266
1653	0xbc25ade9e5c4082e80c2b040bf8d	3130	5	private car	19.05300840725843	2018-01-01 18:36:56.983133	2018-01-01 18:56:00.163637	0	36	0	0	0	0	0	0	0	0	20.859937783323037	6.6240761660090275	1	0.9802460083819079
1654	0xbc25ade9e5c4082e80c2b040bf8d	30	6	free time	230.06273451098087	2018-01-01 18:56:00.163637	2018-01-01 22:46:03.927708	0	36	0	0	0	0	0	0	0	0	89.60557373250928	343.5817220054401	4	7.18121060691035
1655	0xbc25ade9e5c4082e80c2b040bf8d	3031	7	private car	28.05300840725843	2018-01-01 22:46:03.927708	2018-01-01 23:14:07.108212	0	36	0	0	0	0	0	0	0	0	2.312196433821255	1.0810677666203439	0	0.9486542387415211
1656	0xbc25ade9e5c4082e80c2b040bf8d	31	8	stay at home	45.881529789650585	2018-01-01 23:14:07.108212	2018-01-01 23:59:59.999999	0	36	0	0	0	0	0	0	0	0	2.859645738359695	2.186748685539962	0	0.9548735885546191
1657	0x1649fc267cc2f5d9ee906b258e3d0	31	0	stay at home	482.0	2018-01-01 00:00:00.000000	2018-01-01 08:02:00.000000	1	11	0	0	0	0	0	0	1	0	33.09554835970861	265.8675718229925	4	6.136597807297269
1658	0x1649fc267cc2f5d9ee906b258e3d0	3139	1	by foot	23.22029684173551	2018-01-01 08:02:00.000000	2018-01-01 08:25:13.217811	1	11	0	0	0	0	0	0	1	0	5.452577567749579	2.110174494595557	0	2.5544415549666803
1659	0x1649fc267cc2f5d9ee906b258e3d0	39	2	school	353.47557154722307	2018-01-01 08:25:13.217811	2018-01-01 14:18:41.752104	1	11	0	0	0	0	0	0	1	0	39.70655368962561	233.92161266018184	4	5.356083269473589
1660	0x1649fc267cc2f5d9ee906b258e3d0	3931	3	by foot	33.22029684173551	2018-01-01 14:18:41.752104	2018-01-01 14:51:54.969915	1	11	0	0	0	0	0	0	1	0	4.58243833092934	2.5371660268736616	0	2.5568531488501107
1661	0x1649fc267cc2f5d9ee906b258e3d0	31	4	stay at home	548.0838347693059	2018-01-01 14:51:54.969915	2018-01-02 00:00:00.000001	1	11	0	0	0	0	0	0	1	0	23.917167647383298	218.47688268330361	4	5.0284161019151945
1662	0x1a40be9d52c98e49a3a7af8ca93e0	40	0	stay at home	475.0	2018-01-01 00:00:00.000000	2018-01-01 07:55:00.000000	1	37	0	0	0	0	0	0	1	0	27.841112269197765	220.40880546448233	4	5.067784926084089
1663	0x1a40be9d52c98e49a3a7af8ca93e0	4030	1	private car	31.11834293452226	2018-01-01 07:55:00.000000	2018-01-01 08:26:07.100576	1	37	0	0	0	0	0	0	1	0	18.166346773493622	9.421776812750442	1	2.596588533284222
1664	0x1a40be9d52c98e49a3a7af8ca93e0	30	2	industry	478.87608310889146	2018-01-01 08:26:07.100576	2018-01-01 16:24:59.665563	1	37	0	0	0	0	0	0	1	0	34.0710171385198	271.92992058050453	4	6.302084074923323
1665	0x1a40be9d52c98e49a3a7af8ca93e0	3040	3	private car	34.11834293452226	2018-01-01 16:24:59.665563	2018-01-01 16:59:06.766139	1	37	0	0	0	0	0	0	1	0	14.38983122069055	8.182619939290253	1	2.5893167593728337
1666	0x1a40be9d52c98e49a3a7af8ca93e0	40	4	stay at home	420.88723102206393	2018-01-01 16:59:06.766139	2018-01-02 00:00:00.000000	1	37	0	0	0	0	0	0	1	0	12.955597037884903	90.8807560585505	4	3.212853980369597
1667	0x1454af1314676407536fcd4b7bf47	40	0	stay at home	486.0	2018-01-01 00:00:00.000000	2018-01-01 08:06:00.000000	1	41	0	0	1	0	0	0	1	0	27.841112269197765	225.5130093805019	4	6.673987379161552
1668	0x1454af1314676407536fcd4b7bf47	4039	1	by foot	32.511445703508144	2018-01-01 08:06:00.000000	2018-01-01 08:38:30.686742	1	41	0	0	1	0	0	0	1	0	4.1892024975371935	2.26995049232802	0	4.055343237011782
1669	0x1454af1314676407536fcd4b7bf47	39	2	services	497.2239157709428	2018-01-01 08:38:30.686742	2018-01-01 16:55:44.121688	1	41	0	0	1	0	0	0	1	0	39.70655368962561	329.05080178874704	4	9.690243109960294
1670	0x1454af1314676407536fcd4b7bf47	3940	3	by foot	24.511445703508148	2018-01-01 16:55:44.121688	2018-01-01 17:20:14.808430	1	41	0	0	1	0	0	0	1	0	3.5033716266287827	1.4312117234220405	0	4.050619369706261
1671	0x1454af1314676407536fcd4b7bf47	40	4	stay at home	123.0532308709016	2018-01-01 17:20:14.808430	2018-01-01 19:23:18.002282	1	41	0	0	1	0	0	0	1	0	14.280909121244589	29.28853345238125	4	4.2207467819392885
1672	0x1454af1314676407536fcd4b7bf47	4030	5	by foot	31.43793425942529	2018-01-01 19:23:18.002282	2018-01-01 19:54:44.278338	1	41	0	0	1	0	0	0	1	0	3.320301406948189	1.7397236225519077	0	4.05235422016443
1673	0x1454af1314676407536fcd4b7bf47	30	6	free time	241.1874638272073	2018-01-01 19:54:44.278338	2018-01-01 23:55:55.526168	1	41	0	0	1	0	0	0	1	0	95.04080834893142	382.0441920961073	4	12.114020290712949
1674	0x1454af1314676407536fcd4b7bf47	3040	7	by foot	26.43793425942529	2018-01-01 23:55:55.526168	2018-01-02 00:22:21.802224	1	41	0	0	1	0	0	0	1	0	0.3310234458509606	0.14585960166226875	0	4.04342541400792
1675	0x1454af1314676407536fcd4b7bf47	40	8	stay at home	-22.363370394918547	2018-01-02 00:22:21.802224	2018-01-02 00:00:00.000000	1	41	0	0	1	0	0	0	1	0	27.841112269197765	-10.377018431376348	0	3.9865407573652205
1676	0x11e681d8419da5eb471fe013e3eca	31	0	stay at home	474.0	2018-01-01 00:00:00.000000	2018-01-01 07:54:00.000000	1	21	0	0	0	0	0	0	0	0	33.09554835970861	261.454832041698	4	4.41981596067519
1677	0x11e681d8419da5eb471fe013e3eca	3140	1	private car	15.862046063137061	2018-01-01 07:54:00.000000	2018-01-01 08:09:51.722764	1	21	0	0	0	0	0	0	0	0	16.870689299053655	4.46006084630771	0	0.9677891454334367
1678	0x11e681d8419da5eb471fe013e3eca	40	2	university	364.2522518939588	2018-01-01 08:09:51.722764	2018-01-01 14:14:06.857878	1	21	0	0	0	0	0	0	0	0	1.014747832761734	6.160403053132933	1	0.9775635094234375
1679	0x11e681d8419da5eb471fe013e3eca	4031	3	private car	12.862046063137061	2018-01-01 14:14:06.857878	2018-01-01 14:26:58.580642	1	21	0	0	0	0	0	0	0	0	12.493897796476187	2.6782848161067228	0	0.9576515087755627
1680	0x11e681d8419da5eb471fe013e3eca	31	4	stay at home	117.39750670751187	2018-01-01 14:26:58.580642	2018-01-01 16:24:22.431044	1	21	0	0	0	0	0	0	0	0	23.917167647383298	46.79693082180611	4	1.2429279685321584
1681	0x11e681d8419da5eb471fe013e3eca	3140	5	private car	12.680360971581006	2018-01-01 16:24:22.431044	2018-01-01 16:37:03.252702	1	21	0	0	0	0	0	0	0	0	13.233056022956172	2.7966654521373067	0	0.9583217445092926
1682	0x11e681d8419da5eb471fe013e3eca	40	6	library	234.4471470515322	2018-01-01 16:37:03.252702	2018-01-01 20:31:30.081525	1	21	0	0	0	0	0	0	0	0	0.7776947583153936	3.038805289399581	0	0.9596941291673217
1683	0x11e681d8419da5eb471fe013e3eca	4031	7	private car	15.680360971581006	2018-01-01 20:31:30.081525	2018-01-01 20:47:10.903183	1	21	0	0	0	0	0	0	0	0	5.766468130328258	1.5070050302444153	0	0.9510452840515
1684	0x11e681d8419da5eb471fe013e3eca	31	8	stay at home	192.81828027756092	2018-01-01 20:47:10.903183	2018-01-02 00:00:00.000000	1	21	0	0	0	0	0	0	0	0	12.234890564546792	39.31850930066781	4	1.1891899843918345
1685	0xbafc86b163cc69ce54bfef63aa09	30	0	stay at home	480.0	2018-01-01 00:00:00.000000	2018-01-01 08:00:00.000000	1	5	0	0	0	0	0	0	1	0	36.33618478268205	290.6894782614564	4	6.853396482790911
1686	0xbafc86b163cc69ce54bfef63aa09	3039	1	by foot	22.228520707130734	2018-01-01 08:00:00.000000	2018-01-01 08:22:13.711242	1	5	0	0	0	0	0	0	1	0	5.668719219760031	2.1001207093224306	0	2.554384845766311
1687	0xbafc86b163cc69ce54bfef63aa09	39	2	school	372.0111727983517	2018-01-01 08:22:13.711242	2018-01-01 14:34:14.381610	1	5	0	0	0	0	0	0	1	0	39.70655368962561	246.18802676430568	4	5.638491528353875
1688	0xbafc86b163cc69ce54bfef63aa09	3930	3	by foot	23.228520707130734	2018-01-01 14:34:14.381610	2018-01-01 14:57:28.092852	1	5	0	0	0	0	0	0	1	0	5.046949598383689	1.9538862208983443	0	2.5535603789687125
1689	0xbafc86b163cc69ce54bfef63aa09	30	4	stay at home	542.5317857873869	2018-01-01 14:57:28.092852	2018-01-01 23:59:59.999999	1	5	0	0	0	0	0	0	1	0	30.815292686585373	278.6379295135694	4	6.492239447736427
1690	0x1d700d739f992249d645f63b2f4b0	31	0	stay at home	489.0	2018-01-01 00:00:00.000000	2018-01-01 08:09:00.000000	1	11	0	0	0	0	0	0	1	0	33.09554835970861	269.72871913162516	4	6.241310353159459
1691	0x1d700d739f992249d645f63b2f4b0	3139	1	by foot	31.421872903139715	2018-01-01 08:09:00.000000	2018-01-01 08:40:25.312374	1	11	0	0	0	0	0	0	1	0	5.452577567749579	2.8555033221389654	0	2.5586550414113214
1692	0x1d700d739f992249d645f63b2f4b0	39	2	school	358.8812686441972	2018-01-01 08:40:25.312374	2018-01-01 14:39:18.188493	1	11	0	0	0	0	0	0	1	0	39.70655368962561	237.49897269369612	4	5.436340542967095
1693	0x1d700d739f992249d645f63b2f4b0	3931	3	by foot	25.421872903139715	2018-01-01 14:39:18.188493	2018-01-01 15:04:43.500867	1	11	0	0	0	0	0	0	1	0	4.388141530249642	1.8592462710499236	0	2.5530271807003233
1694	0x1d700d739f992249d645f63b2f4b0	31	4	stay at home	535.2749855495233	2018-01-01 15:04:43.500867	2018-01-02 00:00:00.000000	1	11	0	0	0	0	0	0	1	0	26.377185062451243	235.31745588567819	4	5.3871969873092596
1695	0x1e4614d6c74a69ddc8152a5de659b	40	0	stay at home	489.0	2018-01-01 00:00:00.000000	2018-01-01 08:09:00.000000	0	29	0	0	0	0	0	0	1	0	27.841112269197765	226.9050649939618	4	5.203512031140686
1696	0x1e4614d6c74a69ddc8152a5de659b	4039	1	private car	37.60212285602222	2018-01-01 08:09:00.000000	2018-01-01 08:46:36.127371	0	29	0	0	0	0	0	0	1	0	20.96995078767189	13.141911096712972	2	2.6187421648326805
1697	0x1e4614d6c74a69ddc8152a5de659b	39	2	industry	468.1154511489583	2018-01-01 08:46:36.127371	2018-01-01 16:34:43.054440	0	29	0	0	0	0	0	0	1	0	39.70655368962561	309.78752156649045	4	7.481102547774261
1698	0x1e4614d6c74a69ddc8152a5de659b	3940	3	private car	39.60212285602222	2018-01-01 16:34:43.054440	2018-01-01 17:14:19.181811	0	29	0	0	0	0	0	0	1	0	17.53687739958179	11.574959554820625	2	2.609351465222669
1699	0x1e4614d6c74a69ddc8152a5de659b	40	4	stay at home	124.38993922271332	2018-01-01 17:14:19.181811	2018-01-01 19:18:42.578164	0	29	0	0	0	0	0	0	1	0	14.280909121244589	29.60669029394511	4	2.7228561123570607
1700	0x1e4614d6c74a69ddc8152a5de659b	4030	5	private car	26.42431493253036	2018-01-01 19:18:42.578164	2018-01-01 19:45:08.037060	0	29	0	0	0	0	0	0	1	0	16.620480185637792	7.3197467125862286	1	2.584284500761718
1701	0x1e4614d6c74a69ddc8152a5de659b	30	6	gym	249.9555392724547	2018-01-01 19:45:08.037060	2018-01-01 23:55:05.369416	0	29	0	0	0	0	0	0	1	0	30.13489045210021	125.53971323118424	4	3.579490929223823
1702	0x1e4614d6c74a69ddc8152a5de659b	3040	7	private car	28.42431493253036	2018-01-01 23:55:05.369416	2018-01-02 00:23:30.828312	0	29	0	0	0	0	0	0	1	0	1.6570087918025227	0.7849889957361089	0	2.546995710820247
1703	0x1e4614d6c74a69ddc8152a5de659b	40	8	stay at home	-23.51380522123145	2018-01-02 00:23:30.828312	2018-01-01 23:59:59.999999	0	29	0	0	0	0	0	0	1	0	27.841112269197765	-10.910841517339223	0	2.483748222253717
1704	0x4fd17e2c207dc1463cb42ffe826e	30	0	stay at home	489.0	2018-01-01 00:00:00.000000	2018-01-01 08:09:00.000000	1	17	0	0	0	0	0	0	0	0	36.33618478268205	296.1399059788587	4	5.425374039022679
1705	0x4fd17e2c207dc1463cb42ffe826e	3039	1	private car	22.352372216370114	2018-01-01 08:09:00.000000	2018-01-01 08:31:21.142333	1	17	0	0	0	0	0	0	0	0	28.375988780055923	10.571177720322535	2	1.0033813642848302
1706	0x4fd17e2c207dc1463cb42ffe826e	39	2	school	341.48361001359257	2018-01-01 08:31:21.142333	2018-01-01 14:12:50.158934	1	17	0	0	0	0	0	0	0	0	39.70655368962561	225.98562158553142	4	3.5839839740286097
1707	0x4fd17e2c207dc1463cb42ffe826e	3930	3	private car	15.352372216370112	2018-01-01 14:12:50.158934	2018-01-01 14:28:11.301267	1	17	0	0	0	0	0	0	0	0	25.263587703909213	6.464266699188756	1	0.9793206286307932
1708	0x4fd17e2c207dc1463cb42ffe826e	30	4	stay at home	571.8116455536673	2018-01-01 14:28:11.301267	2018-01-02 00:00:00.000000	1	17	0	0	0	0	0	0	0	0	30.815292686585373	293.67572032223785	4	5.346935040428577
1709	0x14f9aafb93b69241f0c1997f6123a	40	0	stay at home	485.0	2018-01-01 00:00:00.000000	2018-01-01 08:05:00.000000	0	21	0	0	0	0	0	0	0	0	27.841112269197765	225.04899084268195	4	3.5641996832259957
1710	0x14f9aafb93b69241f0c1997f6123a	4040	1	by foot	19.180154689328308	2018-01-01 08:05:00.000000	2018-01-01 08:24:10.809281	0	21	0	0	0	0	0	0	0	0	2.276677829914147	0.7277838825919605	0	0.9466756025237613
1711	0x14f9aafb93b69241f0c1997f6123a	40	2	university	364.48152219227825	2018-01-01 08:24:10.809281	2018-01-01 14:28:39.700613	0	21	0	0	0	0	0	0	0	0	1.014747832761734	6.16428057877187	1	0.9775859116980712
1712	0x14f9aafb93b69241f0c1997f6123a	4040	3	by foot	14.658216822540645	2018-01-01 14:28:39.700613	2018-01-01 14:43:19.193622	0	21	0	0	0	0	0	0	0	0	1.7707487566403544	0.4326003202179762	0	0.9450255336598843
1713	0x14f9aafb93b69241f0c1997f6123a	40	4	library	245.02965539475156	2018-01-01 14:43:19.193622	2018-01-01 18:48:20.972946	0	21	0	0	0	0	0	0	0	0	0.789248017245415	3.2231528281105835	0	0.9607402799024984
1714	0x14f9aafb93b69241f0c1997f6123a	4040	5	by foot	18.838371511868953	2018-01-01 18:48:20.972946	2018-01-01 19:07:11.275237	0	21	0	0	0	0	0	0	0	0	1.964115681025558	0.6166790148574492	0	0.9460541911831302
1715	0x14f9aafb93b69241f0c1997f6123a	40	6	stay at home	292.81207938923217	2018-01-01 19:07:11.275237	2018-01-02 00:00:00.000000	0	21	0	0	0	0	0	0	0	0	14.92274185538034	72.82598454771076	4	1.44962016751241
1716	0x939887c3596eedd1bdea8d631e7e	31	0	stay at home	487.0	2018-01-01 00:00:00.000000	2018-01-01 08:07:00.000000	1	1	0	0	0	0	0	0	0	1	33.09554835970861	268.62553418630154	4	5.611148263631368
1717	0x939887c3596eedd1bdea8d631e7e	3130	1	private car	28.1077233370578	2018-01-01 08:07:00.000000	2018-01-01 08:35:06.463400	1	1	0	0	0	0	0	0	0	1	25.1265313667317	11.77082653459999	2	2.010520540599769
1718	0x939887c3596eedd1bdea8d631e7e	30	2	school	345.80798677039365	2018-01-01 08:35:06.463400	2018-01-01 14:20:54.942606	1	1	0	0	0	0	0	0	0	1	34.0710171385198	196.36716406485183	4	4.008464872793622
1719	0x939887c3596eedd1bdea8d631e7e	3031	3	private car	23.1077233370578	2018-01-01 14:20:54.942606	2018-01-01 14:44:01.406006	1	1	0	0	0	0	0	0	0	1	18.449143932798428	7.105295230077742	1	1.9830378006595515
1720	0x939887c3596eedd1bdea8d631e7e	31	4	stay at home	555.9765665554908	2018-01-01 14:44:01.406006	2018-01-01 23:59:59.999999	1	1	0	0	0	0	0	0	0	1	23.917167647383298	221.6230791720705	4	4.492760500474356
1721	0x7581eb1e3cdbe0c5b336ac58098c	39	0	stay at home	487.0	2018-01-01 00:00:00.000000	2018-01-01 08:07:00.000000	1	7	0	0	0	0	0	0	0	0	43.00945865602414	349.09343942472924	4	7.4189847895280865
1722	0x7581eb1e3cdbe0c5b336ac58098c	3939	1	by foot	10.96906971277468	2018-01-01 08:07:00.000000	2018-01-01 08:17:58.144183	1	7	0	0	0	0	0	0	0	0	6.10172716516024	1.115504510716228	0	0.9488473295987292
1723	0x7581eb1e3cdbe0c5b336ac58098c	39	2	school	362.9408918441894	2018-01-01 08:17:58.144183	2018-01-01 14:20:54.597694	1	7	0	0	0	0	0	0	0	0	39.70655368962561	240.18553346953178	4	3.897738459677411
1724	0x7581eb1e3cdbe0c5b336ac58098c	3939	3	by foot	17.96906971277468	2018-01-01 14:20:54.597694	2018-01-01 14:38:52.741877	1	7	0	0	0	0	0	0	0	0	5.943771276071335	1.7800673402752254	0	0.9525813183601213
1725	0x7581eb1e3cdbe0c5b336ac58098c	39	4	stay at home	561.1209687302612	2018-01-01 14:38:52.741877	2018-01-02 00:00:00.000001	1	7	0	0	0	0	0	0	0	0	44.13335083501195	412.73580956423984	4	10.806725097231093
1726	0x3e44a526d8f048d27a641426a59	40	0	stay at home	484.0	2018-01-01 00:00:00.000000	2018-01-01 08:04:00.000000	0	13	0	0	0	0	0	1	0	0	27.841112269197765	224.58497230486196	4	4.5544387918035945
1727	0x3e44a526d8f048d27a641426a59	4039	1	private car	28.48431840330253	2018-01-01 08:04:00.000000	2018-01-01 08:32:29.059104	0	13	0	0	0	0	0	1	0	0	20.96995078767189	9.955245918960514	1	1.9997355383572035
1728	0x3e44a526d8f048d27a641426a59	39	2	school	350.2909862706793	2018-01-01 08:32:29.059104	2018-01-01 14:22:46.518280	0	13	0	0	0	0	0	1	0	0	39.70655368962561	231.81413088914388	4	4.709590575623773
1729	0x3e44a526d8f048d27a641426a59	3940	3	private car	21.48431840330253	2018-01-01 14:22:46.518280	2018-01-01 14:44:15.577384	0	13	0	0	0	0	0	1	0	0	19.308341567586968	6.913775967962666	1	1.9819257504467265
1730	0x3e44a526d8f048d27a641426a59	40	4	stay at home	555.7403769227158	2018-01-01 14:44:15.577384	2018-01-01 23:59:59.999999	0	13	0	0	0	0	0	1	0	0	13.148062482162722	121.78181999400883	4	2.93601271435431
1731	0xa169459acf2413905ffb11101efe	40	0	stay at home	488.0	2018-01-01 00:00:00.000000	2018-01-01 08:08:00.000000	1	10	0	0	0	0	0	0	0	0	27.841112269197765	226.4410464561418	4	3.593643479207187
1732	0xa169459acf2413905ffb11101efe	4039	1	by foot	31.50868120687919	2018-01-01 08:08:00.000000	2018-01-01 08:39:30.520872	1	10	0	0	0	0	0	0	0	0	4.1892024975371935	2.1999374334326918	0	0.9549480195547029
1733	0xa169459acf2413905ffb11101efe	39	2	school	368.3538749233944	2018-01-01 08:39:30.520872	2018-01-01 14:47:51.753367	1	10	0	0	0	0	0	0	0	0	39.70655368962561	243.76771519045658	4	3.9811359644490496
1734	0xa169459acf2413905ffb11101efe	3940	3	by foot	22.50868120687919	2018-01-01 14:47:51.753367	2018-01-01 15:10:22.274239	1	10	0	0	0	0	0	0	0	0	3.5712770717873052	1.3397456185049574	0	0.9501056373161193
1735	0xa169459acf2413905ffb11101efe	40	4	stay at home	529.6287626628473	2018-01-01 15:10:22.274239	2018-01-01 23:59:59.999999	1	10	0	0	0	0	0	0	0	0	12.884949031649851	113.73732687677605	4	1.84612269987259
1736	0x28e892fc01a8d34ed0e02f439810	40	0	stay at home	470.0	2018-01-01 00:00:00.000000	2018-01-01 07:50:00.000000	1	41	0	0	0	0	0	0	0	0	27.841112269197765	218.08871277538248	4	3.420560041533498
1737	0x28e892fc01a8d34ed0e02f439810	4039	1	private car	28.664198202734585	2018-01-01 07:50:00.000000	2018-01-01 08:18:39.851892	1	41	0	0	0	0	0	0	0	0	20.454900598079345	9.772055416009676	1	0.9986537545111988
1738	0x28e892fc01a8d34ed0e02f439810	39	2	services	483.1370509251582	2018-01-01 08:18:39.851892	2018-01-01 16:21:48.074948	1	41	0	0	0	0	0	0	0	0	39.70655368962561	319.7284542001196	4	6.236974221152159
1739	0x28e892fc01a8d34ed0e02f439810	3930	3	private car	21.47458844884037	2018-01-01 16:21:48.074948	2018-01-01 16:43:16.550255	1	41	0	0	0	0	0	0	0	0	22.67125855393744	8.114265784384308	1	0.9889171827732222
1740	0x28e892fc01a8d34ed0e02f439810	30	4	gym	240.96711126666852	2018-01-01 16:43:16.550255	2018-01-01 20:44:14.576931	1	41	0	0	0	0	0	0	0	0	26.059217702390683	104.65690686023856	4	1.7496614630641818
1741	0x28e892fc01a8d34ed0e02f439810	3040	5	private car	30.20695715049747	2018-01-01 20:44:14.576931	2018-01-01 21:14:26.994360	1	41	0	0	0	0	0	0	0	0	3.189562660361084	1.6057830435058997	0	0.9516006455089953
1742	0x28e892fc01a8d34ed0e02f439810	40	6	stay at home	165.55009400610106	2018-01-01 21:14:26.994360	2018-01-02 00:00:00.000000	1	41	0	0	0	0	0	0	0	0	1.1049698230747993	3.0487976347322983	0	0.9597508053481552
1743	0xd21365421ae7e49864c9981dd05f	40	0	stay at home	487.0	2018-01-01 00:00:00.000000	2018-01-01 08:07:00.000000	0	13	0	0	0	0	0	0	0	0	27.841112269197765	225.97702791832188	4	3.5838019532184946
1744	0xd21365421ae7e49864c9981dd05f	4039	1	by foot	23.36647679691376	2018-01-01 08:07:00.000000	2018-01-01 08:30:21.988608	0	13	0	0	0	0	0	0	0	0	4.1892024975371935	1.6314483826046	0	0.9517449972922416
1745	0xd21365421ae7e49864c9981dd05f	39	2	school	362.46276945533975	2018-01-01 08:30:21.988608	2018-01-01 14:32:49.754775	0	13	0	0	0	0	0	0	0	0	39.70655368962561	239.86912359781394	4	3.8904565682108476
1746	0xd21365421ae7e49864c9981dd05f	3940	3	by foot	22.36647679691376	2018-01-01 14:32:49.754775	2018-01-01 14:55:11.743383	0	13	0	0	0	0	0	0	0	0	3.857260016355844	1.4378886109247695	0	0.9506568822718502
1747	0xd21365421ae7e49864c9981dd05f	40	4	stay at home	544.8042769508328	2018-01-01 14:55:11.743383	2018-01-02 00:00:00.000000	0	13	0	0	0	0	0	0	0	0	13.148062482162722	119.38534456498388	4	1.9087859016887456
1748	0x3af5267a499ad150995efd38fc85	31	0	stay at home	477.0	2018-01-01 00:00:00.000000	2018-01-01 07:57:00.000000	1	34	0	0	0	0	0	0	0	0	33.09554835970861	263.10960945968344	4	4.463252640887039
1749	0x3af5267a499ad150995efd38fc85	3139	1	private car	35.5376524587836	2018-01-01 07:57:00.000000	2018-01-01 08:32:32.259148	1	34	0	0	0	0	0	0	0	0	26.357804577485233	15.611574977520094	3	1.033720477308651
1750	0x3af5267a499ad150995efd38fc85	39	2	services	464.50469169748953	2018-01-01 08:32:32.259148	2018-01-01 16:17:02.540650	1	34	0	0	0	0	0	0	0	0	39.70655368962561	307.3980079994893	4	5.7986331574848
1751	0x3af5267a499ad150995efd38fc85	3931	3	private car	28.5376524587836	2018-01-01 16:17:02.540650	2018-01-01 16:45:34.799798	1	34	0	0	0	0	0	0	0	0	21.514483356203062	10.23288081416012	2	1.001377273182453
1752	0x3af5267a499ad150995efd38fc85	31	4	stay at home	111.85416582289278	2018-01-01 16:45:34.799798	2018-01-01 18:37:26.049747	1	34	0	0	0	0	0	0	0	0	26.302469163551745	49.03401245619068	4	1.2594700202334101
1753	0x3af5267a499ad150995efd38fc85	3139	5	private car	36.193879056601844	2018-01-01 18:37:26.049747	2018-01-01 19:13:37.682490	1	34	0	0	0	0	0	0	0	0	24.218785434636857	14.609529848650611	2	1.0276167861392287
1754	0x3af5267a499ad150995efd38fc85	39	6	shopping	244.5137129946877	2018-01-01 19:13:37.682490	2018-01-01 23:18:08.505270	1	34	0	0	0	0	0	0	0	0	2.561116530878299	10.437135206285442	2	1.002586809101033
1755	0x3af5267a499ad150995efd38fc85	3931	7	private car	32.193879056601844	2018-01-01 23:18:08.505270	2018-01-01 23:50:20.138013	1	34	0	0	0	0	0	0	0	0	1.8487602404744603	0.9919793931081485	0	0.9481548920958833
1756	0x3af5267a499ad150995efd38fc85	31	8	stay at home	9.664366454159108	2018-01-01 23:50:20.138013	2018-01-02 00:00:00.000000	1	34	0	0	0	0	0	0	0	0	2.859645738359695	0.46061107240970817	0	0.9451819894870389
1757	0x153bc995a9ab161598b27318736de	31	0	stay at home	470.0	2018-01-01 00:00:00.000000	2018-01-01 07:50:00.000000	0	4	0	0	0	0	0	0	0	0	33.09554835970861	259.2484621510508	4	4.362557252884105
1758	0x153bc995a9ab161598b27318736de	3139	1	private car	26.655255814875616	2018-01-01 07:50:00.000000	2018-01-01 08:16:39.315349	0	4	0	0	0	0	0	0	0	0	26.357804577485233	11.709567062189473	2	1.0101547544439144
1759	0x153bc995a9ab161598b27318736de	39	2	school	375.43437763091083	2018-01-01 08:16:39.315349	2018-01-01 14:32:05.378007	0	4	0	0	0	0	0	0	0	0	39.70655368962561	248.45342120554892	4	4.092924369485623
1760	0x153bc995a9ab161598b27318736de	3931	3	private car	27.655255814875616	2018-01-01 14:32:05.378007	2018-01-01 14:59:44.693356	0	4	0	0	0	0	0	0	0	0	22.93837701653772	10.572778072840235	2	1.0033908543943142
1761	0x153bc995a9ab161598b27318736de	31	4	stay at home	540.255110739338	2018-01-01 14:59:44.693356	2018-01-02 00:00:00.000000	0	4	0	0	0	0	0	0	0	0	23.917167647383298	215.35620093180626	4	3.3657645623856443
1762	0x71a7a97cba6cf0cfe36e2d3afa52	39	0	stay at home	483.0	2018-01-01 00:00:00.000000	2018-01-01 08:03:00.000000	1	25	0	0	0	0	0	0	0	0	43.00945865602414	346.2261421809943	4	7.29432391843807
1763	0x71a7a97cba6cf0cfe36e2d3afa52	3940	1	private car	18.710956551505813	2018-01-01 08:03:00.000000	2018-01-01 08:21:42.657393	1	25	0	0	0	0	0	0	0	0	20.96995078767189	6.539463967922397	1	0.979755950973346
1764	0x71a7a97cba6cf0cfe36e2d3afa52	40	2	residence	498.2149643118701	2018-01-01 08:21:42.657393	2018-01-01 16:39:55.555252	1	25	0	0	0	0	0	0	0	0	16.90465812680253	140.36922742248814	4	2.160807801735115
1765	0x71a7a97cba6cf0cfe36e2d3afa52	4039	3	private car	21.710956551505813	2018-01-01 16:39:55.555252	2018-01-01 17:01:38.212645	1	25	0	0	0	0	0	0	0	0	17.53687739958179	6.345706387856742	1	0.9786346674009698
1766	0x71a7a97cba6cf0cfe36e2d3afa52	39	4	stay at home	418.3631225851183	2018-01-01 17:01:38.212645	2018-01-02 00:00:00.000000	1	25	0	0	0	0	0	0	0	0	39.29180161853846	273.9706802854459	4	4.759138766601281
1767	0xc79947817d183616d746a543291c	30	0	stay at home	479.0	2018-01-01 00:00:00.000000	2018-01-01 07:59:00.000000	0	53	0	1	1	0	0	0	0	0	36.33618478268205	290.083875181745	4	8.90892758488578
1768	0xc79947817d183616d746a543291c	3039	1	by foot	20.046781626212493	2018-01-01 07:59:00.000000	2018-01-01 08:19:02.806898	0	53	0	1	1	0	0	0	0	0	5.524378834574099	1.8457669352862873	0	4.62725126283972
1769	0xc79947817d183616d746a543291c	39	2	services	472.0434240626916	2018-01-01 08:19:02.806898	2018-01-01 16:11:05.412342	0	53	0	1	1	0	0	0	0	0	39.70655368962561	312.38695935633285	4	9.646449601184324
1770	0xc79947817d183616d746a543291c	3930	3	by foot	15.046781626212494	2018-01-01 16:11:05.412342	2018-01-01 16:26:08.219240	0	53	0	1	1	0	0	0	0	0	4.529075624359649	1.1358001981390276	0	4.623261148301816
1771	0xc79947817d183616d746a543291c	30	4	stay at home	115.21359013520018	2018-01-01 16:26:08.219240	2018-01-01 18:21:21.034648	0	53	0	1	1	0	0	0	0	0	29.73423558349706	57.09646719167525	4	4.995235398817867
1772	0xc79947817d183616d746a543291c	3030	5	by foot	11.427806822627879	2018-01-01 18:21:21.034648	2018-01-01 18:32:46.703057	0	53	0	1	1	0	0	0	0	0	4.3660138665745425	0.831566050868808	0	4.621556426586437
1773	0xc79947817d183616d746a543291c	30	6	gym	226.6152777399248	2018-01-01 18:32:46.703057	2018-01-01 22:19:23.619721	0	53	0	1	1	0	0	0	0	0	28.411523378600506	107.308087690932	4	5.451591894587802
1774	0xc79947817d183616d746a543291c	3030	7	by foot	18.42780682262788	2018-01-01 22:19:23.619721	2018-01-01 22:37:49.288130	0	53	0	1	1	0	0	0	0	0	0.5708674677315692	0.17533059027800185	0	4.617889748065477
1775	0xc79947817d183616d746a543291c	30	8	stay at home	82.1785311645026	2018-01-01 22:37:49.288130	2018-01-02 00:00:00.000000	0	53	0	1	1	0	0	0	0	0	4.238772500402292	5.805601633725773	1	4.649815827200615
1776	0x1552d30eebb5465670b4d295d5133	31	0	stay at home	489.0	2018-01-01 00:00:00.000000	2018-01-01 08:09:00.000000	0	6	0	0	0	0	0	0	0	0	33.09554835970861	269.72871913162516	4	4.64131035315946
1777	0x1552d30eebb5465670b4d295d5133	3139	1	private car	27.921446629312438	2018-01-01 08:09:00.000000	2018-01-01 08:36:55.286798	0	6	0	0	0	0	0	0	0	0	27.29404542484932	12.701487210465993	2	1.0160939236427808
1778	0x1552d30eebb5465670b4d295d5133	39	2	school	368.39395538882013	2018-01-01 08:36:55.286798	2018-01-01 14:45:18.924121	0	6	0	0	0	0	0	0	0	0	39.70655368962561	243.79423947632878	4	3.9817600903858494
1779	0x1552d30eebb5465670b4d295d5133	3931	3	private car	24.921446629312438	2018-01-01 14:45:18.924121	2018-01-01 15:10:14.210919	0	6	0	0	0	0	0	0	0	0	21.96578274570678	9.123651372803392	1	0.9948341686502777
1780	0x1552d30eebb5465670b4d295d5133	31	4	stay at home	529.763151352555	2018-01-01 15:10:14.210919	2018-01-02 00:00:00.000000	0	6	0	0	0	0	0	0	0	0	26.377185062451243	232.89434470822854	4	3.7333485937105713
1781	0x8437356df71457ab77e511fd9a0a	40	0	stay at home	487.0	2018-01-01 00:00:00.000000	2018-01-01 08:07:00.000000	0	16	0	0	0	0	0	0	0	0	27.841112269197765	225.97702791832188	4	3.5838019532184946
1782	0x8437356df71457ab77e511fd9a0a	4039	1	metro	22.54229926234362	2018-01-01 08:07:00.000000	2018-01-01 08:29:32.537956	0	16	0	0	0	0	0	0	0	0	3.183793898128267	1.1961672473538492	0	0.949299768870393
1783	0x8437356df71457ab77e511fd9a0a	39	2	school	371.6727146540731	2018-01-01 08:29:32.537956	2018-01-01 14:41:12.900835	0	16	0	0	0	0	0	0	0	0	39.70655368962561	245.96404332301418	4	4.033149143693668
1784	0x8437356df71457ab77e511fd9a0a	3940	3	metro	25.54229926234362	2018-01-01 14:41:12.900835	2018-01-01 15:06:45.438791	0	16	0	0	0	0	0	0	0	0	2.714170574558352	1.1554359510736092	0	0.9490712790707979
1785	0x8437356df71457ab77e511fd9a0a	40	4	stay at home	533.2426868212398	2018-01-01 15:06:45.438791	2018-01-02 00:00:00.000000	0	16	0	0	0	0	0	0	0	0	12.884949031649851	114.51341401986164	4	1.8546097134435928
1786	0x1a34428a980721faa96c7cbec6085	40	0	stay at home	478.0	2018-01-01 00:00:00.000000	2018-01-01 07:58:00.000000	1	57	0	0	1	0	0	0	0	0	27.841112269197765	221.8008610779422	4	4.996432241314714
1787	0x1a34428a980721faa96c7cbec6085	4039	1	metro	26.65786109144016	2018-01-01 07:58:00.000000	2018-01-01 08:24:39.471665	1	57	0	0	1	0	0	0	0	0	3.1055956387494894	1.3798089523994377	0	2.4503306245510186
1788	0x1a34428a980721faa96c7cbec6085	39	2	industry	465.74090932886077	2018-01-01 08:24:39.471665	2018-01-01 16:10:23.926225	1	57	0	0	1	0	0	0	0	0	39.70655368962561	308.216107028691	4	7.326737233739107
1789	0x1a34428a980721faa96c7cbec6085	3940	3	metro	33.65786109144016	2018-01-01 16:10:23.926225	2018-01-01 16:44:03.397890	1	57	0	0	1	0	0	0	0	0	2.5834092620435714	1.4492005014033744	0	2.4507204389201336
1790	0x1a34428a980721faa96c7cbec6085	40	4	stay at home	118.09966320889394	2018-01-01 16:44:03.397890	2018-01-01 18:42:09.377683	1	57	0	0	1	0	0	0	0	0	12.955597037884903	25.500860780739185	4	2.5959374187491786
1791	0x1a34428a980721faa96c7cbec6085	4039	5	metro	29.313860105901483	2018-01-01 18:42:09.377683	2018-01-01 19:11:28.209289	1	57	0	0	1	0	0	0	0	0	2.8855665327265743	1.4097848944436333	0	2.4504989979642424
1792	0x1a34428a980721faa96c7cbec6085	39	6	shopping	234.87481603492608	2018-01-01 19:11:28.209289	2018-01-01 23:06:20.698251	1	57	0	0	1	0	0	0	0	0	2.561116530878299	10.025696233900808	2	2.5001518762743875
1793	0x1a34428a980721faa96c7cbec6085	3940	7	metro	31.313860105901483	2018-01-01 23:06:20.698251	2018-01-01 23:37:39.529857	1	57	0	0	1	0	0	0	0	0	0.20548754469522632	0.10724347046819159	0	2.443210128767403
1794	0x1a34428a980721faa96c7cbec6085	40	8	stay at home	22.34116903263589	2018-01-01 23:37:39.529857	2018-01-01 23:59:59.999999	1	57	0	0	1	0	0	0	0	0	1.390186081247524	0.517639703799477	0	2.4455006065697216
1795	0x1b64ef76b89008fafc5810cfd18e5	40	0	stay at home	480.0	2018-01-01 00:00:00.000000	2018-01-01 08:00:00.000000	1	49	0	0	0	0	0	0	0	0	27.841112269197765	222.72889815358212	4	3.5156618061248137
1796	0x1b64ef76b89008fafc5810cfd18e5	4030	1	private car	29.366348621719396	2018-01-01 08:00:00.000000	2018-01-01 08:29:21.980917	1	49	0	0	0	0	0	0	0	0	18.802436729554277	9.20264853229854	1	0.9952987385137898
1797	0x1b64ef76b89008fafc5810cfd18e5	30	2	industry	474.81083457592183	2018-01-01 08:29:21.980917	2018-01-01 16:24:10.630992	1	49	0	0	0	0	0	0	0	0	34.0710171385198	269.621468039852	4	4.638369372422489
1798	0x1b64ef76b89008fafc5810cfd18e5	3040	3	private car	30.366348621719396	2018-01-01 16:24:10.630992	2018-01-01 16:54:32.611909	1	49	0	0	0	0	0	0	0	0	14.38983122069055	7.282777190919854	1	0.9840694680581928
1799	0x1b64ef76b89008fafc5810cfd18e5	40	4	stay at home	425.4564681806394	2018-01-01 16:54:32.611909	2018-01-02 00:00:00.000000	1	49	0	0	0	0	0	0	0	0	12.955597037884903	91.8673759818344	4	1.6222858805655147
1800	0x1be11a32e26f695d83689231d6cd2	40	0	stay at home	483.0	2018-01-01 00:00:00.000000	2018-01-01 08:03:00.000000	1	21	0	0	0	0	0	0	0	0	27.841112269197765	224.12095376704204	4	3.544704631487707
1801	0x1be11a32e26f695d83689231d6cd2	4040	1	private car	19.30702587917245	2018-01-01 08:03:00.000000	2018-01-01 08:22:18.421553	1	21	0	0	0	0	0	0	0	0	11.396398737170244	3.6671760891319023	0	0.9632647437739976
1802	0x1be11a32e26f695d83689231d6cd2	40	2	university	372.05098086787757	2018-01-01 08:22:18.421553	2018-01-01 14:34:21.480405	1	21	0	0	0	0	0	0	0	0	1.014747832761734	6.292298775209269	1	0.978325820886807
1803	0x1be11a32e26f695d83689231d6cd2	4040	3	private car	25.30702587917245	2018-01-01 14:34:21.480405	2018-01-01 14:59:39.901958	1	21	0	0	0	0	0	0	0	0	8.86386234752543	3.7386332303041385	0	0.9636716276595262
1804	0x1be11a32e26f695d83689231d6cd2	40	4	stay at home	540.3349673737775	2018-01-01 14:59:39.901958	2018-01-02 00:00:00.000000	1	21	0	0	0	0	0	0	0	0	13.148062482162722	118.40596520546305	4	1.8977695098234109
1805	0x198b42b2c434a6e3373ae7f0a5ed7	40	0	stay at home	481.0	2018-01-01 00:00:00.000000	2018-01-01 08:01:00.000000	1	61	0	0	0	0	0	0	0	0	27.841112269197765	223.1929166914021	4	3.525316211553484
1806	0x198b42b2c434a6e3373ae7f0a5ed7	4039	1	by foot	28.50773235599798	2018-01-01 08:01:00.000000	2018-01-01 08:29:30.463941	1	61	0	0	0	0	0	0	0	0	4.1892024975371935	1.99041105974781	0	0.953766238444036
1807	0x198b42b2c434a6e3373ae7f0a5ed7	39	2	services	489.4389618494845	2018-01-01 08:29:30.463941	2018-01-01 16:38:56.801652	1	61	0	0	0	0	0	0	0	0	39.70655368962561	323.8989069411863	4	6.392609388368043
1808	0x198b42b2c434a6e3373ae7f0a5ed7	3940	3	by foot	33.50773235599798	2018-01-01 16:38:56.801652	2018-01-01 17:12:27.265593	1	61	0	0	0	0	0	0	0	0	3.5033716266287827	1.9565006468112422	0	0.9535751127891592
1809	0x198b42b2c434a6e3373ae7f0a5ed7	40	4	stay at home	120.5522247319767	2018-01-01 17:12:27.265593	2018-01-01 19:13:00.399077	1	61	0	0	0	0	0	0	0	0	14.280909121244589	28.693256096020225	4	1.116810822404522
1810	0x198b42b2c434a6e3373ae7f0a5ed7	4030	5	by foot	26.250788437475705	2018-01-01 19:13:00.399077	2018-01-01 19:39:15.446383	1	61	0	0	0	0	0	0	0	0	3.320301406948189	1.452675496374164	0	0.9507399642757072
1811	0x198b42b2c434a6e3373ae7f0a5ed7	30	6	gym	266.9786134567119	2018-01-01 19:39:15.446383	2018-01-02 00:06:14.163190	1	61	0	0	0	0	0	0	0	0	30.13489045210021	134.089521159527	4	2.0820834895825264
1812	0x198b42b2c434a6e3373ae7f0a5ed7	3040	7	by foot	23.250788437475705	2018-01-02 00:06:14.163190	2018-01-02 00:29:29.210496	1	61	0	0	0	0	0	0	0	0	4.321620357118273	1.6746846771740862	0	0.951988224435321
1813	0x198b42b2c434a6e3373ae7f0a5ed7	40	8	stay at home	-29.486841625120405	2018-01-02 00:29:29.210496	2018-01-01 23:59:59.999998	1	61	0	0	0	0	0	0	0	0	27.841112269197765	-13.682441135817186	0	0.8693902047990372
1814	0x1184c23cf03188ef4df441853efe7	40	0	stay at home	485.0	2018-01-01 00:00:00.000000	2018-01-01 08:05:00.000000	0	29	0	0	0	0	0	0	0	0	27.841112269197765	225.04899084268195	4	3.5641996832259957
1815	0x1184c23cf03188ef4df441853efe7	4031	1	private car	26.1193768492913	2018-01-01 08:05:00.000000	2018-01-01 08:31:07.162611	0	29	0	0	0	0	0	0	0	0	17.72049337434767	7.714137406665939	1	0.9865813951250895
1816	0x1184c23cf03188ef4df441853efe7	31	2	services	479.8401199020928	2018-01-01 08:31:07.162611	2018-01-01 16:30:57.569805	0	29	0	0	0	0	0	0	0	0	31.257964414982627	249.98042321301023	4	4.130028473210021
1817	0x1184c23cf03188ef4df441853efe7	3140	3	private car	28.1193768492913	2018-01-01 16:30:57.569805	2018-01-01 16:59:04.732416	0	29	0	0	0	0	0	0	0	0	13.233056022956172	6.201754819621476	1	0.9778024443285714
1818	0x1184c23cf03188ef4df441853efe7	40	4	stay at home	108.25492933871939	2018-01-01 16:59:04.732416	2018-01-01 18:47:20.028176	0	29	0	0	0	0	0	0	0	0	12.955597037884903	23.375120697952543	3	1.0822551471769484
1819	0x1184c23cf03188ef4df441853efe7	4039	5	private car	32.35461373451894	2018-01-01 18:47:20.028176	2018-01-01 19:19:41.305000	0	29	0	0	0	0	0	0	0	0	19.005686335853223	10.24869400259926	2	1.0014708622136508
1820	0x1184c23cf03188ef4df441853efe7	39	6	running	245.33743540023357	2018-01-01 19:19:41.305000	2018-01-01 23:25:01.551124	0	29	0	0	0	0	0	0	0	0	5.746094780816696	23.495535951537256	3	1.0830256126623359
1821	0x1184c23cf03188ef4df441853efe7	3940	7	private car	24.354613734518942	2018-01-01 23:25:01.551124	2018-01-01 23:49:22.827948	0	29	0	0	0	0	0	0	0	0	1.3534367605490092	0.5493738252878287	0	0.945677950569413
1822	0x1184c23cf03188ef4df441853efe7	40	8	stay at home	10.619534191333742	2018-01-01 23:49:22.827948	2018-01-01 23:59:59.999999	0	29	0	0	0	0	0	0	0	0	1.390186081247524	0.24605214370207248	0	0.9439842174015193
1823	0x171e4cb91e3ca71005db2f4135c63	31	0	stay at home	484.0	2018-01-01 00:00:00.000000	2018-01-01 08:04:00.000000	1	11	0	0	0	0	0	0	0	0	33.09554835970861	266.9707567683161	4	4.56627225309548
1824	0x171e4cb91e3ca71005db2f4135c63	3139	1	private car	26.74685160060642	2018-01-01 08:04:00.000000	2018-01-01 08:30:44.811096	1	11	0	0	0	0	0	0	0	0	27.29404542484932	12.167163042644255	2	1.0128903064631387
1825	0x171e4cb91e3ca71005db2f4135c63	39	2	school	362.0015957429789	2018-01-01 08:30:44.811096	2018-01-01 14:32:44.906841	1	11	0	0	0	0	0	0	0	0	39.70655368962561	239.56392995164563	4	3.883445697929872
1826	0x171e4cb91e3ca71005db2f4135c63	3931	3	private car	26.74685160060642	2018-01-01 14:32:44.906841	2018-01-01 14:59:29.717937	1	11	0	0	0	0	0	0	0	0	22.93837701653772	10.225489433668256	2	1.001333530915646
1827	0x171e4cb91e3ca71005db2f4135c63	31	4	stay at home	540.5047010558083	2018-01-01 14:59:29.717937	2018-01-02 00:00:00.000000	1	11	0	0	0	0	0	0	0	0	23.917167647383298	215.455692489176	4	3.3677441974205466
1828	0xdec55f319ccb280c595ffbb7511a	31	0	stay at home	477.0	2018-01-01 00:00:00.000000	2018-01-01 07:57:00.000000	1	13	0	0	0	0	0	0	0	0	33.09554835970861	263.10960945968344	4	4.463252640887039
1829	0xdec55f319ccb280c595ffbb7511a	3139	1	by foot	20.451661409406263	2018-01-01 07:57:00.000000	2018-01-01 08:17:27.099685	1	13	0	0	0	0	0	0	0	0	5.265543151894882	1.7948184279861996	0	0.952664366998636
1830	0xdec55f319ccb280c595ffbb7511a	39	2	school	354.8464037151231	2018-01-01 08:17:27.099685	2018-01-01 14:12:17.883908	1	13	0	0	0	0	0	0	0	0	39.70655368962561	234.82879634475162	4	3.776275424363669
1831	0xdec55f319ccb280c595ffbb7511a	3931	3	by foot	20.451661409406263	2018-01-01 14:12:17.883908	2018-01-01 14:32:44.983593	1	13	0	0	0	0	0	0	0	0	4.58243833092934	1.5619746195608604	0	0.9513543005848571
1832	0xdec55f319ccb280c595ffbb7511a	31	4	stay at home	567.2502734660644	2018-01-01 14:32:44.983593	2018-01-02 00:00:00.000001	1	13	0	0	0	0	0	0	0	0	23.917167647383298	226.11699814186477	4	3.5867677868164716
1833	0xbb9eeb1978019ceb4a753bbd2e80	39	0	stay at home	483.0	2018-01-01 00:00:00.000000	2018-01-01 08:03:00.000000	0	5	0	0	0	0	0	0	0	1	43.00945865602414	346.2261421809943	4	8.29432391843807
1834	0xbb9eeb1978019ceb4a753bbd2e80	3939	1	by foot	19.916246403096384	2018-01-01 08:03:00.000000	2018-01-01 08:22:54.974784	0	5	0	0	0	0	0	0	0	1	6.10172716516024	2.0253916950966353	0	1.95396343621979
1835	0xbb9eeb1978019ceb4a753bbd2e80	39	2	school	342.3505829496746	2018-01-01 08:22:54.974784	2018-01-01 14:05:16.009761	0	5	0	0	0	0	0	0	0	1	39.70655368962561	226.55936337609802	4	4.596157223949307
1836	0xbb9eeb1978019ceb4a753bbd2e80	3939	3	by foot	18.916246403096384	2018-01-01 14:05:16.009761	2018-01-01 14:24:10.984545	0	5	0	0	0	0	0	0	0	1	5.943771276071335	1.8738973670302	0	1.9531097049689112
1837	0xbb9eeb1978019ceb4a753bbd2e80	39	4	stay at home	575.8169242441326	2018-01-01 14:24:10.984545	2018-01-02 00:00:00.000000	0	5	0	0	0	0	0	0	0	1	44.13335083501195	423.5455055733967	4	12.51964614180508
1838	0x833655c0c45a2d997fa4eff3e8fd	39	0	stay at home	481.0	2018-01-01 00:00:00.000000	2018-01-01 08:01:00.000000	0	17	1	0	0	0	0	0	0	1	43.00945865602414	344.79249355912685	4	9.232781198313248
1839	0x833655c0c45a2d997fa4eff3e8fd	3939	1	by foot	19.51441905729214	2018-01-01 08:01:00.000000	2018-01-01 08:20:30.865143	0	17	1	0	0	0	0	0	0	1	6.10172716516024	1.9845276812366688	0	2.953733075836934
1840	0x833655c0c45a2d997fa4eff3e8fd	39	2	school	362.21493617144876	2018-01-01 08:20:30.865143	2018-01-01 14:22:43.761313	0	17	1	0	0	0	0	0	0	1	39.70655368962561	239.70511350459904	4	5.886687377050387
1841	0x833655c0c45a2d997fa4eff3e8fd	3939	3	by foot	23.51441905729214	2018-01-01 14:22:43.761313	2018-01-01 14:46:14.626456	0	17	1	0	0	0	0	0	0	1	5.943771276071335	2.329405476103957	0	2.955678983502896
1842	0x833655c0c45a2d997fa4eff3e8fd	39	4	stay at home	553.7562257139671	2018-01-01 14:46:14.626456	2018-01-01 23:59:59.999999	0	17	1	0	0	0	0	0	0	1	44.13335083501195	407.31862977510957	4	12.466221818973159
1843	0x128ea542ad642f4de2c885ab1a884	31	0	stay at home	477.0	2018-01-01 00:00:00.000000	2018-01-01 07:57:00.000000	1	41	0	0	0	0	0	0	0	0	33.09554835970861	263.10960945968344	4	4.463252640887039
1844	0x128ea542ad642f4de2c885ab1a884	3139	1	by foot	25.96933016048773	2018-01-01 07:57:00.000000	2018-01-01 08:22:58.159810	1	41	0	0	0	0	0	0	0	0	5.265543151894882	2.279043809764223	0	0.9553945799757438
1845	0x128ea542ad642f4de2c885ab1a884	39	2	services	481.1171319181946	2018-01-01 08:22:58.159810	2018-01-01 16:24:05.187725	1	41	0	0	0	0	0	0	0	0	39.70655368962561	318.39172049180803	4	6.187895642708973
1846	0x128ea542ad642f4de2c885ab1a884	3931	3	by foot	26.96933016048773	2018-01-01 16:24:05.187725	2018-01-01 16:51:03.347535	1	41	0	0	0	0	0	0	0	0	4.297984688739197	1.9318961349221415	0	0.953436460971588
1847	0x128ea542ad642f4de2c885ab1a884	31	4	stay at home	428.94420776082984	2018-01-01 16:51:03.347535	2018-01-02 00:00:00.000001	1	41	0	0	0	0	0	0	0	0	26.302469163551745	188.03819662522267	4	2.8639613160891475
1848	0x3163d9e490a8b17f3672e3cac138	40	0	stay at home	483.0	2018-01-01 00:00:00.000000	2018-01-01 08:03:00.000000	0	5	0	0	0	0	0	0	0	1	27.841112269197765	224.12095376704204	4	4.544704631487707
1849	0x3163d9e490a8b17f3672e3cac138	4039	1	by foot	27.403348368785206	2018-01-01 08:03:00.000000	2018-01-01 08:30:24.200902	0	5	0	0	0	0	0	0	0	1	4.1892024975371935	1.913302923789946	0	1.953331697525273
1850	0x3163d9e490a8b17f3672e3cac138	39	2	school	358.2966618019515	2018-01-01 08:30:24.200902	2018-01-01 14:28:42.000610	0	5	0	0	0	0	0	0	0	1	39.70655368962561	237.1120939775469	4	4.827578950111709
1851	0x3163d9e490a8b17f3672e3cac138	3940	3	by foot	26.403348368785206	2018-01-01 14:28:42.000610	2018-01-01 14:55:06.201512	0	5	0	0	0	0	0	0	0	1	3.857260016355844	1.6974096660138245	0	1.9521160894992629
1852	0x3163d9e490a8b17f3672e3cac138	40	4	stay at home	544.896641460478	2018-01-01 14:55:06.201512	2018-01-02 00:00:00.000000	0	5	0	0	0	0	0	0	0	1	13.148062482162722	119.40558480404972	4	2.9090142439579894
1853	0x1a2a1007141ab47fc4ce92ba6a340	40	0	stay at home	478.0	2018-01-01 00:00:00.000000	2018-01-01 07:58:00.000000	0	21	0	0	0	0	0	0	0	0	27.841112269197765	221.8008610779422	4	3.4964322413147144
1854	0x1a2a1007141ab47fc4ce92ba6a340	4040	1	by foot	25.239981234705315	2018-01-01 07:58:00.000000	2018-01-01 08:23:14.398874	0	21	0	0	0	0	0	0	0	0	2.1910530033542908	0.9217022781484504	0	0.9477611693465267
1855	0x1a2a1007141ab47fc4ce92ba6a340	40	2	university	336.31478127659636	2018-01-01 08:23:14.398874	2018-01-01 13:59:33.285751	0	21	0	0	0	0	0	0	0	0	1.014747832761734	5.687911590436046	1	0.9748375448823636
1856	0x1a2a1007141ab47fc4ce92ba6a340	4040	3	by foot	11.658216822540645	2018-01-01 13:59:33.285751	2018-01-01 14:11:12.778760	0	21	0	0	0	0	0	0	0	0	1.9342023469150147	0.375822505650037	0	0.9447084770346593
1857	0x1a2a1007141ab47fc4ce92ba6a340	40	4	library	226.3628463389203	2018-01-01 14:11:12.778760	2018-01-01 17:57:34.549540	0	21	0	0	0	0	0	0	0	0	0.789248017245415	2.9776071275170235	0	0.9593470886665598
1858	0x1a2a1007141ab47fc4ce92ba6a340	4040	5	by foot	26.898198057245963	2018-01-01 17:57:34.549540	2018-01-01 18:24:28.441423	0	21	0	0	0	0	0	0	0	0	1.9208954530458147	0.8611437723881589	0	0.9474220255886742
1859	0x1a2a1007141ab47fc4ce92ba6a340	40	6	stay at home	335.52597626999136	2018-01-01 18:24:28.441423	2018-01-01 23:59:59.999999	0	21	0	0	0	0	0	0	0	0	14.244937183758061	79.65910759141875	4	1.50935940522785
1860	0x1b1e07007f702b850f30aea3878ee	30	0	stay at home	477.0	2018-01-01 00:00:00.000000	2018-01-01 07:57:00.000000	0	29	0	0	0	0	0	0	0	0	36.33618478268205	288.87266902232227	4	5.19729071737452
1861	0x1b1e07007f702b850f30aea3878ee	3039	1	by foot	14.989158694259807	2018-01-01 07:57:00.000000	2018-01-01 08:11:59.349522	0	29	0	0	0	0	0	0	0	0	5.524378834574099	1.380096517310687	0	0.9503322396474845
1862	0x1b1e07007f702b850f30aea3878ee	39	2	services	496.1698102694448	2018-01-01 08:11:59.349522	2018-01-01 16:28:09.538138	0	29	0	0	0	0	0	0	0	0	39.70655368962561	328.35322017725105	4	6.563129395781981
1863	0x1b1e07007f702b850f30aea3878ee	3930	3	by foot	23.989158694259807	2018-01-01 16:28:09.538138	2018-01-01 16:52:08.887660	0	29	0	0	0	0	0	0	0	0	4.529075624359649	1.8108118981844572	0	0.9527544184326138
1864	0x1b1e07007f702b850f30aea3878ee	30	4	stay at home	118.31601311882042	2018-01-01 16:52:08.887660	2018-01-01 18:50:27.848447	0	29	0	0	0	0	0	0	0	0	29.73423558349706	58.63393678958558	4	1.332992702151406
1865	0x1b1e07007f702b850f30aea3878ee	3039	5	by foot	24.02520038171678	2018-01-01 18:50:27.848447	2018-01-01 19:14:29.360470	0	29	0	0	0	0	0	0	0	0	5.063954845208827	2.0277088313351275	0	0.9539765001470376
1866	0x1b1e07007f702b850f30aea3878ee	39	6	shopping	245.55675874266748	2018-01-01 19:14:29.360470	2018-01-01 23:20:02.765995	0	29	0	0	0	0	0	0	0	0	2.561116530878299	10.481657901412332	2	1.0028506536051214
1867	0x1b1e07007f702b850f30aea3878ee	3930	7	by foot	27.02520038171678	2018-01-01 23:20:02.765995	2018-01-01 23:47:04.278018	0	29	0	0	0	0	0	0	0	0	0.414174947729415	0.18655268259124186	0	0.9436523314337371
1868	0x1b1e07007f702b850f30aea3878ee	30	8	stay at home	12.928699717114114	2018-01-01 23:47:04.278018	2018-01-02 00:00:00.000001	0	29	0	0	0	0	0	0	0	0	3.5256066677666267	0.7596918321368337	0	0.9468541396383396
1869	0x90dd3f54afeba8f1c141af17e04f	40	0	stay at home	474.0	2018-01-01 00:00:00.000000	2018-01-01 07:54:00.000000	1	25	0	0	0	0	0	0	0	0	27.841112269197765	219.94478692666235	4	3.45828807541687
1870	0x90dd3f54afeba8f1c141af17e04f	4039	1	by foot	28.06952363114727	2018-01-01 07:54:00.000000	2018-01-01 08:22:04.171418	1	25	0	0	0	0	0	0	0	0	4.08631005098617	1.9116796090058483	0	0.9533225515046826
1871	0x90dd3f54afeba8f1c141af17e04f	39	2	services	486.12233598699487	2018-01-01 08:22:04.171418	2018-01-01 16:28:11.511577	1	25	0	0	0	0	0	0	0	0	39.70655368962561	321.7040438932305	4	6.3102222601348394
1872	0x90dd3f54afeba8f1c141af17e04f	3939	3	by foot	21.43518759901442	2018-01-01 16:28:11.511577	2018-01-01 16:49:37.622833	1	25	0	0	0	0	0	0	0	0	5.053617443030529	1.8054206324168491	0	0.9527240618922512
1873	0x90dd3f54afeba8f1c141af17e04f	39	4	gym	207.25575352196267	2018-01-01 16:49:37.622833	2018-01-01 20:16:52.968044	1	25	0	0	0	0	0	0	0	0	32.88605453784667	113.59706689342951	4	1.8445930154734826
1874	0x90dd3f54afeba8f1c141af17e04f	3940	5	by foot	24.695384690719717	2018-01-01 20:16:52.968044	2018-01-01 20:41:34.691125	1	25	0	0	0	0	0	0	0	0	1.0182254776226276	0.4190911645297102	0	0.9449500866740886
1875	0x90dd3f54afeba8f1c141af17e04f	40	6	stay at home	198.4218145701609	2018-01-01 20:41:34.691125	2018-01-01 23:59:59.999999	1	25	0	0	0	0	0	0	0	0	4.8722982220937086	16.11283757258004	3	1.0367873754174581
1876	0xfdc874bd71ad79824cf11e25a70e	31	0	stay at home	488.0	2018-01-01 00:00:00.000000	2018-01-01 08:08:00.000000	0	31	0	0	1	0	0	0	1	0	33.09554835970861	269.17712665896335	4	7.726204726981452
1877	0xfdc874bd71ad79824cf11e25a70e	3140	1	by foot	18.805702196689566	2018-01-01 08:08:00.000000	2018-01-01 08:26:48.342132	0	31	0	0	1	0	0	0	1	0	3.540052900126532	1.1095530100051132	0	4.048813956028223
1878	0xfdc874bd71ad79824cf11e25a70e	40	2	residence	482.7310464057988	2018-01-01 08:26:48.342132	2018-01-01 16:29:32.204916	0	31	0	0	1	0	0	0	1	0	16.90465812680253	136.0067217780613	4	5.205809019724693
1879	0xfdc874bd71ad79824cf11e25a70e	4039	3	by foot	24.964115448570116	2018-01-01 16:29:32.204916	2018-01-01 16:54:30.051843	0	31	0	0	1	0	0	0	1	0	3.3992227132152255	1.4143098041351105	0	4.050524416753893
1880	0xfdc874bd71ad79824cf11e25a70e	39	4	shopping	236.51226677205378	2018-01-01 16:54:30.051843	2018-01-01 20:51:00.787849	0	31	0	0	1	0	0	0	1	0	2.2524694888936074	8.878944410885275	1	4.093396461294192
1881	0xfdc874bd71ad79824cf11e25a70e	3931	5	by foot	21.92437707859522	2018-01-01 20:51:00.787849	2018-01-01 21:12:56.250474	0	31	0	0	1	0	0	0	1	0	0.9534618863293184	0.3484009654325445	0	4.044555388753391
1882	0xfdc874bd71ad79824cf11e25a70e	31	6	stay at home	167.06249209829252	2018-01-01 21:12:56.250474	2018-01-02 00:00:00.000000	0	31	0	0	1	0	0	0	1	0	2.413661029109731	6.720537110060016	1	4.0808049904414245
1883	0x7f0be49644c35e64493c1bdabf20	31	0	stay at home	476.0	2018-01-01 00:00:00.000000	2018-01-01 07:56:00.000000	0	45	0	0	0	0	0	0	1	0	33.09554835970861	262.55801698702163	4	6.048726522010858
1884	0x7f0be49644c35e64493c1bdabf20	3131	1	private car	15.017724855890297	2018-01-01 07:56:00.000000	2018-01-01 08:11:01.063491	0	45	0	0	0	0	0	0	1	0	22.77359327845954	5.700125963930967	1	2.5749079179688743
1885	0x7f0be49644c35e64493c1bdabf20	31	2	services	487.72972303880675	2018-01-01 08:11:01.063491	2018-01-01 16:18:44.846873	0	45	0	0	0	0	0	0	1	0	31.257964414982627	254.0906387812726	4	5.83158097082042
1886	0x7f0be49644c35e64493c1bdabf20	3130	3	private car	17.2542953909048	2018-01-01 16:18:44.846873	2018-01-01 16:36:00.104596	0	45	0	0	0	0	0	0	1	0	18.888776881027688	5.4318755979690865	1	2.5733635627834173
1887	0x7f0be49644c35e64493c1bdabf20	30	4	gym	228.09049734111943	2018-01-01 16:36:00.104596	2018-01-01 20:24:05.534436	0	45	0	0	0	0	0	0	1	0	26.059217702390683	99.06433210097991	4	3.292776707291414
1888	0x7f0be49644c35e64493c1bdabf20	3031	5	private car	30.272020246795094	2018-01-01 20:24:05.534436	2018-01-01 20:54:21.855651	0	45	0	0	0	0	0	0	1	0	7.706205369374153	3.888040082794258	0	2.5645229201928377
1889	0x7f0be49644c35e64493c1bdabf20	31	6	stay at home	185.6357391264835	2018-01-01 20:54:21.855651	2018-01-01 23:59:59.999999	0	45	0	0	0	0	0	0	1	0	12.234890564546792	37.85388255135471	4	2.778940844361238
1890	0x11e2f745c31146635575146253509	31	0	stay at home	475.0	2018-01-01 00:00:00.000000	2018-01-01 07:55:00.000000	1	11	0	0	0	0	0	0	0	0	33.09554835970861	262.0064245143598	4	4.43424767989595
1891	0x11e2f745c31146635575146253509	3139	1	private car	17.710021549737554	2018-01-01 07:55:00.000000	2018-01-01 08:12:42.601293	1	11	0	0	0	0	0	0	0	0	26.357804577485233	7.779954784517244	1	0.9869652308973463
1892	0x11e2f745c31146635575146253509	39	2	school	357.7265969368146	2018-01-01 08:12:42.601293	2018-01-01 14:10:26.197109	1	11	0	0	0	0	0	0	0	0	39.70655368962561	236.73483879131146	4	3.8190545701315606
1893	0x11e2f745c31146635575146253509	3931	3	private car	17.710021549737554	2018-01-01 14:10:26.197109	2018-01-01 14:28:08.798402	1	11	0	0	0	0	0	0	0	0	22.93837701653772	6.770652521314795	1	0.9810955303283037
1894	0x11e2f745c31146635575146253509	31	4	stay at home	571.8533599637103	2018-01-01 14:28:08.798402	2018-01-02 00:00:00.000000	1	11	0	0	0	0	0	0	0	0	23.917167647383298	227.95187799952478	4	3.6258748567326435
1895	0xd9d7ef7cf5a03c2fccfb5f795e17	40	0	stay at home	489.0	2018-01-01 00:00:00.000000	2018-01-01 08:09:00.000000	1	66	0	0	1	0	0	0	1	0	27.841112269197765	226.9050649939618	4	6.703512031140686
1896	0xd9d7ef7cf5a03c2fccfb5f795e17	4030	1	private car	40.671243275562475	2018-01-01 08:09:00.000000	2018-01-01 08:49:40.274597	1	66	0	0	1	0	0	0	1	0	18.802436729554277	12.74530797335122	2	4.116357106445346
1897	0xd9d7ef7cf5a03c2fccfb5f795e17	30	2	industry	486.76362575401055	2018-01-01 08:49:40.274597	2018-01-01 16:56:26.092142	1	66	0	0	1	0	0	0	1	0	34.0710171385198	276.4088639245489	4	7.928212835285009
1898	0xd9d7ef7cf5a03c2fccfb5f795e17	3040	3	private car	34.671243275562475	2018-01-01 16:56:26.092142	2018-01-01 17:31:06.366739	1	66	0	0	1	0	0	0	1	0	15.078920059589855	8.713415095313314	1	4.092425118336798
1899	0xd9d7ef7cf5a03c2fccfb5f795e17	40	4	stay at home	104.94560321299855	2018-01-01 17:31:06.366739	2018-01-01 19:16:03.102932	1	66	0	0	1	0	0	0	1	0	14.280909121244589	24.97864370265044	3	4.192560238062985
1900	0xd9d7ef7cf5a03c2fccfb5f795e17	4030	5	private car	32.39082965300924	2018-01-01 19:16:03.102932	2018-01-01 19:48:26.552711	1	66	0	0	1	0	0	0	1	0	16.620480185637792	8.972519040736818	1	4.09394598736472
1901	0xd9d7ef7cf5a03c2fccfb5f795e17	30	6	shopping	234.94545069882406	2018-01-01 19:48:26.552711	2018-01-01 23:43:23.279753	1	66	0	0	1	0	0	0	1	0	2.0640335926096034	8.082255044552937	1	4.088730113682415
1902	0xd9d7ef7cf5a03c2fccfb5f795e17	3040	7	private car	33.39082965300924	2018-01-01 23:43:23.279753	2018-01-02 00:16:46.729532	1	66	0	0	1	0	0	0	1	0	1.6570087918025227	0.9221483050102781	0	4.047763667666036
1903	0xd9d7ef7cf5a03c2fccfb5f795e17	40	8	stay at home	-16.778825522976604	2018-01-02 00:16:46.729532	2018-01-02 00:00:00.000001	1	66	0	0	1	0	0	0	1	0	27.841112269197765	-7.785686085507876	0	4.000222427284198
1904	0xa685055cc6003c06b7f7fc9e883b	31	0	stay at home	489.0	2018-01-01 00:00:00.000000	2018-01-01 08:09:00.000000	1	5	0	0	0	0	0	0	1	0	33.09554835970861	269.72871913162516	4	6.241310353159459
1905	0xa685055cc6003c06b7f7fc9e883b	3139	1	private car	33.768575422620074	2018-01-01 08:09:00.000000	2018-01-01 08:42:46.114525	1	5	0	0	0	0	0	0	1	0	27.29404542484932	15.361350525290712	3	2.63219291383918
1906	0xa685055cc6003c06b7f7fc9e883b	39	2	school	353.19001099872247	2018-01-01 08:42:46.114525	2018-01-01 14:35:57.515185	1	5	0	0	0	0	0	0	1	0	39.70655368962561	233.73263557267055	4	5.351890612374175
1907	0xa685055cc6003c06b7f7fc9e883b	3931	3	private car	26.76857542262007	2018-01-01 14:35:57.515185	2018-01-01 15:02:43.629710	1	5	0	0	0	0	0	0	1	0	21.96578274570678	9.799878535755642	1	2.5988179812814227
1908	0xa685055cc6003c06b7f7fc9e883b	31	4	stay at home	537.2728381560374	2018-01-01 15:02:43.629710	2018-01-01 23:59:59.999999	1	5	0	0	0	0	0	0	1	0	26.377185062451243	236.19575135117023	4	5.406906398765495
1909	0x1a2275e2be9c58298ac58e8abe929	40	0	stay at home	486.0	2018-01-01 00:00:00.000000	2018-01-01 08:06:00.000000	0	51	0	0	0	0	0	0	0	1	27.841112269197765	225.5130093805019	4	4.573987379161553
1910	0x1a2275e2be9c58298ac58e8abe929	4030	1	private car	36.23900778239562	2018-01-01 08:06:00.000000	2018-01-01 08:42:14.340467	0	51	0	0	0	0	0	0	0	1	18.802436729554277	11.356360849505311	2	2.008048307512681
1911	0x1a2275e2be9c58298ac58e8abe929	30	2	industry	479.0906953598841	2018-01-01 08:42:14.340467	2018-01-01 16:41:19.782189	0	51	0	0	0	0	0	0	0	1	34.0710171385198	272.05178820853297	4	5.7054719129342075
1912	0x1a2275e2be9c58298ac58e8abe929	3040	3	private car	37.23900778239562	2018-01-01 16:41:19.782189	2018-01-01 17:18:34.122656	0	51	0	0	0	0	0	0	0	1	15.078920059589855	9.3587336908198	1	1.9962172886587846
1913	0x1a2275e2be9c58298ac58e8abe929	40	4	stay at home	401.4312890753247	2018-01-01 17:18:34.122656	2018-01-02 00:00:00.000001	0	51	0	0	0	0	0	0	0	1	14.280909121244589	95.54672929514629	4	2.6579487908432102
1914	0xf2faa6b01dbbd881c15d2438cfa0	39	0	stay at home	490.0	2018-01-01 00:00:00.000000	2018-01-01 08:10:00.000000	0	1	0	0	0	0	0	0	1	0	43.00945865602414	351.2439123575304	4	9.113876582671121
1915	0xf2faa6b01dbbd881c15d2438cfa0	3939	1	by foot	20.71749751756785	2018-01-01 08:10:00.000000	2018-01-01 08:30:43.049851	0	1	0	0	0	0	0	0	1	0	6.10172716516024	2.106875289951393	0	2.5544229451608675
1916	0xf2faa6b01dbbd881c15d2438cfa0	39	2	school	364.67751663917034	2018-01-01 08:30:43.049851	2018-01-01 14:35:23.700849	0	1	0	0	0	0	0	0	1	0	39.70655368962561	241.33478989720922	4	5.524302420949892
1917	0xf2faa6b01dbbd881c15d2438cfa0	3939	3	by foot	17.71749751756785	2018-01-01 14:35:23.700849	2018-01-01 14:53:06.750700	0	1	0	0	0	0	0	0	1	0	5.943771276071335	1.7551458804797495	0	2.55244102696421
1918	0xf2faa6b01dbbd881c15d2438cfa0	39	4	stay at home	546.887488325694	2018-01-01 14:53:06.750700	2018-01-02 00:00:00.000000	0	1	0	0	0	0	0	0	1	0	44.13335083501195	402.2662898259393	4	11.758327097866584
1919	0x11b42ae9c40ecf645e5c17c3a5ef0	40	0	stay at home	481.0	2018-01-01 00:00:00.000000	2018-01-01 08:01:00.000000	1	91	0	0	0	1	1	0	0	0	27.841112269197765	223.1929166914021	4	37.02101621155349
1920	0x11b42ae9c40ecf645e5c17c3a5ef0	4039	1	private car	23.384697174108126	2018-01-01 08:01:00.000000	2018-01-01 08:24:23.081830	1	91	0	0	0	1	1	0	0	0	20.96995078767189	8.17293248209429	1	34.48496011976842
1921	0x11b42ae9c40ecf645e5c17c3a5ef0	39	2	services	478.0545272014622	2018-01-01 08:24:23.081830	2018-01-01 16:22:26.353462	1	91	0	0	0	1	1	0	0	0	39.70655368962561	316.3649625148907	4	39.60991830423278
1922	0x11b42ae9c40ecf645e5c17c3a5ef0	3940	3	private car	20.384697174108126	2018-01-01 16:22:26.353462	2018-01-01 16:42:49.435292	1	91	0	0	0	1	1	0	0	0	17.015537695865927	5.780943053080808	1	34.47107367348009
1923	0x11b42ae9c40ecf645e5c17c3a5ef0	40	4	stay at home	115.83008526011457	2018-01-01 16:42:49.435292	2018-01-01 18:38:39.240408	1	91	0	0	0	1	1	0	0	0	12.955597037884903	25.010798491564938	4	34.58846788226121
1924	0x11b42ae9c40ecf645e5c17c3a5ef0	4039	5	private car	27.996723860459735	2018-01-01 18:38:39.240408	2018-01-01 19:06:39.043840	1	91	0	0	0	1	1	0	0	0	19.005686335853223	8.868282535389925	1	34.489033867682195
1925	0x11b42ae9c40ecf645e5c17c3a5ef0	39	6	shopping	252.03406291863422	2018-01-01 19:06:39.043840	2018-01-01 23:18:41.087615	1	91	0	0	0	1	1	0	0	0	2.561116530878299	10.758143414755589	2	34.500190680601975
1926	0x11b42ae9c40ecf645e5c17c3a5ef0	3940	7	private car	25.996723860459735	2018-01-01 23:18:41.087615	2018-01-01 23:44:40.891047	1	91	0	0	0	1	1	0	0	0	1.3534367605490092	0.586415362109796	0	34.44158499677634
1927	0x11b42ae9c40ecf645e5c17c3a5ef0	40	8	stay at home	15.318482550653243	2018-01-01 23:44:40.891047	2018-01-02 00:00:00.000000	1	91	0	0	0	1	1	0	0	0	1.390186081247524	0.3549256871291868	0	34.440291812555394
1928	0x12ff01adab885bcaf26e18b651681	39	0	stay at home	485.0	2018-01-01 00:00:00.000000	2018-01-01 08:05:00.000000	0	57	0	1	0	0	0	0	1	1	43.00945865602414	347.6597908028618	4	12.130690296931162
1929	0x12ff01adab885bcaf26e18b651681	3940	1	private car	28.54395786310618	2018-01-01 08:05:00.000000	2018-01-01 08:33:32.637472	0	57	0	1	0	0	0	0	1	1	20.96995078767189	9.976089861245278	1	5.774158701063595
1930	0x12ff01adab885bcaf26e18b651681	40	2	residence	495.0913272024347	2018-01-01 08:33:32.637472	2018-01-01 16:48:38.117104	0	57	0	1	0	0	0	0	1	1	16.90465812680253	139.48916046503481	4	6.92389819439955
1931	0x12ff01adab885bcaf26e18b651681	4039	3	private car	22.54395786310618	2018-01-01 16:48:38.117104	2018-01-01 17:11:10.754576	0	57	0	1	0	0	0	0	1	1	17.53687739958179	6.589177085777182	1	5.754343849997577
1932	0x12ff01adab885bcaf26e18b651681	39	4	stay at home	113.99490289462989	2018-01-01 17:11:10.754576	2018-01-01 19:05:10.448750	0	57	0	1	0	0	0	0	1	1	39.29180161853846	74.65108516767255	4	6.239640902484856
1933	0x12ff01adab885bcaf26e18b651681	3931	5	private car	24.230675304733147	2018-01-01 19:05:10.448750	2018-01-01 19:29:24.289268	0	57	0	1	0	0	0	0	1	1	24.707225695019943	9.977879391613133	1	5.7741692757495935
1934	0x12ff01adab885bcaf26e18b651681	31	6	free time	221.9871386731709	2018-01-01 19:29:24.289268	2018-01-01 23:11:23.517588	0	57	0	1	0	0	0	0	1	1	84.66968490041354	313.2596847233631	4	10.777332370936834
1935	0x12ff01adab885bcaf26e18b651681	3139	7	private car	23.230675304733147	2018-01-01 23:11:23.517588	2018-01-01 23:34:37.358106	0	57	0	1	0	0	0	0	1	1	1.8487602404744603	0.7157991477127092	0	5.720908552070746
1936	0x12ff01adab885bcaf26e18b651681	39	8	stay at home	25.377364894085986	2018-01-01 23:34:37.358106	2018-01-02 00:00:00.000000	0	57	0	1	0	0	0	0	1	1	2.625009641714537	1.110263792138062	0	5.723117941740638
1937	0x1039e9d4975af0962e7f519deed64	40	0	stay at home	490.0	2018-01-01 00:00:00.000000	2018-01-01 08:10:00.000000	1	10	0	0	0	0	0	0	0	0	27.841112269197765	227.36908353178174	4	3.613407683235297
1938	0x1039e9d4975af0962e7f519deed64	4039	1	by foot	20.157710105860463	2018-01-01 08:10:00.000000	2018-01-01 08:30:09.462606	1	10	0	0	0	0	0	0	0	0	4.1892024975371935	1.4074121586683563	0	0.9504856693353023
1939	0x1039e9d4975af0962e7f519deed64	39	2	school	366.7975238143022	2018-01-01 08:30:09.462606	2018-01-01 14:36:57.314035	1	10	0	0	0	0	0	0	0	0	39.70655368962561	242.73775954257198	4	3.95697624419535
1940	0x1039e9d4975af0962e7f519deed64	3940	3	by foot	21.157710105860463	2018-01-01 14:36:57.314035	2018-01-01 14:58:06.776641	1	10	0	0	0	0	0	0	0	0	3.857260016355844	1.360179820483059	0	0.9502203848292029
1941	0x1039e9d4975af0962e7f519deed64	40	4	stay at home	541.8870559739768	2018-01-01 14:58:06.776641	2018-01-01 23:59:59.999999	1	10	0	0	0	0	0	0	0	0	13.148062482162722	118.74608117035092	4	1.9015880250025112
1942	0x83a1f8b9e9e22a8d55442cde938	40	0	stay at home	479.0	2018-01-01 00:00:00.000000	2018-01-01 07:59:00.000000	0	5	0	0	0	0	0	0	0	0	27.841112269197765	222.26487961576217	4	3.5060338401808844
1943	0x83a1f8b9e9e22a8d55442cde938	4039	1	private car	26.509949925301406	2018-01-01 07:59:00.000000	2018-01-01 08:25:30.596996	0	5	0	0	0	0	0	0	0	0	20.454900598079345	9.03763984303502	1	0.9943285949563476
1944	0x83a1f8b9e9e22a8d55442cde938	39	2	school	359.4236295318911	2018-01-01 08:25:30.596996	2018-01-01 14:24:56.014768	0	5	0	0	0	0	0	0	0	0	39.70655368962561	237.85789405546896	4	3.8444869224853995
1945	0x83a1f8b9e9e22a8d55442cde938	3940	3	private car	29.509949925301406	2018-01-01 14:24:56.014768	2018-01-01 14:54:26.611764	0	5	0	0	0	0	0	0	0	0	19.308341567586968	9.496469880001785	1	0.9970285604821459
1946	0x83a1f8b9e9e22a8d55442cde938	40	4	stay at home	545.5564706175061	2018-01-01 14:54:26.611764	2018-01-02 00:00:00.000001	0	5	0	0	0	0	0	0	0	0	13.148062482162722	119.55017605378568	4	1.910646259289014
1947	0x4a570a7ce0d389ece19b07e02a27	31	0	stay at home	490.0	2018-01-01 00:00:00.000000	2018-01-01 08:10:00.000000	1	7	1	0	0	0	0	0	1	0	33.09554835970861	270.28031160428696	4	7.256465302693371
1948	0x4a570a7ce0d389ece19b07e02a27	3139	1	private car	19.149152542418783	2018-01-01 08:10:00.000000	2018-01-01 08:29:08.949153	1	7	1	0	0	0	0	0	1	0	27.29404542484932	8.710963989002451	1	3.5924107421326537
1949	0x4a570a7ce0d389ece19b07e02a27	39	2	school	367.1212664538077	2018-01-01 08:29:08.949153	2018-01-01 14:36:16.225140	1	7	1	0	0	0	0	0	1	0	39.70655368962561	242.9520046175244	4	6.56198969490374
1950	0x4a570a7ce0d389ece19b07e02a27	3931	3	private car	25.149152542418783	2018-01-01 14:36:16.225140	2018-01-01 15:01:25.174293	1	7	1	0	0	0	0	0	1	0	21.96578274570678	9.207013683090171	1	3.595324415602839
1951	0x4a570a7ce0d389ece19b07e02a27	31	4	stay at home	538.5804284613548	2018-01-01 15:01:25.174293	2018-01-02 00:00:00.000001	1	7	1	0	0	0	0	0	1	0	26.377185062451243	236.7705938756573	4	6.419861669557688
1952	0x2a8ab0ab695fb4e2068aca033285	39	0	stay at home	484.0	2018-01-01 00:00:00.000000	2018-01-01 08:04:00.000000	1	1	0	0	0	0	0	0	0	0	43.00945865602414	346.942966491928	4	7.3252913727899385
1953	0x2a8ab0ab695fb4e2068aca033285	3930	1	private car	19.524009823945196	2018-01-01 08:04:00.000000	2018-01-01 08:23:31.440589	1	1	0	0	0	0	0	0	0	0	28.375988780055923	9.233551395099509	1	0.9954805324142735
1954	0x2a8ab0ab695fb4e2068aca033285	30	2	school	339.332920346997	2018-01-01 08:23:31.440589	2018-01-01 14:02:51.415810	1	1	0	0	0	0	0	0	0	0	34.0710171385198	192.69029574677515	4	2.9437952430794243
1955	0x2a8ab0ab695fb4e2068aca033285	3039	3	private car	22.524009823945196	2018-01-01 14:02:51.415810	2018-01-01 14:25:22.856399	1	1	0	0	0	0	0	0	0	0	25.263587703909213	9.483954960515868	1	0.9969548198121634
1956	0x2a8ab0ab695fb4e2068aca033285	39	4	stay at home	574.6190600051126	2018-01-01 14:25:22.856399	2018-01-01 23:59:59.999999	1	1	0	0	0	0	0	0	0	0	44.13335083501195	422.6644095281737	4	11.459816057301738
1957	0xa80b3aad969ed4dd587d7fa1ced0	40	0	stay at home	479.0	2018-01-01 00:00:00.000000	2018-01-01 07:59:00.000000	1	36	0	0	0	0	0	0	0	0	27.841112269197765	222.26487961576217	4	3.5060338401808844
1958	0xa80b3aad969ed4dd587d7fa1ced0	4039	1	private car	27.694472643116413	2018-01-01 07:59:00.000000	2018-01-01 08:26:41.668359	1	36	0	0	0	0	0	0	0	0	20.454900598079345	9.441461417186233	1	0.9967044791642136
1959	0xa80b3aad969ed4dd587d7fa1ced0	39	2	services	463.79647205892417	2018-01-01 08:26:41.668359	2018-01-01 16:10:29.456683	1	36	0	0	0	0	0	0	0	0	39.70655368962561	306.9293253144436	4	5.7825936627150085
1960	0xa80b3aad969ed4dd587d7fa1ced0	3940	3	private car	32.69447264311641	2018-01-01 16:10:29.456683	2018-01-01 16:43:11.125042	1	36	0	0	0	0	0	0	0	0	17.015537695865927	9.27190052842341	1	0.9957061770542834
1961	0xa80b3aad969ed4dd587d7fa1ced0	40	4	stay at home	134.86418292581848	2018-01-01 16:43:11.125042	2018-01-01 18:58:02.976018	1	36	0	0	0	0	0	0	0	0	12.955597037884903	29.120766813841694	4	1.119636111276985
1962	0xa80b3aad969ed4dd587d7fa1ced0	4031	5	private car	26.953588209723858	2018-01-01 18:58:02.976018	2018-01-01 19:25:00.191311	1	36	0	0	0	0	0	0	0	0	15.044901022088709	6.758567780090544	1	0.981025462182598
[truncated: 98,436 more rows]
