# Supplementary material for: Sequence-oriented sensitive analysis for PM2.5 exposure and risk assessment using interactive process mining
Source: PLoS One. 2023 Aug 24;18(8):e0290372. doi: 10.1371/journal.pone.0290372 (PMC10449204; doi:10.1371/journal.pone.0290372)
Supplement: S8 Data — Data with the activities performed by citizens in a day, with the corresponding locations, exposure and risk for the fifth scenario population. It is composed by the following variables: id (citizen identifier), cell_id (the identifier for each cell in the grid, activities related to two or more cells are coding as the concatenation of the cell_id of all the included cells), order, Activity, Duration, DateStart, DateEnd, Sex, Age, Asthma, Diabetes, High Blood Pressure, Pulmonar Disease, Heart Disease, Anxiety, Smoke, Alcohol (binary epidemiological variables, if the value is 1 the citizen suffer the affection), concentration (PM2.5 concentration in μg/m3), exposure (PM2.5 expsure in μg * min/m3), level, mortality relative risk. File: ./data/sequence_data/sintetic_data_v6_scenario5.csv. (CSV) [file pone.0290372.s008.csv]

	id	cell_id	order	Activity	Duration	DateStart	DateEnd	Sex	Age	Asthma	Diabetes	High Blood Pressure	Pulmonar Disease	Heart Disease	Anxiety	Smoke	Alcohol	concentration	exposure	level	mortality relative risk
0	0x172b10fa528c88e4cd46734b92bfa	40	0	stay at home	487.0	2018-01-01 00:00:00.000000	2018-01-01 08:07:00.000000	0	46	0	0	0	0	0	0	0	0	18.45646768407492	149.80499603574142	4	2.2847292486263053
1	0x172b10fa528c88e4cd46734b92bfa	4030	1	by foot	38.03908810450156	2018-01-01 08:07:00.000000	2018-01-01 08:45:02.345286	0	46	0	0	0	0	0	0	0	0	3.756194552136985	2.3813702584397927	0	0.955972528929862
2	0x172b10fa528c88e4cd46734b92bfa	30	2	industry	479.2264392420252	2018-01-01 08:45:02.345286	2018-01-01 16:44:15.931641	0	46	0	0	0	0	0	0	0	0	34.0710171385198	272.12887041078096	4	4.707616006367844
3	0x172b10fa528c88e4cd46734b92bfa	3039	3	by foot	21.729346944549086	2018-01-01 16:44:15.931641	2018-01-01 17:05:59.692458	0	46	0	0	0	0	0	0	0	0	4.681640091467454	1.695483030283447	0	0.9521052483699977
4	0x172b10fa528c88e4cd46734b92bfa	39	4	running	241.0357246580941	2018-01-01 17:05:59.692458	2018-01-01 21:07:01.835937	0	46	0	0	0	0	0	0	0	0	5.291723320951385	21.258239422594222	3	1.0687996485650308
5	0x172b10fa528c88e4cd46734b92bfa	3940	5	by foot	21.309741159952466	2018-01-01 21:07:01.835937	2018-01-01 21:28:20.420407	0	46	0	0	0	0	0	0	0	0	0.3047847114645904	0.10824805518035364	0	0.9432157287127784
6	0x172b10fa528c88e4cd46734b92bfa	40	6	stay at home	151.65965989087772	2018-01-01 21:28:20.420407	2018-01-02 00:00:00.000000	0	46	0	0	0	0	0	0	0	0	0.7325080849596983	1.8515321172051002	0	0.9529837325628499
7	0x8f91e1f3a09ae14f0cbb3faf31e1	40	0	stay at home	485.0	2018-01-01 00:00:00.000000	2018-01-01 08:05:00.000000	0	46	0	0	1	0	0	0	0	0	18.45646768407492	149.18978044627227	4	3.7764372301222098
8	0x8f91e1f3a09ae14f0cbb3faf31e1	4039	1	private car	24.52287669879088	2018-01-01 08:05:00.000000	2018-01-01 08:29:31.372602	0	46	0	0	1	0	0	0	0	0	20.96995078767189	8.570725292429842	1	2.491588562256813
9	0x8f91e1f3a09ae14f0cbb3faf31e1	39	2	services	480.8857228316203	2018-01-01 08:29:31.372602	2018-01-01 16:30:24.515972	0	46	0	0	1	0	0	0	0	0	39.70655368962561	318.2385795364692	4	7.6822977406392
10	0x8f91e1f3a09ae14f0cbb3faf31e1	3940	3	private car	31.52287669879088	2018-01-01 16:30:24.515972	2018-01-01 17:01:55.888574	0	46	0	0	1	0	0	0	0	0	17.53687739958179	9.21354706581382	1	2.4953628481016845
11	0x8f91e1f3a09ae14f0cbb3faf31e1	40	4	stay at home	418.0685237707979	2018-01-01 17:01:55.888574	2018-01-02 00:00:00.000000	0	46	0	0	1	0	0	0	0	0	9.467119529813829	65.96507810318263	4	2.8920167732522493
12	0xd4db43e6335dbf2c4b68f581a253	40	0	stay at home	478.0	2018-01-01 00:00:00.000000	2018-01-01 07:58:00.000000	1	17	0	0	0	0	0	0	0	0	18.45646768407492	147.0365258831302	4	2.247651443013327
13	0xd4db43e6335dbf2c4b68f581a253	4039	1	metro	27.76024506514064	2018-01-01 07:58:00.000000	2018-01-01 08:25:45.614704	1	17	0	0	0	0	0	0	0	0	3.1055956387494894	1.43686826674863	0	0.9506511496056042
14	0xd4db43e6335dbf2c4b68f581a253	39	2	school	366.4891276464594	2018-01-01 08:25:45.614704	2018-01-01 14:32:14.962363	1	17	0	0	0	0	0	0	0	0	39.70655368962561	242.53367039263654	4	3.9522063477438505
15	0xd4db43e6335dbf2c4b68f581a253	3940	3	metro	19.76024506514064	2018-01-01 14:32:14.962363	2018-01-01 14:52:00.577067	1	17	0	0	0	0	0	0	0	0	2.931517612430442	0.9654584405733585	0	0.9480062910540108
16	0xd4db43e6335dbf2c4b68f581a253	40	4	stay at home	547.9903822232593	2018-01-01 14:52:00.577067	2018-01-02 00:00:00.000000	1	17	0	0	0	0	0	0	0	0	8.716131308400007	79.60593545330394	4	1.508885167573163
17	0xcc20659647ff0387cb409d8d4822	40	0	stay at home	472.0	2018-01-01 00:00:00.000000	2018-01-01 07:52:00.000000	0	26	0	0	0	0	0	0	0	0	18.45646768407492	145.1908791147227	4	2.2232678000119197
18	0xcc20659647ff0387cb409d8d4822	4031	1	private car	22.681321977486853	2018-01-01 07:52:00.000000	2018-01-01 08:14:40.879319	0	26	0	0	0	0	0	0	0	0	16.870689299053655	6.377492266232966	1	0.9788185256361818
19	0xcc20659647ff0387cb409d8d4822	31	2	services	472.0182821925022	2018-01-01 08:14:40.879319	2018-01-01 16:06:41.976251	0	26	0	0	0	0	0	0	0	0	31.257964414982627	245.90551113324102	4	4.031754216885998
20	0xcc20659647ff0387cb409d8d4822	3139	3	private car	23.735098483506984	2018-01-01 16:06:41.976251	2018-01-01 16:30:26.082160	0	26	0	0	0	0	0	0	0	0	21.514483356203062	8.510806354687526	1	0.9912374821669167
21	0xcc20659647ff0387cb409d8d4822	39	4	shopping	242.75087769396058	2018-01-01 16:30:26.082160	2018-01-01 20:33:11.134822	0	26	0	0	0	0	0	0	0	0	2.2524694888936074	9.113149090129832	1	0.9947724227112901
22	0xcc20659647ff0387cb409d8d4822	3940	5	private car	26.6138762310676	2018-01-01 20:33:11.134822	2018-01-01 20:59:47.967396	0	26	0	0	0	0	0	0	0	0	5.096945819413839	2.2608247532389556	0	0.9552917137616517
23	0xcc20659647ff0387cb409d8d4822	40	6	stay at home	180.2005434214757	2018-01-01 20:59:47.967396	2018-01-02 00:00:00.000001	0	26	0	0	0	0	0	0	0	0	3.2299505067812224	9.700647275774118	1	0.9982323894667029
24	0xd0f417ff3fae7789760b4e39f706	40	0	stay at home	472.0	2018-01-01 00:00:00.000000	2018-01-01 07:52:00.000000	1	57	0	0	0	0	0	0	0	0	18.45646768407492	145.1908791147227	4	2.2232678000119197
25	0xd0f417ff3fae7789760b4e39f706	4039	1	private car	17.05005495927612	2018-01-01 07:52:00.000000	2018-01-01 08:09:03.003298	1	57	0	0	0	0	0	0	0	0	20.454900598079345	5.812619656396381	1	0.9755562890355647
26	0xd0f417ff3fae7789760b4e39f706	39	2	services	483.6306841221768	2018-01-01 08:09:03.003298	2018-01-01 16:12:40.844345	1	57	0	0	0	0	0	0	0	0	39.70655368962561	320.0551287507929	4	6.249027245513434
27	0xd0f417ff3fae7789760b4e39f706	3940	3	private car	24.05005495927612	2018-01-01 16:12:40.844345	2018-01-01 16:36:43.847643	1	57	0	0	0	0	0	0	0	0	17.015537695865927	6.820410279120169	1	0.9813840818956174
28	0xd0f417ff3fae7789760b4e39f706	40	4	stay at home	117.45448901856136	2018-01-01 16:36:43.847643	2018-01-01 18:34:11.116984	1	57	0	0	0	0	0	0	0	0	8.588541856575384	16.81271325297647	3	1.0410846843099468
29	0xd0f417ff3fae7789760b4e39f706	4031	5	private car	25.289573273708484	2018-01-01 18:34:11.116984	2018-01-01 18:59:28.491380	1	57	0	0	0	0	0	0	0	0	14.734093010797906	6.210315413636828	1	0.9778519156472558
30	0xd0f417ff3fae7789760b4e39f706	31	6	free time	251.8171752559582	2018-01-01 18:59:28.491380	2018-01-01 23:11:17.521895	1	57	0	0	0	0	0	0	0	0	81.44591609073964	341.82467543506414	4	7.107025713005294
31	0xd0f417ff3fae7789760b4e39f706	3140	7	private car	19.289573273708484	2018-01-01 23:11:17.521895	2018-01-01 23:30:34.896291	1	57	0	0	0	0	0	0	0	0	1.4325275796428827	0.4605474285688275	0	0.9451816339709841
32	0xd0f417ff3fae7789760b4e39f706	40	8	stay at home	29.4183951373343	2018-01-01 23:30:34.896291	2018-01-01 23:59:59.999999	1	57	0	0	0	0	0	0	0	0	0.921584031388808	0.45185871979422415	0	0.9451330998860898
33	0x221bda6c95c3b6f4d76979c8f664	39	0	stay at home	477.0	2018-01-01 00:00:00.000000	2018-01-01 07:57:00.000000	0	22	0	0	0	0	0	0	0	0	28.51188832253285	226.66951216413617	4	3.5984990101403116
34	0x221bda6c95c3b6f4d76979c8f664	3939	1	private car	16.480866660599894	2018-01-01 07:57:00.000000	2018-01-01 08:13:28.852000	0	22	0	0	0	0	0	0	0	0	29.942015876510922	8.224506186839026	1	0.9895616927990604
35	0x221bda6c95c3b6f4d76979c8f664	39	2	services	476.71464058134785	2018-01-01 08:13:28.852000	2018-01-01 16:10:11.730435	0	22	0	0	0	0	0	0	0	0	39.70655368962561	315.47825784789774	4	6.082261012355324
36	0x221bda6c95c3b6f4d76979c8f664	3939	3	private car	23.480866660599894	2018-01-01 16:10:11.730435	2018-01-01 16:33:40.582435	0	22	0	0	0	0	0	0	0	0	25.29696502911282	9.89991104610761	1	0.9994086491993422
37	0x221bda6c95c3b6f4d76979c8f664	39	4	stay at home	112.31289297004054	2018-01-01 16:33:40.582435	2018-01-01 18:25:59.356013	0	22	0	0	0	0	0	0	0	0	24.87534894529427	46.56370672808743	4	1.2412159534582579
38	0x221bda6c95c3b6f4d76979c8f664	3939	5	private car	14.786164104058736	2018-01-01 18:25:59.356013	2018-01-01 18:40:46.525859	0	22	0	0	0	0	0	0	0	0	27.59583276540031	6.800608530956167	1	0.9812692388738807
39	0x221bda6c95c3b6f4d76979c8f664	39	6	gym	233.41622221745803	2018-01-01 18:40:46.525859	2018-01-01 22:34:11.499192	0	22	0	0	0	0	0	0	0	0	35.87458259502041	139.56182571596392	4	2.150521541106595
40	0x221bda6c95c3b6f4d76979c8f664	3939	7	private car	16.786164104058738	2018-01-01 22:34:11.499192	2018-01-01 22:50:58.669038	0	22	0	0	0	0	0	0	0	0	1.7848590770909338	0.49934895617778735	0	0.945398405068068
41	0x221bda6c95c3b6f4d76979c8f664	39	8	stay at home	69.0221827018363	2018-01-01 22:50:58.669038	2018-01-02 00:00:00.000000	0	22	0	0	0	0	0	0	0	0	1.755111425806085	2.0190270249011335	0	0.9539275533684025
42	0x1d576d43330cfb7b4bdcfe7e98458	40	0	stay at home	481.0	2018-01-01 00:00:00.000000	2018-01-01 08:01:00.000000	0	29	0	0	0	0	0	0	0	0	18.45646768407492	147.95934926733395	4	2.259943367111381
43	0x1d576d43330cfb7b4bdcfe7e98458	4039	1	by foot	25.821455599625214	2018-01-01 08:01:00.000000	2018-01-01 08:26:49.287336	0	29	0	0	0	0	0	0	0	0	4.1892024975371935	1.8028551047999284	0	0.9527096165440014
44	0x1d576d43330cfb7b4bdcfe7e98458	39	2	services	485.9463302455728	2018-01-01 08:26:49.287336	2018-01-01 16:32:46.067151	0	29	0	0	0	0	0	0	0	0	39.70655368962561	321.5875675362063	4	6.305879953922251
45	0x1d576d43330cfb7b4bdcfe7e98458	3939	3	by foot	14.822945405449545	2018-01-01 16:32:46.067151	2018-01-01 16:47:35.443875	0	29	0	0	0	0	0	0	0	0	5.053617443030529	1.2484915909678176	0	0.9495933727545638
46	0x1d576d43330cfb7b4bdcfe7e98458	39	4	shopping	226.20228246361432	2018-01-01 16:47:35.443875	2018-01-01 20:33:47.580823	0	29	0	0	0	0	0	0	0	0	2.2524694888936074	8.491895659456413	1	0.9911267054668883
47	0x1d576d43330cfb7b4bdcfe7e98458	3940	5	by foot	27.434327553416868	2018-01-01 20:33:47.580823	2018-01-01 21:01:13.640476	0	29	0	0	0	0	0	0	0	0	0.6615050945436091	0.3024657906993894	0	0.9442989986045145
48	0x1d576d43330cfb7b4bdcfe7e98458	40	6	stay at home	178.77265873232136	2018-01-01 21:01:13.640476	2018-01-02 00:00:00.000000	0	29	0	0	0	0	0	0	0	0	0.7325080849596983	2.182540298186107	0	0.9548498396453632
49	0x14f005246dc6e9e1da24c650d1a7f	31	0	stay at home	474.0	2018-01-01 00:00:00.000000	2018-01-01 07:54:00.000000	1	25	0	1	0	0	0	0	0	1	21.9397455418293	173.32398978045148	4	5.7997302295948785
50	0x14f005246dc6e9e1da24c650d1a7f	3131	1	private car	21.833428867965512	2018-01-01 07:54:00.000000	2018-01-01 08:15:50.005732	1	25	0	1	0	0	0	0	0	1	22.77359327845954	8.287093815220397	1	4.164227792331874
51	0x14f005246dc6e9e1da24c650d1a7f	31	2	services	489.5278507811143	2018-01-01 08:15:50.005732	2018-01-01 16:25:21.676779	1	25	0	1	0	0	0	0	0	1	31.257964414982627	255.02740233098328	4	7.429373125997904
52	0x14f005246dc6e9e1da24c650d1a7f	3130	3	private car	17.592666975363755	2018-01-01 16:25:21.676779	2018-01-01 16:42:57.236798	1	25	0	1	0	0	0	0	0	1	18.888776881027688	5.538399353997837	1	4.148276542000652
53	0x14f005246dc6e9e1da24c650d1a7f	30	4	free time	224.84262788413207	2018-01-01 16:42:57.236798	2018-01-01 20:27:47.794471	1	25	0	1	0	0	0	0	0	1	82.18676352292445	307.9847981297677	4	8.993077318534958
54	0x14f005246dc6e9e1da24c650d1a7f	3031	5	private car	27.259782460609916	2018-01-01 20:27:47.794471	2018-01-01 20:55:03.381419	1	25	0	1	0	0	0	0	0	1	7.706205369374153	3.501158032765392	0	4.136620083981635
55	0x14f005246dc6e9e1da24c650d1a7f	31	6	stay at home	184.94364303081466	2018-01-01 20:55:03.381419	2018-01-02 00:00:00.000001	1	25	0	1	0	0	0	0	0	1	8.11077014953102	25.000589653997533	4	4.267001952941362
56	0x188dc7a51758373b15b26c8e32e8b	31	0	stay at home	484.0	2018-01-01 00:00:00.000000	2018-01-01 08:04:00.000000	1	27	1	0	1	0	0	0	0	0	21.9397455418293	176.980614037423	4	5.182784986335923
57	0x188dc7a51758373b15b26c8e32e8b	3140	1	private car	24.231488493180876	2018-01-01 08:04:00.000000	2018-01-01 08:28:13.889310	1	27	1	0	1	0	0	0	0	0	17.72049337434767	7.156565521566558	1	3.483335713542573
58	0x188dc7a51758373b15b26c8e32e8b	40	2	residence	479.2758994774976	2018-01-01 08:28:13.889310	2018-01-01 16:27:30.443279	1	27	1	0	1	0	0	0	0	0	11.206458758217407	89.51642668836881	4	4.099901527002454
59	0x188dc7a51758373b15b26c8e32e8b	4031	3	private car	21.231488493180876	2018-01-01 16:27:30.443279	2018-01-01 16:48:44.332589	1	27	1	0	1	0	0	0	0	0	13.233056022956172	4.682624611350198	0	3.469062966255278
60	0x188dc7a51758373b15b26c8e32e8b	31	4	stay at home	431.26112353614053	2018-01-01 16:48:44.332589	2018-01-02 00:00:00.000001	1	27	1	0	1	0	0	0	0	0	17.43646832190509	125.32784865011853	4	4.477013920765776
61	0xa52fad10ed42ea4b8bcdc88046a1	39	0	stay at home	481.0	2018-01-01 00:00:00.000000	2018-01-01 08:01:00.000000	0	11	0	0	0	0	0	0	0	0	28.51188832253285	228.5703047189717	4	3.6391513209869775
62	0xa52fad10ed42ea4b8bcdc88046a1	3930	1	by foot	16.699209553355352	2018-01-01 08:01:00.000000	2018-01-01 08:17:41.952573	0	11	0	0	0	0	0	0	0	0	5.668719219760031	1.5777188358317633	0	0.9514428266210374
63	0xa52fad10ed42ea4b8bcdc88046a1	30	2	school	349.5113803235139	2018-01-01 08:17:41.952573	2018-01-01 14:07:12.635392	0	11	0	0	0	0	0	0	0	0	34.0710171385198	198.4701371518359	4	3.0460891153670593
64	0xa52fad10ed42ea4b8bcdc88046a1	3039	3	by foot	22.699209553355352	2018-01-01 14:07:12.635392	2018-01-01 14:29:54.587965	0	11	0	0	0	0	0	0	0	0	5.046949598383689	1.9093627756489	0	0.9533094982391789
65	0xa52fad10ed42ea4b8bcdc88046a1	39	4	stay at home	570.0902005697754	2018-01-01 14:29:54.587965	2018-01-01 23:59:59.999999	0	11	0	0	0	0	0	0	0	0	29.256940441187695	277.9849174029111	4	4.873395206529479
66	0x1388ae3ed931b7e5063ed12ed78f0	31	0	stay at home	488.0	2018-01-01 00:00:00.000000	2018-01-01 08:08:00.000000	1	16	0	0	0	0	0	0	0	0	21.9397455418293	178.44326374021162	4	2.7060761992079234
67	0x1388ae3ed931b7e5063ed12ed78f0	3130	1	private car	19.594473057891665	2018-01-01 08:08:00.000000	2018-01-01 08:27:35.668383	1	16	0	0	0	0	0	0	0	0	25.1265313667317	8.205685698394904	1	0.9894516308768894
68	0x1388ae3ed931b7e5063ed12ed78f0	30	2	school	365.2587570974648	2018-01-01 08:27:35.668383	2018-01-01 14:32:51.193809	1	16	0	0	0	0	0	0	0	0	34.0710171385198	207.41228955103605	4	3.2113988827964475
69	0x1388ae3ed931b7e5063ed12ed78f0	3031	3	private car	29.594473057891665	2018-01-01 14:32:51.193809	2018-01-01 15:02:26.862192	1	16	0	0	0	0	0	0	0	0	18.69160386236226	9.21946944855773	1	0.9953976876871513
70	0x1388ae3ed931b7e5063ed12ed78f0	31	4	stay at home	537.5522967867519	2018-01-01 15:02:26.862192	2018-01-01 23:59:59.999999	1	16	0	0	0	0	0	0	0	0	17.485999086344084	156.66064950792176	4	2.379200337532522
71	0xa9db04bcb37b25c97d9cf83bcbe1	40	0	stay at home	475.0	2018-01-01 00:00:00.000000	2018-01-01 07:55:00.000000	0	25	0	0	0	0	0	0	1	0	18.45646768407492	146.11370249892644	4	3.8354263751915108
72	0xa9db04bcb37b25c97d9cf83bcbe1	4031	1	by foot	25.639863982724464	2018-01-01 07:55:00.000000	2018-01-01 08:20:38.391839	0	25	0	0	0	0	0	0	1	0	3.3702861042630015	1.4402279549361614	0	2.5506700256914003
73	0xa9db04bcb37b25c97d9cf83bcbe1	31	2	services	489.47614996865843	2018-01-01 08:20:38.391839	2018-01-01 16:30:06.960837	0	25	0	0	0	0	0	0	1	0	31.257964414982627	255.0004679617171	4	5.854395848333574
74	0xa9db04bcb37b25c97d9cf83bcbe1	3140	3	by foot	26.639863982724464	2018-01-01 16:30:06.960837	2018-01-01 16:56:45.352676	0	25	0	0	0	0	0	0	1	0	2.643589958923893	1.1737479488638112	0	2.549173996830742
75	0xa9db04bcb37b25c97d9cf83bcbe1	40	4	stay at home	113.82665524546252	2018-01-01 16:56:45.352676	2018-01-01 18:50:34.951991	0	25	0	0	0	0	0	0	1	0	8.588541856575384	16.29341654949385	3	2.637894448099269
76	0xa9db04bcb37b25c97d9cf83bcbe1	4031	5	by foot	24.41707439857427	2018-01-01 18:50:34.951991	2018-01-01 19:14:59.976455	0	25	0	0	0	0	0	0	1	0	3.0055452955085897	1.2231103848119689	0	2.549450941650688
77	0xa9db04bcb37b25c97d9cf83bcbe1	31	6	free time	247.36749102360767	2018-01-01 19:14:59.976455	2018-01-01 23:22:22.025916	0	25	0	0	0	0	0	0	1	0	84.66968490041354	349.07545865957894	4	9.01819644318932
78	0xa9db04bcb37b25c97d9cf83bcbe1	3140	7	by foot	23.41707439857427	2018-01-01 23:22:22.025916	2018-01-01 23:45:47.050380	0	25	0	0	0	0	0	0	1	0	0.2861784548373339	0.11169103613658124	0	2.5432349214781533
79	0xa9db04bcb37b25c97d9cf83bcbe1	40	8	stay at home	14.215826999673936	2018-01-01 23:45:47.050380	2018-01-02 00:00:00.000000	0	25	0	0	0	0	0	0	1	0	0.921584031388808	0.21835131926475615	0	2.543829688627192
80	0xe27a8ae1ebeecbb074a3d7e2969c	40	0	stay at home	478.0	2018-01-01 00:00:00.000000	2018-01-01 07:58:00.000000	1	40	0	0	1	0	0	0	0	0	18.45646768407492	147.0365258831302	4	3.747651443013327
81	0xe27a8ae1ebeecbb074a3d7e2969c	4039	1	private car	32.878147886397976	2018-01-01 07:58:00.000000	2018-01-01 08:30:52.688873	1	40	0	0	1	0	0	0	0	0	20.454900598079345	11.208654114420385	2	2.5071687189368803
82	0xe27a8ae1ebeecbb074a3d7e2969c	39	2	services	478.7255682132106	2018-01-01 08:30:52.688873	2018-01-01 16:29:36.222966	1	40	0	0	1	0	0	0	0	0	39.70655368962561	316.80904128090623	4	7.630286179735038
83	0xe27a8ae1ebeecbb074a3d7e2969c	3940	3	private car	31.878147886397976	2018-01-01 16:29:36.222966	2018-01-01 17:01:28.911839	1	40	0	0	1	0	0	0	0	0	17.53687739958179	9.317386186824978	1	2.495973879009157
84	0xe27a8ae1ebeecbb074a3d7e2969c	40	4	stay at home	128.14094108050728	2018-01-01 17:01:28.911839	2018-01-01 19:09:37.368304	1	40	0	0	1	0	0	0	0	0	9.467119529813829	20.218760097866557	3	2.5622537945396937
85	0xe27a8ae1ebeecbb074a3d7e2969c	4030	5	private car	23.870171223926693	2018-01-01 19:09:37.368304	2018-01-01 19:33:29.578577	1	40	0	0	1	0	0	0	0	0	16.620480185637792	6.612228464250917	1	2.4801773740402924
86	0xe27a8ae1ebeecbb074a3d7e2969c	30	6	shopping	233.56377898762034	2018-01-01 19:33:29.578577	2018-01-01 23:27:03.405316	1	40	0	0	1	0	0	0	0	0	2.0640335926096034	8.034724764121556	1	2.488452414485957
87	0xe27a8ae1ebeecbb074a3d7e2969c	3040	7	private car	28.870171223926693	2018-01-01 23:27:03.405316	2018-01-01 23:55:55.615589	1	40	0	0	1	0	0	0	0	0	1.6570087918025227	0.7973021256481787	0	2.447064626771716
88	0xe27a8ae1ebeecbb074a3d7e2969c	40	8	stay at home	4.073073498012491	2018-01-01 23:55:55.615589	2018-01-01 23:59:59.999999	1	40	0	0	1	0	0	0	0	0	0.921584031388808	0.06256132490735442	0	2.4429610867563927
89	0x3ca14af229be2998d0088bc4c14b	40	0	stay at home	487.0	2018-01-01 00:00:00.000000	2018-01-01 08:07:00.000000	0	25	0	0	1	0	0	0	0	0	18.45646768407492	149.80499603574142	4	3.7847292486263053
90	0x3ca14af229be2998d0088bc4c14b	4040	1	private car	18.564467694869663	2018-01-01 08:07:00.000000	2018-01-01 08:25:33.868062	0	25	0	0	1	0	0	0	0	0	11.396398737170244	3.5261346032341736	0	2.462462144007587
91	0x3ca14af229be2998d0088bc4c14b	40	2	residence	472.84603179610497	2018-01-01 08:25:33.868062	2018-01-01 16:18:24.629970	0	25	0	0	1	0	0	0	0	0	11.206458758217407	88.31549257183012	4	3.088586395101389
92	0x3ca14af229be2998d0088bc4c14b	4040	3	private car	24.564467694869663	2018-01-01 16:18:24.629970	2018-01-01 16:42:58.498032	0	25	0	0	1	0	0	0	0	0	8.734110362619036	3.5758128640996945	0	2.4627447629564974
93	0x3ca14af229be2998d0088bc4c14b	40	4	stay at home	437.0250328141557	2018-01-01 16:42:58.498032	2018-01-02 00:00:00.000001	0	25	0	0	1	0	0	0	0	0	8.588541856575384	62.55679644492678	4	2.864257967114087
94	0x17a4187bd3331141b179c49789dff	30	0	stay at home	490.0	2018-01-01 00:00:00.000000	2018-01-01 08:10:00.000000	1	28	0	0	1	0	0	0	0	0	24.088032608744278	196.7189329714116	4	4.5147258394666725
95	0x17a4187bd3331141b179c49789dff	3039	1	private car	22.08763158681667	2018-01-01 08:10:00.000000	2018-01-01 08:32:05.257895	1	28	0	0	1	0	0	0	0	0	28.375988780055923	10.44597310142531	2	2.502639177543061
96	0x17a4187bd3331141b179c49789dff	39	2	services	474.64597915045067	2018-01-01 08:32:05.257895	2018-01-01 16:26:44.016644	1	28	0	0	1	0	0	0	0	0	39.70655368962561	314.10926757837143	4	7.533249602014202
97	0x17a4187bd3331141b179c49789dff	3930	3	private car	16.08763158681667	2018-01-01 16:26:44.016644	2018-01-01 16:42:49.274539	1	28	0	0	1	0	0	0	0	0	22.67125855393744	6.0787809204201935	1	2.4770920594058707
98	0x17a4187bd3331141b179c49789dff	30	4	stay at home	437.178757675916	2018-01-01 16:42:49.274539	2018-01-02 00:00:00.000000	1	28	0	0	1	0	0	0	0	0	19.71145954411603	143.62385659126204	4	3.702772936671557
99	0x1705de2debe006cb44ef356e8b8f9	31	0	stay at home	482.0	2018-01-01 00:00:00.000000	2018-01-01 08:02:00.000000	0	6	0	0	0	0	0	0	0	0	21.9397455418293	176.2492891860287	4	2.671214663438043
100	0x1705de2debe006cb44ef356e8b8f9	3139	1	private car	16.68492819750713	2018-01-01 08:02:00.000000	2018-01-01 08:18:41.095692	0	6	0	0	0	0	0	0	0	0	27.29404542484932	7.589986468885147	1	0.9858577742475408
101	0x1705de2debe006cb44ef356e8b8f9	39	2	school	369.93607392932415	2018-01-01 08:18:41.095692	2018-01-01 14:28:37.260128	0	6	0	0	0	0	0	0	0	0	39.70655368962561	244.81477635340028	4	4.005848139444366
102	0x1705de2debe006cb44ef356e8b8f9	3931	3	private car	24.68492819750713	2018-01-01 14:28:37.260128	2018-01-01 14:53:18.355820	0	6	0	0	0	0	0	0	0	0	22.93837701653772	9.437203160343024	1	0.9966793961179545
103	0x1705de2debe006cb44ef356e8b8f9	31	4	stay at home	546.6940696756616	2018-01-01 14:53:18.355820	2018-01-02 00:00:00.000001	0	6	0	0	0	0	0	0	0	0	15.855201024669826	144.46573956170778	4	2.213760206949115
104	0xbd3f45e966f94a340e5f430d4bf5	40	0	stay at home	478.0	2018-01-01 00:00:00.000000	2018-01-01 07:58:00.000000	1	37	0	0	0	0	0	0	0	0	18.45646768407492	147.0365258831302	4	2.247651443013327
105	0xbd3f45e966f94a340e5f430d4bf5	4040	1	private car	21.594151561080803	2018-01-01 07:58:00.000000	2018-01-01 08:19:35.649094	1	37	0	0	0	0	0	0	0	0	10.967785319647763	3.9473336413645144	0	0.9648609722982223
106	0xbd3f45e966f94a340e5f430d4bf5	40	2	residence	487.19885444786064	2018-01-01 08:19:35.649094	2018-01-01 16:26:47.580361	1	37	0	0	0	0	0	0	0	0	11.206458758217407	90.99623115701192	4	1.613955060877995
107	0xbd3f45e966f94a340e5f430d4bf5	4030	3	private car	16.95717533595007	2018-01-01 16:26:47.580361	2018-01-01 16:43:45.010881	1	37	0	0	0	0	0	0	0	0	14.38983122069055	4.0668481843996345	0	0.9655427242076572
108	0xbd3f45e966f94a340e5f430d4bf5	30	4	gym	232.16043824339377	2018-01-01 16:43:45.010881	2018-01-01 20:35:54.637176	1	37	0	0	0	0	0	0	0	0	26.059217702390683	100.83199003445043	4	1.7105536005000497
109	0xbd3f45e966f94a340e5f430d4bf5	3040	5	private car	30.85990711076387	2018-01-01 20:35:54.637176	2018-01-01 21:06:46.231603	1	37	0	0	0	0	0	0	0	0	3.189562660361084	1.6404934570450658	0	0.951795875503814
110	0xbd3f45e966f94a340e5f430d4bf5	40	6	stay at home	173.22947330095076	2018-01-01 21:06:46.231603	2018-01-02 00:00:00.000001	1	37	0	0	0	0	0	0	0	0	0.7325080849596983	2.114866495770944	0	0.9544680217373425
111	0x8a2167f8bd8f51aa5edd5e4b4936	40	0	stay at home	471.0	2018-01-01 00:00:00.000000	2018-01-01 07:51:00.000000	0	6	0	0	0	0	0	0	0	0	18.45646768407492	144.8832713199881	4	2.2192296551961945
112	0x8a2167f8bd8f51aa5edd5e4b4936	4030	1	by foot	28.524644769108775	2018-01-01 07:51:00.000000	2018-01-01 08:19:31.478686	0	6	0	0	0	0	0	0	0	0	3.629121786942219	1.7253234966060012	0	0.9522731737507668
113	0x8a2167f8bd8f51aa5edd5e4b4936	30	2	school	354.93345426534154	2018-01-01 08:19:31.478686	2018-01-01 14:14:27.485942	0	6	0	0	0	0	0	0	0	0	34.0710171385198	201.54906338847474	4	3.1020245054983078
114	0x8a2167f8bd8f51aa5edd5e4b4936	3040	3	by foot	31.524644769108775	2018-01-01 14:14:27.485942	2018-01-01 14:45:58.964628	0	6	0	0	0	0	0	0	0	0	2.960438338668199	1.555446116456092	0	0.9513175947587054
115	0x8a2167f8bd8f51aa5edd5e4b4936	40	4	stay at home	554.0172561964409	2018-01-01 14:45:58.964628	2018-01-02 00:00:00.000000	0	6	0	0	0	0	0	0	0	0	8.716131308400007	80.4814525354611	4	1.5167128349905852
116	0x1cd59b21ca9d78b054377017a7a90	41	0	stay at home	490.0	2018-01-01 00:00:00.000000	2018-01-01 08:10:00.000000	1	28	0	0	0	0	0	0	0	0	18.43280385597859	150.53456482382515	4	2.294601701964884
117	0x1cd59b21ca9d78b054377017a7a90	4139	1	private car	29.318069713157666	2018-01-01 08:10:00.000000	2018-01-01 08:39:19.084183	1	28	0	0	0	0	0	0	0	0	23.81977292758857	11.639162720710456	2	1.0097345269296925
118	0x1cd59b21ca9d78b054377017a7a90	39	2	services	480.39993111134737	2018-01-01 08:39:19.084183	2018-01-01 16:39:43.080050	1	28	0	0	0	0	0	0	0	0	39.70655368962561	317.917094286086	4	6.170562663718191
119	0x1cd59b21ca9d78b054377017a7a90	3931	3	private car	23.954203142387243	2018-01-01 16:39:43.080050	2018-01-01 17:03:40.332239	1	28	0	0	0	0	0	0	0	0	22.465580628671898	8.969084701514772	1	0.9939258135026128
120	0x1cd59b21ca9d78b054377017a7a90	31	4	free time	243.62379669964483	2018-01-01 17:03:40.332239	2018-01-01 21:07:17.760041	1	28	0	0	0	0	0	0	0	0	83.41245319204543	338.68764231129194	4	6.976476333726243
121	0x1cd59b21ca9d78b054377017a7a90	3141	5	private car	22.745855399978023	2018-01-01 21:07:17.760041	2018-01-01 21:30:02.511365	1	28	0	0	0	0	0	0	0	0	1.388600706743189	0.526415181398131	0	0.9455496444079464
122	0x1cd59b21ca9d78b054377017a7a90	41	6	stay at home	149.95814393348496	2018-01-01 21:30:02.511365	2018-01-02 00:00:00.000001	1	28	0	0	0	0	0	0	0	0	1.130847299469761	2.826329368344653	0	0.9584897662108584
123	0x166b7f7581921197c8dfda687c72	41	0	stay at home	474.0	2018-01-01 00:00:00.000000	2018-01-01 07:54:00.000000	0	46	0	0	1	0	0	0	0	0	18.43280385597859	145.61915046223086	4	3.7289022043871447
124	0x166b7f7581921197c8dfda687c72	4130	1	private car	39.11037368000209	2018-01-01 07:54:00.000000	2018-01-01 08:33:06.622421	0	46	0	0	1	0	0	0	0	0	20.872939328434835	13.605807615584972	2	2.5215390095136554
125	0x166b7f7581921197c8dfda687c72	30	2	industry	489.8691926475343	2018-01-01 08:33:06.622421	2018-01-01 16:42:58.773980	0	46	0	0	1	0	0	0	0	0	34.0710171385198	278.1723609721166	4	6.378796903710877
126	0x166b7f7581921197c8dfda687c72	3041	3	private car	45.11037368000209	2018-01-01 16:42:58.773980	2018-01-01 17:28:05.396401	0	46	0	0	1	0	0	0	0	0	17.366050588546063	13.056483856585551	2	2.5182279572094677
127	0x166b7f7581921197c8dfda687c72	41	4	stay at home	111.14908952675302	2018-01-01 17:28:05.396401	2018-01-01 19:19:14.341773	0	46	0	0	1	0	0	0	0	0	14.216249043986066	26.335385628743737	4	2.601355979265035
128	0x166b7f7581921197c8dfda687c72	4139	5	private car	38.65110580742664	2018-01-01 19:19:14.341773	2018-01-01 19:57:53.408121	0	46	0	0	1	0	0	0	0	0	21.809219734647805	14.049174325688158	2	2.5242192553647937
129	0x166b7f7581921197c8dfda687c72	39	6	shopping	253.03571701277335	2018-01-01 19:57:53.408121	2018-01-02 00:10:55.551142	0	46	0	0	1	0	0	0	0	0	2.561116530878299	10.800899295734284	2	2.504744534667811
130	0x166b7f7581921197c8dfda687c72	3941	7	private car	34.65110580742664	2018-01-02 00:10:55.551142	2018-01-02 00:45:34.617490	0	46	0	0	1	0	0	0	0	0	23.870182463649886	13.785470303175202	2	2.522624262319537
131	0x166b7f7581921197c8dfda687c72	41	8	stay at home	-45.576958161918355	2018-01-02 00:45:34.617490	2018-01-02 00:00:00.000000	0	46	0	0	1	0	0	0	0	0	18.43280385597859	-14.001852169179728	0	2.367750588265617
132	0x14444df7dcd18ed2fe65f26647253	41	0	stay at home	482.0	2018-01-01 00:00:00.000000	2018-01-01 08:02:00.000000	0	5	0	0	0	0	0	0	0	0	18.43280385597859	148.076857643028	4	2.261513385257762
133	0x14444df7dcd18ed2fe65f26647253	4139	1	by foot	33.354397911841446	2018-01-01 08:02:00.000000	2018-01-01 08:35:21.263875	0	5	0	0	0	0	0	0	0	0	4.758516281196347	2.645290758549983	0	0.9574647898395835
134	0x14444df7dcd18ed2fe65f26647253	39	2	school	350.87090539588246	2018-01-01 08:35:21.263875	2018-01-01 14:26:13.518199	0	5	0	0	0	0	0	0	0	0	39.70655368962561	232.19790738715258	4	3.718013917834141
135	0x14444df7dcd18ed2fe65f26647253	3941	3	by foot	28.354397911841446	2018-01-01 14:26:13.518199	2018-01-01 14:54:34.782074	0	5	0	0	0	0	0	0	0	0	4.2524742097500665	2.009605764218281	0	0.953874440494166
136	0x14444df7dcd18ed2fe65f26647253	41	4	stay at home	545.4202987804346	2018-01-01 14:54:34.782074	2018-01-02 00:00:00.000001	0	5	0	0	0	0	0	0	0	0	12.606845664854665	114.60049215339762	4	1.8555644001565794
137	0x19ce9babcf64629939b983ce81535	31	0	stay at home	474.0	2018-01-01 00:00:00.000000	2018-01-01 07:54:00.000000	0	25	0	0	0	0	0	0	0	0	21.9397455418293	173.32398978045148	4	2.625430229594879
138	0x19ce9babcf64629939b983ce81535	3140	1	private car	21.49396489617181	2018-01-01 07:54:00.000000	2018-01-01 08:15:29.637894	0	25	0	0	0	0	0	0	0	0	16.870689299053655	6.043633392801344	1	0.9768891170768305
139	0x19ce9babcf64629939b983ce81535	40	2	residence	475.03249643451767	2018-01-01 08:15:29.637894	2018-01-01 16:10:31.587680	0	25	0	0	0	0	0	0	0	0	11.206458758217407	88.72386800177466	4	1.5924250769089199
140	0x19ce9babcf64629939b983ce81535	4039	3	private car	30.79098227390325	2018-01-01 16:10:31.587680	2018-01-01 16:41:19.046616	0	25	0	0	0	0	0	0	0	0	17.015537695865927	8.732085326239005	1	0.992534629622745
141	0x19ce9babcf64629939b983ce81535	39	4	shopping	248.3985326878571	2018-01-01 16:41:19.046616	2018-01-01 20:49:42.958577	0	25	0	0	0	0	0	0	0	0	2.2524694888936074	9.325168599422325	1	0.9960196889434474
142	0x19ce9babcf64629939b983ce81535	3931	5	private car	33.75973240731662	2018-01-01 20:49:42.958577	2018-01-01 21:23:28.542521	0	25	0	0	0	0	0	0	0	0	4.772757785282759	2.6854504279347178	0	0.9576920649938717
143	0x19ce9babcf64629939b983ce81535	31	6	stay at home	156.52429130023347	2018-01-01 21:23:28.542521	2018-01-01 23:59:59.999999	0	25	0	0	0	0	0	0	0	0	1.600067423791844	4.174156992360145	0	0.9661552608421078
144	0xb251a646e369d49b9ec5c34450bd	40	0	stay at home	481.0	2018-01-01 00:00:00.000000	2018-01-01 08:01:00.000000	0	28	0	0	0	0	0	0	0	0	18.45646768407492	147.95934926733395	4	2.259943367111381
145	0xb251a646e369d49b9ec5c34450bd	4039	1	private car	25.961819010105067	2018-01-01 08:01:00.000000	2018-01-01 08:26:57.709141	0	28	0	0	0	0	0	0	0	0	20.96995078767189	9.073634450005796	1	0.9945401391160701
146	0xb251a646e369d49b9ec5c34450bd	39	2	services	470.7888945829374	2018-01-01 08:26:57.709141	2018-01-01 16:17:45.042816	0	28	0	0	0	0	0	0	0	0	39.70655368962561	311.55674198728155	4	5.942918514661159
147	0xb251a646e369d49b9ec5c34450bd	3940	3	private car	30.961819010105067	2018-01-01 16:17:45.042816	2018-01-01 16:48:42.751957	0	28	0	0	0	0	0	0	0	0	17.015537695865927	8.780533308317018	1	0.9928188603450411
148	0xb251a646e369d49b9ec5c34450bd	40	4	stay at home	431.28746739685243	2018-01-01 16:48:42.751957	2018-01-02 00:00:00.000001	0	28	0	0	0	0	0	0	0	0	8.588541856575384	61.73550776590431	4	1.357652154507192
149	0x1202bc3b738a01af4c3468cefea6c	31	0	stay at home	489.0	2018-01-01 00:00:00.000000	2018-01-01 08:09:00.000000	1	13	0	0	0	0	0	0	0	0	21.9397455418293	178.80892616590882	4	2.7119305291109552
150	0x1202bc3b738a01af4c3468cefea6c	3130	1	private car	24.576105486614182	2018-01-01 08:09:00.000000	2018-01-01 08:33:34.566329	1	13	0	0	0	0	0	0	0	0	25.1265313667317	10.291871423025304	2	1.001726448709572
151	0x1202bc3b738a01af4c3468cefea6c	30	2	school	358.2968416527475	2018-01-01 08:33:34.566329	2018-01-01 14:31:52.376828	1	13	0	0	0	0	0	0	0	0	34.0710171385198	203.45896387713793	4	3.1372370008491397
152	0x1202bc3b738a01af4c3468cefea6c	3031	3	private car	25.576105486614182	2018-01-01 14:31:52.376828	2018-01-01 14:57:26.943157	1	13	0	0	0	0	0	0	0	0	18.449143932798428	7.864287522716343	1	0.9874572633725832
153	0x1202bc3b738a01af4c3468cefea6c	31	4	stay at home	542.5509473740241	2018-01-01 14:57:26.943157	2018-01-01 23:59:59.999999	1	13	0	0	0	0	0	0	0	0	15.855201024669826	143.37090561233686	4	2.199482382872374
154	0xde51c0d735b7b3e19bf5e081fba6	39	0	stay at home	483.0	2018-01-01 00:00:00.000000	2018-01-01 08:03:00.000000	0	1	0	0	0	0	0	0	0	0	28.51188832253285	229.52070099638948	4	3.6596493722360477
155	0xde51c0d735b7b3e19bf5e081fba6	3939	1	by foot	15.1967913969521	2018-01-01 08:03:00.000000	2018-01-01 08:18:11.807484	0	1	0	0	0	0	0	0	0	0	6.10172716516024	1.5454445815009341	0	0.9512613649207599
156	0xde51c0d735b7b3e19bf5e081fba6	39	2	school	357.93419492387966	2018-01-01 08:18:11.807484	2018-01-01 14:16:07.859179	0	1	0	0	0	0	0	0	0	0	39.70655368962561	236.87222213496574	4	3.8221566555227406
157	0xde51c0d735b7b3e19bf5e081fba6	3939	3	by foot	14.1967913969521	2018-01-01 14:16:07.859179	2018-01-01 14:30:19.666663	0	1	0	0	0	0	0	0	0	0	5.943771276071335	1.4063746819596756	0	0.9504798414623129
158	0xde51c0d735b7b3e19bf5e081fba6	39	4	stay at home	569.6722222822161	2018-01-01 14:30:19.666663	2018-01-02 00:00:00.000000	0	1	0	0	0	0	0	0	0	0	29.256940441187695	277.7811046384972	4	4.867528573035585
159	0xfed96c34291284a6e2f623143eb9	30	0	stay at home	482.0	2018-01-01 00:00:00.000000	2018-01-01 08:02:00.000000	1	31	0	0	0	0	0	1	0	0	24.088032608744278	193.5071952902457	4	3.958041885211953
160	0xfed96c34291284a6e2f623143eb9	3039	1	private car	18.652935764688465	2018-01-01 08:02:00.000000	2018-01-01 08:20:39.176146	1	31	0	0	0	0	0	1	0	0	28.375988780055923	8.821591599565062	1	1.9930598015420062
161	0xfed96c34291284a6e2f623143eb9	39	2	services	462.91307864197546	2018-01-01 08:20:39.176146	2018-01-01 16:03:33.960865	1	31	0	0	0	0	0	1	0	0	39.70655368962561	306.344716845458	4	6.762649067625841
162	0xfed96c34291284a6e2f623143eb9	3930	3	private car	24.652935764688465	2018-01-01 16:03:33.960865	2018-01-01 16:28:13.137011	1	31	0	0	0	0	0	1	0	0	22.67125855393744	9.315218013914395	1	1.995961116779342
163	0xfed96c34291284a6e2f623143eb9	30	4	stay at home	124.34417967540602	2018-01-01 16:28:13.137011	2018-01-01 18:32:33.787792	1	31	0	0	0	0	0	1	0	0	19.71145954411603	40.85008778696767	4	2.200002954436066
164	0xfed96c34291284a6e2f623143eb9	3030	5	private car	11.864125246611156	2018-01-01 18:32:33.787792	2018-01-01 18:44:25.635307	1	31	0	0	0	0	0	1	0	0	21.85501798353885	4.321511177060735	0	1.9669970164085604
165	0xfed96c34291284a6e2f623143eb9	30	6	shopping	230.05830151198504	2018-01-01 18:44:25.635307	2018-01-01 22:34:29.133398	1	31	0	0	0	0	0	1	0	0	1.945994751958939	7.461537456448502	1	1.9851096604188085
166	0xfed96c34291284a6e2f623143eb9	3030	7	private car	14.864125246611156	2018-01-01 22:34:29.133398	2018-01-01 22:49:20.980913	1	31	0	0	0	0	0	1	0	0	2.857599438473455	0.7079285993019191	0	1.9465645216537388
167	0xfed96c34291284a6e2f623143eb9	30	8	stay at home	70.65031814803433	2018-01-01 22:49:20.980913	2018-01-02 00:00:00.000002	1	31	0	0	0	0	0	1	0	0	2.809972781165564	3.3087578496110654	0	1.9612264660557535
168	0x1d145fb9a19c5224eccead40b5877	31	0	stay at home	477.0	2018-01-01 00:00:00.000000	2018-01-01 07:57:00.000000	0	19	0	0	0	0	0	0	1	0	21.9397455418293	174.42097705754293	4	4.242506700457868
169	0x1d145fb9a19c5224eccead40b5877	3140	1	private car	16.890910513660728	2018-01-01 07:57:00.000000	2018-01-01 08:13:53.454631	0	19	0	0	0	0	0	0	1	0	16.870689299053655	4.749355054234816	0	2.5694452176913405
170	0x1d145fb9a19c5224eccead40b5877	40	2	university	324.594956627474	2018-01-01 08:13:53.454631	2018-01-01 13:38:29.152029	0	19	0	0	0	0	0	0	1	0	1.014747832761734	5.489700479385306	1	2.5736962618079247
171	0x1d145fb9a19c5224eccead40b5877	4031	3	private car	23.890910513660728	2018-01-01 13:38:29.152029	2018-01-01 14:02:22.606660	0	19	0	0	0	0	0	0	1	0	13.865278887492595	5.520902285800583	1	2.5738758305601004
172	0x1d145fb9a19c5224eccead40b5877	31	4	stay at home	108.91412251798201	2018-01-01 14:02:22.606660	2018-01-01 15:51:17.454011	0	19	0	0	0	0	0	0	1	0	15.855201024669826	28.780921782468724	4	2.7173895967096877
173	0x1d145fb9a19c5224eccead40b5877	3140	5	private car	19.244463989889393	2018-01-01 15:51:17.454011	2018-01-01 16:10:32.121850	0	19	0	0	0	0	0	0	1	0	13.23374162284344	4.244604401871849	0	2.5665575977213035
174	0x1d145fb9a19c5224eccead40b5877	40	6	library	237.84052361667804	2018-01-01 16:10:32.121850	2018-01-01 20:08:22.553267	0	19	0	0	0	0	0	0	1	0	0.7776947583153936	3.0827888088613182	0	2.5599436269806306
175	0x1d145fb9a19c5224eccead40b5877	4031	7	private car	22.244463989889393	2018-01-01 20:08:22.553267	2018-01-01 20:30:37.221106	0	19	0	0	0	0	0	0	1	0	5.766468130328258	2.1378665445655294	0	2.554597771669056
176	0x1d145fb9a19c5224eccead40b5877	31	8	stay at home	209.37964823076572	2018-01-01 20:30:37.221106	2018-01-02 00:00:00.000000	0	19	0	0	0	0	0	0	1	0	8.11077014953102	28.30383667982333	4	2.714243472668218
177	0x1b3555e986f3a325778cbb53928aa	40	0	stay at home	476.0	2018-01-01 00:00:00.000000	2018-01-01 07:56:00.000000	0	19	0	0	0	0	0	0	0	0	18.45646768407492	146.42131029366104	4	2.239493991810989
178	0x1b3555e986f3a325778cbb53928aa	4040	1	private car	15.417564362712977	2018-01-01 07:56:00.000000	2018-01-01 08:11:25.053862	0	19	0	0	0	0	0	0	0	0	10.967785319647763	2.818275601368132	0	0.9584441453280247
179	0x1b3555e986f3a325778cbb53928aa	40	2	university	361.3111865671593	2018-01-01 08:11:25.053862	2018-01-01 14:12:43.725056	0	19	0	0	0	0	0	0	0	0	1.014747832761734	6.110662392026591	1	0.9772761799458209
180	0x1b3555e986f3a325778cbb53928aa	4040	3	private car	14.658216822540645	2018-01-01 14:12:43.725056	2018-01-01 14:27:23.218065	0	19	0	0	0	0	0	0	0	0	8.86386234752543	2.1654736029196977	0	0.9547535343667019
181	0x1b3555e986f3a325778cbb53928aa	40	4	library	239.74991715190862	2018-01-01 14:27:23.218065	2018-01-01 18:27:08.213094	0	19	0	0	0	0	0	0	0	0	0.789248017245415	3.1537024457816067	0	0.9603460232813252
182	0x1b3555e986f3a325778cbb53928aa	4040	5	private car	17.07578118525362	2018-01-01 18:27:08.213094	2018-01-01 18:44:12.759965	0	19	0	0	0	0	0	0	0	0	9.60332843848858	2.733072251095906	0	0.9579616405466121
183	0x1b3555e986f3a325778cbb53928aa	40	6	stay at home	315.78733391042465	2018-01-01 18:44:12.759965	2018-01-02 00:00:00.000000	0	19	0	0	0	0	0	0	0	0	9.44327296451377	49.70109988086993	4	1.2644452649856712
184	0xeb4c3551111b91db073031844336	39	0	stay at home	470.0	2018-01-01 00:00:00.000000	2018-01-01 07:50:00.000000	0	13	0	0	0	0	0	0	0	0	28.51188832253285	223.343125193174	4	3.528447137936504
185	0xeb4c3551111b91db073031844336	3930	1	by foot	15.752423710234986	2018-01-01 07:50:00.000000	2018-01-01 08:05:45.145423	0	13	0	0	0	0	0	0	0	0	5.524378834574099	1.4503726023010892	0	0.950727024693998
186	0xeb4c3551111b91db073031844336	30	2	school	361.2036801462418	2018-01-01 08:05:45.145423	2018-01-01 14:06:57.366232	0	13	0	0	0	0	0	0	0	0	34.0710171385198	205.1096129459838	4	3.167991568564817
187	0xeb4c3551111b91db073031844336	3039	3	by foot	21.752423710234986	2018-01-01 14:06:57.366232	2018-01-01 14:28:42.511655	0	13	0	0	0	0	0	0	0	0	5.046949598383689	1.8297231018040383	0	0.9528609091843697
188	0xeb4c3551111b91db073031844336	39	4	stay at home	571.2914724332882	2018-01-01 14:28:42.511655	2018-01-02 00:00:00.000001	0	13	0	0	0	0	0	0	0	0	29.256940441187695	278.5706763923189	4	4.890295335538176
189	0x19d1a379a13b17488eb80f358da04	31	0	stay at home	477.0	2018-01-01 00:00:00.000000	2018-01-01 07:57:00.000000	1	10	0	0	0	0	0	0	1	0	21.9397455418293	174.42097705754293	4	4.242506700457868
190	0x19d1a379a13b17488eb80f358da04	3139	1	by foot	32.30178036457557	2018-01-01 07:57:00.000000	2018-01-01 08:29:18.106822	1	10	0	0	0	0	0	0	1	0	5.265543151894882	2.834773639878391	0	2.5585376014542556
191	0x19d1a379a13b17488eb80f358da04	39	2	school	376.3932688625899	2018-01-01 08:29:18.106822	2018-01-01 14:45:41.702954	1	10	0	0	0	0	0	0	1	0	39.70655368962561	249.0879923084352	4	5.708302945263457
192	0x19d1a379a13b17488eb80f358da04	3931	3	by foot	29.30178036457557	2018-01-01 14:45:41.702954	2018-01-01 15:14:59.809776	1	10	0	0	0	0	0	0	1	0	4.388141530249642	2.1430059888007924	0	2.5546267671723166
193	0x19d1a379a13b17488eb80f358da04	31	4	stay at home	525.0031704082589	2018-01-01 15:14:59.809776	2018-01-02 00:00:00.000000	1	10	0	0	0	0	0	0	1	0	17.485999086344084	153.00341596810938	4	3.9283274760240396
194	0x18be063b14af688cca8cb9d455868	40	0	stay at home	475.0	2018-01-01 00:00:00.000000	2018-01-01 07:55:00.000000	0	1	0	0	0	0	0	0	1	0	18.45646768407492	146.11370249892644	4	3.8354263751915108
195	0x18be063b14af688cca8cb9d455868	4030	1	private car	27.255933654690946	2018-01-01 07:55:00.000000	2018-01-01 08:22:15.356019	0	1	0	0	0	0	0	0	1	0	18.166346773493622	8.252345706774184	1	2.589724520325647
196	0x18be063b14af688cca8cb9d455868	30	2	school	360.0524902597523	2018-01-01 08:22:15.356019	2018-01-01 14:22:18.505435	0	1	0	0	0	0	0	0	1	0	34.0710171385198	204.45590944011255	4	4.755776000773897
197	0x18be063b14af688cca8cb9d455868	3040	3	private car	34.25593365469095	2018-01-01 14:22:18.505435	2018-01-01 14:56:33.861454	0	1	0	0	0	0	0	0	1	0	14.819108483847671	8.460706617405894	1	2.590944030654737
198	0x18be063b14af688cca8cb9d455868	40	4	stay at home	543.4356424308659	2018-01-01 14:56:33.861454	2018-01-02 00:00:00.000000	0	1	0	0	0	0	0	0	1	0	8.716131308400007	78.94427361820235	4	3.1029963121125705
199	0xeccc6814c025b7c584a4812b568f	40	0	stay at home	470.0	2018-01-01 00:00:00.000000	2018-01-01 07:50:00.000000	0	31	0	0	1	0	1	0	0	0	18.45646768407492	144.57566352525353	4	29.9563988449056
200	0xeccc6814c025b7c584a4812b568f	4039	1	by foot	30.04704840648985	2018-01-01 07:50:00.000000	2018-01-01 08:20:02.822904	0	31	0	0	1	0	1	0	0	0	4.08631005098617	2.0463592650984577	0	28.695281657108712
201	0xeccc6814c025b7c584a4812b568f	39	2	services	474.3063717252676	2018-01-01 08:20:02.822904	2018-01-01 16:14:21.205208	0	31	0	0	1	0	1	0	0	0	39.70655368962561	313.884523570681	4	33.766441335762494
202	0xeccc6814c025b7c584a4812b568f	3939	3	by foot	16.944691131363285	2018-01-01 16:14:21.205208	2018-01-01 16:31:17.886676	0	31	0	0	1	0	1	0	0	0	5.053617443030529	1.4271997778037033	0	28.69179683021917
203	0xeccc6814c025b7c584a4812b568f	39	4	shopping	243.82172486852122	2018-01-01 16:31:17.886676	2018-01-01 20:35:07.190168	0	31	0	0	1	0	1	0	0	0	2.2524694888936074	9.153349933262596	1	28.736208795768356
204	0xeccc6814c025b7c584a4812b568f	3940	5	by foot	29.605210084938506	2018-01-01 20:35:07.190168	2018-01-01 21:04:43.502773	0	31	0	0	1	0	1	0	0	0	0.6615050945436091	0.3263999549370109	0	28.68563258000517
205	0xeccc6814c025b7c584a4812b568f	40	6	stay at home	175.2749537834195	2018-01-01 21:04:43.502773	2018-01-02 00:00:00.000000	0	31	0	0	1	0	1	0	0	0	0.7325080849596983	2.1398386789548707	0	28.695808897870897
206	0x3a510a7cb0633ee11100b032ca1e	30	0	stay at home	487.0	2018-01-01 00:00:00.000000	2018-01-01 08:07:00.000000	0	15	0	0	0	0	0	0	1	1	24.088032608744278	195.5145313409744	4	5.5933431711764525
207	0x3a510a7cb0633ee11100b032ca1e	3039	1	private car	19.304064194274083	2018-01-01 08:07:00.000000	2018-01-01 08:26:18.243852	0	15	0	0	0	0	0	0	1	1	28.375988780055923	9.129531816436677	1	3.594868743142622
208	0x3a510a7cb0633ee11100b032ca1e	39	2	school	365.7800714433125	2018-01-01 08:26:18.243852	2018-01-01 14:32:05.048139	0	15	0	0	0	0	0	0	1	1	39.70655368962561	242.0644340893163	4	6.5412613255557215
209	0x3a510a7cb0633ee11100b032ca1e	3930	3	private car	22.304064194274083	2018-01-01 14:32:05.048139	2018-01-01 14:54:23.291991	0	15	0	0	0	0	0	0	1	1	25.263587703909213	9.391344698761076	1	3.5964093091733265
210	0x3a510a7cb0633ee11100b032ca1e	30	4	stay at home	545.6118001681393	2018-01-01 14:54:23.291991	2018-01-02 00:00:00.000001	0	15	0	0	0	0	0	0	1	1	20.428115376500415	185.76368007691397	4	5.425720423498211
211	0x1299ffe54a3e2d65ea9dd97990b94	40	0	stay at home	471.0	2018-01-01 00:00:00.000000	2018-01-01 07:51:00.000000	1	37	0	0	0	0	0	1	0	0	18.45646768407492	144.8832713199881	4	3.2192296551961945
212	0x1299ffe54a3e2d65ea9dd97990b94	4039	1	private car	25.202718626873047	2018-01-01 07:51:00.000000	2018-01-01 08:16:12.163118	1	37	0	0	0	0	0	1	0	0	20.454900598079345	8.591985071900849	1	1.9917131585231993
213	0x1299ffe54a3e2d65ea9dd97990b94	39	2	services	479.63235712382675	2018-01-01 08:16:12.163118	2018-01-01 16:15:50.104545	1	37	0	0	0	0	0	1	0	0	39.70655368962561	317.4091323236485	4	7.152066071785391
214	0x1299ffe54a3e2d65ea9dd97990b94	3940	3	private car	15.202718626873047	2018-01-01 16:15:50.104545	2018-01-01 16:31:02.267663	1	37	0	0	0	0	0	1	0	0	17.015537695865927	4.31137386458669	0	1.9669390838860723
215	0x1299ffe54a3e2d65ea9dd97990b94	40	4	stay at home	109.34538722476236	2018-01-01 16:31:02.267663	2018-01-01 18:20:22.990896	1	37	0	0	0	0	0	1	0	0	8.588541856575384	15.651957250055247	3	2.033967213684292
216	0x1299ffe54a3e2d65ea9dd97990b94	4030	5	private car	23.469708526538355	2018-01-01 18:20:22.990896	2018-01-01 18:43:51.173408	1	37	0	0	0	0	0	1	0	0	15.729173211013714	6.1526518437654545	1	1.9775187286095015
217	0x1299ffe54a3e2d65ea9dd97990b94	30	6	gym	225.9160973865157	2018-01-01 18:43:51.173408	2018-01-01 22:29:46.139251	1	37	0	0	0	0	0	1	0	0	28.411523378600506	106.977008041653	4	2.773817701842418
218	0x1299ffe54a3e2d65ea9dd97990b94	3040	7	private car	19.469708526538355	2018-01-01 22:29:46.139251	2018-01-01 22:49:14.321763	1	37	0	0	0	0	0	1	0	0	1.9600488817316266	0.636026340418037	0	1.9461623717527907
219	0x1299ffe54a3e2d65ea9dd97990b94	40	8	stay at home	70.7613039580724	2018-01-01 22:49:14.321763	2018-01-02 00:00:00.000000	1	37	0	0	0	0	0	1	0	0	1.0447900195733015	1.2321784024564466	0	1.94950182597411
220	0xd01f0c7ba0117292c32b6d1bef70	31	0	stay at home	476.0	2018-01-01 00:00:00.000000	2018-01-01 07:56:00.000000	1	71	0	0	0	0	0	0	1	0	21.9397455418293	174.0553146318458	4	4.236802237961728
221	0xd01f0c7ba0117292c32b6d1bef70	3131	1	private car	17.025761365739292	2018-01-01 07:56:00.000000	2018-01-01 08:13:01.545682	1	71	0	0	0	0	0	0	1	0	22.77359327845954	6.462296076657608	1	2.5793092231578503
222	0xd01f0c7ba0117292c32b6d1bef70	31	2	services	480.9180956655493	2018-01-01 08:13:01.545682	2018-01-01 16:13:56.631422	1	71	0	0	0	0	0	0	1	0	31.257964414982627	250.54201201391584	4	5.743758768392324
223	0xd01f0c7ba0117292c32b6d1bef70	3131	3	private car	20.025761365739292	2018-01-01 16:13:56.631422	2018-01-01 16:33:58.177104	1	71	0	0	0	0	0	0	1	0	17.732001683293312	5.918280570775321	1	2.5761656712638663
224	0xd01f0c7ba0117292c32b6d1bef70	31	4	stay at home	121.47766423004558	2018-01-01 16:33:58.177104	2018-01-01 18:35:26.836958	1	71	0	0	0	0	0	0	1	0	17.43646832190509	35.30235740277021	4	2.7612963593079063
225	0xd01f0c7ba0117292c32b6d1bef70	3140	5	private car	19.021201893936663	2018-01-01 18:35:26.836958	2018-01-01 18:54:28.109072	1	71	0	0	0	0	0	0	1	0	14.734093010797906	4.671002631373801	0	2.5689964075775227
226	0xd01f0c7ba0117292c32b6d1bef70	40	6	gym	245.63305531993421	2018-01-01 18:54:28.109072	2018-01-01 23:00:06.092391	1	71	0	0	0	0	0	0	1	0	12.484326970035156	51.10938962104654	4	2.8750131504815615
227	0xd01f0c7ba0117292c32b6d1bef70	4031	7	private car	26.021201893936663	2018-01-01 23:00:06.092391	2018-01-01 23:26:07.364505	1	71	0	0	0	0	0	0	1	0	1.4325275796428827	0.621268156141998	0	2.546079850247295
228	0xd01f0c7ba0117292c32b6d1bef70	31	8	stay at home	33.87725826511905	2018-01-01 23:26:07.364505	2018-01-02 00:00:00.000001	1	71	0	0	0	0	0	0	1	0	1.895720208575528	1.0703633850719754	0	2.5485942260263803
229	0x10fcc1bef90f9530dd49645cb2157	40	0	stay at home	489.0	2018-01-01 00:00:00.000000	2018-01-01 08:09:00.000000	0	1	0	0	0	0	0	0	0	0	18.45646768407492	150.4202116252106	4	2.2930514711570984
230	0x10fcc1bef90f9530dd49645cb2157	4039	1	by foot	26.788384670642237	2018-01-01 08:09:00.000000	2018-01-01 08:35:47.303080	0	1	0	0	0	0	0	0	0	0	4.1892024975371935	1.8703661327873589	0	0.9530898141635307
231	0x10fcc1bef90f9530dd49645cb2157	39	2	school	361.4869334747153	2018-01-01 08:35:47.303080	2018-01-01 14:37:16.519088	0	1	0	0	0	0	0	0	0	0	39.70655368962561	239.2233388685317	4	3.8756365981779144
232	0x10fcc1bef90f9530dd49645cb2157	3940	3	by foot	27.788384670642237	2018-01-01 14:37:16.519088	2018-01-01 15:05:03.822168	0	1	0	0	0	0	0	0	0	0	3.5712770717873052	1.6540003506045076	0	0.9518718563473694
233	0x10fcc1bef90f9530dd49645cb2157	40	4	stay at home	534.9362971840003	2018-01-01 15:05:03.822168	2018-01-01 23:59:59.999999	0	1	0	0	0	0	0	0	0	0	8.541707785026304	76.15449223582866	4	1.4784186681828575
234	0x1de9677697e3d44f8ffc832431a50	30	0	stay at home	474.0	2018-01-01 00:00:00.000000	2018-01-01 07:54:00.000000	1	49	0	0	0	0	1	0	0	0	24.088032608744278	190.29545760907982	4	29.14362372295327
235	0x1de9677697e3d44f8ffc832431a50	3031	1	private car	21.633076808210255	2018-01-01 07:54:00.000000	2018-01-01 08:15:37.984608	1	49	0	0	0	0	1	0	0	0	24.06925075289951	8.67819917089246	1	27.23341859024684
236	0x1de9677697e3d44f8ffc832431a50	31	2	services	474.2711961649172	2018-01-01 08:15:37.984608	2018-01-01 16:09:54.256378	1	49	0	0	0	0	1	0	0	0	31.257964414982627	247.07920287957046	4	30.301017772632388
237	0x1de9677697e3d44f8ffc832431a50	3130	3	private car	24.633076808210255	2018-01-01 16:09:54.256378	2018-01-01 16:34:32.240986	1	49	0	0	0	0	1	0	0	0	18.888776881027688	7.754811528725019	1	27.228018582074558
238	0x1de9677697e3d44f8ffc832431a50	30	4	stay at home	110.1748507842586	2018-01-01 16:34:32.240986	2018-01-01 18:24:42.732033	1	49	0	0	0	0	1	0	0	0	19.71145954411603	36.19511856688222	4	27.40863980544955
239	0x1de9677697e3d44f8ffc832431a50	3039	5	private car	22.380596859449764	2018-01-01 18:24:42.732033	2018-01-01 18:47:05.567845	1	49	0	0	0	0	1	0	0	0	24.72542537446958	9.222829624740223	1	27.236617455128997
240	0x1de9677697e3d44f8ffc832431a50	39	6	shopping	240.7052994577716	2018-01-01 18:47:05.567845	2018-01-01 22:47:47.885812	1	49	0	0	0	0	1	0	0	0	2.457163191439754	9.857536696868662	1	27.240358396225776
241	0x1de9677697e3d44f8ffc832431a50	3930	7	private car	19.380596859449764	2018-01-01 22:47:47.885812	2018-01-01 23:07:10.721624	1	49	0	0	0	0	1	0	0	0	2.197235355208147	0.7097288770769834	0	27.187774592814623
242	0x1de9677697e3d44f8ffc832431a50	30	8	stay at home	52.82130625773243	2018-01-01 23:07:10.721624	2018-01-01 23:59:59.999999	1	49	0	0	0	0	1	0	0	0	2.3371999258228198	2.057565884457278	0	27.19534484909844
243	0x1c51f47d9871264528745535ee1ed	31	0	stay at home	475.0	2018-01-01 00:00:00.000000	2018-01-01 07:55:00.000000	1	34	0	0	0	0	0	0	0	0	21.9397455418293	173.68965220614862	4	2.6311100898685615
244	0x1c51f47d9871264528745535ee1ed	3139	1	private car	26.352691920402723	2018-01-01 07:55:00.000000	2018-01-01 08:21:21.161515	1	34	0	0	0	0	0	0	0	0	26.357804577485233	11.576651728810816	2	1.009361559543076
245	0x1c51f47d9871264528745535ee1ed	39	2	services	487.5926664256084	2018-01-01 08:21:21.161515	2018-01-01 16:28:56.721501	1	34	0	0	0	0	0	0	0	0	39.70655368962561	322.6770731349355	4	6.346614380074088
246	0x1c51f47d9871264528745535ee1ed	3931	3	private car	26.352691920402723	2018-01-01 16:28:56.721501	2018-01-01 16:55:17.883016	1	34	0	0	0	0	0	0	0	0	21.514483356203062	9.449409195210855	1	0.9967512968367532
247	0x1c51f47d9871264528745535ee1ed	31	4	stay at home	424.70194973358616	2018-01-01 16:55:17.883016	2018-01-02 00:00:00.000000	1	34	0	0	0	0	0	0	0	0	17.43646832190509	123.42170154635004	4	1.9548671870931533
248	0x698dcc4f95a57851d69868d1a53c	39	0	stay at home	486.0	2018-01-01 00:00:00.000000	2018-01-01 08:06:00.000000	1	19	0	0	0	0	0	0	1	0	28.51188832253285	230.9462954125161	4	5.290613136447358
249	0x698dcc4f95a57851d69868d1a53c	3940	1	private car	26.804729285264216	2018-01-01 08:06:00.000000	2018-01-01 08:32:48.283757	1	19	0	0	0	0	0	0	1	0	20.96995078767189	9.368230899814304	1	2.5962732064152845
250	0x698dcc4f95a57851d69868d1a53c	40	2	university	365.89407611486496	2018-01-01 08:32:48.283757	2018-01-01 14:38:41.928324	1	19	0	0	0	0	0	0	1	0	1.014747832761734	6.188170345965269	1	2.5777239453542924
251	0x698dcc4f95a57851d69868d1a53c	4040	3	private car	14.4697650606394	2018-01-01 14:38:41.928324	2018-01-01 14:53:10.114228	1	19	0	0	0	0	0	0	1	0	8.86386234752543	2.13763342830901	0	2.5545964565043113
252	0x698dcc4f95a57851d69868d1a53c	40	4	library	244.9116075836431	2018-01-01 14:53:10.114228	2018-01-01 18:58:04.810683	1	19	0	0	0	0	0	0	1	0	0.789248017245415	3.2216000114296244	0	2.560731463088577
253	0x698dcc4f95a57851d69868d1a53c	4039	5	private car	19.334964224624816	2018-01-01 18:58:04.810683	2018-01-01 19:17:24.908536	1	19	0	0	0	0	0	0	1	0	19.005686335853223	6.12457108946938	1	2.5773565157423395
254	0x698dcc4f95a57851d69868d1a53c	39	6	stay at home	282.58485773096345	2018-01-01 19:17:24.908536	2018-01-02 00:00:00.000000	1	19	0	0	0	0	0	0	1	0	28.283920252545723	133.21012634399247	4	3.671290507696395
255	0xc61658676b6ea448dd117770e925	30	0	stay at home	484.0	2018-01-01 00:00:00.000000	2018-01-01 08:04:00.000000	1	25	0	0	0	0	0	0	0	1	24.088032608744278	194.31012971053718	4	3.972112164605259
256	0xc61658676b6ea448dd117770e925	3039	1	private car	14.479766957961877	2018-01-01 08:04:00.000000	2018-01-01 08:18:28.786017	1	25	0	0	0	0	0	0	0	1	28.375988780055923	6.847961745615845	1	1.9815438928587592
257	0xc61658676b6ea448dd117770e925	39	2	services	483.1617547090357	2018-01-01 08:18:28.786017	2018-01-01 16:21:38.491300	1	25	0	0	0	0	0	0	0	1	39.70655368962561	319.74480256880076	4	7.237576859597082
258	0xc61658676b6ea448dd117770e925	3931	3	private car	24.421295191250657	2018-01-01 16:21:38.491300	2018-01-01 16:46:03.769011	1	25	0	0	0	0	0	0	0	1	21.514483356203062	8.75685914881807	1	1.9926799605236667
259	0xc61658676b6ea448dd117770e925	31	4	free time	238.38079013434265	2018-01-01 16:46:03.769011	2018-01-01 20:44:26.616419	1	25	0	0	0	0	0	0	0	1	72.70120690150257	288.84285241500845	4	6.19637495150664
260	0xc61658676b6ea448dd117770e925	3130	5	private car	15.977964523761106	2018-01-01 20:44:26.616419	2018-01-01 21:00:25.294290	1	25	0	0	0	0	0	0	0	1	4.65101494381412	1.2385625295290794	0	1.9495376515352065
261	0xc61658676b6ea448dd117770e925	30	6	stay at home	179.57842848364794	2018-01-01 21:00:25.294290	2018-01-01 23:59:59.999999	1	25	0	0	0	0	0	0	0	1	1.53838746210786	4.604353380737949	0	1.9686147978929212
262	0x52e44112e76362794d49b76ed0d0	30	0	stay at home	489.0	2018-01-01 00:00:00.000000	2018-01-01 08:09:00.000000	1	46	0	0	0	0	0	0	0	0	24.088032608744278	196.31746576126588	4	3.007581365351137
263	0x52e44112e76362794d49b76ed0d0	3039	1	private car	26.99809025068491	2018-01-01 08:09:00.000000	2018-01-01 08:35:59.885415	1	46	0	0	0	0	0	0	0	0	28.375988780055923	12.76829176727287	2	1.0164951718990467
264	0x52e44112e76362794d49b76ed0d0	39	2	industry	485.55774132883937	2018-01-01 08:35:59.885415	2018-01-01 16:41:33.349895	1	46	0	0	0	0	0	0	0	0	39.70655368962561	321.330408758115	4	6.2963035037622594
265	0x52e44112e76362794d49b76ed0d0	3930	3	private car	25.91383029342441	2018-01-01 16:41:33.349895	2018-01-01 17:07:28.179713	1	46	0	0	0	0	0	0	0	0	23.43495268643137	10.12148978084355	2	1.000718262431795
266	0x52e44112e76362794d49b76ed0d0	30	4	free time	241.68467737702014	2018-01-01 17:07:28.179713	2018-01-01 21:09:09.260356	1	46	0	0	0	0	0	0	0	0	89.8245983178789	361.8204844162831	4	7.998540302949095
267	0x52e44112e76362794d49b76ed0d0	3030	5	private car	15.501495913821007	2018-01-01 21:09:09.260356	2018-01-01 21:24:39.350111	1	46	0	0	0	0	0	0	0	0	1.5644618258724	0.4041916433514993	0	0.9448668816518723
268	0x52e44112e76362794d49b76ed0d0	30	6	stay at home	155.34416483621044	2018-01-01 21:24:39.350111	2018-01-02 00:00:00.000001	1	46	0	0	0	0	0	0	0	0	1.53838746210786	3.9829919249273806	0	0.9650643289663484
269	0x1757a97cb156a219f0cdea901c5fd	31	0	stay at home	479.0	2018-01-01 00:00:00.000000	2018-01-01 07:59:00.000000	1	26	0	0	0	0	0	0	1	0	21.9397455418293	175.15230190893723	4	4.253952675280706
270	0x1757a97cb156a219f0cdea901c5fd	3139	1	by foot	23.5049123085333	2018-01-01 07:59:00.000000	2018-01-01 08:22:30.294739	1	26	0	0	0	0	0	0	1	0	5.265543151894882	2.062768834034787	0	2.554174188961691
271	0x1757a97cb156a219f0cdea901c5fd	39	2	services	478.5485593730504	2018-01-01 08:22:30.294739	2018-01-01 16:21:03.208301	1	26	0	0	0	0	0	0	1	0	39.70655368962561	316.69190109731693	4	7.726043660614337
272	0x1757a97cb156a219f0cdea901c5fd	3931	3	by foot	26.5049123085333	2018-01-01 16:21:03.208301	2018-01-01 16:47:33.503040	1	26	0	0	0	0	0	0	1	0	4.297984688739197	1.8986284546408534	0	2.5532490223581603
273	0x1757a97cb156a219f0cdea901c5fd	31	4	stay at home	114.34048735488777	2018-01-01 16:47:33.503040	2018-01-01 18:41:53.932281	1	26	0	0	0	0	0	0	1	0	17.43646832190509	33.22823809457817	4	2.7471480287447814
274	0x1757a97cb156a219f0cdea901c5fd	3139	5	by foot	19.06972470951888	2018-01-01 18:41:53.932281	2018-01-01 19:00:58.115764	1	26	0	0	0	0	0	0	1	0	4.8382276838601035	1.5377278335530886	0	2.551217982702875
275	0x1757a97cb156a219f0cdea901c5fd	39	6	gym	233.3085277559049	2018-01-01 19:00:58.115764	2018-01-01 22:54:16.627429	1	26	0	0	0	0	0	0	1	0	37.39230135082316	145.39904629276143	4	3.8260046985052245
276	0x1757a97cb156a219f0cdea901c5fd	3931	7	by foot	20.06972470951888	2018-01-01 22:54:16.627429	2018-01-01 23:14:20.810912	1	26	0	0	0	0	0	0	1	0	0.37801305065473967	0.12644363105410067	0	2.5433171636749687
277	0x1757a97cb156a219f0cdea901c5fd	31	8	stay at home	45.65315148005266	2018-01-01 23:14:20.810912	2018-01-02 00:00:00.000001	1	26	0	0	0	0	0	0	1	0	1.895720208575528	1.4424266974315934	0	2.5506823793181006
278	0x12ad50941730e341f6d057130f63a	31	0	stay at home	488.0	2018-01-01 00:00:00.000000	2018-01-01 08:08:00.000000	1	51	0	0	0	0	0	0	0	0	21.9397455418293	178.44326374021162	4	2.7060761992079234
279	0x12ad50941730e341f6d057130f63a	3131	1	private car	20.99014466511028	2018-01-01 08:08:00.000000	2018-01-01 08:28:59.408680	1	51	0	0	0	0	0	0	0	0	24.044588011525097	8.411656346248135	1	0.9906568103936445
280	0x12ad50941730e341f6d057130f63a	31	2	services	478.4536112910567	2018-01-01 08:28:59.408680	2018-01-01 16:27:26.625357	1	51	0	0	0	0	0	0	0	0	31.257964414982627	249.25809926592967	4	4.112435230979798
281	0x12ad50941730e341f6d057130f63a	3130	3	private car	16.2542953909048	2018-01-01 16:27:26.625357	2018-01-01 16:43:41.883080	1	51	0	0	0	0	0	0	0	0	18.888776881027688	5.117062649951959	1	0.971554260203935
282	0x12ad50941730e341f6d057130f63a	30	4	gym	243.18873113873164	2018-01-01 16:43:41.883080	2018-01-01 20:46:53.206948	1	51	0	0	0	0	0	0	0	0	26.059217702390683	105.6218014585394	4	1.759667457543042
283	0x12ad50941730e341f6d057130f63a	3031	5	private car	12.26415072579452	2018-01-01 20:46:53.206948	2018-01-01 20:59:09.055992	1	51	0	0	0	0	0	0	0	0	7.706205369374153	1.575167736232194	0	0.9514284818269791
284	0x12ad50941730e341f6d057130f63a	31	6	stay at home	180.84906678840207	2018-01-01 20:59:09.055992	2018-01-01 23:59:59.999999	1	51	0	0	0	0	0	0	0	0	8.11077014953102	24.447086874631886	3	1.0891333447549798
285	0x8c922f994ce8bc33aede947a7359	31	0	stay at home	489.0	2018-01-01 00:00:00.000000	2018-01-01 08:09:00.000000	0	29	0	1	0	0	0	0	0	0	21.9397455418293	178.80892616590882	4	4.886230529110955
286	0x8c922f994ce8bc33aede947a7359	3131	1	private car	21.966768284896077	2018-01-01 08:09:00.000000	2018-01-01 08:30:58.006097	0	29	0	1	0	0	0	0	0	0	24.044588011525097	8.803031555916032	1	3.167250878927386
287	0x8c922f994ce8bc33aede947a7359	31	2	services	470.5763993489351	2018-01-01 08:30:58.006097	2018-01-01 16:21:32.590058	0	29	0	1	0	0	0	0	0	0	31.257964414982627	245.15433908966114	4	6.1881952104618865
288	0x8c922f994ce8bc33aede947a7359	3131	3	private car	13.391459704363108	2018-01-01 16:21:32.590058	2018-01-01 16:34:56.077640	0	29	0	1	0	0	0	0	0	0	17.732001683293312	3.9576231003253532	0	3.1392196479557586
289	0x8c922f994ce8bc33aede947a7359	31	4	free time	251.1604141694038	2018-01-01 16:34:56.077640	2018-01-01 20:46:05.702490	0	29	0	1	0	0	0	0	0	0	72.70120690150257	304.3277539332817	4	7.868664637725811
290	0x8c922f994ce8bc33aede947a7359	3131	5	private car	19.27233255527816	2018-01-01 20:46:05.702490	2018-01-01 21:05:22.042443	0	29	0	1	0	0	0	0	0	0	4.937714020333659	1.5860211110454965	0	3.125789511684926
291	0x8c922f994ce8bc33aede947a7359	31	6	stay at home	174.63262593712375	2018-01-01 21:05:22.042443	2018-01-01 23:59:59.999999	0	29	0	1	0	0	0	0	0	0	1.600067423791844	4.657066264886972	0	3.1432166005158324
292	0x6b02ed4390bce34a3ee9d4dddd89	40	0	stay at home	475.0	2018-01-01 00:00:00.000000	2018-01-01 07:55:00.000000	1	28	0	0	0	0	0	0	1	0	18.45646768407492	146.11370249892644	4	3.8354263751915108
293	0x6b02ed4390bce34a3ee9d4dddd89	4040	1	private car	16.81245141916136	2018-01-01 07:55:00.000000	2018-01-01 08:11:48.747085	1	28	0	0	0	0	0	0	1	0	10.967785319647763	3.073255964372819	0	2.5598895461335944
294	0x6b02ed4390bce34a3ee9d4dddd89	40	2	residence	474.34481819301595	2018-01-01 08:11:48.747085	2018-01-01 16:06:09.436177	1	28	0	0	0	0	0	0	1	0	11.206458758217407	88.59542737090278	4	3.191216750975828
295	0x6b02ed4390bce34a3ee9d4dddd89	4040	3	private car	18.81245141916136	2018-01-01 16:06:09.436177	2018-01-01 16:24:58.183262	1	28	0	0	0	0	0	0	1	0	8.734110362619036	2.7385004481060737	0	2.5579923730662415
296	0x6b02ed4390bce34a3ee9d4dddd89	40	4	stay at home	455.0302789686614	2018-01-01 16:24:58.183262	2018-01-02 00:00:00.000000	1	28	0	0	0	0	0	0	1	0	8.588541856575384	65.1341099488587	4	2.985197307522368
297	0xd3bb60cdee94b11b3fb214d3767b	31	0	stay at home	479.0	2018-01-01 00:00:00.000000	2018-01-01 07:59:00.000000	1	36	0	0	0	0	0	0	0	0	21.9397455418293	175.15230190893723	4	2.653952675280706
298	0xd3bb60cdee94b11b3fb214d3767b	3139	1	by foot	21.610902978677487	2018-01-01 07:59:00.000000	2018-01-01 08:20:36.654179	1	36	0	0	0	0	0	0	0	0	5.265543151894882	1.8965523697606654	0	0.9532373263869482
299	0xd3bb60cdee94b11b3fb214d3767b	39	2	services	469.3484134059949	2018-01-01 08:20:36.654179	2018-01-01 16:09:57.558983	1	36	0	0	0	0	0	0	0	0	39.70655368962561	310.60346626742887	4	5.909531085058419
300	0xd3bb60cdee94b11b3fb214d3767b	3931	3	by foot	25.610902978677487	2018-01-01 16:09:57.558983	2018-01-01 16:35:34.213162	1	36	0	0	0	0	0	0	0	0	4.297984688739197	1.8345878144523489	0	0.9528883047597808
301	0xd3bb60cdee94b11b3fb214d3767b	31	4	stay at home	126.75816750670789	2018-01-01 16:35:34.213162	2018-01-01 18:42:19.703212	1	36	0	0	0	0	0	0	0	0	17.43646832190509	36.83691287122418	4	1.1718763182339011
302	0xd3bb60cdee94b11b3fb214d3767b	3139	5	by foot	18.555530469301797	2018-01-01 18:42:19.703212	2018-01-01 19:00:53.035040	1	36	0	0	0	0	0	0	0	0	4.8382276838601035	1.4962646867547602	0	0.9509849179590248
303	0xd3bb60cdee94b11b3fb214d3767b	39	6	gym	246.71464100547047	2018-01-01 19:00:53.035040	2018-01-01 23:07:35.913500	1	36	0	0	0	0	0	0	0	0	37.39230135082316	153.7538034022784	4	2.338676048727867
304	0xd3bb60cdee94b11b3fb214d3767b	3931	7	by foot	18.555530469301797	2018-01-01 23:07:35.913500	2018-01-01 23:26:09.245328	1	36	0	0	0	0	0	0	0	0	0.36932995671578833	0.11421855441776206	0	0.9432490112805164
305	0xd3bb60cdee94b11b3fb214d3767b	31	8	stay at home	33.84591118586809	2018-01-01 23:26:09.245328	2018-01-01 23:59:59.999999	1	36	0	0	0	0	0	0	0	0	1.895720208575528	1.0693729635450442	0	0.9485886735495125
306	0x1cc4bc20a4d5f697a36d5235a3786	40	0	stay at home	471.0	2018-01-01 00:00:00.000000	2018-01-01 07:51:00.000000	0	27	0	0	1	0	0	0	0	0	18.45646768407492	144.8832713199881	4	3.7192296551961945
307	0x1cc4bc20a4d5f697a36d5235a3786	4040	1	private car	23.079681106229092	2018-01-01 07:51:00.000000	2018-01-01 08:14:04.780866	0	27	0	0	1	0	0	0	0	0	10.967785319647763	4.218883126984188	0	2.4664106798247176
308	0x1cc4bc20a4d5f697a36d5235a3786	40	2	residence	483.2162679910675	2018-01-01 08:14:04.780866	2018-01-01 16:17:17.756945	0	27	0	0	1	0	0	0	0	0	11.206458758217407	90.25238630902713	4	3.10687548856774
309	0x1cc4bc20a4d5f697a36d5235a3786	4040	3	private car	24.079681106229092	2018-01-01 16:17:17.756945	2018-01-01 16:41:22.537811	0	27	0	0	1	0	0	0	0	0	8.734110362619036	3.505243204641289	0	2.4623433179078975
310	0x1cc4bc20a4d5f697a36d5235a3786	40	4	stay at home	118.39206998447455	2018-01-01 16:41:22.537811	2018-01-01 18:39:46.062010	0	27	0	0	1	0	0	0	0	0	8.588541856575384	16.946920809137698	3	2.541910765535298
311	0x1cc4bc20a4d5f697a36d5235a3786	4031	5	private car	19.34820479820438	2018-01-01 18:39:46.062010	2018-01-01 18:59:06.954298	0	27	0	0	1	0	0	0	0	0	14.734093010797906	4.751304151478495	0	2.469456384954799
312	0x1cc4bc20a4d5f697a36d5235a3786	31	6	free time	237.26976097635068	2018-01-01 18:59:06.954298	2018-01-01 22:56:23.139957	0	27	0	0	1	0	0	0	0	0	81.44591609073964	322.0775507224952	4	7.824166990098
313	0x1cc4bc20a4d5f697a36d5235a3786	3140	7	private car	19.34820479820438	2018-01-01 22:56:23.139957	2018-01-01 23:15:44.032245	0	27	0	0	1	0	0	0	0	0	1.5035188094077956	0.48483983070624087	0	2.445317341640558
314	0x1cc4bc20a4d5f697a36d5235a3786	40	8	stay at home	44.2661292392404	2018-01-01 23:15:44.032245	2018-01-01 23:59:59.999999	0	27	0	0	1	0	0	0	0	0	0.921584031388808	0.6799159639712858	0	2.4464078264433455
315	0x13282f0fb7e54a1ba11fc56214de1	40	0	stay at home	470.0	2018-01-01 00:00:00.000000	2018-01-01 07:50:00.000000	1	65	0	0	0	0	0	0	1	0	18.45646768407492	144.57566352525353	4	3.815198844905601
316	0x13282f0fb7e54a1ba11fc56214de1	4039	1	private car	22.552420615593498	2018-01-01 07:50:00.000000	2018-01-01 08:12:33.145237	1	65	0	0	0	0	0	0	1	0	20.454900598079345	7.68845869896734	1	2.586431681746291
317	0x13282f0fb7e54a1ba11fc56214de1	39	2	services	491.89055057104054	2018-01-01 08:12:33.145237	2018-01-01 16:24:26.578271	1	65	0	0	0	0	0	0	1	0	39.70655368962561	325.521309261142	4	8.054199070914565
318	0x13282f0fb7e54a1ba11fc56214de1	3940	3	private car	15.769772730442899	2018-01-01 16:24:26.578271	2018-01-01 16:40:12.764635	1	65	0	0	0	0	0	0	1	0	17.015537695865927	4.472186039168161	0	2.567858499581879
319	0x13282f0fb7e54a1ba11fc56214de1	40	4	gym	240.04304767087925	2018-01-01 16:40:12.764635	2018-01-01 20:40:15.347495	1	65	0	0	0	0	0	0	1	0	11.354343471404746	45.425520186299096	4	2.832894706442598
320	0x13282f0fb7e54a1ba11fc56214de1	4040	5	private car	19.152855768561448	2018-01-01 20:40:15.347495	2018-01-01 20:59:24.518841	1	65	0	0	0	0	0	0	1	0	3.2846954306249723	1.0485216304402154	0	2.5484717848618246
321	0x13282f0fb7e54a1ba11fc56214de1	40	6	stay at home	180.5913526434822	2018-01-01 20:59:24.518841	2018-01-02 00:00:00.000000	1	65	0	0	0	0	0	0	1	0	3.2299505067812224	9.721685516518695	1	2.5983565134082527
322	0x1c8e930afdbb9d9708da29323cb20	30	0	stay at home	483.0	2018-01-01 00:00:00.000000	2018-01-01 08:03:00.000000	1	16	0	0	0	0	0	1	0	1	24.088032608744278	193.90866250039144	4	4.965068678875806
323	0x1c8e930afdbb9d9708da29323cb20	3030	1	private car	16.578576530946403	2018-01-01 08:03:00.000000	2018-01-01 08:19:34.714592	1	16	0	0	0	0	0	1	0	1	26.208474721938305	7.241653398950474	1	2.9838303272915496
324	0x1c8e930afdbb9d9708da29323cb20	30	2	school	358.43565071457243	2018-01-01 08:19:34.714592	2018-01-01 14:18:00.853635	1	16	0	0	0	0	0	1	0	1	34.0710171385198	203.5377866425449	4	5.138698799770979
325	0x1c8e930afdbb9d9708da29323cb20	3030	3	private car	13.578576530946403	2018-01-01 14:18:00.853635	2018-01-01 14:31:35.568227	1	16	0	0	0	0	0	1	0	1	20.774354620169913	4.701436068183286	0	2.969170708507523
326	0x1c8e930afdbb9d9708da29323cb20	30	4	stay at home	568.4071962235347	2018-01-01 14:31:35.568227	2018-01-02 00:00:00.000000	1	16	0	0	0	0	0	1	0	1	20.428115376500415	193.52479642145795	4	4.958349604677194
327	0x13ae880858354ecee6e1007aa549e	30	0	stay at home	475.0	2018-01-01 00:00:00.000000	2018-01-01 07:55:00.000000	1	4	0	0	0	0	0	0	0	0	24.088032608744278	190.69692481922553	4	2.909318396327648
328	0x13ae880858354ecee6e1007aa549e	3039	1	private car	21.29866466132601	2018-01-01 07:55:00.000000	2018-01-01 08:16:17.919880	1	4	0	0	0	0	0	0	0	0	27.653462051925207	9.816363582810988	1	0.9989152974899399
329	0x13ae880858354ecee6e1007aa549e	39	2	school	346.1836091690656	2018-01-01 08:16:17.919880	2018-01-01 14:02:28.936430	1	4	0	0	0	0	0	0	0	0	39.70655368962561	229.09596773233122	4	3.6504745370630673
330	0x13ae880858354ecee6e1007aa549e	3930	3	private car	17.29866466132601	2018-01-01 14:02:28.936430	2018-01-01 14:19:46.856310	1	4	0	0	0	0	0	0	0	0	25.263587703909213	7.283772197198744	1	0.984075254883028
331	0x13ae880858354ecee6e1007aa549e	30	4	stay at home	580.2190615082823	2018-01-01 14:19:46.856310	2018-01-02 00:00:00.000000	1	4	0	0	0	0	0	0	0	0	20.428115376500415	197.5463655355997	4	3.029504334952483
332	0x16ff23a649be64b8d21974f9d8071	39	0	stay at home	476.0	2018-01-01 00:00:00.000000	2018-01-01 07:56:00.000000	0	46	1	0	0	0	0	0	0	0	28.51188832253285	226.1943140254273	4	4.58840708776905
333	0x16ff23a649be64b8d21974f9d8071	3930	1	private car	26.945943473185153	2018-01-01 07:56:00.000000	2018-01-01 08:22:56.756608	0	46	1	0	0	0	0	0	0	0	27.653462051925207	12.419143754817457	2	2.014399832512579
334	0x16ff23a649be64b8d21974f9d8071	30	2	industry	489.0913988634803	2018-01-01 08:22:56.756608	2018-01-01 16:32:02.240540	0	46	1	0	0	0	0	0	0	0	34.0710171385198	277.730690549671	4	5.866078522240183
335	0x16ff23a649be64b8d21974f9d8071	3030	3	private car	20.53823023713233	2018-01-01 16:32:02.240540	2018-01-01 16:52:34.534354	0	46	1	0	0	0	0	0	0	0	20.04555207876206	6.861669397067363	1	1.9816234131296375
336	0x16ff23a649be64b8d21974f9d8071	30	4	free time	240.46311936567966	2018-01-01 16:52:34.534354	2018-01-01 20:53:02.321516	0	46	1	0	0	0	0	0	0	0	82.18676352292445	329.3814254548645	4	7.603132941028317
337	0x16ff23a649be64b8d21974f9d8071	3039	5	private car	23.103298652225597	2018-01-01 20:53:02.321516	2018-01-01 21:16:08.519435	0	46	1	0	0	0	0	0	0	0	4.4860587087632195	1.7273792353329032	0	1.9522847433838644
338	0x16ff23a649be64b8d21974f9d8071	39	6	stay at home	163.85800940829677	2018-01-01 21:16:08.519435	2018-01-01 23:59:59.999999	0	46	1	0	0	0	0	0	0	0	2.2679667773899945	6.193742025787904	1	1.9777561409922089
339	0x253901be68729244b2d0b1ef6bcc	31	0	stay at home	489.0	2018-01-01 00:00:00.000000	2018-01-01 08:09:00.000000	1	37	0	0	0	0	0	0	0	0	21.9397455418293	178.80892616590882	4	2.7119305291109552
340	0x253901be68729244b2d0b1ef6bcc	3139	1	private car	27.907868455206287	2018-01-01 08:09:00.000000	2018-01-01 08:36:54.472107	1	37	0	0	0	0	0	0	0	0	27.29404542484932	12.69531048878533	2	1.0160568323952188
341	0x253901be68729244b2d0b1ef6bcc	39	2	industry	475.09136799747057	2018-01-01 08:36:54.472107	2018-01-01 16:31:59.954187	1	37	0	0	0	0	0	0	0	0	39.70655368962561	314.404015181154	4	6.043768430450695
342	0x253901be68729244b2d0b1ef6bcc	3931	3	private car	24.907868455206287	2018-01-01 16:31:59.954187	2018-01-01 16:56:54.426294	1	37	0	0	0	0	0	0	0	0	21.514483356203062	8.931332021967183	1	0.9937040751667353
343	0x253901be68729244b2d0b1ef6bcc	31	4	stay at home	423.0928950921168	2018-01-01 16:56:54.426294	2018-01-02 00:00:00.000000	1	37	0	0	0	0	0	0	0	0	17.43646832190509	122.95409770828013	4	1.949472293932942
344	0x2fee69181f1e193906fcbe30d8c	31	0	stay at home	480.0	2018-01-01 00:00:00.000000	2018-01-01 08:00:00.000000	1	22	0	0	0	0	0	0	1	1	21.9397455418293	175.5179643346344	4	5.259694241062435
345	0x2fee69181f1e193906fcbe30d8c	3130	1	private car	23.794325863508412	2018-01-01 08:00:00.000000	2018-01-01 08:23:47.659552	1	22	0	0	0	0	0	0	1	1	25.1265313667317	9.964481252661324	1	3.599790106234008
346	0x2fee69181f1e193906fcbe30d8c	30	2	industry	501.7209923679032	2018-01-01 08:23:47.659552	2018-01-01 16:45:30.919094	1	22	0	0	0	0	0	0	1	1	34.0710171385198	284.90240882869983	4	7.676759864657367
347	0x2fee69181f1e193906fcbe30d8c	3031	3	private car	31.794325863508412	2018-01-01 16:45:30.919094	2018-01-01 17:17:18.578646	1	22	0	0	0	0	0	0	1	1	20.007623288679962	10.602148243243509	2	3.603565035794695
348	0x2fee69181f1e193906fcbe30d8c	31	4	stay at home	402.69035590507997	2018-01-01 17:17:18.578646	2018-01-02 00:00:00.000000	1	22	0	0	0	0	0	0	1	1	20.00542576557187	134.26653369284656	4	4.684262788614019
349	0xb81f16418b132bad1cf1c27b6bc9	31	0	stay at home	487.0	2018-01-01 00:00:00.000000	2018-01-01 08:07:00.000000	0	41	0	0	0	0	0	0	0	0	21.9397455418293	178.07760131451448	4	2.700234507231361
350	0xb81f16418b132bad1cf1c27b6bc9	3140	1	private car	25.992972537316096	2018-01-01 08:07:00.000000	2018-01-01 08:32:59.578352	0	41	0	0	0	0	0	0	0	0	17.72049337434767	7.676804960451846	1	0.986363744990067
351	0xb81f16418b132bad1cf1c27b6bc9	40	2	residence	464.302542942934	2018-01-01 08:32:59.578352	2018-01-01 16:17:17.730929	0	41	0	0	0	0	0	0	0	0	11.206458758217407	86.7197883137576	4	1.5736754729901938
352	0xb81f16418b132bad1cf1c27b6bc9	4031	3	private car	21.992972537316096	2018-01-01 16:17:17.730929	2018-01-01 16:39:17.309281	0	41	0	0	0	0	0	0	0	0	13.233056022956172	4.850570628294007	0	0.9700252978308693
353	0xb81f16418b132bad1cf1c27b6bc9	31	4	stay at home	440.7115119824339	2018-01-01 16:39:17.309281	2018-01-02 00:00:00.000000	0	41	0	0	0	0	0	0	0	0	17.43646832190509	128.0742052963434	4	2.0093646012250317
354	0x121515115dd9b60bd170ed129f200	30	0	stay at home	478.0	2018-01-01 00:00:00.000000	2018-01-01 07:58:00.000000	1	4	0	0	0	0	0	0	0	0	24.088032608744278	191.90132644966275	4	2.93010084146068
355	0x121515115dd9b60bd170ed129f200	3039	1	private car	20.611515390760076	2018-01-01 07:58:00.000000	2018-01-01 08:18:36.690923	1	4	0	0	0	0	0	0	0	0	27.653462051925207	9.499662644850934	1	0.9970473738310944
356	0x121515115dd9b60bd170ed129f200	39	2	school	344.8815967580086	2018-01-01 08:18:36.690923	2018-01-01 14:03:29.586728	1	4	0	0	0	0	0	0	0	0	39.70655368962561	228.23432730392796	4	3.631932494921211
357	0x121515115dd9b60bd170ed129f200	3930	3	private car	24.611515390760076	2018-01-01 14:03:29.586728	2018-01-01 14:28:06.277651	1	4	0	0	0	0	0	0	0	0	25.263587703909213	10.36291962667631	2	1.002147156840544
358	0x121515115dd9b60bd170ed129f200	30	4	stay at home	571.8953724604712	2018-01-01 14:28:06.277651	2018-01-01 23:59:59.999999	1	4	0	0	0	0	0	0	0	0	20.428115376500415	194.71241086515306	4	2.9791867131326213
359	0x11b597c76a68838ddb1e4d199955b	40	0	stay at home	490.0	2018-01-01 00:00:00.000000	2018-01-01 08:10:00.000000	0	9	0	0	0	0	0	0	0	0	18.45646768407492	150.72781941994518	4	2.2972239432979435
360	0x11b597c76a68838ddb1e4d199955b	4030	1	private car	29.463940895056684	2018-01-01 08:10:00.000000	2018-01-01 08:39:27.836454	0	9	0	0	0	0	0	0	0	0	18.802436729554277	9.233231408043835	1	0.9954786498394259
361	0x11b597c76a68838ddb1e4d199955b	30	2	school	345.1020759764551	2018-01-01 08:39:27.836454	2018-01-01 14:24:33.961013	0	9	0	0	0	0	0	0	0	0	34.0710171385198	195.96631241887607	4	3.001346155114291
362	0x11b597c76a68838ddb1e4d199955b	3040	3	private car	24.463940895056684	2018-01-01 14:24:33.961013	2018-01-01 14:49:01.797467	0	9	0	0	0	0	0	0	0	0	14.819108483847671	6.042229901104708	1	0.9768810141708685
363	0x11b597c76a68838ddb1e4d199955b	40	4	stay at home	550.9700422334315	2018-01-01 14:49:01.797467	2018-01-02 00:00:00.000001	0	9	0	0	0	0	0	0	0	0	8.716131308400007	80.0387872516881	4	1.512750069794025
364	0x8b7040533ca84bb3e050ea07ffeb	30	0	stay at home	483.0	2018-01-01 00:00:00.000000	2018-01-01 08:03:00.000000	0	15	0	0	0	0	0	1	0	0	24.088032608744278	193.90866250039144	4	3.965068678875806
365	0x8b7040533ca84bb3e050ea07ffeb	3039	1	private car	19.858611135751207	2018-01-01 08:03:00.000000	2018-01-01 08:22:51.516668	0	15	0	0	0	0	0	1	0	0	28.375988780055923	9.391795446259497	1	1.996411963529273
366	0x8b7040533ca84bb3e050ea07ffeb	39	2	school	349.9631368832409	2018-01-01 08:22:51.516668	2018-01-01 14:12:49.304881	0	15	0	0	0	0	0	1	0	0	39.70655368962561	231.59716806740332	4	4.704837000370423
367	0x8b7040533ca84bb3e050ea07ffeb	3930	3	private car	21.858611135751207	2018-01-01 14:12:49.304881	2018-01-01 14:34:40.821549	0	15	0	0	0	0	0	1	0	0	25.263587703909213	9.203782325228286	1	1.99530540775053
368	0x8b7040533ca84bb3e050ea07ffeb	30	4	stay at home	565.3196408452567	2018-01-01 14:34:40.821549	2018-01-02 00:00:00.000000	0	15	0	0	0	0	0	1	0	0	20.428115376500415	192.473580796478	4	3.9400272867270143
369	0x1860111d896becd062ee300226e85	30	0	stay at home	470.0	2018-01-01 00:00:00.000000	2018-01-01 07:50:00.000000	0	76	0	0	1	1	0	0	0	1	24.088032608744278	188.68958876849683	4	12.629508036707177
370	0x1860111d896becd062ee300226e85	3039	1	by foot	21.751919773848087	2018-01-01 07:50:00.000000	2018-01-01 08:11:45.115186	0	76	0	0	1	1	0	0	0	1	5.524378834574099	2.0027640868333365	0	10.708335872015898
371	0x1860111d896becd062ee300226e85	39	2	services	475.07189524213976	2018-01-01 08:11:45.115186	2018-01-01 16:06:49.428901	0	76	0	0	1	1	0	0	0	1	39.70655368962561	314.39112858107023	4	15.797808155743969
372	0x1860111d896becd062ee300226e85	3930	3	by foot	25.751919773848087	2018-01-01 16:06:49.428901	2018-01-01 16:32:34.544087	0	76	0	0	1	1	0	0	0	1	4.529075624359649	1.943873202136677	0	10.708003951852149
373	0x1860111d896becd062ee300226e85	30	4	stay at home	122.67894773950471	2018-01-01 16:32:34.544087	2018-01-01 18:35:15.280951	0	76	0	0	1	1	0	0	0	1	19.71145954411603	40.303018588032856	4	10.950629395454047
374	0x1860111d896becd062ee300226e85	3030	5	by foot	16.897516235368986	2018-01-01 18:35:15.280951	2018-01-01 18:52:09.131925	0	76	0	0	1	1	0	0	0	1	4.3660138665745425	1.229579836571491	0	10.70398724408864
375	0x1860111d896becd062ee300226e85	30	6	gym	220.1911611537759	2018-01-01 18:52:09.131925	2018-01-01 22:32:20.601594	0	76	0	0	1	1	0	0	0	1	28.411523378600506	104.2661053813616	4	11.500125043791698
376	0x1860111d896becd062ee300226e85	3030	7	by foot	19.897516235368986	2018-01-01 22:32:20.601594	2018-01-01 22:52:14.452568	0	76	0	0	1	1	0	0	0	1	0.5708674677315692	0.18931407845721462	0	10.698167731823496
377	0x1860111d896becd062ee300226e85	30	8	stay at home	67.75912384614549	2018-01-01 22:52:14.452568	2018-01-01 23:59:59.999999	0	76	0	0	1	1	0	0	0	1	2.809972781165564	3.1733548947215886	0	10.714957570082571
378	0x1c83986761921d753df324e6c6b6d	40	0	stay at home	479.0	2018-01-01 00:00:00.000000	2018-01-01 07:59:00.000000	0	27	0	0	1	0	0	0	0	0	18.45646768407492	147.34413367786476	4	3.7517413045564574
379	0x1c83986761921d753df324e6c6b6d	4039	1	private car	25.706969214632544	2018-01-01 07:59:00.000000	2018-01-01 08:24:42.418153	0	27	0	0	1	0	0	0	0	0	20.454900598079345	8.763891666053242	1	2.492721219321148
380	0x1c83986761921d753df324e6c6b6d	39	2	services	465.61450790894946	2018-01-01 08:24:42.418153	2018-01-01 16:10:19.288628	0	27	0	0	1	0	0	0	0	0	39.70655368962561	308.13245761592185	4	7.323857393043887
381	0x1c83986761921d753df324e6c6b6d	3940	3	private car	23.706969214632544	2018-01-01 16:10:19.288628	2018-01-01 16:34:01.706781	0	27	0	0	1	0	0	0	0	0	17.015537695865927	6.723113805438552	1	2.4808199265180546
382	0x1c83986761921d753df324e6c6b6d	40	4	stay at home	445.9715536617855	2018-01-01 16:34:01.706781	2018-01-02 00:00:00.000001	0	27	0	0	1	0	0	0	0	0	8.588541856575384	63.837422591103326	4	2.874622526865532
383	0x7613af82ae9e61d9c2175e682576	40	0	stay at home	471.0	2018-01-01 00:00:00.000000	2018-01-01 07:51:00.000000	0	21	0	0	0	0	0	0	0	1	18.45646768407492	144.8832713199881	4	3.2192296551961945
384	0x7613af82ae9e61d9c2175e682576	4040	1	by foot	15.044093398093407	2018-01-01 07:51:00.000000	2018-01-01 08:06:02.645604	0	21	0	0	0	0	0	0	0	1	2.1910530033542908	0.5493734337105837	0	1.9456779483809048
385	0x7613af82ae9e61d9c2175e682576	40	2	university	365.1301081785401	2018-01-01 08:06:02.645604	2018-01-01 14:11:10.452095	0	21	0	0	0	0	0	0	0	1	1.014747832761734	6.175249765837186	1	1.9776492885897248
386	0x7613af82ae9e61d9c2175e682576	4040	3	by foot	21.658216822540645	2018-01-01 14:11:10.452095	2018-01-01 14:32:49.945104	0	21	0	0	0	0	0	0	0	1	1.7707487566403544	0.6391876751593509	0	1.946180049531554
387	0x7613af82ae9e61d9c2175e682576	40	4	library	246.42688653910528	2018-01-01 14:32:49.945104	2018-01-01 18:39:15.558296	0	21	0	0	0	0	0	0	0	1	0.789248017245415	3.2415321932824948	0	1.9608446431474291
388	0x7613af82ae9e61d9c2175e682576	4040	5	by foot	20.702310220634054	2018-01-01 18:39:15.558296	2018-01-01 18:59:57.696909	0	21	0	0	0	0	0	0	0	1	1.9184731469583352	0.6619471039714586	0	1.9463073270896127
389	0x7613af82ae9e61d9c2175e682576	40	6	stay at home	300.03838484108655	2018-01-01 18:59:57.696909	2018-01-01 23:59:59.999999	0	21	0	0	0	0	0	0	0	1	9.44327296451377	47.22240613143685	4	2.2460573171582077
390	0x4c36e805bd2a392ae1fdbaf5be4d	31	0	stay at home	486.0	2018-01-01 00:00:00.000000	2018-01-01 08:06:00.000000	0	34	0	0	0	0	0	0	1	0	21.9397455418293	177.71193888881731	4	4.294405425899376
391	0x4c36e805bd2a392ae1fdbaf5be4d	3139	1	private car	20.872299489736815	2018-01-01 08:06:00.000000	2018-01-01 08:26:52.337969	0	34	0	0	0	0	0	0	1	0	27.29404542484932	9.49482483989893	1	2.5970188672311485
392	0x4c36e805bd2a392ae1fdbaf5be4d	39	2	services	488.46986670651006	2018-01-01 08:26:52.337969	2018-01-01 16:35:20.529971	0	34	0	0	0	0	0	0	1	0	39.70655368962561	323.25758313577177	4	7.968425828325758
393	0x4c36e805bd2a392ae1fdbaf5be4d	3930	3	private car	21.01548729732657	2018-01-01 16:35:20.529971	2018-01-01 16:56:21.459209	0	34	0	0	0	0	0	0	1	0	22.67125855393744	7.940792435911311	1	2.587903837236239
394	0x4c36e805bd2a392ae1fdbaf5be4d	30	4	free time	245.1517046170325	2018-01-01 16:56:21.459209	2018-01-01 21:01:30.561486	0	34	0	0	0	0	0	0	1	0	82.18676352292445	335.8037529100313	4	8.458578329743197
395	0x4c36e805bd2a392ae1fdbaf5be4d	3031	5	private car	23.856812192410246	2018-01-01 21:01:30.561486	2018-01-01 21:25:21.970218	0	34	0	0	0	0	0	0	1	0	1.5958245182540864	0.6345214304005217	0	2.546153956604855
396	0x4c36e805bd2a392ae1fdbaf5be4d	31	6	stay at home	154.63382969698387	2018-01-01 21:25:21.970218	2018-01-02 00:00:00.000000	0	34	0	0	0	0	0	0	1	0	1.600067423791844	4.123742558571995	0	2.5658674384352578
397	0x1b1eb0f8caa8f34ab1b37092b4fe	40	0	stay at home	479.0	2018-01-01 00:00:00.000000	2018-01-01 07:59:00.000000	1	56	0	0	0	0	0	0	0	0	18.45646768407492	147.34413367786476	4	2.2517413045564574
398	0x1b1eb0f8caa8f34ab1b37092b4fe	4039	1	by foot	24.43677165974311	2018-01-01 07:59:00.000000	2018-01-01 08:23:26.206300	1	56	0	0	0	0	0	0	0	0	4.08631005098617	1.6642704274477043	0	0.9519296330616813
399	0x1b1eb0f8caa8f34ab1b37092b4fe	39	2	services	482.9810775500443	2018-01-01 08:23:26.206300	2018-01-01 16:26:25.070953	1	56	0	0	0	0	0	0	0	0	39.70655368962561	319.6252347802344	4	6.233170660158936
400	0x1b1eb0f8caa8f34ab1b37092b4fe	3940	3	by foot	14.43677165974311	2018-01-01 16:26:25.070953	2018-01-01 16:40:51.277253	1	56	0	0	0	0	0	0	0	0	3.3992227132152255	0.8178967021883441	0	0.9471799047611653
401	0x1b1eb0f8caa8f34ab1b37092b4fe	40	4	stay at home	112.602092225699	2018-01-01 16:40:51.277253	2018-01-01 18:33:27.402787	1	56	0	0	0	0	0	0	0	0	8.588541856575384	16.118129703639624	3	1.0368198029992755
402	0x1b1eb0f8caa8f34ab1b37092b4fe	4039	5	by foot	18.26889107393616	2018-01-01 18:33:27.402787	2018-01-01 18:51:43.536251	1	56	0	0	0	0	0	0	0	0	3.7156696407994043	1.131352732241597	0	0.9489362056380608
403	0x1b1eb0f8caa8f34ab1b37092b4fe	39	6	running	238.09363394065488	2018-01-01 18:51:43.536251	2018-01-01 22:49:49.154287	1	56	0	0	0	0	0	0	0	0	5.512866134640473	21.876305523748695	3	1.0727108676046109
404	0x1b1eb0f8caa8f34ab1b37092b4fe	3940	7	by foot	18.26889107393616	2018-01-01 22:49:49.154287	2018-01-01 23:08:05.287751	1	56	0	0	0	0	0	0	0	0	0.27739452384597074	0.08446150567747378	0	0.9430831421729542
405	0x1b1eb0f8caa8f34ab1b37092b4fe	40	8	stay at home	51.911870816243436	2018-01-01 23:08:05.287751	2018-01-02 00:00:00.000000	1	56	0	0	0	0	0	0	0	0	0.921584031388808	0.7973525197294772	0	0.9470649088350881
406	0x1cd21839a3380a9ad11842a0c90c	40	0	stay at home	484.0	2018-01-01 00:00:00.000000	2018-01-01 08:04:00.000000	1	7	0	0	0	0	0	0	0	0	18.45646768407492	148.88217265153767	4	2.27230251310832
407	0x1cd21839a3380a9ad11842a0c90c	4030	1	private car	23.142294651167017	2018-01-01 08:04:00.000000	2018-01-01 08:27:08.537679	1	7	0	0	0	0	0	0	0	0	18.802436729554277	7.252192182587837	1	0.983891606295872
408	0x1cd21839a3380a9ad11842a0c90c	30	2	school	378.13478033664506	2018-01-01 08:27:08.537679	2018-01-01 14:45:16.624499	1	7	0	0	0	0	0	0	0	0	34.0710171385198	214.72394302533758	4	3.3532113656845586
409	0x1cd21839a3380a9ad11842a0c90c	3040	3	private car	25.142294651167017	2018-01-01 14:45:16.624499	2018-01-01 15:10:25.162178	1	7	0	0	0	0	0	0	0	0	14.602613773145073	6.11905363602672	1	0.9773246464742225
410	0x1cd21839a3380a9ad11842a0c90c	40	4	stay at home	529.5806303610209	2018-01-01 15:10:25.162178	2018-01-02 00:00:00.000000	1	7	0	0	0	0	0	0	0	0	8.541707785026304	75.39204988589783	4	1.4717718496146632
411	0x704b43b65c48a73de25f8884da82	40	0	stay at home	476.0	2018-01-01 00:00:00.000000	2018-01-01 07:56:00.000000	0	7	0	0	0	0	0	0	0	1	18.45646768407492	146.42131029366104	4	3.239493991810989
412	0x704b43b65c48a73de25f8884da82	4039	1	private car	26.326088013046572	2018-01-01 07:56:00.000000	2018-01-01 08:22:19.565281	0	7	0	0	0	0	0	0	0	1	20.454900598079345	8.97495855738593	1	1.9939603177274305
413	0x704b43b65c48a73de25f8884da82	39	2	school	342.92008406521194	2018-01-01 08:22:19.565281	2018-01-01 14:05:14.770325	0	7	0	0	0	0	0	0	0	1	39.70655368962561	226.93624548643774	4	4.60417613567177
414	0x704b43b65c48a73de25f8884da82	3940	3	private car	25.326088013046572	2018-01-01 14:05:14.770325	2018-01-01 14:30:34.335606	0	7	0	0	0	0	0	0	0	1	19.308341567586968	8.150079298777886	1	1.9891265170306398
415	0x704b43b65c48a73de25f8884da82	40	4	stay at home	569.4277399086949	2018-01-01 14:30:34.335606	2018-01-02 00:00:00.000001	0	7	0	0	0	0	0	0	0	1	8.716131308400007	82.72011586149387	4	2.536913039284433
416	0x81fe9ca024e2c00d5602508081fc	40	0	stay at home	479.0	2018-01-01 00:00:00.000000	2018-01-01 07:59:00.000000	1	41	0	0	0	0	0	0	0	0	18.45646768407492	147.34413367786476	4	2.2517413045564574
417	0x81fe9ca024e2c00d5602508081fc	4031	1	private car	19.26922610061259	2018-01-01 07:59:00.000000	2018-01-01 08:18:16.153566	1	41	0	0	0	0	0	0	0	0	16.870689299053655	5.41808544294417	1	0.9732842370645167
418	0x81fe9ca024e2c00d5602508081fc	31	2	services	483.5090053649866	2018-01-01 08:18:16.153566	2018-01-01 16:21:46.693888	1	41	0	0	0	0	0	0	0	0	31.257964414982627	251.89178806703995	4	4.176946459394943
419	0x81fe9ca024e2c00d5602508081fc	3140	3	private car	20.26922610061259	2018-01-01 16:21:46.693888	2018-01-01 16:42:02.847454	1	41	0	0	0	0	0	0	0	0	13.233056022956172	4.470396742189531	0	0.9678482647790259
420	0x81fe9ca024e2c00d5602508081fc	40	4	stay at home	134.62311196589087	2018-01-01 16:42:02.847454	2018-01-01 18:56:40.234172	1	41	0	0	0	0	0	0	0	0	8.588541856575384	19.270270533024803	3	1.056315911170112
421	0x81fe9ca024e2c00d5602508081fc	4039	5	private car	22.726668990751364	2018-01-01 18:56:40.234172	2018-01-01 19:19:23.834311	1	41	0	0	0	0	0	0	0	0	19.005686335853223	7.1989323716163724	1	0.9835819599149056
422	0x81fe9ca024e2c00d5602508081fc	39	6	shopping	258.4584388445975	2018-01-01 19:19:23.834311	2018-01-01 23:37:51.340642	1	41	0	0	0	0	0	0	0	0	2.561116530878299	11.03236967116494	2	1.0061199556287088
423	0x81fe9ca024e2c00d5602508081fc	3940	7	private car	22.726668990751364	2018-01-01 23:37:51.340642	2018-01-02 00:00:34.940781	1	41	0	0	0	0	0	0	0	0	1.3534367605490092	0.5126518209485358	0	0.9454727351471229
424	0x81fe9ca024e2c00d5602508081fc	40	8	stay at home	-0.5823463582028126	2018-01-02 00:00:34.940781	2018-01-02 00:00:00.000000	1	41	0	0	0	0	0	0	0	0	18.45646768407492	-0.1791342790184821	0	0.9416151028644824
425	0x11e23cb096200e42bcbded1207cbb	39	0	stay at home	489.0	2018-01-01 00:00:00.000000	2018-01-01 08:09:00.000000	0	1	0	0	0	0	0	0	0	0	28.51188832253285	232.37188982864274	4	3.7218388805907923
426	0x11e23cb096200e42bcbded1207cbb	3930	1	private car	24.058263344926637	2018-01-01 08:09:00.000000	2018-01-01 08:33:03.495801	0	1	0	0	0	0	0	0	0	0	28.375988780055923	11.377950179054482	2	1.0081769355633563
427	0x11e23cb096200e42bcbded1207cbb	30	2	school	372.0188934602905	2018-01-01 08:33:03.495801	2018-01-01 14:45:04.629409	0	1	0	0	0	0	0	0	0	0	34.0710171385198	211.25103491564548	4	3.285088579297156
428	0x11e23cb096200e42bcbded1207cbb	3039	3	private car	17.058263344926637	2018-01-01 14:45:04.629409	2018-01-01 15:02:08.125210	0	1	0	0	0	0	0	0	0	0	23.704234009248413	6.739217768658759	1	0.9809132799306242
429	0x11e23cb096200e42bcbded1207cbb	39	4	stay at home	537.8645798498562	2018-01-01 15:02:08.125210	2018-01-02 00:00:00.000001	0	1	0	0	0	0	0	0	0	0	23.800604914245067	213.3583727062141	4	3.3262581140108054
430	0x1d6510db599a60a91c330e5c0efc0	31	0	stay at home	483.0	2018-01-01 00:00:00.000000	2018-01-01 08:03:00.000000	0	45	0	0	0	0	0	0	0	1	21.9397455418293	176.61495161172587	4	3.6769935738346384
431	0x1d6510db599a60a91c330e5c0efc0	3139	1	private car	27.569189721133938	2018-01-01 08:03:00.000000	2018-01-01 08:30:34.151383	0	45	0	0	0	0	0	0	0	1	27.29404542484932	12.541245276248643	2	2.0151321078917546
432	0x1d6510db599a60a91c330e5c0efc0	39	2	services	481.2320363102011	2018-01-01 08:30:34.151383	2018-01-01 16:31:48.073562	0	45	0	0	0	0	0	0	0	1	39.70655368962561	318.46776144864765	4	7.190677120680596
433	0x1d6510db599a60a91c330e5c0efc0	3931	3	private car	25.569189721133938	2018-01-01 16:31:48.073562	2018-01-01 16:57:22.224945	0	45	0	0	0	0	0	0	0	1	21.514483356203062	9.168465111448908	1	1.995097684573846
434	0x1d6510db599a60a91c330e5c0efc0	31	4	stay at home	123.19815253982398	2018-01-01 16:57:22.224945	2018-01-01 19:00:34.114097	0	45	0	0	0	0	0	0	0	1	17.43646832190509	35.8023447346312	4	2.164732978079906
435	0x1d6510db599a60a91c330e5c0efc0	3139	5	private car	30.225416318952178	2018-01-01 19:00:34.114097	2018-01-01 19:30:47.639076	0	45	0	0	0	0	0	0	0	1	24.707225695019943	12.446436378638174	2	2.014563467800584
436	0x1d6510db599a60a91c330e5c0efc0	39	6	shopping	237.10633567934082	2018-01-01 19:30:47.639076	2018-01-01 23:27:54.019217	0	45	0	0	0	0	0	0	0	1	2.561116530878299	10.120949264738979	2	2.000715065692269
437	0x1d6510db599a60a91c330e5c0efc0	3931	7	private car	38.22541631895218	2018-01-01 23:27:54.019217	2018-01-02 00:06:07.544196	0	45	0	0	0	0	0	0	0	1	1.8487602404744603	1.1778271644343732	0	1.949196879948977
438	0x1d6510db599a60a91c330e5c0efc0	31	8	stay at home	-6.125736609538308	2018-01-02 00:06:07.544196	2018-01-01 23:59:59.999999	0	45	0	0	0	0	0	0	0	1	21.9397455418293	-2.2399517078256435	0	1.9302163229197018
439	0xdb7a52ed19c579a1c9fcf895cf4b	40	0	stay at home	486.0	2018-01-01 00:00:00.000000	2018-01-01 08:06:00.000000	0	51	0	0	0	0	0	0	0	0	18.45646768407492	149.49738824100683	4	2.280579470731521
440	0xdb7a52ed19c579a1c9fcf895cf4b	4030	1	by foot	38.38413683402567	2018-01-01 08:06:00.000000	2018-01-01 08:44:23.048210	0	51	0	0	0	0	0	0	0	0	3.756194552136985	2.4029714277407965	0	0.9560945789557941
441	0xdb7a52ed19c579a1c9fcf895cf4b	30	2	industry	488.8658138611435	2018-01-01 08:44:23.048210	2018-01-01 16:53:14.997042	0	51	0	0	0	0	0	0	0	0	34.0710171385198	277.6025920416575	4	4.862395992342547
442	0xdb7a52ed19c579a1c9fcf895cf4b	3039	3	by foot	27.729346944549086	2018-01-01 16:53:14.997042	2018-01-01 17:20:58.757859	0	51	0	0	0	0	0	0	0	0	4.681640091467454	2.1636470394301925	0	0.9547432278672623
443	0xdb7a52ed19c579a1c9fcf895cf4b	39	4	running	223.54456203961195	2018-01-01 17:20:58.757859	2018-01-01 21:04:31.431581	0	51	0	0	0	0	0	0	0	0	5.291723320951385	19.71559953694797	3	1.0590996848075191
444	0xdb7a52ed19c579a1c9fcf895cf4b	3940	5	by foot	26.65478988947658	2018-01-01 21:04:31.431581	2018-01-01 21:31:10.718974	0	51	0	0	0	0	0	0	0	0	0.3047847114645904	0.13539954076022334	0	0.9433670942327068
445	0xdb7a52ed19c579a1c9fcf895cf4b	40	6	stay at home	148.8213504311932	2018-01-01 21:31:10.718974	2018-01-02 00:00:00.000000	0	51	0	0	0	0	0	0	0	0	0.7325080849596983	1.816880706757825	0	0.9527885911629619
446	0x5c5abf04f11e955231d68e1baa1b	40	0	stay at home	479.0	2018-01-01 00:00:00.000000	2018-01-01 07:59:00.000000	1	11	0	0	0	0	0	0	0	0	18.45646768407492	147.34413367786476	4	2.2517413045564574
447	0x5c5abf04f11e955231d68e1baa1b	4039	1	by foot	29.879294485560262	2018-01-01 07:59:00.000000	2018-01-01 08:28:52.757669	1	11	0	0	0	0	0	0	0	0	4.08631005098617	2.034934356212009	0	0.9540172385341726
448	0x5c5abf04f11e955231d68e1baa1b	39	2	school	356.77435296194807	2018-01-01 08:28:52.757669	2018-01-01 14:25:39.218847	1	11	0	0	0	0	0	0	0	0	39.70655368962561	236.10466668275046	4	3.8048576529759552
449	0x5c5abf04f11e955231d68e1baa1b	3940	3	by foot	24.879294485560262	2018-01-01 14:25:39.218847	2018-01-01 14:50:31.976516	1	11	0	0	0	0	0	0	0	0	3.857260016355844	1.5994317975715673	0	0.9515649270274519
450	0x5c5abf04f11e955231d68e1baa1b	40	4	stay at home	549.4670580669314	2018-01-01 14:50:31.976516	2018-01-02 00:00:00.000000	1	11	0	0	0	0	0	0	0	0	8.716131308400007	79.82045046252709	4	1.5107993207102839
451	0x8df0a850b9f2eb8043ab1f39b61e	31	0	stay at home	484.0	2018-01-01 00:00:00.000000	2018-01-01 08:04:00.000000	1	7	0	0	0	0	0	0	0	0	21.9397455418293	176.980614037423	4	2.682784986335923
452	0x8df0a850b9f2eb8043ab1f39b61e	3139	1	private car	28.741768661449193	2018-01-01 08:04:00.000000	2018-01-01 08:32:44.506120	1	7	0	0	0	0	0	0	0	0	27.29404542484932	13.074652323935082	2	1.0183372959601658
453	0x8df0a850b9f2eb8043ab1f39b61e	39	2	school	357.1069368443426	2018-01-01 08:32:44.506120	2018-01-01 14:29:50.922331	1	7	0	0	0	0	0	0	0	0	39.70655368962561	236.32476267912716	4	3.809810107836386
454	0x8df0a850b9f2eb8043ab1f39b61e	3931	3	private car	23.741768661449193	2018-01-01 14:29:50.922331	2018-01-01 14:53:35.428451	1	7	0	0	0	0	0	0	0	0	22.93837701653772	9.076627343262363	1	0.9945577306967812
455	0x8df0a850b9f2eb8043ab1f39b61e	31	4	stay at home	546.409525832759	2018-01-01 14:53:35.428451	2018-01-02 00:00:00.000001	1	7	0	0	0	0	0	0	0	0	15.855201024669826	144.3905478978819	4	2.212776668687573
456	0x9b0a31f7569bcd04100b05ccbc8e	40	0	stay at home	485.0	2018-01-01 00:00:00.000000	2018-01-01 08:05:00.000000	1	5	0	0	0	0	0	0	0	0	18.45646768407492	149.18978044627227	4	2.2764372301222098
457	0x9b0a31f7569bcd04100b05ccbc8e	4039	1	by foot	24.721145501459567	2018-01-01 08:05:00.000000	2018-01-01 08:29:43.268730	1	5	0	0	0	0	0	0	0	0	4.1892024975371935	1.7260314079449128	0	0.9522771578377177
458	0x9b0a31f7569bcd04100b05ccbc8e	39	2	school	361.3779074218979	2018-01-01 08:29:43.268730	2018-01-01 14:31:05.943175	1	5	0	0	0	0	0	0	0	0	39.70655368962561	239.151188054869	4	3.8739843352007046
459	0x9b0a31f7569bcd04100b05ccbc8e	3940	3	by foot	30.721145501459567	2018-01-01 14:31:05.943175	2018-01-01 15:01:49.211905	1	5	0	0	0	0	0	0	0	0	3.5712770717873052	1.8285620424734046	0	0.9528543708080305
460	0x9b0a31f7569bcd04100b05ccbc8e	40	4	stay at home	538.179801575183	2018-01-01 15:01:49.211905	2018-01-02 00:00:00.000000	1	5	0	0	0	0	0	0	0	0	8.541707785026304	76.6162433476442	4	1.482458707457169
461	0xf809abfef1336f5799cbf1013298	31	0	stay at home	488.0	2018-01-01 00:00:00.000000	2018-01-01 08:08:00.000000	0	31	0	0	0	0	0	0	1	0	21.9397455418293	178.44326374021162	4	4.306076199207924
462	0xf809abfef1336f5799cbf1013298	3139	1	by foot	18.505531455679286	2018-01-01 08:08:00.000000	2018-01-01 08:26:30.331887	0	31	0	0	0	0	0	0	1	0	5.452577567749579	1.6817140949086846	0	2.552027774521233
463	0xf809abfef1336f5799cbf1013298	39	2	services	486.08815267040757	2018-01-01 08:26:30.331887	2018-01-01 16:32:35.621047	0	31	0	0	0	0	0	0	1	0	39.70655368962561	321.68142219830776	4	7.9093786763031115
464	0xf809abfef1336f5799cbf1013298	3931	3	by foot	24.505531455679286	2018-01-01 16:32:35.621047	2018-01-01 16:57:05.952934	0	31	0	0	0	0	0	0	1	0	4.297984688739197	1.755406649765439	0	2.552442494816476
465	0xf809abfef1336f5799cbf1013298	31	4	stay at home	422.9007844182339	2018-01-01 16:57:05.952934	2018-01-01 23:59:59.999999	0	31	0	0	0	0	0	0	1	0	17.43646832190509	122.89826884695582	4	3.5488291744404856
466	0x1411945915b7db1eef1e55dcf414	40	0	stay at home	471.0	2018-01-01 00:00:00.000000	2018-01-01 07:51:00.000000	1	17	0	0	0	0	0	0	0	0	18.45646768407492	144.8832713199881	4	2.2192296551961945
467	0x1411945915b7db1eef1e55dcf414	4039	1	private car	18.36377614899369	2018-01-01 07:51:00.000000	2018-01-01 08:09:21.826569	1	17	0	0	0	0	0	0	0	0	20.454900598079345	6.260486928884104	1	0.9781419050837112
468	0x1411945915b7db1eef1e55dcf414	39	2	school	360.668299887173	2018-01-01 08:09:21.826569	2018-01-01 14:10:01.924562	1	17	0	0	0	0	0	0	0	0	39.70655368962561	238.6815868936004	4	3.8632476063677856
469	0x1411945915b7db1eef1e55dcf414	3940	3	private car	18.36377614899369	2018-01-01 14:10:01.924562	2018-01-01 14:28:23.751131	1	17	0	0	0	0	0	0	0	0	19.308341567586968	5.909567705924617	1	0.9761154068285788
470	0x1411945915b7db1eef1e55dcf414	40	4	stay at home	571.6041478148396	2018-01-01 14:28:23.751131	2018-01-02 00:00:00.000000	1	17	0	0	0	0	0	0	0	0	8.716131308400007	83.03628014633715	4	1.5397874934919118
471	0x4cb04b16e76adbe0c0644366547f	31	0	stay at home	473.0	2018-01-01 00:00:00.000000	2018-01-01 07:53:00.000000	1	9	0	0	0	0	0	0	0	0	21.9397455418293	172.95832735475432	4	2.6197626306145767
472	0x4cb04b16e76adbe0c0644366547f	3139	1	by foot	28.868731907613522	2018-01-01 07:53:00.000000	2018-01-01 08:21:52.123914	1	9	0	0	0	0	0	0	0	0	5.265543151894882	2.5334925600003944	0	0.9568323756126887
473	0x4cb04b16e76adbe0c0644366547f	39	2	school	348.85265064604545	2018-01-01 08:21:52.123914	2018-01-01 14:10:43.282953	1	9	0	0	0	0	0	0	0	0	39.70655368962561	230.86227504409015	4	3.6887809791215096
474	0x4cb04b16e76adbe0c0644366547f	3931	3	by foot	26.868731907613522	2018-01-01 14:10:43.282953	2018-01-01 14:37:35.406867	1	9	0	0	0	0	0	0	0	0	4.58243833092934	2.0520717832818733	0	0.954113868386548
475	0x4cb04b16e76adbe0c0644366547f	31	4	stay at home	562.4098855387275	2018-01-01 14:37:35.406867	2018-01-01 23:59:59.999999	1	9	0	0	0	0	0	0	0	0	15.855201024669826	148.61869655796787	4	2.268766964928701
476	0x8ac425473ba0a4ae75629b1ae369	40	0	stay at home	481.0	2018-01-01 00:00:00.000000	2018-01-01 08:01:00.000000	0	71	0	1	0	0	0	0	0	0	18.45646768407492	147.95934926733395	4	4.434243367111382
477	0x8ac425473ba0a4ae75629b1ae369	4039	1	private car	18.533781827495638	2018-01-01 08:01:00.000000	2018-01-01 08:19:32.026910	0	71	0	1	0	0	0	0	0	0	20.96995078767189	6.477541547200519	1	3.153697463609847
478	0x8ac425473ba0a4ae75629b1ae369	39	2	services	466.5626733633114	2018-01-01 08:19:32.026910	2018-01-01 16:06:05.787312	0	71	0	1	0	0	0	0	0	0	39.70655368962561	308.7599306579263	4	8.019794480234957
479	0x8ac425473ba0a4ae75629b1ae369	3931	3	private car	19.997297135003443	2018-01-01 16:06:05.787312	2018-01-01 16:26:05.625140	0	71	0	1	0	0	0	0	0	0	21.514483356203062	7.170525273001312	1	3.157716844181088
480	0x8ac425473ba0a4ae75629b1ae369	31	4	free time	246.49168774518196	2018-01-01 16:26:05.625140	2018-01-01 20:32:35.126405	0	71	0	1	0	0	0	0	0	0	72.70120690150257	298.67071983771734	4	7.681431860969463
481	0x8ac425473ba0a4ae75629b1ae369	3140	5	private car	20.46351530750781	2018-01-01 20:32:35.126405	2018-01-01 20:53:02.937323	0	71	0	1	0	0	0	0	0	0	5.766468130328258	1.9667034809204709	0	3.1279326139097017
482	0x8ac425473ba0a4ae75629b1ae369	40	6	stay at home	186.9510446214997	2018-01-01 20:53:02.937323	2018-01-02 00:00:00.000000	0	71	0	1	0	0	0	0	0	0	3.2299505067812224	10.064043688641531	2	3.1746785698393536
483	0xba3834fbb60a813499ae0c2e73d8	39	0	stay at home	472.0	2018-01-01 00:00:00.000000	2018-01-01 07:52:00.000000	1	45	0	0	0	0	0	0	0	0	28.51188832253285	224.29352147059174	4	3.548321631708156
484	0xba3834fbb60a813499ae0c2e73d8	3930	1	by foot	29.330535835161662	2018-01-01 07:52:00.000000	2018-01-01 08:21:19.832150	1	45	0	0	0	0	0	0	0	0	5.524378834574099	2.700549856241404	0	0.957777530969016
485	0xba3834fbb60a813499ae0c2e73d8	30	2	industry	481.3841025003562	2018-01-01 08:21:19.832150	2018-01-01 16:22:42.878300	1	45	0	0	0	0	0	0	0	0	34.0710171385198	273.3541001083435	4	4.741828077150869
486	0xba3834fbb60a813499ae0c2e73d8	3030	3	by foot	23.586850784633608	2018-01-01 16:22:42.878300	2018-01-01 16:46:18.089347	1	45	0	0	0	0	0	0	0	0	4.0045338056887685	1.5742390222800322	0	0.9514232597363186
487	0xba3834fbb60a813499ae0c2e73d8	30	4	shopping	210.75504759859027	2018-01-01 16:46:18.089347	2018-01-01 20:17:03.392203	1	45	0	0	0	0	0	0	0	0	1.7848779248212796	6.26953386672303	1	0.9781942051889406
488	0xba3834fbb60a813499ae0c2e73d8	3039	5	by foot	17.687415297097928	2018-01-01 20:17:03.392203	2018-01-01 20:34:44.637121	1	45	0	0	0	0	0	0	0	0	1.4057300630484626	0.4143955236792302	0	0.9449238635037417
489	0xba3834fbb60a813499ae0c2e73d8	39	6	stay at home	205.25604798416043	2018-01-01 20:34:44.637121	2018-01-02 00:00:00.000000	1	45	0	0	0	0	0	0	0	0	6.794042938065993	23.241973388368663	3	1.081403854937785
490	0x7daf8d875c990a41896dfae74956	40	0	stay at home	480.0	2018-01-01 00:00:00.000000	2018-01-01 08:00:00.000000	1	13	0	0	0	0	0	0	0	1	18.45646768407492	147.65174147259935	4	3.255838608075297
491	0x7daf8d875c990a41896dfae74956	4030	1	private car	25.165048653394585	2018-01-01 08:00:00.000000	2018-01-01 08:25:09.902919	1	13	0	0	0	0	0	0	0	1	18.802436729554277	7.886070585026779	1	1.9875843947284224
492	0x7daf8d875c990a41896dfae74956	30	2	school	366.83696746273756	2018-01-01 08:25:09.902919	2018-01-01 14:32:00.120967	1	13	0	0	0	0	0	0	0	1	34.0710171385198	208.30847675775937	4	4.228453072653559
493	0x7daf8d875c990a41896dfae74956	3040	3	private car	20.165048653394585	2018-01-01 14:32:00.120967	2018-01-01 14:52:10.023886	1	13	0	0	0	0	0	0	0	1	14.819108483847671	4.980467392945346	0	1.9707702623487482
494	0x7daf8d875c990a41896dfae74956	40	4	stay at home	547.8329352304733	2018-01-01 14:52:10.023886	2018-01-02 00:00:00.000000	1	13	0	0	0	0	0	0	0	1	8.716131308400007	79.58306330891668	4	2.5086812187508487
495	0x163796470232291e6f51789aa83cd	40	0	stay at home	488.0	2018-01-01 00:00:00.000000	2018-01-01 08:08:00.000000	1	36	0	0	0	0	0	0	0	1	18.45646768407492	150.112603830476	4	3.288886577521525
496	0x163796470232291e6f51789aa83cd	4039	1	private car	28.445909843770494	2018-01-01 08:08:00.000000	2018-01-01 08:36:26.754591	1	36	0	0	0	0	0	0	0	1	20.96995078767189	9.941822158906977	1	1.9996562280622585
497	0x163796470232291e6f51789aa83cd	39	2	services	483.1651358244549	2018-01-01 08:36:26.754591	2018-01-01 16:39:36.662740	1	36	0	0	0	0	0	0	0	1	39.70655368962561	319.7470401094828	4	7.237659345019475
498	0x163796470232291e6f51789aa83cd	3940	3	private car	28.445909843770494	2018-01-01 16:39:36.662740	2018-01-01 17:08:03.417331	1	36	0	0	0	0	0	0	0	1	17.53687739958179	8.314207224162665	1	1.9900864313155155
499	0x163796470232291e6f51789aa83cd	40	4	stay at home	107.96651562508494	2018-01-01 17:08:03.417331	2018-01-01 18:56:01.408269	1	36	0	0	0	0	0	0	0	1	9.467119529813829	17.03553181066986	3	2.0424565477440124
500	0x163796470232291e6f51789aa83cd	4039	5	private car	31.422677540317192	2018-01-01 18:56:01.408269	2018-01-01 19:27:26.768921	1	36	0	0	0	0	0	0	0	1	19.005686335853223	9.953492552732142	1	1.999725178756925
501	0x163796470232291e6f51789aa83cd	39	6	running	232.80708966394175	2018-01-01 19:27:26.768921	2018-01-01 23:20:15.194301	1	36	0	0	0	0	0	0	0	1	5.746094780816696	22.29552671425167	3	2.0753719082172815
502	0x163796470232291e6f51789aa83cd	3940	7	private car	29.422677540317192	2018-01-01 23:20:15.194301	2018-01-01 23:49:40.554953	1	36	0	0	0	0	0	0	0	1	1.3534367605490092	0.6636955562807498	0	1.9463171056679325
503	0x163796470232291e6f51789aa83cd	40	8	stay at home	10.324084118342853	2018-01-01 23:49:40.554953	2018-01-02 00:00:00.000000	1	36	0	0	0	0	0	0	0	1	0.921584031388808	0.15857518436965956	0	1.9434963142368626
504	0x26a5bcd59939c4ba973e5ed100e8	31	0	stay at home	490.0	2018-01-01 00:00:00.000000	2018-01-01 08:10:00.000000	1	13	0	0	0	0	0	0	0	0	21.9397455418293	179.17458859160593	4	2.7177975242813655
505	0x26a5bcd59939c4ba973e5ed100e8	3139	1	private car	30.280735723620957	2018-01-01 08:10:00.000000	2018-01-01 08:40:16.844143	1	13	0	0	0	0	0	0	0	0	27.29404542484932	13.774729605639465	2	1.0225593507252173
506	0x26a5bcd59939c4ba973e5ed100e8	39	2	school	367.9490449828185	2018-01-01 08:40:16.844143	2018-01-01 14:48:13.786842	1	13	0	0	0	0	0	0	0	0	39.70655368962561	243.4998084942792	4	3.974837505698605
507	0x26a5bcd59939c4ba973e5ed100e8	3931	3	private car	23.280735723620957	2018-01-01 14:48:13.786842	2018-01-01 15:11:30.630985	1	13	0	0	0	0	0	0	0	0	21.96578274570678	8.522993051087877	1	0.9913088770075464
508	0x26a5bcd59939c4ba973e5ed100e8	31	4	stay at home	528.4894835699396	2018-01-01 15:11:30.630985	2018-01-01 23:59:59.999999	1	13	0	0	0	0	0	0	0	0	17.485999086344084	154.01944378077366	4	2.3423505008313836
509	0x1c446a49e90d4f272dcc4f204ef45	31	0	stay at home	472.0	2018-01-01 00:00:00.000000	2018-01-01 07:52:00.000000	1	7	0	0	0	0	0	0	0	0	21.9397455418293	172.59266492905715	4	2.6141072664588147
510	0x1c446a49e90d4f272dcc4f204ef45	3139	1	private car	24.128543667007417	2018-01-01 07:52:00.000000	2018-01-01 08:16:07.712620	1	7	0	0	0	0	0	0	0	0	26.357804577485233	10.59959064523834	2	1.003549866618172
511	0x1c446a49e90d4f272dcc4f204ef45	39	2	school	354.900592443918	2018-01-01 08:16:07.712620	2018-01-01 14:11:01.748167	1	7	0	0	0	0	0	0	0	0	39.70655368962561	234.86465713923945	4	3.777075842780143
512	0x1c446a49e90d4f272dcc4f204ef45	3931	3	private car	19.128543667007417	2018-01-01 14:11:01.748167	2018-01-01 14:30:09.460787	1	7	0	0	0	0	0	0	0	0	22.93837701653772	7.312962440185353	1	0.9842450366167187
513	0x1c446a49e90d4f272dcc4f204ef45	31	4	stay at home	569.8423202220671	2018-01-01 14:30:09.460787	2018-01-02 00:00:00.000000	1	7	0	0	0	0	0	0	0	0	15.855201024669826	150.58274232475247	4	2.295255134704044
514	0x17f6dc97f50893dcf7a30f981eb7b	31	0	stay at home	489.0	2018-01-01 00:00:00.000000	2018-01-01 08:09:00.000000	1	40	0	0	1	0	0	0	0	0	21.9397455418293	178.80892616590882	4	4.211930529110955
515	0x17f6dc97f50893dcf7a30f981eb7b	3140	1	private car	18.811546047410552	2018-01-01 08:09:00.000000	2018-01-01 08:27:48.692763	1	40	0	0	1	0	0	0	0	0	17.72049337434767	5.555831284906246	1	2.4740768888740257
516	0x17f6dc97f50893dcf7a30f981eb7b	40	2	residence	485.6005407877326	2018-01-01 08:27:48.692763	2018-01-01 16:33:24.725210	1	40	0	0	1	0	0	0	0	0	11.206458758217407	90.69770722176325	4	3.1111101083402586
517	0x17f6dc97f50893dcf7a30f981eb7b	4031	3	private car	20.811546047410552	2018-01-01 16:33:24.725210	2018-01-01 16:54:13.417973	1	40	0	0	1	0	0	0	0	0	13.233056022956172	4.590005912828598	0	2.4685326691018656
518	0x17f6dc97f50893dcf7a30f981eb7b	31	4	stay at home	122.04770048647416	2018-01-01 16:54:13.417973	2018-01-01 18:56:16.280002	1	40	0	0	1	0	0	0	0	0	17.43646832190509	35.46801438822945	4	2.6624338632516507
519	0x17f6dc97f50893dcf7a30f981eb7b	3139	5	private car	24.01572640541786	2018-01-01 18:56:16.280002	2018-01-01 19:20:17.223586	1	40	0	0	1	0	0	0	0	0	24.218785434636857	9.69386208116263	1	2.4981923606512084
520	0x17f6dc97f50893dcf7a30f981eb7b	39	6	gym	237.57453921949866	2018-01-01 19:20:17.223586	2018-01-01 23:17:51.695939	1	40	0	0	1	0	0	0	0	0	37.39230135082316	148.05764606297416	4	3.76125662661371
521	0x17f6dc97f50893dcf7a30f981eb7b	3931	7	private car	20.01572640541786	2018-01-01 23:17:51.695939	2018-01-01 23:37:52.639523	1	40	0	0	1	0	0	0	0	0	1.8487602404744603	0.6167379860425221	0	2.446054520901714
522	0x17f6dc97f50893dcf7a30f981eb7b	31	8	stay at home	22.122674600637765	2018-01-01 23:37:52.639523	2018-01-01 23:59:59.999999	1	40	0	0	1	0	0	0	0	0	1.895720208575528	0.6989733551361593	0	2.4465144255854465
523	0xb86523d96479b2fedd7bad96ca80	40	0	stay at home	483.0	2018-01-01 00:00:00.000000	2018-01-01 08:03:00.000000	1	13	1	0	0	0	0	0	1	1	18.45646768407492	148.5745648568031	4	5.868175306024668
524	0xb86523d96479b2fedd7bad96ca80	4039	1	by foot	28.442343095948754	2018-01-01 08:03:00.000000	2018-01-01 08:31:26.540586	1	13	1	0	0	0	0	0	1	1	4.1892024975371935	1.9858455788893046	0	4.553740504278322
525	0xb86523d96479b2fedd7bad96ca80	39	2	school	363.4770076710407	2018-01-01 08:31:26.540586	2018-01-01 14:34:55.161046	1	13	1	0	0	0	0	0	1	1	39.70655368962561	240.54032200057728	4	7.50591981286532
526	0xb86523d96479b2fedd7bad96ca80	3940	3	by foot	25.442343095948754	2018-01-01 14:34:55.161046	2018-01-01 15:00:21.701632	1	13	1	0	0	0	0	0	1	1	3.5712770717873052	1.5143609425184639	0	4.55108663016178
527	0xb86523d96479b2fedd7bad96ca80	40	4	stay at home	539.6383061370617	2018-01-01 15:00:21.701632	2018-01-02 00:00:00.000000	1	13	1	0	0	0	0	0	1	1	8.541707785026304	76.8238786771558	4	5.084278985924234
528	0x23d5cac65def0feaa3272eeab8fb	39	0	stay at home	471.0	2018-01-01 00:00:00.000000	2018-01-01 07:51:00.000000	1	16	0	0	0	0	0	0	0	0	28.51188832253285	223.81832333188288	4	3.5383704308450845
529	0x23d5cac65def0feaa3272eeab8fb	3939	1	private car	21.264167831328912	2018-01-01 07:51:00.000000	2018-01-01 08:12:15.850070	1	16	0	0	0	0	0	0	0	0	29.942015876510922	10.611534180107384	2	1.003620705981281
530	0x23d5cac65def0feaa3272eeab8fb	39	2	school	361.37595794231095	2018-01-01 08:12:15.850070	2018-01-01 14:13:38.407547	1	16	0	0	0	0	0	0	0	0	39.70655368962561	239.14989793627092	4	3.873954797728805
531	0x23d5cac65def0feaa3272eeab8fb	3939	3	private car	24.264167831328912	2018-01-01 14:13:38.407547	2018-01-01 14:37:54.257617	1	16	0	0	0	0	0	0	0	0	29.752820787648503	12.032123950782584	2	1.0120822604071444
532	0x23d5cac65def0feaa3272eeab8fb	39	4	stay at home	562.0957063950312	2018-01-01 14:37:54.257617	2018-01-02 00:00:00.000001	1	16	0	0	0	0	0	0	0	0	29.256940441187695	274.0866767374459	4	4.76240246054823
533	0x2ee65df34645cbe179d876bedde5	30	0	stay at home	473.0	2018-01-01 00:00:00.000000	2018-01-01 07:53:00.000000	0	26	0	0	0	0	0	0	0	0	24.088032608744278	189.89399039893408	4	2.895545388980245
534	0x2ee65df34645cbe179d876bedde5	3039	1	private car	21.09839015268566	2018-01-01 07:53:00.000000	2018-01-01 08:14:05.903409	0	26	0	0	0	0	0	0	0	0	27.653462051925207	9.72405885740009	1	0.9983705168987973
535	0x2ee65df34645cbe179d876bedde5	39	2	services	463.7782853774199	2018-01-01 08:14:05.903409	2018-01-01 15:57:52.600532	0	26	0	0	0	0	0	0	0	0	39.70655368962561	306.91728980701714	4	5.7821823623296265
536	0x2ee65df34645cbe179d876bedde5	3930	3	private car	13.09839015268566	2018-01-01 15:57:52.600532	2018-01-01 16:10:58.503941	0	26	0	0	0	0	0	0	0	0	22.408069434262522	4.891827266974013	0	0.9702618447687795
537	0x2ee65df34645cbe179d876bedde5	30	4	stay at home	117.58336162883437	2018-01-01 16:10:58.503941	2018-01-01 18:08:33.505639	0	26	0	0	0	0	0	0	0	0	19.71145954411603	38.62899459679889	4	1.184353857648159
538	0x2ee65df34645cbe179d876bedde5	3030	5	private car	17.55370482608338	2018-01-01 18:08:33.505639	2018-01-01 18:26:06.727929	0	26	0	0	0	0	0	0	0	0	21.85501798353885	6.393942244196416	1	0.9789136903822108
539	0x2ee65df34645cbe179d876bedde5	30	6	shopping	227.89631617369457	2018-01-01 18:26:06.727929	2018-01-01 22:14:00.506899	0	26	0	0	0	0	0	0	0	0	1.945994751958939	7.391417254413078	1	0.9847015053139725
540	0x2ee65df34645cbe179d876bedde5	3030	7	private car	23.55370482608338	2018-01-01 22:14:00.506899	2018-01-01 22:37:33.729189	0	26	0	0	0	0	0	0	0	0	2.857599438473455	1.1217842280830894	0	0.9488825449461512
541	0x2ee65df34645cbe179d876bedde5	30	8	stay at home	82.4378468625132	2018-01-01 22:37:33.729189	2018-01-02 00:00:00.000001	0	26	0	0	0	0	0	0	0	0	2.809972781165564	3.8608017636926175	0	0.9643676652695132
542	0xe702ddef974205c36754b01e8d15	39	0	stay at home	480.0	2018-01-01 00:00:00.000000	2018-01-01 08:00:00.000000	0	17	0	0	0	0	0	0	1	0	28.51188832253285	228.0951065802628	4	5.228945389979302
543	0xe702ddef974205c36754b01e8d15	3939	1	private car	17.751037926242862	2018-01-01 08:00:00.000000	2018-01-01 08:17:45.062276	0	17	0	0	0	0	0	0	1	0	30.543502838173538	9.036314621345417	1	2.5943208073454445
544	0xe702ddef974205c36754b01e8d15	39	2	school	364.9948073511699	2018-01-01 08:17:45.062276	2018-01-01 14:22:44.750717	0	17	0	0	0	0	0	0	1	0	39.70655368962561	241.54476524206305	4	5.529175323766397
545	0xe702ddef974205c36754b01e8d15	3939	3	private car	14.75103792624286	2018-01-01 14:22:44.750717	2018-01-01 14:37:29.812993	0	17	0	0	0	0	0	0	1	0	29.752820787648503	7.314749797521834	1	2.5842554335293713
546	0xe702ddef974205c36754b01e8d15	39	4	stay at home	562.5031167963443	2018-01-01 14:37:29.812993	2018-01-02 00:00:00.000001	0	17	0	0	0	0	0	0	1	0	29.256940441187695	274.28533643488487	4	6.367997180048867
547	0xb5cd2dd46ade9d75aa953544b08e	41	0	stay at home	485.0	2018-01-01 00:00:00.000000	2018-01-01 08:05:00.000000	0	33	0	0	0	0	0	1	1	0	18.43280385597859	148.99849783582695	4	4.873865216922834
548	0xb5cd2dd46ade9d75aa953544b08e	4139	1	private car	38.387205357696374	2018-01-01 08:05:00.000000	2018-01-01 08:43:23.232321	0	33	0	0	0	0	0	1	1	0	23.81977292758857	15.239575249083984	3	3.6314503202293866
549	0xb5cd2dd46ade9d75aa953544b08e	39	2	services	482.44530196704966	2018-01-01 08:43:23.232321	2018-01-01 16:45:49.950439	0	33	0	0	0	0	0	1	1	0	39.70655368962561	319.2706714143716	4	8.820122916549307
550	0xb5cd2dd46ade9d75aa953544b08e	3941	3	private car	31.38720535769637	2018-01-01 16:45:49.950439	2018-01-01 17:17:13.182760	0	33	0	0	0	0	0	1	1	0	19.824007928538	10.370336797760386	2	3.602191087406156
551	0xb5cd2dd46ade9d75aa953544b08e	41	4	stay at home	402.7802873175576	2018-01-01 17:17:13.182760	2018-01-01 23:59:59.999999	0	33	0	0	0	0	0	1	1	0	14.216249043986066	95.4337479085777	4	4.256842114801486
552	0x1eb540786175bc7df2959e96b184d	40	0	stay at home	475.0	2018-01-01 00:00:00.000000	2018-01-01 07:55:00.000000	1	43	0	0	0	0	0	0	0	0	18.45646768407492	146.11370249892644	4	2.2354263751915107
553	0x1eb540786175bc7df2959e96b184d	4040	1	private car	19.008474595071444	2018-01-01 07:55:00.000000	2018-01-01 08:14:00.508476	1	43	0	0	0	0	0	0	0	0	10.967785319647763	3.4746811435453675	0	0.9621695134407183
554	0x1eb540786175bc7df2959e96b184d	40	2	residence	488.31787798435454	2018-01-01 08:14:00.508476	2018-01-01 16:22:19.581155	1	43	0	0	0	0	0	0	0	0	11.206458758217407	91.20523600886514	4	1.6159498800742447
555	0x1eb540786175bc7df2959e96b184d	4040	3	private car	16.008474595071444	2018-01-01 16:22:19.581155	2018-01-01 16:38:20.089631	1	43	0	0	0	0	0	0	0	0	8.734110362619036	2.330329730842285	0	0.9556842037659519
556	0x1eb540786175bc7df2959e96b184d	40	4	stay at home	441.6651728255026	2018-01-01 16:38:20.089631	2018-01-02 00:00:00.000001	1	43	0	0	0	0	0	0	0	0	8.588541856575384	63.22099705672384	4	1.369623784953906
557	0x154839a81f3bdea9a43cf2b93b55b	31	0	stay at home	471.0	2018-01-01 00:00:00.000000	2018-01-01 07:51:00.000000	0	33	0	0	0	0	0	0	0	0	21.9397455418293	172.22700250335998	4	2.6084641107158917
558	0x154839a81f3bdea9a43cf2b93b55b	3139	1	by foot	27.451232397274772	2018-01-01 07:51:00.000000	2018-01-01 08:18:27.073944	0	33	0	0	0	0	0	0	0	0	5.265543151894882	2.409094146009085	0	0.9561291761174157
559	0x154839a81f3bdea9a43cf2b93b55b	39	2	industry	466.97949810411853	2018-01-01 08:18:27.073944	2018-01-01 16:05:25.843830	0	33	0	0	0	0	0	0	0	0	39.70655368962561	309.03577522376	4	5.8550318192171105
560	0x154839a81f3bdea9a43cf2b93b55b	3931	3	by foot	20.451232397274772	2018-01-01 16:05:25.843830	2018-01-01 16:25:52.917774	0	33	0	0	0	0	0	0	0	0	4.297984688739197	1.4649847284889	0	0.95080913080583
561	0x154839a81f3bdea9a43cf2b93b55b	31	4	stay at home	454.1180371013319	2018-01-01 16:25:52.917774	2018-01-02 00:00:00.000000	0	33	0	0	0	0	0	0	0	0	17.43646832190509	131.9702461387182	4	2.056168202250653
562	0x137b724d1633d89a549bee44e4747	40	0	stay at home	473.0	2018-01-01 00:00:00.000000	2018-01-01 07:53:00.000000	1	19	0	1	0	0	0	0	1	0	18.45646768407492	145.49848690945728	4	6.001613292698792
563	0x137b724d1633d89a549bee44e4747	4040	1	private car	29.805864764089478	2018-01-01 07:53:00.000000	2018-01-01 08:22:48.351886	1	19	0	1	0	0	0	0	1	0	10.967785319647763	5.448405433316452	1	4.747758656606269
564	0x137b724d1633d89a549bee44e4747	40	2	university	364.5298080409437	2018-01-01 08:22:48.351886	2018-01-01 14:27:20.140368	1	19	0	1	0	0	0	0	1	0	1.014747832761734	6.165097211443309	1	4.7518906298314505
565	0x137b724d1633d89a549bee44e4747	4040	3	private car	24.805864764089478	2018-01-01 14:27:20.140368	2018-01-01 14:52:08.492254	1	19	0	1	0	0	0	0	1	0	8.86386234752543	3.6645961780036753	0	4.7375500567237445
566	0x137b724d1633d89a549bee44e4747	40	4	stay at home	138.0545809573162	2018-01-01 14:52:08.492254	2018-01-01 17:10:11.767111	1	19	0	1	0	0	0	0	1	0	8.716131308400007	20.055030922501786	3	4.835526413034836
567	0x137b724d1633d89a549bee44e4747	4040	5	private car	22.464081586630126	2018-01-01 17:10:11.767111	2018-01-01 17:32:39.612006	1	19	0	1	0	0	0	0	1	0	9.62757918286152	3.6045787374257166	0	4.73720844955591
568	0x137b724d1633d89a549bee44e4747	40	6	library	241.76208670010823	2018-01-01 17:32:39.612006	2018-01-01 21:34:25.337208	1	19	0	1	0	0	0	0	1	0	0.8572502012136971	3.4541766244918515	0	4.736352923160521
569	0x137b724d1633d89a549bee44e4747	4040	7	private car	32.46408158663013	2018-01-01 21:34:25.337208	2018-01-01 22:06:53.182103	1	19	0	1	0	0	0	0	1	0	0.9037109006099999	0.4889690734688338	0	4.719640411280768
570	0x137b724d1633d89a549bee44e4747	40	8	stay at home	113.11363160019255	2018-01-01 22:06:53.182103	2018-01-01 23:59:59.999999	1	19	0	1	0	0	0	0	1	0	1.0447900195733015	1.9696665562262066	0	4.727949313855746
571	0x8dce8131cad54a8026ed55380068	31	0	stay at home	470.0	2018-01-01 00:00:00.000000	2018-01-01 07:50:00.000000	1	31	0	0	0	0	0	0	1	0	21.9397455418293	171.86134007766285	4	4.2028331370311225
572	0x8dce8131cad54a8026ed55380068	3139	1	by foot	22.22907752692219	2018-01-01 07:50:00.000000	2018-01-01 08:12:13.744652	1	31	0	0	0	0	0	0	1	0	5.265543151894882	1.950802782413759	0	2.5535430022804517
573	0x8dce8131cad54a8026ed55380068	39	2	services	484.2745296655629	2018-01-01 08:12:13.744652	2018-01-01 16:16:30.216432	1	31	0	0	0	0	0	0	1	0	39.70655368962561	320.48121021139775	4	7.864783009226196
574	0x8dce8131cad54a8026ed55380068	3931	3	by foot	27.954203142387243	2018-01-01 16:16:30.216432	2018-01-01 16:44:27.468621	1	31	0	0	0	0	0	0	1	0	4.297984688739197	2.002445618198092	0	2.5538340767557495
575	0x8dce8131cad54a8026ed55380068	31	4	free time	244.75165972777955	2018-01-01 16:44:27.468621	2018-01-01 20:49:12.568205	1	31	0	0	0	0	0	0	1	0	72.70120690150257	296.5623508892576	4	7.038936218932562
576	0x8dce8131cad54a8026ed55380068	3131	5	by foot	20.553645028564375	2018-01-01 20:49:12.568205	2018-01-01 21:09:45.786907	1	31	0	0	0	0	0	0	1	0	0.986415472098619	0.3379072244033127	0	2.5444968111247874
577	0x8dce8131cad54a8026ed55380068	31	6	stay at home	170.23688490878362	2018-01-01 21:09:45.786907	2018-01-02 00:00:00.000002	1	31	0	0	0	0	0	0	1	0	1.600067423791844	4.5398415645057675	0	2.5682455695242274
578	0x17ac9b784276602f86277a015e174	30	0	stay at home	478.0	2018-01-01 00:00:00.000000	2018-01-01 07:58:00.000000	0	1	0	0	0	0	0	0	0	0	24.088032608744278	191.90132644966275	4	2.93010084146068
579	0x17ac9b784276602f86277a015e174	3039	1	private car	21.883319134642207	2018-01-01 07:58:00.000000	2018-01-01 08:19:52.999148	0	1	0	0	0	0	0	0	0	0	27.653462051925207	10.085825587666617	2	1.000507357885605
580	0x17ac9b784276602f86277a015e174	39	2	school	351.00083821549026	2018-01-01 08:19:52.999148	2018-01-01 14:10:53.049441	0	1	0	0	0	0	0	0	0	0	39.70655368962561	232.28389379511594	4	3.7199038170874346
581	0x17ac9b784276602f86277a015e174	3930	3	private car	25.883319134642207	2018-01-01 14:10:53.049441	2018-01-01 14:36:46.048589	0	1	0	0	0	0	0	0	0	0	25.263587703909213	10.898425050438416	2	1.0053238134452744
582	0x17ac9b784276602f86277a015e174	30	4	stay at home	563.2325235152254	2018-01-01 14:36:46.048589	2018-01-02 00:00:00.000000	0	1	0	0	0	0	0	0	0	0	20.428115376500415	191.7629829027751	4	2.927706139750555
583	0xa6ae35d79d30c376c665ec06b268	40	0	stay at home	485.0	2018-01-01 00:00:00.000000	2018-01-01 08:05:00.000000	1	57	0	0	1	0	0	0	0	0	18.45646768407492	149.18978044627227	4	3.7764372301222098
584	0xa6ae35d79d30c376c665ec06b268	4040	1	private car	18.949382602864763	2018-01-01 08:05:00.000000	2018-01-01 08:23:56.962956	1	57	0	0	1	0	0	0	0	0	11.396398737170244	3.599245332757396	0	2.462878098753964
585	0xa6ae35d79d30c376c665ec06b268	40	2	residence	468.8923387549547	2018-01-01 08:23:56.962956	2018-01-01 16:12:50.503281	1	57	0	0	1	0	0	0	0	0	11.206458758217407	87.57704427169176	4	3.081668546086232
586	0xa6ae35d79d30c376c665ec06b268	4040	3	private car	20.949382602864763	2018-01-01 16:12:50.503281	2018-01-01 16:33:47.466237	1	57	0	0	1	0	0	0	0	0	8.734110362619036	3.049570328035868	0	2.459755188172913
587	0xa6ae35d79d30c376c665ec06b268	40	4	stay at home	117.39602901341944	2018-01-01 16:33:47.466237	2018-01-01 18:31:11.227978	1	57	0	0	1	0	0	0	0	0	8.588541856575384	16.80434514962485	3	2.541033198229057
588	0xa6ae35d79d30c376c665ec06b268	4030	5	private car	22.68253025871887	2018-01-01 18:31:11.227978	2018-01-01 18:53:52.179794	1	57	0	0	1	0	0	0	0	0	15.729173211013714	5.946290788390814	1	2.476327279481967
589	0xa6ae35d79d30c376c665ec06b268	30	6	shopping	241.662066123509	2018-01-01 18:53:52.179794	2018-01-01 22:55:31.903761	1	57	0	0	1	0	0	0	0	0	1.945994751958939	7.837885207065042	1	2.4873031948472377
590	0xa6ae35d79d30c376c665ec06b268	3040	7	private car	29.68253025871887	2018-01-01 22:55:31.903761	2018-01-01 23:25:12.855577	1	57	0	0	1	0	0	0	0	0	1.8085288367670747	0.8946951986850722	0	2.4476099075146696
591	0xa6ae35d79d30c376c665ec06b268	40	8	stay at home	34.78574038494958	2018-01-01 23:25:12.855577	2018-01-02 00:00:00.000000	1	57	0	0	1	0	0	0	0	0	0.921584031388808	0.5342997143134383	0	2.445593705768725
592	0x1a10f9c90f1d2462e4bda7d591c5f	40	0	stay at home	483.0	2018-01-01 00:00:00.000000	2018-01-01 08:03:00.000000	1	37	0	0	0	0	0	0	1	0	18.45646768407492	148.5745648568031	4	3.8681753060246673
593	0x1a10f9c90f1d2462e4bda7d591c5f	4039	1	private car	25.189191122726747	2018-01-01 08:03:00.000000	2018-01-01 08:28:11.351467	1	37	0	0	0	0	0	0	1	0	20.96995078767189	8.803601637080693	1	2.5929542243629493
594	0x1a10f9c90f1d2462e4bda7d591c5f	39	2	services	460.7975715279826	2018-01-01 08:28:11.351467	2018-01-01 16:08:59.205759	1	37	0	0	0	0	0	0	1	0	39.70655368962561	304.9447252320823	4	7.315165902427637
595	0x1a10f9c90f1d2462e4bda7d591c5f	3931	3	private car	21.53020508614003	2018-01-01 16:08:59.205759	2018-01-01 16:30:31.018064	1	37	0	0	0	0	0	0	1	0	21.514483356203062	7.720187316356635	1	2.586616670940236
596	0x1a10f9c90f1d2462e4bda7d591c5f	31	4	free time	224.57973934247534	2018-01-01 16:30:31.018064	2018-01-01 20:15:05.802425	1	37	0	0	0	0	0	0	1	0	72.70120690150257	272.12030159704693	4	6.307377610777754
597	0x1a10f9c90f1d2462e4bda7d591c5f	3140	5	private car	17.12937494130983	2018-01-01 20:15:05.802425	2018-01-01 20:32:13.564921	1	37	0	0	0	0	0	0	1	0	5.766468130328258	1.6462665781917771	0	2.5518283505202373
598	0x1a10f9c90f1d2462e4bda7d591c5f	40	6	stay at home	207.77391797936548	2018-01-01 20:32:13.564921	2018-01-02 00:00:00.000000	1	37	0	0	0	0	0	0	1	0	3.2299505067812224	11.184991194556194	2	2.60702787839886
599	0x1e8e843619f733d5806b16ba8d396	31	0	stay at home	473.0	2018-01-01 00:00:00.000000	2018-01-01 07:53:00.000000	0	73	0	0	0	0	0	0	1	0	21.9397455418293	172.95832735475432	4	4.219762630614577
600	0x1e8e843619f733d5806b16ba8d396	3131	1	private car	15.34881136089166	2018-01-01 07:53:00.000000	2018-01-01 08:08:20.928682	0	73	0	0	0	0	0	0	1	0	22.77359327845954	5.825793120679094	1	2.5756322440968162
601	0x1e8e843619f733d5806b16ba8d396	31	2	services	502.7506184667521	2018-01-01 08:08:20.928682	2018-01-01 16:31:05.965790	0	73	0	0	0	0	0	0	1	0	31.257964414982627	261.9160156940707	4	6.031879022707663
602	0x1e8e843619f733d5806b16ba8d396	3131	3	private car	19.36843372939188	2018-01-01 16:31:05.965790	2018-01-01 16:50:28.071814	0	73	0	0	0	0	0	0	1	0	17.732001683293312	5.724018324872197	1	2.575045588442942
603	0x1e8e843619f733d5806b16ba8d396	31	4	free time	249.63966209204656	2018-01-01 16:50:28.071814	2018-01-01 21:00:06.451540	0	73	0	0	0	0	0	0	1	0	72.70120690150257	302.4850787429177	4	7.232688252822124
604	0x1e8e843619f733d5806b16ba8d396	3131	5	private car	22.717245090283537	2018-01-01 21:00:06.451540	2018-01-01 21:22:49.486245	0	73	0	0	0	0	0	0	1	0	1.6271872106357734	0.6160868445297948	0	2.5460508802578716
605	0x1e8e843619f733d5806b16ba8d396	31	6	stay at home	157.1752292606343	2018-01-01 21:22:49.486245	2018-01-02 00:00:00.000001	0	73	0	0	0	0	0	0	1	0	1.600067423791844	4.19151606944926	0	2.5662543858679348
606	0x2d9aa0ac1fa179f3903298d06cbc	40	0	stay at home	478.0	2018-01-01 00:00:00.000000	2018-01-01 07:58:00.000000	1	49	0	0	1	0	0	0	0	0	18.45646768407492	147.0365258831302	4	3.747651443013327
607	0x2d9aa0ac1fa179f3903298d06cbc	4039	1	private car	27.52596177529149	2018-01-01 07:58:00.000000	2018-01-01 08:25:31.557707	1	49	0	0	1	0	0	0	0	0	20.454900598079345	9.384013533001983	1	2.496366138493472
608	0x2d9aa0ac1fa179f3903298d06cbc	39	2	services	485.07166218031404	2018-01-01 08:25:31.557707	2018-01-01 16:30:35.857438	1	49	0	0	1	0	0	0	0	0	39.70655368962561	321.0087332946429	4	7.78434495945504
609	0x2d9aa0ac1fa179f3903298d06cbc	3940	3	private car	21.52596177529149	2018-01-01 16:30:35.857438	2018-01-01 16:52:07.415145	1	49	0	0	1	0	0	0	0	0	17.015537695865927	6.104596900454022	1	2.477241148100557
610	0x2d9aa0ac1fa179f3903298d06cbc	40	4	stay at home	136.56036952078125	2018-01-01 16:52:07.415145	2018-01-01 19:08:41.037316	1	49	0	0	1	0	0	0	0	0	8.588541856575384	19.54757415964385	3	2.5580484890896513
611	0x2d9aa0ac1fa179f3903298d06cbc	4030	5	private car	22.452450331208638	2018-01-01 19:08:41.037316	2018-01-01 19:31:08.184336	1	49	0	0	1	0	0	0	0	0	16.620480185637792	6.219508430814497	1	2.4779050445004027
612	0x2d9aa0ac1fa179f3903298d06cbc	30	6	free time	253.34073727533445	2018-01-01 19:31:08.184336	2018-01-01 23:44:28.628573	1	49	0	0	1	0	0	0	0	0	95.04080834893142	401.2951409727008	4	11.600190480740787
613	0x2d9aa0ac1fa179f3903298d06cbc	3040	7	private car	23.452450331208638	2018-01-01 23:44:28.628573	2018-01-02 00:07:55.775593	1	49	0	0	1	0	0	0	0	0	1.6570087918025227	0.6476819398020783	0	2.446227550006938
614	0x2d9aa0ac1fa179f3903298d06cbc	40	8	stay at home	-7.929593189430079	2018-01-02 00:07:55.775593	2018-01-02 00:00:00.000002	1	49	0	0	1	0	0	0	0	0	18.45646768407492	-2.439204674142947	0	2.429121558817719
615	0x12cbfa3be859940884bb4535f47fc	40	0	stay at home	481.0	2018-01-01 00:00:00.000000	2018-01-01 08:01:00.000000	0	21	0	0	0	0	0	0	1	0	18.45646768407492	147.95934926733395	4	3.859943367111381
616	0x12cbfa3be859940884bb4535f47fc	4040	1	private car	24.29412775774945	2018-01-01 08:01:00.000000	2018-01-01 08:25:17.647665	0	21	0	0	0	0	0	0	1	0	11.396398737170244	4.614426114984474	0	2.5686724611119742
617	0x12cbfa3be859940884bb4535f47fc	40	2	university	362.5444662391332	2018-01-01 08:25:17.647665	2018-01-01 14:27:50.315639	0	21	0	0	0	0	0	0	1	0	1.014747832761734	6.131520189932002	1	2.577396655800912
618	0x12cbfa3be859940884bb4535f47fc	4040	3	private car	17.658216822540645	2018-01-01 14:27:50.315639	2018-01-01 14:45:29.808648	0	21	0	0	0	0	0	0	1	0	8.86386234752543	2.6086667202959695	0	2.557257570864364
619	0x12cbfa3be859940884bb4535f47fc	40	4	library	237.8169003810572	2018-01-01 14:45:29.808648	2018-01-01 18:43:18.822671	0	21	0	0	0	0	0	0	1	0	0.789248017245415	3.128275284886663	0	2.56020171858572
620	0x12cbfa3be859940884bb4535f47fc	4040	5	private car	23.952344580290095	2018-01-01 18:43:18.822671	2018-01-01 19:07:15.963346	0	21	0	0	0	0	0	0	1	0	9.831801923305077	3.924911791869368	0	2.5647331240212448
621	0x12cbfa3be859940884bb4535f47fc	40	6	stay at home	292.7339442192292	2018-01-01 19:07:15.963346	2018-01-01 23:59:59.999999	0	21	0	0	0	0	0	0	1	0	9.892604151319551	48.26501719692155	4	2.853759016174691
622	0xa23e4861d2b0b44ddcc23353d3c0	40	0	stay at home	484.0	2018-01-01 00:00:00.000000	2018-01-01 08:04:00.000000	1	56	0	0	0	0	0	0	0	0	18.45646768407492	148.88217265153767	4	2.27230251310832
623	0xa23e4861d2b0b44ddcc23353d3c0	4031	1	private car	22.72055767301765	2018-01-01 08:04:00.000000	2018-01-01 08:26:43.233460	1	56	0	0	0	0	0	0	0	0	17.72049337434767	6.710324861769889	1	0.9807457963434024
624	0xa23e4861d2b0b44ddcc23353d3c0	31	2	services	479.847266683786	2018-01-01 08:26:43.233460	2018-01-01 16:26:34.069461	1	56	0	0	0	0	0	0	0	0	31.257964414982627	249.9841464438077	4	4.130119352570691
625	0xa23e4861d2b0b44ddcc23353d3c0	3130	3	private car	14.448457866906425	2018-01-01 16:26:34.069461	2018-01-01 16:41:00.976933	1	56	0	0	0	0	0	0	0	0	18.888776881027688	4.548561615382078	0	0.9682954698302404
626	0xa23e4861d2b0b44ddcc23353d3c0	30	4	gym	253.1158151468897	2018-01-01 16:41:00.976933	2018-01-01 20:54:07.925842	1	56	0	0	0	0	0	0	0	0	26.059217702390683	109.93333551384794	4	1.8050819869510595
627	0xa23e4861d2b0b44ddcc23353d3c0	3040	5	private car	29.6212039678757	2018-01-01 20:54:07.925842	2018-01-01 21:23:45.198080	1	56	0	0	0	0	0	0	0	0	3.189562660361084	1.574644768847932	0	0.9514255412160826
628	0xa23e4861d2b0b44ddcc23353d3c0	40	6	stay at home	156.24669866152453	2018-01-01 21:23:45.198080	2018-01-02 00:00:00.000000	1	56	0	0	0	0	0	0	0	0	0.7325080849596983	1.9075328336304733	0	0.9532991882933851
629	0x106b49751e7f801e807b3f84011b1	31	0	stay at home	471.0	2018-01-01 00:00:00.000000	2018-01-01 07:51:00.000000	0	49	0	0	0	0	0	0	1	0	21.9397455418293	172.22700250335998	4	4.208464110715892
630	0x106b49751e7f801e807b3f84011b1	3139	1	private car	21.592643637820608	2018-01-01 07:51:00.000000	2018-01-01 08:12:35.558618	0	49	0	0	0	0	0	0	1	0	26.357804577485233	9.485578021949257	1	2.59696438294084
631	0x106b49751e7f801e807b3f84011b1	39	2	services	487.83645438261516	2018-01-01 08:12:35.558618	2018-01-01 16:20:25.745881	0	49	0	0	0	0	0	0	1	0	39.70655368962561	322.83840612833166	4	7.9526686230377095
632	0x106b49751e7f801e807b3f84011b1	3931	3	private car	26.592643637820608	2018-01-01 16:20:25.745881	2018-01-01 16:47:01.304499	0	49	0	0	0	0	0	0	1	0	21.514483356203062	9.535449815722178	1	2.5972582738261907
633	0x106b49751e7f801e807b3f84011b1	31	4	stay at home	99.5425654965118	2018-01-01 16:47:01.304499	2018-01-01 18:26:33.858429	0	49	0	0	0	0	0	0	1	0	17.43646832190509	28.927846499351507	4	2.718360275488413
634	0x106b49751e7f801e807b3f84011b1	3140	5	private car	19.33731612662493	2018-01-01 18:26:33.858429	2018-01-01 18:45:54.097397	0	49	0	0	0	0	0	0	1	0	14.734093010797906	4.7486302398149	0	2.5694410649331045
635	0x106b49751e7f801e807b3f84011b1	40	6	running	235.96697975878885	2018-01-01 18:45:54.097397	2018-01-01 22:41:52.116183	0	49	0	0	0	0	0	0	1	0	1.9184731469583352	7.544938570601624	1	2.585595341232714
636	0x106b49751e7f801e807b3f84011b1	4031	7	private car	21.33731612662493	2018-01-01 22:41:52.116183	2018-01-01 23:03:12.355151	0	49	0	0	0	0	0	0	1	0	1.5035188094077956	0.5346842689776812	0	2.545595854839065
637	0x106b49751e7f801e807b3f84011b1	31	8	stay at home	56.79408083319322	2018-01-01 23:03:12.355151	2018-01-02 00:00:00.000001	0	49	0	0	0	0	0	0	1	0	1.895720208575528	1.7944281127159407	0	2.5526621694300218
638	0x296c6f4e40a5a10176aff3f92fac	40	0	stay at home	472.0	2018-01-01 00:00:00.000000	2018-01-01 07:52:00.000000	1	29	0	0	0	1	0	0	1	0	18.45646768407492	145.1908791147227	4	11.07776780001192
639	0x296c6f4e40a5a10176aff3f92fac	4030	1	private car	35.81598250374868	2018-01-01 07:52:00.000000	2018-01-01 08:27:48.958950	1	29	0	0	0	1	0	0	1	0	18.166346773493622	10.84409263660798	2	9.85950105120172
640	0x296c6f4e40a5a10176aff3f92fac	30	2	industry	477.6106052154926	2018-01-01 08:27:48.958950	2018-01-01 16:25:25.595263	1	29	0	0	0	1	0	0	1	0	34.0710171385198	271.2113185972644	4	13.53665696125505
641	0x296c6f4e40a5a10176aff3f92fac	3040	3	private car	31.81598250374868	2018-01-01 16:25:25.595263	2018-01-01 16:57:14.554213	1	29	0	0	0	1	0	0	1	0	14.38983122069055	7.63044363915645	1	9.840593522873977
642	0x296c6f4e40a5a10176aff3f92fac	40	4	stay at home	112.165178219396	2018-01-01 16:57:14.554213	2018-01-01 18:49:24.464906	1	29	0	0	0	1	0	0	1	0	8.588541856575384	16.055588799792	3	9.89093664785656
643	0x296c6f4e40a5a10176aff3f92fac	4039	5	private car	23.356714631173226	2018-01-01 18:49:24.464906	2018-01-01 19:12:45.867784	1	29	0	0	0	1	0	0	1	0	19.005686335853223	7.398506535268534	1	9.839242762857145
644	0x296c6f4e40a5a10176aff3f92fac	39	6	shopping	229.18957245187036	2018-01-01 19:12:45.867784	2018-01-01 23:01:57.242131	1	29	0	0	0	1	0	0	1	0	2.561116530878299	9.783020045190245	1	9.853218470328459
645	0x296c6f4e40a5a10176aff3f92fac	3940	7	private car	22.356714631173226	2018-01-01 23:01:57.242131	2018-01-01 23:24:18.645009	1	29	0	0	0	1	0	0	1	0	1.3534367605490092	0.5043066571155621	0	9.799926105659006
646	0x296c6f4e40a5a10176aff3f92fac	40	8	stay at home	35.68924984339719	2018-01-01 23:24:18.645009	2018-01-02 00:00:00.000000	1	29	0	0	0	1	0	0	1	0	0.921584031388808	0.5481773791320061	0	9.80017126370731
647	0x5f3c9b50c6bc865b94ec85b4c00e	31	0	stay at home	477.0	2018-01-01 00:00:00.000000	2018-01-01 07:57:00.000000	0	29	0	0	0	0	0	0	0	0	21.9397455418293	174.42097705754293	4	2.6425067004578677
648	0x5f3c9b50c6bc865b94ec85b4c00e	3139	1	private car	25.601447035683698	2018-01-01 07:57:00.000000	2018-01-01 08:22:36.086822	0	29	0	0	0	0	0	0	0	0	26.357804577485233	11.246632297789825	2	1.0073948043987968
649	0x5f3c9b50c6bc865b94ec85b4c00e	39	2	services	482.01175100942754	2018-01-01 08:22:36.086822	2018-01-01 16:24:36.791883	0	29	0	0	0	0	0	0	0	0	39.70655368962561	318.9837578414381	4	6.20958464498465
650	0x5f3c9b50c6bc865b94ec85b4c00e	3931	3	private car	29.601447035683698	2018-01-01 16:24:36.791883	2018-01-01 16:54:12.878705	0	29	0	0	0	0	0	0	0	0	21.514483356203062	10.614330659479057	2	1.0036372931515436
651	0x5f3c9b50c6bc865b94ec85b4c00e	31	4	stay at home	113.79818654743958	2018-01-01 16:54:12.878705	2018-01-01 18:48:00.769898	0	29	0	0	0	0	0	0	0	0	17.43646832190509	33.07064124707794	4	1.146080075510889
652	0x5f3c9b50c6bc865b94ec85b4c00e	3130	5	private car	23.26698187097675	2018-01-01 18:48:00.769898	2018-01-01 19:11:16.788810	0	29	0	0	0	0	0	0	0	0	21.387925797109386	8.293874696319	1	0.9899674644902969
653	0x5f3c9b50c6bc865b94ec85b4c00e	30	6	gym	243.56121106091544	2018-01-01 19:11:16.788810	2018-01-01 23:14:50.461474	0	29	0	0	0	0	0	0	0	0	30.13489045210021	122.3281735616924	4	1.9422741052224566
654	0x5f3c9b50c6bc865b94ec85b4c00e	3031	7	private car	26.26698187097675	2018-01-01 23:14:50.461474	2018-01-01 23:41:06.480386	0	29	0	0	0	0	0	0	0	0	2.1523322717279734	0.942254546029948	0	0.9478762951091083
655	0x5f3c9b50c6bc865b94ec85b4c00e	31	8	stay at home	18.891993568896396	2018-01-01 23:41:06.480386	2018-01-02 00:00:00.000000	0	29	0	0	0	0	0	0	0	0	1.895720208575528	0.5968988998139301	0	0.9459436034581676
656	0x1c2045d2b16e0ffd9f5874f04300b	40	0	stay at home	472.0	2018-01-01 00:00:00.000000	2018-01-01 07:52:00.000000	0	43	0	0	1	0	0	0	0	0	18.45646768407492	145.1908791147227	4	3.7232678000119197
657	0x1c2045d2b16e0ffd9f5874f04300b	4039	1	private car	29.081513734697673	2018-01-01 07:52:00.000000	2018-01-01 08:21:04.890824	0	43	0	0	1	0	0	0	0	0	20.454900598079345	9.914324544748668	1	2.4994937862289115
658	0x1c2045d2b16e0ffd9f5874f04300b	39	2	services	472.8857311293651	2018-01-01 08:21:04.890824	2018-01-01 16:13:58.034692	0	43	0	0	1	0	0	0	0	0	39.70655368962561	312.9443778690999	4	7.491856355454645
659	0x1c2045d2b16e0ffd9f5874f04300b	3940	3	private car	22.081513734697673	2018-01-01 16:13:58.034692	2018-01-01 16:36:02.925516	0	43	0	0	1	0	0	0	0	0	17.015537695865927	6.262147155575491	1	2.478151502600232
660	0x1c2045d2b16e0ffd9f5874f04300b	40	4	stay at home	119.55739229539533	2018-01-01 16:36:02.925516	2018-01-01 18:35:36.369054	0	43	0	0	1	0	0	0	0	0	8.588541856575384	17.11372779986677	3	2.5429384181736148
661	0x1c2045d2b16e0ffd9f5874f04300b	4039	5	private car	25.342800940774893	2018-01-01 18:35:36.369054	2018-01-01 19:00:56.937110	0	43	0	0	1	0	0	0	0	0	19.005686335853223	8.027622092538893	1	2.4884109232983045
662	0x1c2045d2b16e0ffd9f5874f04300b	39	6	gym	229.23245769428019	2018-01-01 19:00:56.937110	2018-01-01 22:50:10.884572	0	43	0	0	1	0	0	0	0	0	37.39230135082316	142.8588189582391	4	3.6928358614250336
663	0x1c2045d2b16e0ffd9f5874f04300b	3940	7	private car	23.342800940774893	2018-01-01 22:50:10.884572	2018-01-01 23:13:31.452628	0	43	0	0	1	0	0	0	0	0	1.3885577307946877	0.5402137784119081	0	2.4456267568498857
664	0x1c2045d2b16e0ffd9f5874f04300b	40	8	stay at home	46.475789530014026	2018-01-01 23:13:31.452628	2018-01-02 00:00:00.000000	0	43	0	0	1	0	0	0	0	0	0.921584031388808	0.7138557579508013	0	2.446597679923614
665	0x1ae5abf33406c59d5d6839075b02e	40	0	stay at home	477.0	2018-01-01 00:00:00.000000	2018-01-01 07:57:00.000000	1	17	0	0	1	0	0	0	0	0	18.45646768407492	146.7289180883956	4	3.743569009928967
666	0x1ae5abf33406c59d5d6839075b02e	4030	1	private car	26.54528709881249	2018-01-01 07:57:00.000000	2018-01-01 08:23:32.717226	1	17	0	0	1	0	0	0	0	0	18.166346773493622	8.03718151064957	1	2.488466766298438
667	0x1ae5abf33406c59d5d6839075b02e	30	2	school	372.77533496513894	2018-01-01 08:23:32.717226	2018-01-01 14:36:19.237324	1	17	0	0	1	0	0	0	0	0	34.0710171385198	211.68058044024514	4	4.793438745761842
668	0x1ae5abf33406c59d5d6839075b02e	3040	3	private car	33.545287098812494	2018-01-01 14:36:19.237324	2018-01-01 15:09:51.954550	1	17	0	0	1	0	0	0	0	0	14.602613773145073	8.164147856887084	1	2.489208761550454
669	0x1ae5abf33406c59d5d6839075b02e	40	4	stay at home	530.134090837236	2018-01-01 15:09:51.954550	2018-01-02 00:00:00.000000	1	17	0	0	1	0	0	0	0	0	8.541707785026304	75.47084151353769	4	2.972457352307676
670	0x126f42d5e9a6faacab6a1c07392c2	40	0	stay at home	470.0	2018-01-01 00:00:00.000000	2018-01-01 07:50:00.000000	0	1	0	0	0	0	0	0	0	0	18.45646768407492	144.57566352525353	4	2.215198844905601
671	0x126f42d5e9a6faacab6a1c07392c2	4039	1	private car	23.083117566446603	2018-01-01 07:50:00.000000	2018-01-01 08:13:04.987054	0	1	0	0	0	0	0	0	0	0	20.454900598079345	7.869381255257408	1	0.987486990193313
672	0x126f42d5e9a6faacab6a1c07392c2	39	2	school	351.50220940461503	2018-01-01 08:13:04.987054	2018-01-01 14:04:35.119618	0	1	0	0	0	0	0	0	0	0	39.70655368962561	232.6156891624395	4	3.7272053725001566
673	0x126f42d5e9a6faacab6a1c07392c2	3940	3	private car	26.083117566446603	2018-01-01 14:04:35.119618	2018-01-01 14:30:40.106672	0	1	0	0	0	0	0	0	0	0	19.308341567586968	8.393695718674646	1	0.990551660419911
674	0x126f42d5e9a6faacab6a1c07392c2	40	4	stay at home	569.3315554624917	2018-01-01 14:30:40.106672	2018-01-02 00:00:00.000000	0	1	0	0	0	0	0	0	0	0	8.716131308400007	82.70614325711163	4	1.5367861291783032
675	0xd691a8a4fb28712ebaf2ddf568b0	31	0	stay at home	490.0	2018-01-01 00:00:00.000000	2018-01-01 08:10:00.000000	0	9	0	0	0	0	0	0	0	1	21.9397455418293	179.17458859160593	4	3.7177975242813655
676	0xd691a8a4fb28712ebaf2ddf568b0	3139	1	private car	20.981033761721775	2018-01-01 08:10:00.000000	2018-01-01 08:30:58.862026	0	9	0	0	0	0	0	0	0	1	27.29404542484932	9.544288142545522	1	1.9973103664854945
677	0xd691a8a4fb28712ebaf2ddf568b0	39	2	school	363.8441263454324	2018-01-01 08:30:58.862026	2018-01-01 14:34:49.509607	0	9	0	0	0	0	0	0	0	1	39.70655368962561	240.7832722898306	4	4.9115321021638785
678	0xd691a8a4fb28712ebaf2ddf568b0	3931	3	private car	19.981033761721775	2018-01-01 14:34:49.509607	2018-01-01 14:54:48.371633	0	9	0	0	0	0	0	0	0	1	22.93837701653772	7.638874760109051	1	1.9861426590920788
679	0xd691a8a4fb28712ebaf2ddf568b0	31	4	stay at home	545.193806131124	2018-01-01 14:54:48.371633	2018-01-02 00:00:00.000001	0	9	0	0	0	0	0	0	0	1	15.855201024669826	144.06928989356402	4	3.208579399688932
680	0x1e59576a1b461c0f679101eb84f06	40	0	stay at home	474.0	2018-01-01 00:00:00.000000	2018-01-01 07:54:00.000000	1	46	0	0	0	0	0	0	0	0	18.45646768407492	145.80609470419188	4	2.231366146627113
681	0x1e59576a1b461c0f679101eb84f06	4039	1	private car	20.497771424445578	2018-01-01 07:54:00.000000	2018-01-01 08:14:29.866285	1	46	0	0	0	0	0	0	0	0	20.454900598079345	6.9879979494864255	1	0.9823565685361102
682	0x1e59576a1b461c0f679101eb84f06	39	2	services	473.62962378325835	2018-01-01 08:14:29.866285	2018-01-01 16:08:07.643712	1	46	0	0	0	0	0	0	0	0	39.70655368962561	313.4366680957854	4	6.009314658071818
683	0x1e59576a1b461c0f679101eb84f06	3940	3	private car	29.497771424445578	2018-01-01 16:08:07.643712	2018-01-01 16:37:37.509997	1	46	0	0	0	0	0	0	0	0	17.015537695865927	8.365340693611508	1	0.9903856794652931
684	0x1e59576a1b461c0f679101eb84f06	40	4	stay at home	442.37483336785044	2018-01-01 16:37:37.509997	2018-01-01 23:59:59.999999	1	46	0	0	0	0	0	0	0	0	8.588541856575384	63.322579544589075	4	1.370446288893205
685	0xf69cfe497e6922c07b2c69ba6585	40	0	stay at home	470.0	2018-01-01 00:00:00.000000	2018-01-01 07:50:00.000000	0	21	0	0	0	0	0	0	1	0	18.45646768407492	144.57566352525353	4	3.815198844905601
686	0xf69cfe497e6922c07b2c69ba6585	4040	1	private car	14.795570444559273	2018-01-01 07:50:00.000000	2018-01-01 08:04:47.734227	0	21	0	0	0	0	0	0	1	0	10.967785319647763	2.7045773386275256	0	2.557800328664258
687	0xf69cfe497e6922c07b2c69ba6585	40	2	university	360.68649596598385	2018-01-01 08:04:47.734227	2018-01-01 14:05:28.923985	0	21	0	0	0	0	0	0	1	0	1.014747832761734	6.100097334798434	1	2.577215161226306
688	0xf69cfe497e6922c07b2c69ba6585	4040	3	private car	23.4697650606394	2018-01-01 14:05:28.923985	2018-01-01 14:28:57.109889	0	21	0	0	0	0	0	0	1	0	8.86386234752543	3.4672127804378245	0	2.56212704611497
689	0xf69cfe497e6922c07b2c69ba6585	40	4	library	232.55656391415246	2018-01-01 14:28:57.109889	2018-01-01 18:21:30.503724	0	21	0	0	0	0	0	0	1	0	0.789248017245415	3.0590801161108576	0	2.55980913066326
690	0xf69cfe497e6922c07b2c69ba6585	4040	5	private car	18.950419294630564	2018-01-01 18:21:30.503724	2018-01-01 18:40:27.528882	0	21	0	0	0	0	0	0	1	0	9.60332843848858	3.033118342223473	0	2.559661874526139
691	0xf69cfe497e6922c07b2c69ba6585	40	6	stay at home	319.5411853200344	2018-01-01 18:40:27.528882	2018-01-02 00:00:00.000001	0	21	0	0	0	0	0	0	1	0	9.44327296451377	50.29191060635609	4	2.868868034607342
692	0x1bc86bb9faea145d72c1606197208	31	0	stay at home	485.0	2018-01-01 00:00:00.000000	2018-01-01 08:05:00.000000	1	31	0	0	0	0	1	0	0	0	21.9397455418293	177.34627646312018	4	28.929788927988973
693	0x1bc86bb9faea145d72c1606197208	3139	1	by foot	24.967218682919082	2018-01-01 08:05:00.000000	2018-01-01 08:29:58.033121	1	31	0	0	0	0	1	0	0	0	5.452577567749579	2.2689282753263793	0	27.19653746551175
694	0x1bc86bb9faea145d72c1606197208	39	2	services	464.86832274625	2018-01-01 08:29:58.033121	2018-01-01 16:14:50.132486	1	31	0	0	0	0	1	0	0	0	39.70655368962561	307.6386502621697	4	32.0480858161044
695	0x1bc86bb9faea145d72c1606197208	3931	3	by foot	29.967218682919082	2018-01-01 16:14:50.132486	2018-01-01 16:44:48.165607	1	31	0	0	0	0	1	0	0	0	4.297984688739197	2.1466441177214235	0	27.195847293149512
696	0x1bc86bb9faea145d72c1606197208	31	4	stay at home	435.1972398879118	2018-01-01 16:44:48.165607	2018-01-02 00:00:00.000000	1	31	0	0	0	0	1	0	0	0	17.43646832190509	126.4717147847684	4	28.231624304555076
697	0x6284d6168e59db8ebfc2fd0cce53	31	0	stay at home	473.0	2018-01-01 00:00:00.000000	2018-01-01 07:53:00.000000	0	37	0	0	0	1	0	0	1	1	21.9397455418293	172.95832735475432	4	12.474262630614577
698	0x6284d6168e59db8ebfc2fd0cce53	3131	1	by foot	17.344073557686112	2018-01-01 07:53:00.000000	2018-01-01 08:10:20.644413	0	37	0	0	0	1	0	0	1	1	4.549519205171713	1.3151199291100641	0	10.804467371070515
699	0x6284d6168e59db8ebfc2fd0cce53	31	2	services	493.9402682775383	2018-01-01 08:10:20.644413	2018-01-01 16:24:17.060510	0	37	0	0	0	1	0	0	1	1	31.257964414982627	257.32612214910444	4	14.167774592588488
700	0x6284d6168e59db8ebfc2fd0cce53	3131	3	by foot	20.344073557686112	2018-01-01 16:24:17.060510	2018-01-01 16:44:37.704923	0	37	0	0	0	1	0	0	1	1	3.542351934447865	1.2010978053603176	0	10.803827431486903
701	0x6284d6168e59db8ebfc2fd0cce53	31	4	stay at home	113.84861646059754	2018-01-01 16:44:37.704923	2018-01-01 18:38:28.621911	0	37	0	0	0	1	0	0	1	1	17.43646832190509	33.08529657346552	4	11.000679345219305
702	0x6284d6168e59db8ebfc2fd0cce53	3131	5	by foot	26.61545229278354	2018-01-01 18:38:28.621911	2018-01-01 19:05:05.549049	0	37	0	0	0	1	0	0	1	1	4.04697490999162	1.7952011274495656	0	10.807166521693352
703	0x6284d6168e59db8ebfc2fd0cce53	31	6	free time	238.91286143703806	2018-01-01 19:05:05.549049	2018-01-01 23:04:00.320735	0	37	0	0	0	1	0	0	1	1	84.66968490041354	337.14461160883627	4	16.767644881718724
704	0x6284d6168e59db8ebfc2fd0cce53	3131	7	by foot	24.61545229278354	2018-01-01 23:04:00.320735	2018-01-01 23:28:37.247873	0	37	0	0	0	1	0	0	1	1	0.3851300632699297	0.158002511648961	0	10.797993120982973
705	0x6284d6168e59db8ebfc2fd0cce53	31	8	stay at home	31.3792021238869	2018-01-01 23:28:37.247873	2018-01-02 00:00:00.000000	0	37	0	0	0	1	0	0	1	1	1.895720208575528	0.9914364599204754	0	10.802651849722844
706	0x17ba83401ebab1c5d72dbaaba56c4	40	0	stay at home	489.0	2018-01-01 00:00:00.000000	2018-01-01 08:09:00.000000	0	27	0	0	0	0	0	0	0	1	18.45646768407492	150.4202116252106	4	3.2930514711570984
707	0x17ba83401ebab1c5d72dbaaba56c4	4039	1	private car	21.04939832400938	2018-01-01 08:09:00.000000	2018-01-01 08:30:02.963899	0	27	0	0	0	0	0	0	0	1	20.96995078767189	7.3567474494096645	1	1.9844997620748976
708	0x17ba83401ebab1c5d72dbaaba56c4	39	2	services	501.5015209048508	2018-01-01 08:30:02.963899	2018-01-01 16:51:33.055153	0	27	0	0	0	0	0	0	0	1	39.70655368962561	331.88161775395594	4	7.701426143104891
709	0x17ba83401ebab1c5d72dbaaba56c4	3940	3	private car	22.04939832400938	2018-01-01 16:51:33.055153	2018-01-01 17:13:36.019052	0	27	0	0	0	0	0	0	0	1	17.53687739958179	6.444626585711612	1	1.9792069624751947
710	0x17ba83401ebab1c5d72dbaaba56c4	40	4	stay at home	406.39968244713054	2018-01-01 17:13:36.019052	2018-01-01 23:59:59.999999	0	27	0	0	0	0	0	0	0	1	9.467119529813829	64.12390617675614	4	2.3769518963891554
711	0x15bf97edb304fea8a206c308da03c	40	0	stay at home	490.0	2018-01-01 00:00:00.000000	2018-01-01 08:10:00.000000	1	49	0	1	1	0	0	0	0	0	18.45646768407492	150.72781941994518	4	5.971523943297944
712	0x15bf97edb304fea8a206c308da03c	4031	1	private car	19.227907108726477	2018-01-01 08:10:00.000000	2018-01-01 08:29:13.674427	1	49	0	1	1	0	0	0	0	0	17.72049337434767	5.678800008712666	1	4.6490850518320705
713	0x15bf97edb304fea8a206c308da03c	31	2	services	474.2255917447307	2018-01-01 08:29:13.674427	2018-01-01 16:23:27.209932	1	49	0	1	1	0	0	0	0	0	31.257964414982627	247.05544452384785	4	7.733547765995844
714	0x15bf97edb304fea8a206c308da03c	3140	3	private car	18.227907108726477	2018-01-01 16:23:27.209932	2018-01-01 16:41:40.884359	1	49	0	1	1	0	0	0	0	0	13.233056022956172	4.020181932516976	0	4.639576466609511
715	0x15bf97edb304fea8a206c308da03c	40	4	stay at home	93.1523229806468	2018-01-01 16:41:40.884359	2018-01-01 18:14:50.023738	1	49	0	1	1	0	0	0	0	0	8.588541856575384	13.334043749275235	2	4.694199607628106
716	0x15bf97edb304fea8a206c308da03c	4040	5	private car	19.84906804825012	2018-01-01 18:14:50.023738	2018-01-01 18:34:40.967821	1	49	0	1	1	0	0	0	0	0	9.60332843848858	3.1769519944209232	0	4.63477798853188
717	0x15bf97edb304fea8a206c308da03c	40	6	gym	254.94561471493915	2018-01-01 18:34:40.967821	2018-01-01 22:49:37.704704	1	49	0	1	1	0	0	0	0	0	12.484326970035156	53.04707356129844	4	4.963998157741043
718	0x15bf97edb304fea8a206c308da03c	4040	7	private car	27.84906804825012	2018-01-01 22:49:37.704704	2018-01-01 23:17:28.648787	1	49	0	1	1	0	0	0	0	0	0.9998512123536151	0.4640820741826868	0	4.619501378790526
719	0x15bf97edb304fea8a206c308da03c	40	8	stay at home	42.52252024573022	2018-01-01 23:17:28.648787	2018-01-02 00:00:00.000002	1	49	0	1	1	0	0	0	0	0	0.921584031388808	0.6531345938812044	0	4.620558042856681
720	0x1149d8dde9db3ce89ef6b765641a8	39	0	stay at home	479.0	2018-01-01 00:00:00.000000	2018-01-01 07:59:00.000000	0	4	0	0	0	0	0	0	1	1	28.51188832253285	227.61990844155392	4	6.218768081311988
721	0x1149d8dde9db3ce89ef6b765641a8	3930	1	private car	18.539517018980902	2018-01-01 07:59:00.000000	2018-01-01 08:17:32.371021	0	4	0	0	0	0	0	0	1	1	27.653462051925207	8.544697172423499	1	3.5914360416981186
722	0x1149d8dde9db3ce89ef6b765641a8	30	2	school	349.6181644827334	2018-01-01 08:17:32.371021	2018-01-01 14:07:09.460890	0	4	0	0	0	0	0	0	1	1	34.0710171385198	198.53077456715073	4	5.6471809291877415
723	0x1149d8dde9db3ce89ef6b765641a8	3039	3	private car	17.539517018980902	2018-01-01 14:07:09.460890	2018-01-01 14:24:41.831911	0	4	0	0	0	0	0	0	1	1	25.263587703909213	7.385185441553872	1	3.584665239411589
724	0x1149d8dde9db3ce89ef6b765641a8	39	4	stay at home	575.3028014793049	2018-01-01 14:24:41.831911	2018-01-02 00:00:00.000000	0	4	0	0	0	0	0	0	1	1	29.256940441187695	280.52666330880754	4	7.5471545858234315
725	0x8177948f058f64100ea89da35f54	40	0	stay at home	470.0	2018-01-01 00:00:00.000000	2018-01-01 07:50:00.000000	1	29	1	0	0	0	0	0	0	0	18.45646768407492	144.57566352525353	4	3.215198844905601
726	0x8177948f058f64100ea89da35f54	4040	1	private car	21.42368637930408	2018-01-01 07:50:00.000000	2018-01-01 08:11:25.421183	1	29	1	0	0	0	0	0	0	0	10.967785319647763	3.9161732160611504	0	1.9646833016819776
727	0x8177948f058f64100ea89da35f54	40	2	residence	479.6776968767205	2018-01-01 08:11:25.421183	2018-01-01 16:11:06.082996	1	29	1	0	0	0	0	0	0	0	11.206458758217407	89.59147212142798	4	2.60061127032338
728	0x8177948f058f64100ea89da35f54	4040	3	private car	14.42368637930408	2018-01-01 16:11:06.082996	2018-01-01 16:25:31.504179	1	29	1	0	0	0	0	0	0	0	8.734110362619036	2.099634477877447	0	1.9543821032233888
729	0x8177948f058f64100ea89da35f54	40	4	stay at home	100.6495957448189	2018-01-01 16:25:31.504179	2018-01-01 18:06:10.479924	1	29	1	0	0	0	0	0	0	0	8.588541856575384	14.407221098362813	2	2.026388855791156
730	0x8177948f058f64100ea89da35f54	4030	5	private car	26.82240064535436	2018-01-01 18:06:10.479924	2018-01-01 18:32:59.823963	1	29	1	0	0	0	0	0	0	0	15.729173211013714	7.031569761433079	1	1.982609567168479
731	0x8177948f058f64100ea89da35f54	30	6	free time	236.41325614701464	2018-01-01 18:32:59.823963	2018-01-01 22:29:24.619332	1	29	1	0	0	0	0	0	0	0	89.60557373250928	353.0657575837321	4	8.595216394294415
732	0x8177948f058f64100ea89da35f54	3040	7	private car	19.82240064535436	2018-01-01 22:29:24.619332	2018-01-01 22:49:13.963371	1	29	1	0	0	0	0	0	0	0	1.9600488817316266	0.6475479036360515	0	1.946226800449541
733	0x8177948f058f64100ea89da35f54	40	8	stay at home	70.76727718212896	2018-01-01 22:49:13.963371	2018-01-02 00:00:00.000002	1	29	1	0	0	0	0	0	0	0	1.0447900195733015	1.2322824152044296	0	1.9495024096476277
734	0x4894251bac33acfd3c9f32d4b707	30	0	stay at home	488.0	2018-01-01 00:00:00.000000	2018-01-01 08:08:00.000000	1	46	0	0	0	0	0	0	0	1	24.088032608744278	195.9159985511201	4	4.0004538226293995
735	0x4894251bac33acfd3c9f32d4b707	3030	1	private car	16.470200547279905	2018-01-01 08:08:00.000000	2018-01-01 08:24:28.212033	1	46	0	0	0	0	0	0	0	1	26.208474721938305	7.194313911810664	1	1.98355511331585
736	0x4894251bac33acfd3c9f32d4b707	30	2	industry	480.36786126294487	2018-01-01 08:24:28.212033	2018-01-01 16:24:50.283709	1	46	0	0	0	0	0	0	0	1	34.0710171385198	272.7770272313982	4	5.725683615159634
737	0x4894251bac33acfd3c9f32d4b707	3030	3	private car	25.470200547279905	2018-01-01 16:24:50.283709	2018-01-01 16:50:18.495742	1	46	0	0	0	0	0	0	0	1	20.04555207876206	8.509403858783555	1	1.9912292660805013
738	0x4894251bac33acfd3c9f32d4b707	30	4	stay at home	429.69173764249535	2018-01-01 16:50:18.495742	2018-01-02 00:00:00.000001	1	46	0	0	0	0	0	0	0	1	19.71145954411603	141.1641883830161	4	3.1709836360351304
739	0x8945ced1769541cb99972a1f2688	31	0	stay at home	484.0	2018-01-01 00:00:00.000000	2018-01-01 08:04:00.000000	0	41	0	0	0	0	0	0	1	1	21.9397455418293	176.980614037423	4	5.282784986335923
740	0x8945ced1769541cb99972a1f2688	3139	1	private car	27.278754008871616	2018-01-01 08:04:00.000000	2018-01-01 08:31:16.725241	0	41	0	0	0	0	0	0	1	1	27.29404542484932	12.409125850857206	2	3.6143397759242584
741	0x8945ced1769541cb99972a1f2688	39	2	services	477.2833574713507	2018-01-01 08:31:16.725241	2018-01-01 16:28:33.726689	0	41	0	0	0	0	0	0	1	1	39.70655368962561	315.85462097668267	4	8.69580487984229
742	0x8945ced1769541cb99972a1f2688	3939	3	private car	18.75093767484099	2018-01-01 16:28:33.726689	2018-01-01 16:47:18.782949	0	41	0	0	0	0	0	0	1	1	25.29696502911282	7.905696910392109	1	3.587698952849384
743	0x8945ced1769541cb99972a1f2688	39	4	running	242.83095321551667	2018-01-01 16:47:18.782949	2018-01-01 20:50:08.640142	0	41	0	0	0	0	0	0	1	1	5.053617443030529	20.452912347961085	3	3.6637248012002472
744	0x8945ced1769541cb99972a1f2688	3931	5	private car	27.914686568950607	2018-01-01 20:50:08.640142	2018-01-01 21:18:03.521336	0	41	0	0	0	0	0	0	1	1	4.772757785282759	2.2205006274281183	0	3.555064079984849
745	0x8945ced1769541cb99972a1f2688	31	6	stay at home	161.9413110604694	2018-01-01 21:18:03.521336	2018-01-02 00:00:00.000000	0	41	0	0	0	0	0	0	1	1	1.600067423791844	4.318616939899981	0	3.566980476122509
746	0xc6af6c125369b85902fbdeb8e1f8	40	0	stay at home	472.0	2018-01-01 00:00:00.000000	2018-01-01 07:52:00.000000	0	45	0	0	0	0	0	0	1	1	18.45646768407492	145.1908791147227	4	4.823267800011919
747	0xc6af6c125369b85902fbdeb8e1f8	4031	1	by foot	24.066489225516758	2018-01-01 07:52:00.000000	2018-01-01 08:16:03.989354	0	45	0	0	0	0	0	0	1	1	3.3702861042630015	1.3518492369192396	0	3.5501736030690427
748	0xc6af6c125369b85902fbdeb8e1f8	31	2	services	504.4454012247915	2018-01-01 08:16:03.989354	2018-01-01 16:40:30.713427	0	45	0	0	0	0	0	0	1	1	31.257964414982627	262.79894001310277	4	7.055065375620709
749	0xc6af6c125369b85902fbdeb8e1f8	3130	3	by foot	19.84854564148481	2018-01-01 16:40:30.713427	2018-01-01 17:00:21.626165	0	45	0	0	0	0	0	0	1	1	3.996956707213463	1.322229627169421	0	3.5500072879378703
750	0xc6af6c125369b85902fbdeb8e1f8	30	4	shopping	235.83782446618892	2018-01-01 17:00:21.626165	2018-01-01 20:56:11.895633	0	45	0	0	0	0	0	0	1	1	1.9507513834487564	7.667682705782717	1	3.58631056906335
751	0xc6af6c125369b85902fbdeb8e1f8	3040	5	by foot	27.915034867001573	2018-01-01 20:56:11.895633	2018-01-01 21:24:06.797725	0	45	0	0	0	0	0	0	1	1	0.6371843214191664	0.29645037581871275	0	3.5442654283312827
752	0xc6af6c125369b85902fbdeb8e1f8	40	6	stay at home	155.8867045750162	2018-01-01 21:24:06.797725	2018-01-02 00:00:00.000000	0	45	0	0	0	0	0	0	1	1	0.7325080849596983	1.9031378573153894	0	3.5532744273263006
753	0xedd3c398323ff44c6ce1d48d1107	40	0	stay at home	489.0	2018-01-01 00:00:00.000000	2018-01-01 08:09:00.000000	0	11	0	0	0	0	0	0	0	0	18.45646768407492	150.4202116252106	4	2.2930514711570984
754	0xedd3c398323ff44c6ce1d48d1107	4039	1	by foot	28.941110653638138	2018-01-01 08:09:00.000000	2018-01-01 08:37:56.466639	0	11	0	0	0	0	0	0	0	0	4.1892024975371935	2.020669550528686	0	0.9539368134995266
755	0xedd3c398323ff44c6ce1d48d1107	39	2	school	368.4283683917333	2018-01-01 08:37:56.466639	2018-01-01 14:46:22.168743	0	11	0	0	0	0	0	0	0	0	39.70655368962561	243.81701317212534	4	3.9822960416653896
756	0xedd3c398323ff44c6ce1d48d1107	3940	3	by foot	26.941110653638138	2018-01-01 14:46:22.168743	2018-01-01 15:13:18.635382	0	11	0	0	0	0	0	0	0	0	3.5712770717873052	1.6035695127637095	0	0.9515881967824791
757	0xedd3c398323ff44c6ce1d48d1107	40	4	stay at home	526.6894103009904	2018-01-01 15:13:18.635382	2018-01-02 00:00:00.000000	0	11	0	0	0	0	0	0	0	0	8.541707785026304	74.98045060431473	4	1.4681960393551892
758	0x69debd6403d97b144f65e6acad77	40	0	stay at home	483.0	2018-01-01 00:00:00.000000	2018-01-01 08:03:00.000000	0	25	0	0	1	0	0	0	0	0	18.45646768407492	148.5745648568031	4	3.768175306024667
759	0x69debd6403d97b144f65e6acad77	4039	1	private car	22.99632450122165	2018-01-01 08:03:00.000000	2018-01-01 08:25:59.779470	0	25	0	0	1	0	0	0	0	0	20.96995078767189	8.037196551465856	1	2.4884668541644626
760	0x69debd6403d97b144f65e6acad77	39	2	services	474.0894209717401	2018-01-01 08:25:59.779470	2018-01-01 16:20:05.144728	0	25	0	0	1	0	0	0	0	0	39.70655368962561	313.7409507916319	4	7.520130995769267
761	0x69debd6403d97b144f65e6acad77	3940	3	private car	27.99632450122165	2018-01-01 16:20:05.144728	2018-01-01 16:48:04.924198	0	25	0	0	1	0	0	0	0	0	17.015537695865927	7.939541914937197	1	2.487896536081908
762	0x69debd6403d97b144f65e6acad77	40	4	stay at home	120.68582371330908	2018-01-01 16:48:04.924198	2018-01-01 18:48:46.073621	0	25	0	0	1	0	0	0	0	0	8.588541856575384	17.27525414095055	3	2.5439345041176686
763	0x69debd6403d97b144f65e6acad77	4040	5	private car	23.605222272255315	2018-01-01 18:48:46.073621	2018-01-01 19:12:22.386957	0	25	0	0	1	0	0	0	0	0	9.831801923305077	3.8680311622733945	0	2.4644088694772903
764	0x69debd6403d97b144f65e6acad77	40	6	gym	240.30156517992862	2018-01-01 19:12:22.386957	2018-01-01 23:12:40.480868	0	25	0	0	1	0	0	0	0	0	13.07835803055805	52.37916507877646	4	2.7846173162344074
765	0x69debd6403d97b144f65e6acad77	4040	7	private car	29.605222272255315	2018-01-01 23:12:40.480868	2018-01-01 23:42:16.794204	0	25	0	0	1	0	0	0	0	0	0.9372040997174318	0.462435594776725	0	2.445192181370561
766	0x69debd6403d97b144f65e6acad77	40	8	stay at home	17.720096588068373	2018-01-01 23:42:16.794204	2018-01-01 23:59:59.999999	0	25	0	0	1	0	0	0	0	0	0.921584031388808	0.27217596750385187	0	2.444129972074132
767	0x11c1ca1ca55649adbf4a2ac2baaf2	39	0	stay at home	486.0	2018-01-01 00:00:00.000000	2018-01-01 08:06:00.000000	1	11	0	0	0	0	0	0	0	0	28.51188832253285	230.9462954125161	4	3.690613136447358
768	0x11c1ca1ca55649adbf4a2ac2baaf2	3930	1	by foot	25.63575707610547	2018-01-01 08:06:00.000000	2018-01-01 08:31:38.145425	1	11	0	0	0	0	0	0	0	0	5.668719219760031	2.4220318141736383	0	0.9562022860970718
769	0x11c1ca1ca55649adbf4a2ac2baaf2	30	2	school	346.36926973606546	2018-01-01 08:31:38.145425	2018-01-01 14:18:00.301609	1	11	0	0	0	0	0	0	0	0	34.0710171385198	196.68588875723458	4	3.0141371472060077
770	0x11c1ca1ca55649adbf4a2ac2baaf2	3039	3	by foot	17.63575707610547	2018-01-01 14:18:00.301609	2018-01-01 14:35:38.447034	1	11	0	0	0	0	0	0	0	0	5.046949598383689	1.4834462848740466	0	0.9509128771563001
771	0x11c1ca1ca55649adbf4a2ac2baaf2	39	4	stay at home	564.3592161117236	2018-01-01 14:35:38.447034	2018-01-02 00:00:00.000001	1	11	0	0	0	0	0	0	0	0	29.256940441187695	275.1903995536012	4	4.793569160287011
772	0x1d1d42842ec9914af225a9e66b2b9	31	0	stay at home	476.0	2018-01-01 00:00:00.000000	2018-01-01 07:56:00.000000	0	16	1	0	0	0	0	0	0	1	21.9397455418293	174.0553146318458	4	4.636802237961728
773	0x1d1d42842ec9914af225a9e66b2b9	3139	1	private car	18.742157961591168	2018-01-01 07:56:00.000000	2018-01-01 08:14:44.529478	0	16	1	0	0	0	0	0	0	1	26.357804577485233	8.233368948532982	1	2.9896135263308774
774	0x1d1d42842ec9914af225a9e66b2b9	39	2	school	342.9172937984539	2018-01-01 08:14:44.529478	2018-01-01 13:57:39.567106	0	16	1	0	0	0	0	0	0	1	39.70655368962561	226.93439895515715	4	5.604136803512693
775	0x1d1d42842ec9914af225a9e66b2b9	3931	3	private car	19.742157961591168	2018-01-01 13:57:39.567106	2018-01-01 14:17:24.096584	0	16	1	0	0	0	0	0	0	1	24.219068229386128	7.968944511118251	1	2.9880682171303787
776	0x1d1d42842ec9914af225a9e66b2b9	31	4	stay at home	582.5983902783638	2018-01-01 14:17:24.096584	2018-01-02 00:00:00.000001	0	16	1	0	0	0	0	0	0	1	15.855201024669826	153.95357657520844	4	4.341438859358308
777	0x177aa443af527f577173ea31b74fa	40	0	stay at home	478.0	2018-01-01 00:00:00.000000	2018-01-01 07:58:00.000000	1	41	1	0	0	0	0	0	0	0	18.45646768407492	147.0365258831302	4	3.247651443013327
778	0x177aa443af527f577173ea31b74fa	4039	1	private car	28.23514559490187	2018-01-01 07:58:00.000000	2018-01-01 08:26:14.108736	1	41	1	0	0	0	0	0	0	0	20.454900598079345	9.625784941933594	1	1.9977908328165026
779	0x177aa443af527f577173ea31b74fa	39	2	industry	475.51492826295396	2018-01-01 08:26:14.108736	2018-01-01 16:21:45.004432	1	41	1	0	0	0	0	0	0	0	39.70655368962561	314.6843171548575	4	7.0537887420045875
780	0x177aa443af527f577173ea31b74fa	3940	3	private car	27.23514559490187	2018-01-01 16:21:45.004432	2018-01-01 16:48:59.113168	1	41	1	0	0	0	0	0	0	0	17.015537695865927	7.7236774420408265	1	1.986637021739765
781	0x177aa443af527f577173ea31b74fa	40	4	stay at home	118.05036469809171	2018-01-01 16:48:59.113168	2018-01-01 18:47:02.135050	1	41	1	0	0	0	0	0	0	0	8.588541856575384	16.898008306559163	3	2.0416096209074044
782	0x177aa443af527f577173ea31b74fa	4039	5	private car	20.127450677438773	2018-01-01 18:47:02.135050	2018-01-01 19:07:09.782091	1	41	1	0	0	0	0	0	0	0	19.005686335853223	6.375600238595963	1	1.978807580662815
783	0x177aa443af527f577173ea31b74fa	39	6	shopping	239.02126698097646	2018-01-01 19:07:09.782091	2018-01-01 23:06:11.058110	1	41	1	0	0	0	0	0	0	0	2.561116530878299	10.202688634940902	2	2.001198607589095
784	0x177aa443af527f577173ea31b74fa	3940	7	private car	23.127450677438773	2018-01-01 23:06:11.058110	2018-01-01 23:29:18.705151	1	41	1	0	0	0	0	0	0	0	1.3534367605490092	0.5216923654104954	0	1.9455232527435298
785	0x177aa443af527f577173ea31b74fa	40	8	stay at home	30.688247513296574	2018-01-01 23:29:18.705151	2018-01-02 00:00:00.000002	1	41	1	0	0	0	0	0	0	0	0.921584031388808	0.47136331432602363	0	1.9452420536935802
786	0x520ab59ded94d2b4576ef8a23a07	40	0	stay at home	487.0	2018-01-01 00:00:00.000000	2018-01-01 08:07:00.000000	0	1	0	0	0	0	0	0	0	0	18.45646768407492	149.80499603574142	4	2.2847292486263053
787	0x520ab59ded94d2b4576ef8a23a07	4030	1	private car	28.472260096636532	2018-01-01 08:07:00.000000	2018-01-01 08:35:28.335606	0	1	0	0	0	0	0	0	0	0	18.802436729554277	8.92246448357369	1	0.9936519993309039
788	0x520ab59ded94d2b4576ef8a23a07	30	2	school	375.68502397617226	2018-01-01 08:35:28.335606	2018-01-01 14:51:09.437045	0	1	0	0	0	0	0	0	0	0	34.0710171385198	213.3328481762898	4	3.325756385911718
789	0x520ab59ded94d2b4576ef8a23a07	3040	3	private car	32.47226009663653	2018-01-01 14:51:09.437045	2018-01-01 15:23:37.772651	0	1	0	0	0	0	0	0	0	0	14.602613773145073	7.9029978755382295	1	0.9876831978966976
790	0x520ab59ded94d2b4576ef8a23a07	40	4	stay at home	516.3704558305546	2018-01-01 15:23:37.772651	2018-01-02 00:00:00.000001	0	1	0	0	0	0	0	0	0	0	8.541707785026304	73.51142570875716	4	1.4555044272523372
791	0xa90e55cea5bc4b962ce70aad159e	31	0	stay at home	475.0	2018-01-01 00:00:00.000000	2018-01-01 07:55:00.000000	1	34	0	0	0	0	0	1	1	0	21.9397455418293	173.68965220614862	4	5.231110089868562
792	0xa90e55cea5bc4b962ce70aad159e	3139	1	private car	36.65473229263135	2018-01-01 07:55:00.000000	2018-01-01 08:31:39.283938	1	34	0	0	0	0	0	1	1	0	26.357804577485233	16.102304510153573	3	3.6367228369985143
793	0xa90e55cea5bc4b962ce70aad159e	39	2	agriculture	488.27848225433195	2018-01-01 08:31:39.283938	2018-01-01 16:39:55.992873	1	34	0	0	0	0	0	1	1	0	3.4867012372344224	28.374686469852087	4	3.714710128905106
794	0xa90e55cea5bc4b962ce70aad159e	3939	3	private car	30.693950124292527	2018-01-01 16:39:55.992873	2018-01-01 17:10:37.629880	1	34	0	0	0	0	0	1	1	0	25.8929100264233	13.245928148730512	2	3.619368619717037
795	0xa90e55cea5bc4b962ce70aad159e	39	4	gym	241.72203968243102	2018-01-01 17:10:37.629880	2018-01-01 21:12:20.952261	1	34	0	0	0	0	0	1	1	0	34.43551153085393	138.73036807909807	4	4.739979983204954
796	0xa90e55cea5bc4b962ce70aad159e	3931	5	private car	25.96078216833882	2018-01-01 21:12:20.952261	2018-01-01 21:38:18.599191	1	34	0	0	0	0	0	1	1	0	1.9667970514483926	0.8509931636997133	0	3.5473651913538915
797	0xa90e55cea5bc4b962ce70aad159e	31	6	stay at home	141.69001347797462	2018-01-01 21:38:18.599191	2018-01-02 00:00:00.000000	1	34	0	0	0	0	0	1	1	0	1.600067423791844	3.778559580712242	0	3.5638990470062515
798	0x1459a3c9b3dac4fa648e5bf0ff3b0	31	0	stay at home	490.0	2018-01-01 00:00:00.000000	2018-01-01 08:10:00.000000	0	81	0	0	0	0	1	0	1	0	21.9397455418293	179.17458859160593	4	30.558997524281367
799	0x1459a3c9b3dac4fa648e5bf0ff3b0	3140	1	private car	29.47761383360259	2018-01-01 08:10:00.000000	2018-01-01 08:39:28.656830	0	81	0	0	0	0	1	0	1	0	17.72049337434767	8.70596434383223	1	28.833581418909574
800	0x1459a3c9b3dac4fa648e5bf0ff3b0	40	2	residence	480.0719106123628	2018-01-01 08:39:28.656830	2018-01-01 16:39:32.971467	0	81	0	0	0	0	1	0	1	0	11.206458758217407	89.66510112093462	4	29.442507923697853
801	0x1459a3c9b3dac4fa648e5bf0ff3b0	4031	3	private car	28.47761383360259	2018-01-01 16:39:32.971467	2018-01-01 17:08:01.628297	0	81	0	0	0	0	1	0	1	0	14.109548001830381	6.696770989380077	1	28.821867238430904
802	0x1459a3c9b3dac4fa648e5bf0ff3b0	31	4	stay at home	411.9728617204321	2018-01-01 17:08:01.628297	2018-01-02 00:00:00.000000	0	81	0	0	0	0	1	0	1	0	20.00542576557187	137.3615417096385	4	29.96393788678803
803	0x1891478308c14222e38a1f8949c27	40	0	stay at home	472.0	2018-01-01 00:00:00.000000	2018-01-01 07:52:00.000000	0	35	0	0	0	0	1	0	0	0	18.45646768407492	145.1908791147227	4	28.464467800011917
804	0x1891478308c14222e38a1f8949c27	4030	1	private car	36.16295854462013	2018-01-01 07:52:00.000000	2018-01-01 08:28:09.777513	0	35	0	0	0	0	1	0	0	0	18.166346773493622	10.949147421284058	2	27.24682522374684
805	0x1891478308c14222e38a1f8949c27	30	2	industry	497.9262361736586	2018-01-01 08:28:09.777513	2018-01-01 16:46:05.351683	0	35	0	0	0	0	1	0	0	0	34.0710171385198	282.74755543985634	4	31.253716340861164
806	0x1891478308c14222e38a1f8949c27	3040	3	private car	23.47170467339916	2018-01-01 16:46:05.351683	2018-01-01 17:09:33.653963	0	35	0	0	0	0	1	0	0	0	15.078920059589855	5.898799307208125	1	27.217253287613897
807	0x1891478308c14222e38a1f8949c27	40	4	gym	228.93521938221357	2018-01-01 17:09:33.653963	2018-01-01 20:58:29.767126	0	35	0	0	0	0	1	0	0	0	12.515852937719977	47.75532563420742	4	27.491188029037268
808	0x1891478308c14222e38a1f8949c27	4040	5	private car	19.69125387122097	2018-01-01 20:58:29.767126	2018-01-01 21:18:11.242358	0	35	0	0	0	0	1	0	0	0	2.0148094534275867	0.6612354074929762	0	27.18750334680995
809	0x1891478308c14222e38a1f8949c27	40	6	stay at home	161.81262735488735	2018-01-01 21:18:11.242358	2018-01-01 23:59:59.999999	0	35	0	0	0	0	1	0	0	0	0.7325080849596983	1.9754842964337638	0	27.19488210359563
810	0x313226e3d9e84a196ba0328cc72f	40	0	stay at home	480.0	2018-01-01 00:00:00.000000	2018-01-01 08:00:00.000000	0	40	0	1	1	0	0	0	0	0	18.45646768407492	147.65174147259935	4	5.930138608075297
811	0x313226e3d9e84a196ba0328cc72f	4040	1	private car	26.115912760531614	2018-01-01 08:00:00.000000	2018-01-01 08:26:06.954766	0	40	0	1	1	0	0	0	0	0	11.396398737170244	4.960455920069513	0	4.644955458269903
812	0x313226e3d9e84a196ba0328cc72f	40	2	residence	479.21836798356503	2018-01-01 08:26:06.954766	2018-01-01 16:25:20.056845	0	40	0	1	1	0	0	0	0	0	11.206458758217407	89.50568128313458	4	5.274099927930197
813	0x313226e3d9e84a196ba0328cc72f	4030	3	private car	24.71182833900842	2018-01-01 16:25:20.056845	2018-01-01 16:50:02.766545	0	40	0	1	1	0	0	0	0	0	14.38983122069055	5.926650649216814	1	4.650513960605176
814	0x313226e3d9e84a196ba0328cc72f	30	4	shopping	246.2035291006772	2018-01-01 16:50:02.766545	2018-01-01 20:56:14.978291	0	40	0	1	1	0	0	0	0	0	1.7848779248212796	7.3240540684148705	1	4.658609557492412
815	0x313226e3d9e84a196ba0328cc72f	3040	5	private car	30.827741099540038	2018-01-01 20:56:14.978291	2018-01-01 21:27:04.642757	0	40	0	1	1	0	0	0	0	0	3.189562660361084	1.6387835319061943	0	4.62608625702922
816	0x313226e3d9e84a196ba0328cc72f	40	6	stay at home	152.92262071667778	2018-01-01 21:27:04.642757	2018-01-02 00:00:00.000000	0	40	0	1	1	0	0	0	0	0	0.7325080849596983	1.866950934136532	0	4.627370577360577
817	0x15503a5c38b1a7e2dc31b20cd8d03	40	0	stay at home	478.0	2018-01-01 00:00:00.000000	2018-01-01 07:58:00.000000	1	37	0	1	1	0	0	0	0	0	18.45646768407492	147.0365258831302	4	5.921951443013327
818	0x15503a5c38b1a7e2dc31b20cd8d03	4039	1	private car	28.572930735411173	2018-01-01 07:58:00.000000	2018-01-01 08:26:34.375844	1	37	0	1	1	0	0	0	0	0	20.454900598079345	9.740940966477362	1	4.672770132554002
819	0x15503a5c38b1a7e2dc31b20cd8d03	39	2	industry	474.85460653533204	2018-01-01 08:26:34.375844	2018-01-01 16:21:25.652236	1	37	0	1	1	0	0	0	0	0	39.70655368962561	314.24733215268674	4	9.71247451121425
820	0x15503a5c38b1a7e2dc31b20cd8d03	3940	3	private car	28.572930735411173	2018-01-01 16:21:25.652236	2018-01-01 16:50:00.028080	1	37	0	1	1	0	0	0	0	0	17.015537695865927	8.103063000162582	1	4.663151710262116
821	0x15503a5c38b1a7e2dc31b20cd8d03	40	4	stay at home	126.86480710951997	2018-01-01 16:50:00.028080	2018-01-01 18:56:51.916507	1	37	0	1	1	0	0	0	0	0	8.588541856575384	18.15972843310791	3	4.723705690669421
822	0x15503a5c38b1a7e2dc31b20cd8d03	4031	5	private car	22.271686932911066	2018-01-01 18:56:51.916507	2018-01-01 19:19:08.217723	1	37	0	1	1	0	0	0	0	0	15.044901022088709	5.584588758343224	1	4.64854245380548
823	0x15503a5c38b1a7e2dc31b20cd8d03	31	6	free time	240.7700668316622	2018-01-01 19:19:08.217723	2018-01-01 23:19:54.421733	1	37	0	1	1	0	0	0	0	0	84.66968490041354	339.7654282014725	4	10.69535632715043
824	0x15503a5c38b1a7e2dc31b20cd8d03	3140	7	private car	19.271686932911066	2018-01-01 23:19:54.421733	2018-01-01 23:39:10.722949	1	37	0	1	1	0	0	0	0	0	1.4325275796428827	0.460120383960641	0	4.619479248492796
825	0x15503a5c38b1a7e2dc31b20cd8d03	40	8	stay at home	20.821284186841467	2018-01-01 23:39:10.722949	2018-01-02 00:00:00.000000	1	37	0	1	1	0	0	0	0	0	0.921584031388808	0.3198093836600233	0	4.618695794811684
826	0x844a240fe0d82389a0e8f54c55ae	40	0	stay at home	483.0	2018-01-01 00:00:00.000000	2018-01-01 08:03:00.000000	1	16	0	0	0	0	0	0	0	0	18.45646768407492	148.5745648568031	4	2.268175306024667
827	0x844a240fe0d82389a0e8f54c55ae	4039	1	private car	23.697709755646393	2018-01-01 08:03:00.000000	2018-01-01 08:26:41.862585	1	16	0	0	0	0	0	0	0	0	20.96995078767189	8.282330122607283	1	0.9898999228679695
828	0x844a240fe0d82389a0e8f54c55ae	39	2	school	356.02966545913165	2018-01-01 08:26:41.862585	2018-01-01 14:22:43.642513	1	16	0	0	0	0	0	0	0	0	39.70655368962561	235.6118504442076	4	3.7937919602436363
829	0x844a240fe0d82389a0e8f54c55ae	3940	3	private car	33.69770975564639	2018-01-01 14:22:43.642513	2018-01-01 14:56:25.505098	1	16	0	0	0	0	0	0	0	0	19.308341567586968	10.844114833457136	2	1.0050011830411625
830	0x844a240fe0d82389a0e8f54c55ae	40	4	stay at home	543.5749150295755	2018-01-01 14:56:25.505098	2018-01-02 00:00:00.000000	1	16	0	0	0	0	0	0	0	0	8.716131308400007	78.96450558916928	4	1.5031760375518297
831	0x14d965ae09178ff0270057b0ca789	30	0	stay at home	473.0	2018-01-01 00:00:00.000000	2018-01-01 07:53:00.000000	1	29	0	0	0	0	0	0	0	0	24.088032608744278	189.89399039893408	4	2.895545388980245
832	0x14d965ae09178ff0270057b0ca789	3039	1	private car	23.418510318590712	2018-01-01 07:53:00.000000	2018-01-01 08:16:25.110619	1	29	0	0	0	0	0	0	0	0	27.653462051925207	10.793381440129453	2	1.0046998943307168
833	0x14d965ae09178ff0270057b0ca789	39	2	services	467.8955642686031	2018-01-01 08:16:25.110619	2018-01-01 16:04:18.844475	1	29	0	0	0	0	0	0	0	0	39.70655368962561	309.64200572948266	4	5.876046982037342
834	0x14d965ae09178ff0270057b0ca789	3930	3	private car	23.418510318590712	2018-01-01 16:04:18.844475	2018-01-01 16:27:43.955094	1	29	0	0	0	0	0	0	0	0	22.67125855393744	8.848785039680367	1	0.9932194122167992
835	0x14d965ae09178ff0270057b0ca789	30	4	stay at home	452.2674150942155	2018-01-01 16:27:43.955094	2018-01-02 00:00:00.000000	1	29	0	0	0	0	0	0	0	0	19.71145954411603	148.58084759585932	4	2.2682595271779316
836	0x50097fb04d1de65c0944bd7b3071	30	0	stay at home	471.0	2018-01-01 00:00:00.000000	2018-01-01 07:51:00.000000	1	52	0	0	1	1	0	0	0	0	24.088032608744278	189.09105597864257	4	11.63633758444173
837	0x50097fb04d1de65c0944bd7b3071	3039	1	private car	23.30872421859798	2018-01-01 07:51:00.000000	2018-01-01 08:14:18.523453	1	52	0	0	1	1	0	0	0	0	27.653462051925207	10.742782010963154	2	9.758899491154516
838	0x50097fb04d1de65c0944bd7b3071	39	2	services	483.1710013801806	2018-01-01 08:14:18.523453	2018-01-01 16:17:28.783536	1	52	0	0	1	1	0	0	0	0	39.70655368962561	319.75092179287185	4	14.992302443237175
839	0x50097fb04d1de65c0944bd7b3071	3930	3	private car	14.30872421859798	2018-01-01 16:17:28.783536	2018-01-01 16:31:47.306989	1	52	0	0	1	1	0	0	0	0	22.67125855393744	5.406613105613688	1	9.727718249157125
840	0x50097fb04d1de65c0944bd7b3071	30	4	stay at home	121.38485762051906	2018-01-01 16:31:47.306989	2018-01-01 18:33:10.398446	1	52	0	0	1	1	0	0	0	0	19.71145954411603	39.87787850425243	4	9.947627799626066
841	0x50097fb04d1de65c0944bd7b3071	3039	5	private car	23.450521286229137	2018-01-01 18:33:10.398446	2018-01-01 18:56:37.429723	1	52	0	0	1	1	0	0	0	0	24.72542537446958	9.663735234251149	1	9.752514648656792
842	0x50097fb04d1de65c0944bd7b3071	39	6	shopping	224.43882619855228	2018-01-01 18:56:37.429723	2018-01-01 22:41:03.759295	1	52	0	0	1	1	0	0	0	0	2.457163191439754	9.191380374417117	1	9.749732458987301
843	0x50097fb04d1de65c0944bd7b3071	3930	7	private car	17.450521286229137	2018-01-01 22:41:03.759295	2018-01-01 22:58:30.790572	1	52	0	0	1	1	0	0	0	0	2.3212292577821945	0.6751110095524341	0	9.700880951416313
844	0x50097fb04d1de65c0944bd7b3071	30	8	stay at home	61.486823791093684	2018-01-01 22:58:30.790572	2018-01-01 23:59:59.999999	1	52	0	0	1	1	0	0	0	0	2.809972781165564	2.879605020888275	0	9.7132916029578
845	0x170df42c3472c2bfcfdd8f87400f1	40	0	stay at home	482.0	2018-01-01 00:00:00.000000	2018-01-01 08:02:00.000000	1	25	0	0	0	0	0	1	1	0	18.45646768407492	148.2669570620685	4	4.864055595230884
846	0x170df42c3472c2bfcfdd8f87400f1	4039	1	by foot	14.922630889268024	2018-01-01 08:02:00.000000	2018-01-01 08:16:55.357853	1	25	0	0	0	0	0	1	1	0	4.1892024975371935	1.0418987098524546	0	3.548434661017303
847	0x170df42c3472c2bfcfdd8f87400f1	39	2	services	498.9172763697801	2018-01-01 08:16:55.357853	2018-01-01 16:35:50.394435	1	25	0	0	0	0	0	1	1	0	39.70655368962561	330.1714270143075	4	9.234034451311862
848	0x170df42c3472c2bfcfdd8f87400f1	3940	3	by foot	16.922630889268024	2018-01-01 16:35:50.394435	2018-01-01 16:52:45.752288	1	25	0	0	0	0	0	1	1	0	3.3992227132152255	0.9587298547692907	0	3.547968593440274
849	0x170df42c3472c2bfcfdd8f87400f1	40	4	stay at home	128.40753900084016	2018-01-01 16:52:45.752288	2018-01-01 19:01:10.204628	1	25	0	0	0	0	0	1	1	0	8.588541856575384	18.38055872347586	3	3.6507761715165783
850	0x170df42c3472c2bfcfdd8f87400f1	4039	5	by foot	15.036093817077745	2018-01-01 19:01:10.204628	2018-01-01 19:16:12.370257	1	25	0	0	0	0	0	1	1	0	3.8779264979547383	0.9718144439829867	0	3.5480419026123626
851	0x170df42c3472c2bfcfdd8f87400f1	39	6	gym	247.08187407951806	2018-01-01 19:16:12.370257	2018-01-01 23:23:17.282702	1	25	0	0	0	0	0	1	1	0	37.39230135082316	153.982664898458	4	4.941841415374143
852	0x170df42c3472c2bfcfdd8f87400f1	3940	7	by foot	16.036093817077745	2018-01-01 23:23:17.282702	2018-01-01 23:39:19.448331	1	25	0	0	0	0	0	1	1	0	0.2703783482831925	0.07226354265292995	0	3.543015157796092
853	0x170df42c3472c2bfcfdd8f87400f1	40	8	stay at home	20.67586113717016	2018-01-01 23:39:19.448331	2018-01-01 23:59:59.999999	1	25	0	0	0	0	0	1	1	0	0.921584031388808	0.3175757243204743	0	3.5443833279943107
854	0x1bfde828eb10acedc9b05a2055905	40	0	stay at home	477.0	2018-01-01 00:00:00.000000	2018-01-01 07:57:00.000000	1	21	0	0	0	0	0	0	1	0	18.45646768407492	146.7289180883956	4	3.843569009928967
855	0x1bfde828eb10acedc9b05a2055905	4040	1	private car	21.84862024918534	2018-01-01 07:57:00.000000	2018-01-01 08:18:50.917215	1	21	0	0	0	0	0	0	1	0	10.967785319647763	3.993849607059564	0	2.56512625807106
856	0x1bfde828eb10acedc9b05a2055905	40	2	university	365.76718042470344	2018-01-01 08:18:50.917215	2018-01-01 14:24:36.948040	1	21	0	0	0	0	0	0	1	0	1.014747832761734	6.186024227188966	1	2.577711544410688
857	0x1bfde828eb10acedc9b05a2055905	4040	3	private car	12.848620249185341	2018-01-01 14:24:36.948040	2018-01-01 14:37:27.865255	1	21	0	0	0	0	0	0	1	0	8.86386234752543	1.8981400207401125	0	2.553246270671224
858	0x1bfde828eb10acedc9b05a2055905	40	4	stay at home	562.5355790769258	2018-01-01 14:37:27.865255	2018-01-02 00:00:00.000000	1	21	0	0	0	0	0	0	1	0	8.716131308400007	81.71889954802201	4	3.1278456883255275
859	0xb4ebd6c4fa72bffb99ed77c65fbe	30	0	stay at home	478.0	2018-01-01 00:00:00.000000	2018-01-01 07:58:00.000000	1	27	0	0	1	0	0	0	0	1	24.088032608744278	191.90132644966275	4	5.43010084146068
860	0xb4ebd6c4fa72bffb99ed77c65fbe	3031	1	by foot	19.270874418475497	2018-01-01 07:58:00.000000	2018-01-01 08:17:16.252465	1	27	0	0	1	0	0	0	0	1	4.808354887850929	1.5443533867206347	0	3.4512552302929533
861	0xb4ebd6c4fa72bffb99ed77c65fbe	31	2	services	506.70710250106777	2018-01-01 08:17:16.252465	2018-01-01 16:43:58.678615	1	27	0	0	1	0	0	0	0	1	31.257964414982627	263.97720964662216	4	6.986196818207515
862	0xb4ebd6c4fa72bffb99ed77c65fbe	3130	3	by foot	24.270874418475497	2018-01-01 16:43:58.678615	2018-01-01 17:08:14.931080	1	27	0	0	1	0	0	0	0	1	3.996956707213463	1.6168272382810214	0	3.4516627596437086
863	0xb4ebd6c4fa72bffb99ed77c65fbe	30	4	stay at home	107.99483603674871	2018-01-01 17:08:14.931080	2018-01-01 18:56:14.621242	1	27	0	0	1	0	0	0	0	1	21.54329797054819	38.77608220033621	4	3.6853838495475726
864	0xb4ebd6c4fa72bffb99ed77c65fbe	3039	5	by foot	23.991807424478292	2018-01-01 18:56:14.621242	2018-01-01 19:20:14.129687	1	27	0	0	1	0	0	0	0	1	5.063954845208827	2.024890490875066	0	3.4539606104727114
865	0xb4ebd6c4fa72bffb99ed77c65fbe	39	6	gym	245.158458652177	2018-01-01 19:20:14.129687	2018-01-01 23:25:23.637206	1	27	0	0	1	0	0	0	0	1	37.39230135082316	152.78398274375868	4	4.825309940776819
866	0xb4ebd6c4fa72bffb99ed77c65fbe	3930	7	by foot	19.991807424478292	2018-01-01 23:25:23.637206	2018-01-01 23:45:23.145651	1	27	0	0	1	0	0	0	0	1	0.414174947729415	0.13800176325083044	0	3.4433816025140898
867	0xb4ebd6c4fa72bffb99ed77c65fbe	30	8	stay at home	14.614239124098958	2018-01-01 23:45:23.145651	2018-01-01 23:59:59.999998	1	27	0	0	1	0	0	0	0	1	2.3371999258228198	0.5692733099466839	0	3.4457891744674503
868	0xcf6f4513d7905c6c41ea669ffe2b	40	0	stay at home	471.0	2018-01-01 00:00:00.000000	2018-01-01 07:51:00.000000	0	17	0	0	0	0	0	0	0	0	18.45646768407492	144.8832713199881	4	2.2192296551961945
869	0xcf6f4513d7905c6c41ea669ffe2b	4039	1	private car	20.66548047558266	2018-01-01 07:51:00.000000	2018-01-01 08:11:39.928829	0	17	0	0	0	0	0	0	0	0	20.454900598079345	7.045172482326547	1	0.9826885643712157
870	0xcf6f4513d7905c6c41ea669ffe2b	39	2	school	360.5208058720475	2018-01-01 08:11:39.928829	2018-01-01 14:12:11.177181	0	17	0	0	0	0	0	0	0	0	39.70655368962561	238.58397890975908	4	3.861019683716116
871	0xcf6f4513d7905c6c41ea669ffe2b	3940	3	private car	30.66548047558266	2018-01-01 14:12:11.177181	2018-01-01 14:42:51.106010	0	17	0	0	0	0	0	0	0	0	19.308341567586968	9.868326189278655	1	0.9992221104916755
872	0xcf6f4513d7905c6c41ea669ffe2b	40	4	stay at home	557.1482331767872	2018-01-01 14:42:51.106010	2018-01-02 00:00:00.000001	0	17	0	0	0	0	0	0	0	0	8.716131308400007	80.9362859768657	4	1.5207953432128896
873	0xbb2e2cbfb9daebd5f7be2f9f4e51	31	0	stay at home	490.0	2018-01-01 00:00:00.000000	2018-01-01 08:10:00.000000	1	25	0	0	0	0	0	0	1	0	21.9397455418293	179.17458859160593	4	4.3177975242813655
874	0xbb2e2cbfb9daebd5f7be2f9f4e51	3139	1	private car	30.55575192179186	2018-01-01 08:10:00.000000	2018-01-01 08:40:33.345115	1	25	0	0	0	0	0	0	1	0	27.29404542484932	13.8998346823969	2	2.6233156810285334
875	0xbb2e2cbfb9daebd5f7be2f9f4e51	39	2	services	487.39009316579916	2018-01-01 08:40:33.345115	2018-01-01 16:47:56.750705	1	25	0	0	0	0	0	0	1	0	39.70655368962561	322.54301503465723	4	7.941588054428211
876	0xbb2e2cbfb9daebd5f7be2f9f4e51	3931	3	private car	24.55575192179186	2018-01-01 16:47:56.750705	2018-01-01 17:12:30.095820	1	25	0	0	0	0	0	0	1	0	22.465580628671898	9.194320411611333	1	2.5952497519183764
877	0xbb2e2cbfb9daebd5f7be2f9f4e51	31	4	stay at home	120.88601574430389	2018-01-01 17:12:30.095820	2018-01-01 19:13:23.256765	1	25	0	0	0	0	0	0	1	0	20.00542576557187	40.30627023447373	4	2.7961523819691747
878	0xbb2e2cbfb9daebd5f7be2f9f4e51	3140	5	private car	25.785979191348957	2018-01-01 19:13:23.256765	2018-01-01 19:39:10.415516	1	25	0	0	0	0	0	0	1	0	15.355709033379512	6.599366560052222	1	2.5801028698123827
879	0xbb2e2cbfb9daebd5f7be2f9f4e51	40	6	gym	227.51816368705397	2018-01-01 19:39:10.415516	2018-01-01 23:26:41.505337	1	25	0	0	0	0	0	0	1	0	13.07835803055805	49.59273338590672	4	2.8636357153562413
880	0xbb2e2cbfb9daebd5f7be2f9f4e51	4031	7	private car	27.785979191348957	2018-01-01 23:26:41.505337	2018-01-01 23:54:28.664088	1	25	0	0	0	0	0	0	1	0	1.4325275796428827	0.6634030253165104	0	2.5463154696214496
881	0xbb2e2cbfb9daebd5f7be2f9f4e51	31	8	stay at home	5.522265176561632	2018-01-01 23:54:28.664088	2018-01-01 23:59:59.999999	1	25	0	0	0	0	0	0	1	0	1.895720208575528	0.17447782820534655	0	2.543584992551344
882	0x18053fe6fac8b7380dd188a2e87e4	31	0	stay at home	473.0	2018-01-01 00:00:00.000000	2018-01-01 07:53:00.000000	1	17	0	0	0	0	0	0	1	1	21.9397455418293	172.95832735475432	4	5.219762630614577
883	0x18053fe6fac8b7380dd188a2e87e4	3139	1	private car	22.986697716094106	2018-01-01 07:53:00.000000	2018-01-01 08:15:59.201863	1	17	0	0	0	0	0	0	1	1	26.357804577485233	10.097981438042243	2	3.6005792379924024
884	0x18053fe6fac8b7380dd188a2e87e4	39	2	school	364.4689045861468	2018-01-01 08:15:59.201863	2018-01-01 14:20:27.336138	1	17	0	0	0	0	0	0	1	1	39.70655368962561	241.19673546914785	4	6.5211018818918
885	0x18053fe6fac8b7380dd188a2e87e4	3931	3	private car	21.986697716094106	2018-01-01 14:20:27.336138	2018-01-01 14:42:26.538001	1	17	0	0	0	0	0	0	1	1	22.93837701653772	8.405652692673591	1	3.5906216609358497
886	0x18053fe6fac8b7380dd188a2e87e4	31	4	stay at home	557.557699981665	2018-01-01 14:42:26.538001	2018-01-02 00:00:00.000000	1	17	0	0	0	0	0	0	1	1	15.855201024669826	147.33649026769743	4	4.851639589947955
887	0x19221d624946a4c675b0335ac5bb9	40	0	stay at home	480.0	2018-01-01 00:00:00.000000	2018-01-01 08:00:00.000000	0	16	0	0	0	0	0	0	0	0	18.45646768407492	147.65174147259935	4	2.255838608075297
888	0x19221d624946a4c675b0335ac5bb9	4030	1	private car	30.396401248501896	2018-01-01 08:00:00.000000	2018-01-01 08:30:23.784075	0	16	0	0	0	0	0	0	0	0	18.802436729554277	9.525440188018358	1	0.997199280863419
889	0x19221d624946a4c675b0335ac5bb9	30	2	school	345.82787564540877	2018-01-01 08:30:23.784075	2018-01-01 14:16:13.456614	0	16	0	0	0	0	0	0	0	0	34.0710171385198	196.37845796821028	4	3.0086656854065095
890	0x19221d624946a4c675b0335ac5bb9	3040	3	private car	28.396401248501896	2018-01-01 14:16:13.456614	2018-01-01 14:44:37.240689	0	16	0	0	0	0	0	0	0	0	14.819108483847671	7.013489177540284	1	0.9825045748037698
891	0x19221d624946a4c675b0335ac5bb9	40	4	stay at home	555.3793218575875	2018-01-01 14:44:37.240689	2018-01-02 00:00:00.000000	0	16	0	0	0	0	0	0	0	0	8.716131308400007	80.67931825468136	4	1.5184874957832923
892	0x14d55519f948d63127b56f909b358	39	0	stay at home	486.0	2018-01-01 00:00:00.000000	2018-01-01 08:06:00.000000	1	26	0	0	0	0	0	0	0	0	28.51188832253285	230.9462954125161	4	3.690613136447358
893	0x14d55519f948d63127b56f909b358	3939	1	private car	18.895855091518403	2018-01-01 08:06:00.000000	2018-01-01 08:24:53.751305	1	26	0	0	0	0	0	0	0	0	30.543502838173538	9.619093393625137	1	0.9977513739122926
894	0x14d55519f948d63127b56f909b358	39	2	services	487.306698901949	2018-01-01 08:24:53.751305	2018-01-01 16:32:12.153239	1	26	0	0	0	0	0	0	0	0	39.70655368962561	322.48782672107427	4	6.339520000746316
895	0x14d55519f948d63127b56f909b358	3939	3	private car	17.895855091518403	2018-01-01 16:32:12.153239	2018-01-01 16:50:05.904544	1	26	0	0	0	0	0	0	0	0	25.29696502911282	7.545180340270194	1	0.9855967495102388
896	0x14d55519f948d63127b56f909b358	39	4	stay at home	429.90159091501414	2018-01-01 16:50:05.904544	2018-01-01 23:59:59.999999	1	26	0	0	0	0	0	0	0	0	24.87534894529427	178.2325347691354	4	2.7027081274155074
897	0xdfac9204a749bc36512a9c12e84a	31	0	stay at home	488.0	2018-01-01 00:00:00.000000	2018-01-01 08:08:00.000000	0	40	0	1	1	0	0	0	1	1	21.9397455418293	178.44326374021162	4	8.980376199207923
898	0xdfac9204a749bc36512a9c12e84a	3139	1	private car	31.475001453777217	2018-01-01 08:08:00.000000	2018-01-01 08:39:28.500087	0	40	0	1	1	0	0	0	1	1	27.29404542484932	14.318001990443229	2	7.300147799075493
899	0xdfac9204a749bc36512a9c12e84a	39	2	services	485.65722886691105	2018-01-01 08:39:28.500087	2018-01-01 16:45:07.933819	0	40	0	1	1	0	0	0	1	1	39.70655368962561	321.3962472126466	4	12.573053905314838
900	0xdfac9204a749bc36512a9c12e84a	3931	3	private car	31.475001453777217	2018-01-01 16:45:07.933819	2018-01-01 17:16:36.433906	0	40	0	1	1	0	0	0	1	1	22.465580628671898	11.785069715789954	2	7.2849056069705345
901	0xdfac9204a749bc36512a9c12e84a	31	4	stay at home	130.17691609799573	2018-01-01 17:16:36.433906	2018-01-01 19:26:47.048872	0	40	0	1	1	0	0	0	1	1	20.00542576557187	43.40407718982552	4	7.492553281300356
902	0xdfac9204a749bc36512a9c12e84a	3139	5	private car	29.593921490020065	2018-01-01 19:26:47.048872	2018-01-01 19:56:22.684161	0	40	0	1	1	0	0	0	1	1	24.707225695019943	12.18639495757711	2	7.287305438743461
903	0xdfac9204a749bc36512a9c12e84a	39	6	shopping	243.44247375362465	2018-01-01 19:56:22.684161	2018-01-01 23:59:49.232586	0	40	0	1	1	0	0	0	1	1	2.561116530878299	10.391409064138575	2	7.276615905144167
904	0xdfac9204a749bc36512a9c12e84a	3931	7	private car	35.593921490020065	2018-01-01 23:59:49.232586	2018-01-02 00:35:24.867875	0	40	0	1	1	0	0	0	1	1	1.8487602404744603	1.0967437808886427	0	7.223042131116593
905	0xdfac9204a749bc36512a9c12e84a	31	8	stay at home	-35.414464606125875	2018-01-02 00:35:24.867875	2018-01-01 23:59:59.999999	0	40	0	1	1	0	0	0	1	1	21.9397455418293	-12.949739032642029	0	7.1474630614729
906	0x8cfca6019c03c13e60efe87b668c	30	0	stay at home	477.0	2018-01-01 00:00:00.000000	2018-01-01 07:57:00.000000	1	33	0	0	0	0	0	0	0	0	24.088032608744278	191.499859239517	4	2.923156916628884
907	0x8cfca6019c03c13e60efe87b668c	3031	1	by foot	16.827179474467297	2018-01-01 07:57:00.000000	2018-01-01 08:13:49.630768	1	33	0	0	0	0	0	0	0	0	4.808354887850929	1.348517511246661	0	0.9501548938611204
908	0x8cfca6019c03c13e60efe87b668c	31	2	services	478.2555927767262	2018-01-01 08:13:49.630768	2018-01-01 16:12:04.966335	1	33	0	0	0	0	0	0	0	0	31.257964414982627	249.15493833802216	4	4.109928721174017
909	0x8cfca6019c03c13e60efe87b668c	3130	3	by foot	19.827179474467297	2018-01-01 16:12:04.966335	2018-01-01 16:31:54.597103	1	33	0	0	0	0	0	0	0	0	3.7734428700683167	1.246945483691558	0	0.9495846958904577
910	0x8cfca6019c03c13e60efe87b668c	30	4	stay at home	448.0900482743392	2018-01-01 16:31:54.597103	2018-01-01 23:59:59.999999	1	33	0	0	0	0	0	0	0	0	19.71145954411603	147.20848097801058	4	2.249936790206257
911	0x17014c57d23bdd1db478bf9a6dd14	31	0	stay at home	475.0	2018-01-01 00:00:00.000000	2018-01-01 07:55:00.000000	1	13	1	0	0	0	0	0	1	1	21.9397455418293	173.68965220614862	4	6.231110089868562
912	0x17014c57d23bdd1db478bf9a6dd14	3139	1	private car	20.721196432038724	2018-01-01 07:55:00.000000	2018-01-01 08:15:43.271786	1	13	1	0	0	0	0	0	1	1	26.357804577485233	9.10275410278935	1	4.59471131136624
913	0x17014c57d23bdd1db478bf9a6dd14	39	2	school	340.4556351920869	2018-01-01 08:15:43.271786	2018-01-01 13:56:10.609898	1	13	1	0	0	0	0	0	1	1	39.70655368962561	225.30533262816982	4	7.169603466570008
914	0x17014c57d23bdd1db478bf9a6dd14	3931	3	private car	21.721196432038724	2018-01-01 13:56:10.609898	2018-01-01 14:17:53.881684	1	13	1	0	0	0	0	0	1	1	24.219068229386128	8.76778564019074	1	4.592744065461785
915	0x17014c57d23bdd1db478bf9a6dd14	31	4	stay at home	582.1019719438357	2018-01-01 14:17:53.881684	2018-01-02 00:00:00.000001	1	13	1	0	0	0	0	0	1	1	15.855201024669826	153.82239636710383	4	5.939624303757325
916	0x1df4a3db0cf2eb3c03b16046fd62a	39	0	stay at home	479.0	2018-01-01 00:00:00.000000	2018-01-01 07:59:00.000000	1	31	0	0	1	0	0	0	0	1	28.51188832253285	227.61990844155392	4	6.118768081311988
917	0x1df4a3db0cf2eb3c03b16046fd62a	3939	1	by foot	23.893965609115227	2018-01-01 07:59:00.000000	2018-01-01 08:22:53.637937	1	31	0	0	1	0	0	0	0	1	5.98156709861805	2.3820559757165807	0	3.4559764031015683
918	0x1df4a3db0cf2eb3c03b16046fd62a	39	2	services	482.4735165963473	2018-01-01 08:22:53.637937	2018-01-01 16:25:22.048933	1	31	0	0	1	0	0	0	0	1	39.70655368962561	319.2893431759222	4	8.720809345675185
919	0x1df4a3db0cf2eb3c03b16046fd62a	3939	3	by foot	14.893965609115229	2018-01-01 16:25:22.048933	2018-01-01 16:40:15.686870	1	31	0	0	1	0	0	0	0	1	5.053617443030529	1.254473406635359	0	3.4496269438767357
920	0x1df4a3db0cf2eb3c03b16046fd62a	39	4	stay at home	439.73855218542235	2018-01-01 16:40:15.686870	2018-01-02 00:00:00.000001	1	31	0	0	1	0	0	0	0	1	24.87534894529427	182.31083217184792	4	5.268642196177964
921	0x16f454cff9fef2427826f5d345562	31	0	stay at home	487.0	2018-01-01 00:00:00.000000	2018-01-01 08:07:00.000000	0	21	0	0	0	0	0	0	0	0	21.9397455418293	178.07760131451448	4	2.700234507231361
922	0x16f454cff9fef2427826f5d345562	3140	1	by foot	22.70911148391542	2018-01-01 08:07:00.000000	2018-01-01 08:29:42.546689	0	21	0	0	0	0	0	0	0	0	3.540052900126532	1.3398575994655255	0	0.950106266103342
923	0x16f454cff9fef2427826f5d345562	40	2	university	363.76064684502296	2018-01-01 08:29:42.546689	2018-01-01 14:33:28.185500	0	21	0	0	0	0	0	0	0	0	1.014747832761734	6.152088800499892	1	0.9775154758375711
924	0x16f454cff9fef2427826f5d345562	4031	3	by foot	19.70911148391542	2018-01-01 14:33:28.185500	2018-01-01 14:53:10.732189	0	21	0	0	0	0	0	0	0	0	2.49592707121385	0.8198750817046045	0	0.947190979464521
925	0x16f454cff9fef2427826f5d345562	31	4	stay at home	546.8211301871462	2018-01-01 14:53:10.732189	2018-01-02 00:00:00.000000	0	21	0	0	0	0	0	0	0	0	15.855201024669826	144.49931572757257	4	2.2141995383542374
926	0x17c852afe7058f64ba60372944b98	30	0	stay at home	471.0	2018-01-01 00:00:00.000000	2018-01-01 07:51:00.000000	0	31	0	0	0	0	0	0	0	0	24.088032608744278	189.09105597864257	4	2.88183758444173
927	0x17c852afe7058f64ba60372944b98	3039	1	private car	18.702975442594585	2018-01-01 07:51:00.000000	2018-01-01 08:09:42.178527	0	31	0	0	0	0	0	0	0	0	27.653462051925207	8.620033694331307	1	0.9918775658202462
928	0x17c852afe7058f64ba60372944b98	39	2	services	484.69491679726326	2018-01-01 08:09:42.178527	2018-01-01 16:14:23.873535	0	31	0	0	0	0	0	0	0	0	39.70655368962561	320.75941228165254	4	6.275091876503769
929	0x17c852afe7058f64ba60372944b98	3939	3	private car	16.376565885716072	2018-01-01 16:14:23.873535	2018-01-01 16:30:46.467488	0	31	0	0	0	0	0	0	0	0	25.29696502911282	6.904623575132024	1	0.9818726388892849
930	0x17c852afe7058f64ba60372944b98	39	4	shopping	249.6274671055399	2018-01-01 16:30:46.467488	2018-01-01 20:40:24.115514	0	31	0	0	0	0	0	0	0	0	2.2524694888936074	9.371304220750355	1	0.9962913022153864
931	0x17c852afe7058f64ba60372944b98	3930	5	private car	17.7091900863564	2018-01-01 20:40:24.115514	2018-01-01 20:58:06.666919	0	31	0	0	0	0	0	0	0	0	7.036683058459733	2.0768992976617855	0	0.9542538763679288
932	0x17c852afe7058f64ba60372944b98	30	6	stay at home	181.8888846825298	2018-01-01 20:58:06.666919	2018-01-02 00:00:00.000000	0	31	0	0	0	0	0	0	0	0	7.044767076904815	21.356080441107043	3	1.0694178504395135
933	0x129e7551cbd863be9ecb7b0e65135	31	0	stay at home	470.0	2018-01-01 00:00:00.000000	2018-01-01 07:50:00.000000	0	21	0	0	0	0	0	0	0	0	21.9397455418293	171.86134007766285	4	2.602833137031122
934	0x129e7551cbd863be9ecb7b0e65135	3140	1	private car	19.894206948363976	2018-01-01 07:50:00.000000	2018-01-01 08:09:53.652417	0	21	0	0	0	0	0	0	0	0	16.870689299053655	5.593816404615383	1	0.9742955859459129
935	0x129e7551cbd863be9ecb7b0e65135	40	2	university	357.52080220001835	2018-01-01 08:09:53.652417	2018-01-01 14:07:24.900549	0	21	0	0	0	0	0	0	0	0	1.014747832761734	6.046557653328421	1	0.976906000191381
936	0x129e7551cbd863be9ecb7b0e65135	4040	3	private car	14.658216822540645	2018-01-01 14:07:24.900549	2018-01-01 14:22:04.393558	0	21	0	0	0	0	0	0	0	0	8.86386234752543	2.1654736029196977	0	0.9547535343667019
937	0x129e7551cbd863be9ecb7b0e65135	40	4	library	249.35785565242256	2018-01-01 14:22:04.393558	2018-01-01 18:31:25.864897	0	21	0	0	0	0	0	0	0	0	0.789248017245415	3.280086552637382	0	0.9610636025625866
938	0x129e7551cbd863be9ecb7b0e65135	4031	5	private car	18.222695519137737	2018-01-01 18:31:25.864897	2018-01-01 18:49:39.226628	0	21	0	0	0	0	0	0	0	0	14.734093010797906	4.474914844773761	0	0.9678741085951452
939	0x129e7551cbd863be9ecb7b0e65135	31	6	stay at home	310.34622285751675	2018-01-01 18:49:39.226628	2018-01-01 23:59:59.999999	0	21	0	0	0	0	0	0	0	0	19.53377662338878	101.03722988685274	4	1.712629705341175
940	0xebe7c309f4a7cb1d1959a458ac16	39	0	stay at home	476.0	2018-01-01 00:00:00.000000	2018-01-01 07:56:00.000000	1	35	0	0	1	0	0	0	0	0	28.51188832253285	226.1943140254273	4	5.08840708776905
941	0xebe7c309f4a7cb1d1959a458ac16	3940	1	private car	17.54265003536156	2018-01-01 07:56:00.000000	2018-01-01 08:13:32.559002	1	35	0	0	1	0	0	0	0	0	20.454900598079345	5.980552711670231	1	2.4765249940242393
942	0xebe7c309f4a7cb1d1959a458ac16	40	2	residence	476.2800508340531	2018-01-01 08:13:32.559002	2018-01-01 16:09:49.362052	1	35	0	0	1	0	0	0	0	0	11.206458758217407	88.9568791172251	4	3.0946195092475293
943	0xebe7c309f4a7cb1d1959a458ac16	4030	3	private car	25.384453169385118	2018-01-01 16:09:49.362052	2018-01-01 16:35:12.429242	1	35	0	0	1	0	0	0	0	0	14.38983122069055	6.087966612282919	1	2.4771451046711865
944	0xebe7c309f4a7cb1d1959a458ac16	30	4	free time	225.6563001422232	2018-01-01 16:35:12.429242	2018-01-01 20:20:51.807251	1	35	0	0	1	0	0	0	0	0	82.18676352292445	309.0993496207827	4	7.357232112537645
945	0xebe7c309f4a7cb1d1959a458ac16	3039	5	private car	21.78330032818014	2018-01-01 20:20:51.807251	2018-01-01 20:42:38.805271	1	35	0	0	1	0	0	0	0	0	7.036683058459733	2.5547030062774256	0	2.4569523256450654
946	0xebe7c309f4a7cb1d1959a458ac16	39	6	stay at home	197.353245490797	2018-01-01 20:42:38.805271	2018-01-02 00:00:00.000000	1	35	0	0	1	0	0	0	0	0	6.794042938065993	22.34710706385256	3	2.5756997744166394
947	0x1b87522f5bbe16446f5ef20dd279c	31	0	stay at home	479.0	2018-01-01 00:00:00.000000	2018-01-01 07:59:00.000000	0	5	0	0	0	0	0	0	0	0	21.9397455418293	175.15230190893723	4	2.653952675280706
948	0x1b87522f5bbe16446f5ef20dd279c	3139	1	private car	27.37228714045584	2018-01-01 07:59:00.000000	2018-01-01 08:26:22.337228	0	5	0	0	0	0	0	0	0	0	26.357804577485233	12.024556588115784	2	1.0120369979496284
949	0x1b87522f5bbe16446f5ef20dd279c	39	2	school	355.6289895632669	2018-01-01 08:26:22.337228	2018-01-01 14:22:00.076602	0	5	0	0	0	0	0	0	0	0	39.70655368962561	235.34669279468602	4	3.787851434116848
950	0x1b87522f5bbe16446f5ef20dd279c	3931	3	private car	21.37228714045584	2018-01-01 14:22:00.076602	2018-01-01 14:43:22.413830	0	5	0	0	0	0	0	0	0	0	22.93837701653772	8.170759668891282	1	0.9892474164382572
951	0x1b87522f5bbe16446f5ef20dd279c	31	4	stay at home	556.6264361558215	2018-01-01 14:43:22.413830	2018-01-01 23:59:59.999999	0	5	0	0	0	0	0	0	0	0	15.855201024669826	147.09040068160158	4	2.248367209309286
952	0x37417bba8ab9b91b23a5bd93bab2	40	0	stay at home	479.0	2018-01-01 00:00:00.000000	2018-01-01 07:59:00.000000	1	76	0	0	1	1	0	0	0	0	18.45646768407492	147.34413367786476	4	11.006241304556458
953	0x37417bba8ab9b91b23a5bd93bab2	4031	1	private car	25.424733459059663	2018-01-01 07:59:00.000000	2018-01-01 08:24:25.484008	1	76	0	0	1	1	0	0	0	0	16.870689299053655	7.148879644984154	1	9.737791047977138
954	0x37417bba8ab9b91b23a5bd93bab2	31	2	services	484.0938852900201	2018-01-01 08:24:25.484008	2018-01-01 16:28:31.117125	1	76	0	0	1	1	0	0	0	0	31.257964414982627	252.1964906651022	4	12.93897504932346
955	0x37417bba8ab9b91b23a5bd93bab2	3130	3	private car	19.592666975363755	2018-01-01 16:28:31.117125	2018-01-01 16:48:06.677144	1	76	0	0	1	1	0	0	0	0	18.888776881027688	6.168025250032093	1	9.732107546898273
956	0x37417bba8ab9b91b23a5bd93bab2	30	4	free time	248.45366284482776	2018-01-01 16:48:06.677144	2018-01-01 20:56:33.896915	1	76	0	0	1	1	0	0	0	0	82.18676352292445	340.326707243871	4	15.798884959323788
957	0x37417bba8ab9b91b23a5bd93bab2	3040	5	private car	26.851087051704067	2018-01-01 20:56:33.896915	2018-01-01 21:23:24.962138	1	76	0	0	1	1	0	0	0	0	3.189562660361084	1.4273870775036712	0	9.705097882474577
958	0x37417bba8ab9b91b23a5bd93bab2	40	6	stay at home	156.58396437902456	2018-01-01 21:23:24.962138	2018-01-02 00:00:00.000001	1	76	0	0	1	1	0	0	0	0	0.7325080849596983	1.9116503313779485	0	9.707822386550552
959	0xcb74d9fcab55d04ca5d9df165766	39	0	stay at home	478.0	2018-01-01 00:00:00.000000	2018-01-01 07:58:00.000000	1	36	0	0	0	0	0	0	0	0	28.51188832253285	227.14471030284506	4	3.6086193147142227
960	0xcb74d9fcab55d04ca5d9df165766	3931	1	private car	20.706326806676916	2018-01-01 07:58:00.000000	2018-01-01 08:18:42.379608	1	36	0	0	0	0	0	0	0	0	26.357804577485233	9.096221924798899	1	0.9946729111062795
961	0xcb74d9fcab55d04ca5d9df165766	31	2	services	483.99565332023775	2018-01-01 08:18:42.379608	2018-01-01 16:22:42.118807	1	36	0	0	0	0	0	0	0	0	31.257964414982627	252.1453151415043	4	4.183209657323688
962	0xcb74d9fcab55d04ca5d9df165766	3139	3	private car	21.706326806676916	2018-01-01 16:22:42.118807	2018-01-01 16:44:24.498415	1	36	0	0	0	0	0	0	0	0	21.514483356203062	7.7833401134425815	1	0.9869849775983764
963	0xcb74d9fcab55d04ca5d9df165766	39	4	stay at home	435.5916930664084	2018-01-01 16:44:24.498415	2018-01-01 23:59:59.999999	1	36	0	0	0	0	0	0	0	0	24.87534894529427	180.59158937830713	4	2.7406532193945203
964	0x1c755f239948ddd62d54064964750	30	0	stay at home	481.0	2018-01-01 00:00:00.000000	2018-01-01 08:01:00.000000	1	1	0	0	0	0	0	0	0	0	24.088032608744278	193.1057280801	4	2.9510317440558644
965	0x1c755f239948ddd62d54064964750	3039	1	private car	20.378334466542274	2018-01-01 08:01:00.000000	2018-01-01 08:21:22.700068	1	1	0	0	0	0	0	0	0	0	28.375988780055923	9.637589836313841	1	0.997860448043879
966	0x1c755f239948ddd62d54064964750	39	2	school	353.59665205315247	2018-01-01 08:21:22.700068	2018-01-01 14:14:58.499191	1	1	0	0	0	0	0	0	0	0	39.70655368962561	234.0017408203394	4	3.7578624118303074
967	0x1c755f239948ddd62d54064964750	3930	3	private car	21.378334466542274	2018-01-01 14:14:58.499191	2018-01-01 14:36:21.199259	1	1	0	0	0	0	0	0	0	0	25.263587703909213	9.001557129316598	1	0.9941165781457802
968	0x1c755f239948ddd62d54064964750	30	4	stay at home	563.646679013763	2018-01-01 14:36:21.199259	2018-01-02 00:00:00.000000	1	1	0	0	0	0	0	0	0	0	20.428115376500415	191.90398984124076	4	2.9301469634985664
969	0x147aeba6ad14b8cb63c1341a22394	40	0	stay at home	484.0	2018-01-01 00:00:00.000000	2018-01-01 08:04:00.000000	1	29	0	0	0	0	0	0	1	0	18.45646768407492	148.88217265153767	4	3.87230251310832
970	0x147aeba6ad14b8cb63c1341a22394	4039	1	private car	27.719571777905983	2018-01-01 08:04:00.000000	2018-01-01 08:31:43.174307	1	29	0	0	0	0	0	0	1	0	20.96995078767189	9.687967600633785	1	2.598157587848577
971	0x147aeba6ad14b8cb63c1341a22394	39	2	services	476.97524354948877	2018-01-01 08:31:43.174307	2018-01-01 16:28:41.688920	1	29	0	0	0	0	0	0	1	0	39.70655368962561	315.6507186103338	4	7.688463475332902
972	0x147aeba6ad14b8cb63c1341a22394	3940	3	private car	23.719571777905983	2018-01-01 16:28:41.688920	2018-01-01 16:52:24.863227	1	29	0	0	0	0	0	0	1	0	17.015537695865927	6.726687795279281	1	2.5808406438899296
973	0x147aeba6ad14b8cb63c1341a22394	40	4	stay at home	427.58561289469924	2018-01-01 16:52:24.863227	2018-01-02 00:00:00.000001	1	29	0	0	0	0	0	0	1	0	8.588541856575384	61.205615560259396	4	2.953407096091242
974	0x165cc257df1d0ff17b704876868ac	31	0	stay at home	477.0	2018-01-01 00:00:00.000000	2018-01-01 07:57:00.000000	0	9	0	0	0	0	0	0	0	0	21.9397455418293	174.42097705754293	4	2.6425067004578677
975	0x165cc257df1d0ff17b704876868ac	3139	1	private car	32.85189091269144	2018-01-01 07:57:00.000000	2018-01-01 08:29:51.113455	0	9	0	0	0	0	0	0	0	0	26.357804577485233	14.431728677959732	2	1.0265375285096514
976	0x165cc257df1d0ff17b704876868ac	39	2	school	362.90368424055833	2018-01-01 08:29:51.113455	2018-01-01 14:32:45.334509	0	9	0	0	0	0	0	0	0	0	39.70655368962561	240.16091037434444	4	3.8971712923302264
977	0x165cc257df1d0ff17b704876868ac	3931	3	private car	25.851890912691438	2018-01-01 14:32:45.334509	2018-01-01 14:58:36.447964	0	9	0	0	0	0	0	0	0	0	22.93837701653772	9.88334033909536	1	0.9993107790260181
978	0x165cc257df1d0ff17b704876868ac	31	4	stay at home	541.3925339340587	2018-01-01 14:58:36.447964	2018-01-02 00:00:00.000000	0	9	0	0	0	0	0	0	0	0	15.855201024669826	143.0647909796647	4	2.195506814118462
979	0x1052987943627c56c2efbfc010606	39	0	stay at home	480.0	2018-01-01 00:00:00.000000	2018-01-01 08:00:00.000000	0	7	0	0	0	0	0	0	0	0	28.51188832253285	228.0951065802628	4	3.628945389979302
980	0x1052987943627c56c2efbfc010606	3939	1	private car	19.033859037192325	2018-01-01 08:00:00.000000	2018-01-01 08:19:02.031542	0	7	0	0	0	0	0	0	0	0	30.543502838173538	9.689345458731314	1	0.9981657160200053
981	0x1052987943627c56c2efbfc010606	39	2	school	364.9445457101725	2018-01-01 08:19:02.031542	2018-01-01 14:23:58.704285	0	7	0	0	0	0	0	0	0	0	39.70655368962561	241.51150329961652	4	3.928403009938293
982	0x1052987943627c56c2efbfc010606	3939	3	private car	24.033859037192325	2018-01-01 14:23:58.704285	2018-01-01 14:48:00.735827	0	7	0	0	0	0	0	0	0	0	29.752820787648503	11.91791834615316	2	1.0113993807826962
983	0x1052987943627c56c2efbfc010606	39	4	stay at home	551.9877362154429	2018-01-01 14:48:00.735827	2018-01-02 00:00:00.000000	0	7	0	0	0	0	0	0	0	0	29.256940441187695	269.1578720453539	4	4.625678319046881
984	0x23fa1b5c625b57f100c4e138b20d	40	0	stay at home	481.0	2018-01-01 00:00:00.000000	2018-01-01 08:01:00.000000	1	69	0	0	0	0	0	0	1	0	18.45646768407492	147.95934926733395	4	3.859943367111381
985	0x23fa1b5c625b57f100c4e138b20d	4039	1	private car	19.887211942298734	2018-01-01 08:01:00.000000	2018-01-01 08:20:53.232717	1	69	0	0	0	0	0	0	1	0	20.96995078767189	6.950564262233419	1	2.582139262793832
986	0x23fa1b5c625b57f100c4e138b20d	39	2	services	458.79039881598743	2018-01-01 08:20:53.232717	2018-01-01 15:59:40.656646	1	69	0	0	0	0	0	0	1	0	39.70655368962561	303.61642671452915	4	7.270476096679227
987	0x23fa1b5c625b57f100c4e138b20d	3940	3	private car	19.887211942298734	2018-01-01 15:59:40.656646	2018-01-01 16:19:33.889363	1	69	0	0	0	0	0	0	1	0	16.73039072062907	5.545347102310306	1	2.5740165354600437
988	0x23fa1b5c625b57f100c4e138b20d	40	4	stay at home	111.91068192803309	2018-01-01 16:19:33.889363	2018-01-01 18:11:28.530279	1	69	0	0	0	0	0	0	1	0	8.588541856575384	16.019159598946775	3	2.636213530613055
989	0x23fa1b5c625b57f100c4e138b20d	4030	5	private car	25.702411138194783	2018-01-01 18:11:28.530279	2018-01-01 18:37:10.674947	1	69	0	0	0	0	0	0	1	0	15.729173211013714	6.737961278889231	1	2.5809059958383385
990	0x23fa1b5c625b57f100c4e138b20d	30	6	free time	242.4795742788612	2018-01-01 18:37:10.674947	2018-01-01 22:39:39.449404	1	69	0	0	0	0	0	0	1	0	89.60557373250928	362.1253561945327	4	9.612965001806547
991	0x23fa1b5c625b57f100c4e138b20d	3040	7	private car	29.702411138194783	2018-01-01 22:39:39.449404	2018-01-01 23:09:21.594072	1	69	0	0	0	0	0	0	1	0	1.8085288367670747	0.8952944510822802	0	2.547613263558489
992	0x23fa1b5c625b57f100c4e138b20d	40	8	stay at home	50.640098816131285	2018-01-01 23:09:21.594072	2018-01-02 00:00:00.000001	1	69	0	0	0	0	0	0	1	0	0.921584031388808	0.7778184402816312	0	2.5469555799027024
993	0x139a1136a8f8fb77523789b696d8	30	0	stay at home	490.0	2018-01-01 00:00:00.000000	2018-01-01 08:10:00.000000	1	46	0	0	0	0	0	0	0	0	24.088032608744278	196.7189329714116	4	3.014725839466673
994	0x139a1136a8f8fb77523789b696d8	3040	1	private car	21.526707866944804	2018-01-01 08:10:00.000000	2018-01-01 08:31:31.602472	1	46	0	0	0	0	0	0	0	0	18.802436729554277	6.745909377730467	1	0.9809520732769843
995	0x139a1136a8f8fb77523789b696d8	40	2	residence	482.8195339893233	2018-01-01 08:31:31.602472	2018-01-01 16:34:20.774511	1	46	0	0	0	0	0	0	0	0	11.206458758217407	90.17828658855164	4	1.606171944695197
996	0x139a1136a8f8fb77523789b696d8	4039	3	private car	25.139901984966624	2018-01-01 16:34:20.774511	2018-01-01 16:59:29.168630	1	46	0	0	0	0	0	0	0	0	17.015537695865927	7.12948249825957	1	0.9831783327672186
997	0x139a1136a8f8fb77523789b696d8	39	4	gym	242.34993792265868	2018-01-01 16:59:29.168630	2018-01-01 21:01:50.164905	1	46	0	0	0	0	0	0	0	0	32.88605453784667	132.83222126280515	4	2.066669610181264
998	0x139a1136a8f8fb77523789b696d8	3930	5	private car	13.321245787756457	2018-01-01 21:01:50.164905	2018-01-01 21:15:09.439652	1	46	0	0	0	0	0	0	0	0	1.9354343590667056	0.4297066133866078	0	0.9450093721534406
999	0x139a1136a8f8fb77523789b696d8	30	6	stay at home	164.84267244835019	2018-01-01 21:15:09.439652	2018-01-01 23:59:59.999999	1	46	0	0	0	0	0	0	0	0	1.53838746210786	4.2265316752482445	0	0.9664543653969475
1000	0xfc61fc21440fc58385863e71b336	39	0	stay at home	481.0	2018-01-01 00:00:00.000000	2018-01-01 08:01:00.000000	1	22	0	0	0	0	0	0	0	1	28.51188832253285	228.5703047189717	4	4.6391513209869775
1001	0xfc61fc21440fc58385863e71b336	3939	1	by foot	23.05698039928844	2018-01-01 08:01:00.000000	2018-01-01 08:24:03.418824	1	22	0	0	0	0	0	0	0	1	6.10172716516024	2.3447900608150913	0	1.955765880553787
1002	0xfc61fc21440fc58385863e71b336	39	2	services	480.4749049484981	2018-01-01 08:24:03.418824	2018-01-01 16:24:31.913121	1	22	0	0	0	0	0	0	0	1	39.70655368962561	317.966710164255	4	7.1723723221306095
1003	0xfc61fc21440fc58385863e71b336	3939	3	by foot	16.05698039928844	2018-01-01 16:24:31.913121	2018-01-01 16:40:35.331945	1	22	0	0	0	0	0	0	0	1	5.053617443030529	1.3524306038040563	0	1.9501768677555051
1004	0xfc61fc21440fc58385863e71b336	39	4	stay at home	439.41113425292497	2018-01-01 16:40:35.331945	2018-01-02 00:00:00.000000	1	22	0	0	0	0	0	0	0	1	24.87534894529427	182.1750882498176	4	3.766421953157318
1005	0xf17e1f5d7d8b01eb5bacb126ef64	40	0	stay at home	483.0	2018-01-01 00:00:00.000000	2018-01-01 08:03:00.000000	0	37	0	1	0	0	0	0	0	0	18.45646768407492	148.5745648568031	4	4.442475306024667
1006	0xf17e1f5d7d8b01eb5bacb126ef64	4030	1	private car	39.59545966224199	2018-01-01 08:03:00.000000	2018-01-01 08:42:35.727580	0	37	0	1	0	0	0	0	0	0	18.802436729554277	12.408185417948726	2	3.188634138281557
1007	0xf17e1f5d7d8b01eb5bacb126ef64	30	2	industry	467.34824941102056	2018-01-01 08:42:35.727580	2018-01-01 16:29:56.622545	0	37	0	1	0	0	0	0	0	0	34.0710171385198	265.38383692233515	4	6.697946770628656
1008	0xf17e1f5d7d8b01eb5bacb126ef64	3040	3	private car	38.59545966224199	2018-01-01 16:29:56.622545	2018-01-01 17:08:32.350125	0	37	0	1	0	0	0	0	0	0	15.078920059589855	9.699630848501199	1	3.1725263930177174
1009	0xf17e1f5d7d8b01eb5bacb126ef64	40	4	stay at home	131.7786348824374	2018-01-01 17:08:32.350125	2018-01-01 19:20:19.068218	0	37	0	1	0	0	0	0	0	0	9.467119529813829	20.79273479846215	3	3.240163280319897
1010	0xf17e1f5d7d8b01eb5bacb126ef64	4039	5	private car	28.256674214919762	2018-01-01 19:20:19.068218	2018-01-01 19:48:34.468671	0	37	0	1	0	0	0	0	0	0	19.411792069762004	9.141878074050465	1	3.16924133776432
1011	0xf17e1f5d7d8b01eb5bacb126ef64	39	6	free time	263.09497387232796	2018-01-01 19:48:34.468671	2018-01-02 00:11:40.167103	0	37	0	1	0	0	0	0	0	0	117.92956579874996	517.1112672099517	4	22.200223098809786
1012	0xf17e1f5d7d8b01eb5bacb126ef64	3940	7	private car	31.256674214919762	2018-01-02 00:11:40.167103	2018-01-02 00:42:55.567556	0	37	0	1	0	0	0	0	0	0	23.88221491861412	12.441310187363634	2	3.188832731263979
1013	0xf17e1f5d7d8b01eb5bacb126ef64	40	8	stay at home	-42.92612592010937	2018-01-02 00:42:55.567556	2018-01-02 00:00:00.000001	0	37	0	1	0	0	0	0	0	0	18.45646768407492	-13.204410930783823	0	3.0461498427337075
1014	0x1905635e944807183331fa85e4201	39	0	stay at home	490.0	2018-01-01 00:00:00.000000	2018-01-01 08:10:00.000000	0	40	0	0	0	0	0	0	1	0	28.51188832253285	232.8470879673516	4	5.332306062307518
1015	0x1905635e944807183331fa85e4201	3939	1	metro	16.167472408721192	2018-01-01 08:10:00.000000	2018-01-01 08:26:10.048345	0	40	0	0	0	0	0	0	1	0	4.637312645521782	1.2495604041181216	0	2.5495993710564044
1016	0x1905635e944807183331fa85e4201	39	2	services	481.94385566663937	2018-01-01 08:26:10.048345	2018-01-01 16:28:06.679685	0	40	0	0	0	0	0	0	1	0	39.70655368962561	318.9388263402098	4	7.807935938673129
1017	0x1905635e944807183331fa85e4201	3939	3	metro	20.167472408721192	2018-01-01 16:28:06.679685	2018-01-01 16:48:16.728030	0	40	0	0	0	0	0	0	1	0	3.840749256703202	1.290970077722971	0	2.54983179606213
1018	0x1905635e944807183331fa85e4201	39	4	stay at home	431.7211995159182	2018-01-01 16:48:16.728030	2018-01-02 00:00:00.000001	0	40	0	0	0	0	0	0	1	0	24.87534894529427	178.9869247506579	4	4.3147849042036075
1019	0x1540de6ddce0976e27e160c2667	40	0	stay at home	475.0	2018-01-01 00:00:00.000000	2018-01-01 07:55:00.000000	1	57	0	0	0	0	0	0	0	0	18.45646768407492	146.11370249892644	4	2.2354263751915107
1020	0x1540de6ddce0976e27e160c2667	4031	1	by foot	28.098323679972125	2018-01-01 07:55:00.000000	2018-01-01 08:23:05.899421	1	57	0	0	0	0	0	0	0	0	3.3702861042630015	1.5783231641949016	0	0.9514462247818722
1021	0x1540de6ddce0976e27e160c2667	31	2	services	486.0353698545141	2018-01-01 08:23:05.899421	2018-01-01 16:29:08.021612	1	57	0	0	0	0	0	0	0	0	31.257964414982627	253.20793825558872	4	4.209563308388138
1022	0x1540de6ddce0976e27e160c2667	3139	3	by foot	18.782168330269457	2018-01-01 16:29:08.021612	2018-01-01 16:47:54.951712	1	57	0	0	0	0	0	0	0	0	4.297984688739197	1.3454245317470062	0	0.9501375256550775
1023	0x1540de6ddce0976e27e160c2667	39	4	shopping	233.76295214382634	2018-01-01 16:47:54.951712	2018-01-01 20:41:40.728841	1	57	0	0	0	0	0	0	0	0	2.2524694888936074	8.775731955627755	1	0.9927906885223297
1024	0x1540de6ddce0976e27e160c2667	3940	5	by foot	29.005910087450218	2018-01-01 20:41:40.728841	2018-01-01 21:10:41.083446	1	57	0	0	0	0	0	0	0	0	0.6615050945436091	0.319792621578703	0	0.9443957012561573
1025	0x1540de6ddce0976e27e160c2667	40	6	stay at home	169.31527590396786	2018-01-01 21:10:41.083446	2018-01-02 00:00:00.000000	1	57	0	0	0	0	0	0	0	0	0.7325080849596983	2.067080141780641	0	0.9541985014663878
1026	0x15517a6507651de0de3d1b650928c	30	0	stay at home	477.0	2018-01-01 00:00:00.000000	2018-01-01 07:57:00.000000	1	16	0	0	0	0	0	0	0	0	24.088032608744278	191.499859239517	4	2.923156916628884
1027	0x15517a6507651de0de3d1b650928c	3039	1	by foot	14.270483684180581	2018-01-01 07:57:00.000000	2018-01-01 08:11:16.229021	1	16	0	0	0	0	0	0	0	0	5.524378834574099	1.313925967067037	0	0.9499606678245144
1028	0x15517a6507651de0de3d1b650928c	39	2	school	366.0811681984212	2018-01-01 08:11:16.229021	2018-01-01 14:17:21.099113	1	16	0	0	0	0	0	0	0	0	39.70655368962561	242.2636926638579	4	3.9459053604405065
1029	0x15517a6507651de0de3d1b650928c	3930	3	by foot	19.270483684180583	2018-01-01 14:17:21.099113	2018-01-01 14:36:37.328134	1	16	0	0	0	0	0	0	0	0	5.046949598383689	1.6209526648422439	0	0.9516859626741888
1030	0x15517a6507651de0de3d1b650928c	30	4	stay at home	563.3778644332176	2018-01-01 14:36:37.328134	2018-01-02 00:00:00.000000	1	16	0	0	0	0	0	0	0	0	20.428115376500415	191.8124669201363	4	2.9285624742113474
1031	0x371240076feeac0a622c16326fdf	40	0	stay at home	476.0	2018-01-01 00:00:00.000000	2018-01-01 07:56:00.000000	1	86	0	0	1	0	0	1	0	0	18.45646768407492	146.42131029366104	4	4.739493991810988
1032	0x371240076feeac0a622c16326fdf	4031	1	private car	25.128322738146608	2018-01-01 07:56:00.000000	2018-01-01 08:21:07.699364	1	86	0	0	1	0	0	1	0	0	16.870689299053655	7.065535425360277	1	3.482806833136324
1033	0x371240076feeac0a622c16326fdf	31	2	services	499.4576807905143	2018-01-01 08:21:07.699364	2018-01-01 16:40:35.160211	1	86	0	0	1	0	0	1	0	0	31.257964414982627	260.2005068823275	4	6.887172734903295
1034	0x371240076feeac0a622c16326fdf	3140	3	private car	30.128322738146608	2018-01-01 16:40:35.160211	2018-01-01 17:10:42.859575	1	86	0	0	1	0	0	1	0	0	14.109548001830381	7.084950264808621	1	3.4829196085341465
1035	0x371240076feeac0a622c16326fdf	40	4	stay at home	121.57373438528793	2018-01-01 17:10:42.859575	2018-01-01 19:12:17.283638	1	86	0	0	1	0	0	1	0	0	9.467119529813829	19.182551251855973	3	3.5557684367934943
1036	0x371240076feeac0a622c16326fdf	4031	5	private car	24.905533153996412	2018-01-01 19:12:17.283638	2018-01-01 19:37:11.615627	1	86	0	0	1	0	0	1	0	0	15.355709033379512	6.374035340565928	1	3.4787985281564127
1037	0x371240076feeac0a622c16326fdf	31	6	free time	229.22177123961904	2018-01-01 19:37:11.615627	2018-01-01 23:26:24.921901	1	86	0	0	1	0	0	1	0	0	84.66968490041354	323.468919052887	4	8.876384931470058
1038	0x371240076feeac0a622c16326fdf	3140	7	private car	26.905533153996412	2018-01-01 23:26:24.921901	2018-01-01 23:53:19.253890	1	86	0	0	1	0	0	1	0	0	1.4325275796428827	0.6423819714682636	0	3.4461979119626487
1039	0x371240076feeac0a622c16326fdf	40	8	stay at home	6.679101800292756	2018-01-01 23:53:19.253890	2018-01-01 23:59:59.999998	1	86	0	0	1	0	0	1	0	0	0.921584031388808	0.10258922605283405	0	3.4431841846351188
1040	0xbe75e7043ca6ed5045003e97a22f	39	0	stay at home	477.0	2018-01-01 00:00:00.000000	2018-01-01 07:57:00.000000	1	45	0	0	0	0	0	0	1	1	28.51188832253285	226.66951216413617	4	6.198499010140312
1041	0xbe75e7043ca6ed5045003e97a22f	3940	1	private car	21.551472235935247	2018-01-01 07:57:00.000000	2018-01-01 08:18:33.088334	1	45	0	0	0	0	0	0	1	1	20.454900598079345	7.347220372138705	1	3.584444331350065
1042	0xbe75e7043ca6ed5045003e97a22f	40	2	residence	481.0832113002758	2018-01-01 08:18:33.088334	2018-01-01 16:19:38.081012	1	45	0	0	0	0	0	0	1	1	11.206458758217407	89.85398611178886	4	4.203096478325301
1043	0xbe75e7043ca6ed5045003e97a22f	4039	3	private car	21.551472235935247	2018-01-01 16:19:38.081012	2018-01-01 16:41:11.169346	1	45	0	0	0	0	0	0	1	1	17.015537695865927	6.111831470532736	1	3.577282932218475
1044	0xbe75e7043ca6ed5045003e97a22f	39	4	stay at home	438.8138442278538	2018-01-01 16:41:11.169346	2018-01-02 00:00:00.000000	1	45	0	0	0	0	0	0	1	1	24.87534894529427	181.92745828656444	4	5.3623762748978585
1045	0x71fd1295d0a545f6e9bc8d7e8ff9	40	0	stay at home	474.0	2018-01-01 00:00:00.000000	2018-01-01 07:54:00.000000	1	5	0	0	0	0	0	0	0	0	18.45646768407492	145.80609470419188	4	2.231366146627113
1046	0x71fd1295d0a545f6e9bc8d7e8ff9	4039	1	by foot	26.26789667499063	2018-01-01 07:54:00.000000	2018-01-01 08:20:16.073800	1	5	0	0	0	0	0	0	0	0	4.08631005098617	1.7889795033546734	0	0.9526314929814095
1047	0x71fd1295d0a545f6e9bc8d7e8ff9	39	2	school	358.23165284370566	2018-01-01 08:20:16.073800	2018-01-01 14:18:29.972971	1	5	0	0	0	0	0	0	0	0	39.70655368962561	237.069072616032	4	3.8266058879632756
1048	0x71fd1295d0a545f6e9bc8d7e8ff9	3940	3	by foot	20.26789667499063	2018-01-01 14:18:29.972971	2018-01-01 14:38:46.046771	1	5	0	0	0	0	0	0	0	0	3.857260016355844	1.3029757910012152	0	0.9498991925956186
1049	0x71fd1295d0a545f6e9bc8d7e8ff9	40	4	stay at home	561.232553806313	2018-01-01 14:38:46.046771	2018-01-01 23:59:59.999999	1	5	0	0	0	0	0	0	0	0	8.716131308400007	81.52961055874161	4	1.526137446203374
1050	0x200e64db7ea3ff08c0dcf77434a4	31	0	stay at home	477.0	2018-01-01 00:00:00.000000	2018-01-01 07:57:00.000000	0	37	0	0	0	0	0	0	0	0	21.9397455418293	174.42097705754293	4	2.6425067004578677
1051	0x200e64db7ea3ff08c0dcf77434a4	3139	1	private car	26.414212947107686	2018-01-01 07:57:00.000000	2018-01-01 08:23:24.852777	0	37	0	0	0	0	0	0	0	0	26.357804577485233	11.603677715465745	2	1.009522791261933
1052	0x200e64db7ea3ff08c0dcf77434a4	39	2	services	483.32937023651164	2018-01-01 08:23:24.852777	2018-01-01 16:26:44.614991	0	37	0	0	0	0	0	0	0	0	39.70655368962561	319.85572648448306	4	6.2416673082358916
1053	0x200e64db7ea3ff08c0dcf77434a4	3931	3	private car	22.414212947107686	2018-01-01 16:26:44.614991	2018-01-01 16:49:09.467768	0	37	0	0	0	0	0	0	0	0	21.514483356203062	8.037170189882325	1	0.9884667001643451
1054	0x200e64db7ea3ff08c0dcf77434a4	31	4	stay at home	118.78174196619052	2018-01-01 16:49:09.467768	2018-01-01 18:47:56.372286	0	37	0	0	0	0	0	0	0	0	17.43646832190509	34.51890135023642	4	1.1559317248758425
1055	0x200e64db7ea3ff08c0dcf77434a4	3140	5	private car	20.64444021666479	2018-01-01 18:47:56.372286	2018-01-01 19:08:35.038699	0	37	0	0	0	0	0	0	0	0	15.044901022088709	5.1765593286024885	1	0.9718959433996752
1056	0x200e64db7ea3ff08c0dcf77434a4	40	6	gym	222.19002523271874	2018-01-01 19:08:35.038699	2018-01-01 22:50:46.440213	0	37	0	0	0	0	0	0	0	0	13.07835803055805	48.43134501353705	4	1.2549920639651442
1057	0x200e64db7ea3ff08c0dcf77434a4	4031	7	private car	20.64444021666479	2018-01-01 22:50:46.440213	2018-01-01 23:11:25.106626	0	37	0	0	0	0	0	0	0	0	1.5035188094077956	0.5173217362575043	0	0.9454988297978334
1058	0x200e64db7ea3ff08c0dcf77434a4	31	8	stay at home	48.58155623703419	2018-01-01 23:11:25.106626	2018-01-02 00:00:00.000000	0	37	0	0	0	0	0	0	0	0	1.895720208575528	1.5349506320432367	0	0.9512023702420558
1059	0x1d77a0e7008e9fc101ed0b94fdb0d	31	0	stay at home	470.0	2018-01-01 00:00:00.000000	2018-01-01 07:50:00.000000	1	40	0	0	1	0	0	0	0	0	21.9397455418293	171.86134007766285	4	4.102833137031122
1060	0x1d77a0e7008e9fc101ed0b94fdb0d	3139	1	private car	34.341680204474116	2018-01-01 07:50:00.000000	2018-01-01 08:24:20.500812	1	40	0	0	1	0	0	0	0	0	26.357804577485233	15.086188261533698	3	2.5305157165610934
1061	0x1d77a0e7008e9fc101ed0b94fdb0d	39	2	services	475.2224175537158	2018-01-01 08:24:20.500812	2018-01-01 16:19:33.845865	1	40	0	0	1	0	0	0	0	0	39.70655368962561	314.4907406185049	4	7.546866941850578
1062	0x1d77a0e7008e9fc101ed0b94fdb0d	3940	3	private car	24.573585876328842	2018-01-01 16:19:33.845865	2018-01-01 16:44:08.261018	1	40	0	0	1	0	0	0	0	0	17.015537695865927	6.968879613354533	1	2.4822455789601543
1063	0x1d77a0e7008e9fc101ed0b94fdb0d	40	4	gym	248.19869859628417	2018-01-01 16:44:08.261018	2018-01-01 20:52:20.182934	1	40	0	0	1	0	0	0	0	0	11.354343471404746	46.968887883631226	4	2.7441917563232554
1064	0x1d77a0e7008e9fc101ed0b94fdb0d	4031	5	private car	27.768094328145274	2018-01-01 20:52:20.182934	2018-01-01 21:20:06.268594	1	40	0	0	1	0	0	0	0	0	3.4762617368806232	1.6088193969837212	0	2.4516177219921556
1065	0x1d77a0e7008e9fc101ed0b94fdb0d	31	6	stay at home	159.89552344105186	2018-01-01 21:20:06.268594	2018-01-02 00:00:00.000000	1	40	0	0	1	0	0	0	0	0	1.600067423791844	4.264060304469537	0	2.46666874314149
1066	0xcb5b1143d2cf6065522b9a324289	30	0	stay at home	484.0	2018-01-01 00:00:00.000000	2018-01-01 08:04:00.000000	0	28	0	0	0	1	1	0	1	0	24.088032608744278	194.31012971053718	4	38.06781216460526
1067	0xcb5b1143d2cf6065522b9a324289	3040	1	private car	18.48600566531204	2018-01-01 08:04:00.000000	2018-01-01 08:22:29.160340	0	28	0	0	0	1	1	0	1	0	18.802436729554277	5.793032531736858	1	36.07114336526668
1068	0xcb5b1143d2cf6065522b9a324289	40	2	residence	477.5021180449579	2018-01-01 08:22:29.160340	2018-01-01 16:19:59.287423	0	28	0	0	0	1	1	0	1	0	11.206458758217407	89.18512988053801	4	36.69247204190377
1069	0xcb5b1143d2cf6065522b9a324289	4030	3	private car	21.48600566531204	2018-01-01 16:19:59.287423	2018-01-01 16:41:28.447763	0	28	0	0	0	1	1	0	1	0	14.38983122069055	5.15299991884402	1	36.06746062980805
1070	0xcb5b1143d2cf6065522b9a324289	30	4	stay at home	438.52587062441796	2018-01-01 16:41:28.447763	2018-01-02 00:00:00.000000	0	28	0	0	0	1	1	0	1	0	19.71145954411603	144.0664159643579	4	37.30424188745953
1071	0x1caebbd9b7eba529432a6ec0355ba	39	0	stay at home	472.0	2018-01-01 00:00:00.000000	2018-01-01 07:52:00.000000	0	10	0	0	0	0	0	0	0	0	28.51188832253285	224.29352147059174	4	3.548321631708156
1072	0x1caebbd9b7eba529432a6ec0355ba	3939	1	private car	18.528250315429684	2018-01-01 07:52:00.000000	2018-01-01 08:10:31.695019	0	10	0	0	0	0	0	0	0	0	29.942015876510922	9.24621941847607	1	0.9955550648588611
1073	0x1caebbd9b7eba529432a6ec0355ba	39	2	school	375.54382391904664	2018-01-01 08:10:31.695019	2018-01-01 14:26:04.324454	0	10	0	0	0	0	0	0	0	0	39.70655368962561	248.52585012081553	4	4.094676740802011
1074	0x1caebbd9b7eba529432a6ec0355ba	3939	3	private car	20.528250315429684	2018-01-01 14:26:04.324454	2018-01-01 14:46:36.019473	0	10	0	0	0	0	0	0	0	0	29.752820787648503	10.17955587864947	2	1.0010617384884828
1075	0x1caebbd9b7eba529432a6ec0355ba	39	4	stay at home	553.399675450094	2018-01-01 14:46:36.019473	2018-01-02 00:00:00.000000	0	10	0	0	0	0	0	0	0	0	29.256940441187695	269.8463557469334	4	4.64453826442328
1076	0x1d1eb3c0a97bb420e2f474dea61a7	40	0	stay at home	480.0	2018-01-01 00:00:00.000000	2018-01-01 08:00:00.000000	0	49	0	0	1	0	0	0	0	0	18.45646768407492	147.65174147259935	4	3.755838608075297
1077	0x1d1eb3c0a97bb420e2f474dea61a7	4030	1	private car	34.23955335802604	2018-01-01 08:00:00.000000	2018-01-01 08:34:14.373201	0	49	0	0	1	0	0	0	0	0	18.802436729554277	10.729783927708038	2	2.504322337482869
1078	0x1d1eb3c0a97bb420e2f474dea61a7	30	2	industry	485.9167767641895	2018-01-01 08:34:14.373201	2018-01-01 16:40:09.379807	0	49	0	0	1	0	0	0	0	0	34.0710171385198	275.9279804837833	4	6.314510432844835
1079	0x1d1eb3c0a97bb420e2f474dea61a7	3040	3	private car	30.343422890253088	2018-01-01 16:40:09.379807	2018-01-01 17:10:29.985180	0	49	0	0	1	0	0	0	0	0	15.078920059589855	7.625767468274254	1	2.486066271402394
1080	0x1d1eb3c0a97bb420e2f474dea61a7	40	4	gym	233.49766799116043	2018-01-01 17:10:29.985180	2018-01-01 21:03:59.845259	0	49	0	0	1	0	0	0	0	0	12.515852937719977	48.70704123129882	4	2.7570385704663103
1081	0x1d1eb3c0a97bb420e2f474dea61a7	4040	5	private car	13.896130467772952	2018-01-01 21:03:59.845259	2018-01-01 21:17:53.613087	0	49	0	0	1	0	0	0	0	0	0.7449234762302017	0.17252589690336412	0	2.443574107498808
1082	0x1d1eb3c0a97bb420e2f474dea61a7	40	6	stay at home	162.1064485285981	2018-01-01 21:17:53.613087	2018-01-01 23:59:59.999999	0	49	0	0	1	0	0	0	0	0	0.7325080849596983	1.9790714028550216	0	2.4537023216787985
1083	0x6cb105a4e9722af1e071d98caf48	40	0	stay at home	482.0	2018-01-01 00:00:00.000000	2018-01-01 08:02:00.000000	1	36	0	0	0	0	0	0	1	0	18.45646768407492	148.2669570620685	4	3.864055595230884
1084	0x6cb105a4e9722af1e071d98caf48	4039	1	by foot	24.8365402158946	2018-01-01 08:02:00.000000	2018-01-01 08:26:50.192413	1	36	0	0	0	0	0	0	1	0	4.1892024975371935	1.7340882717101433	0	2.552322502608184
1085	0x6cb105a4e9722af1e071d98caf48	39	2	services	478.60007154436573	2018-01-01 08:26:50.192413	2018-01-01 16:25:26.196706	1	36	0	0	0	0	0	0	1	0	39.70655368962561	316.7259906105836	4	7.72727799298368
1086	0x6cb105a4e9722af1e071d98caf48	3940	3	by foot	22.8365402158946	2018-01-01 16:25:26.196706	2018-01-01 16:48:16.389119	1	36	0	0	0	0	0	0	1	0	3.3992227132152255	1.2937747698853643	0	2.549847540348659
1087	0x6cb105a4e9722af1e071d98caf48	40	4	stay at home	431.72684802384504	2018-01-01 16:48:16.389119	2018-01-02 00:00:00.000000	1	36	0	0	0	0	0	0	1	0	8.588541856575384	61.79840174766921	4	2.958156892273366
1088	0x1d4f73f28d43ea89b8f1ea4d4cf51	40	0	stay at home	486.0	2018-01-01 00:00:00.000000	2018-01-01 08:06:00.000000	0	26	0	0	0	0	0	0	0	0	18.45646768407492	149.49738824100683	4	2.280579470731521
1089	0x1d4f73f28d43ea89b8f1ea4d4cf51	4031	1	private car	19.96074426604073	2018-01-01 08:06:00.000000	2018-01-01 08:25:57.644656	0	26	0	0	0	0	0	0	0	0	17.72049337434767	5.8952372752237165	1	0.9760327403379739
1090	0x1d4f73f28d43ea89b8f1ea4d4cf51	31	2	services	489.4603125341897	2018-01-01 08:25:57.644656	2018-01-01 16:35:25.263408	0	26	0	0	0	0	0	0	0	0	31.257964414982627	254.99221719566629	4	4.254188400424647
1091	0x1d4f73f28d43ea89b8f1ea4d4cf51	3140	3	private car	23.96074426604073	2018-01-01 16:35:25.263408	2018-01-01 16:59:22.908064	0	26	0	0	0	0	0	0	0	0	13.233056022956172	5.2845645204040474	1	0.9725165130006761
1092	0x1d4f73f28d43ea89b8f1ea4d4cf51	40	4	stay at home	113.81793898646518	2018-01-01 16:59:22.908064	2018-01-01 18:53:11.984403	0	26	0	0	0	0	0	0	0	0	8.588541856575384	16.292168883573325	3	1.0378867949993906
1093	0x1d4f73f28d43ea89b8f1ea4d4cf51	4039	5	private car	24.08647036234043	2018-01-01 18:53:11.984403	2018-01-01 19:17:17.172625	0	26	0	0	0	0	0	0	0	0	19.005686335853223	7.62966501074112	1	0.9860889851838354
1094	0x1d4f73f28d43ea89b8f1ea4d4cf51	39	6	gym	240.11761515908677	2018-01-01 19:17:17.172625	2018-01-01 23:17:24.229535	0	26	0	0	0	0	0	0	0	0	37.39230135082316	149.64250376115925	4	2.2825362092771
1095	0x1d4f73f28d43ea89b8f1ea4d4cf51	3940	7	private car	26.08647036234043	2018-01-01 23:17:24.229535	2018-01-01 23:43:29.417757	0	26	0	0	0	0	0	0	0	0	1.3534367605490092	0.5884397990227295	0	0.9458963138114589
1096	0x1d4f73f28d43ea89b8f1ea4d4cf51	40	8	stay at home	16.509704063495974	2018-01-01 23:43:29.417757	2018-01-02 00:00:00.000001	0	26	0	0	0	0	0	0	0	0	0.921584031388808	0.25358466046454675	0	0.944026241846639
1097	0x94ef2488729d7f38ff7e1d7d0aa4	30	0	stay at home	477.0	2018-01-01 00:00:00.000000	2018-01-01 07:57:00.000000	0	51	0	0	0	0	0	0	0	0	24.088032608744278	191.499859239517	4	2.923156916628884
1098	0x94ef2488729d7f38ff7e1d7d0aa4	3039	1	private car	22.082884257384162	2018-01-01 07:57:00.000000	2018-01-01 08:19:04.973055	0	51	0	0	0	0	0	0	0	0	27.653462051925207	10.177803363477157	2	1.001051370180696
1099	0x94ef2488729d7f38ff7e1d7d0aa4	39	2	agriculture	476.0815878354858	2018-01-01 08:19:04.973055	2018-01-01 16:15:09.868325	0	51	0	0	0	0	0	0	0	0	3.4867012372344224	27.66590435550861	4	1.1100504833006295
1100	0x94ef2488729d7f38ff7e1d7d0aa4	3930	3	private car	22.082884257384162	2018-01-01 16:15:09.868325	2018-01-01 16:37:14.841380	0	51	0	0	0	0	0	0	0	0	22.67125855393744	8.34411297693052	1	0.9902614376256292
1101	0x94ef2488729d7f38ff7e1d7d0aa4	30	4	stay at home	442.7526436497459	2018-01-01 16:37:14.841380	2018-01-01 23:59:59.999999	0	51	0	0	0	0	0	0	0	0	19.71145954411603	145.45501372253977	4	2.2267411103204124
1102	0x13dc76e5898e594a0110873898e31	40	0	stay at home	480.0	2018-01-01 00:00:00.000000	2018-01-01 08:00:00.000000	1	13	0	0	0	0	0	0	0	1	18.45646768407492	147.65174147259935	4	3.255838608075297
1103	0x13dc76e5898e594a0110873898e31	4039	1	private car	20.070541048939845	2018-01-01 08:00:00.000000	2018-01-01 08:20:04.232463	1	13	0	0	0	0	0	0	0	1	20.96995078767189	7.014637634636952	1	1.9825112434597183
1104	0x13dc76e5898e594a0110873898e31	39	2	school	382.55294257399714	2018-01-01 08:20:04.232463	2018-01-01 14:42:37.409017	1	13	0	0	0	0	0	0	0	1	39.70655368962561	253.16431589064467	4	5.208478188428806
1105	0x13dc76e5898e594a0110873898e31	3940	3	private car	27.070541048939845	2018-01-01 14:42:37.409017	2018-01-01 15:09:41.641480	1	13	0	0	0	0	0	0	0	1	17.876792656489595	8.065574157181466	1	1.9886326454735053
1106	0x13dc76e5898e594a0110873898e31	40	4	stay at home	530.3059753281232	2018-01-01 15:09:41.641480	2018-01-02 00:00:00.000000	1	13	0	0	0	0	0	0	0	1	8.541707785026304	75.49531129843662	4	2.4726703092296205
1107	0x8711a9380343258cd6724c9bd230	40	0	stay at home	471.0	2018-01-01 00:00:00.000000	2018-01-01 07:51:00.000000	1	1	0	0	0	0	0	0	1	0	18.45646768407492	144.8832713199881	4	3.8192296551961946
1108	0x8711a9380343258cd6724c9bd230	4039	1	private car	23.97311361292258	2018-01-01 07:51:00.000000	2018-01-01 08:14:58.386817	1	1	0	0	0	0	0	0	1	0	20.454900598079345	8.172794266313236	1	2.589259311686411
1109	0x8711a9380343258cd6724c9bd230	39	2	school	344.8277445973578	2018-01-01 08:14:58.386817	2018-01-01 13:59:48.051493	1	1	0	0	0	0	0	0	1	0	39.70655368962561	228.1986892421249	4	5.23116761441878
1110	0x8711a9380343258cd6724c9bd230	3940	3	private car	31.97311361292258	2018-01-01 13:59:48.051493	2018-01-01 14:31:46.438310	1	1	0	0	0	0	0	0	1	0	20.03585366130812	10.676810424081589	2	2.6040079600816872
1111	0x8711a9380343258cd6724c9bd230	40	4	stay at home	568.226028176797	2018-01-01 14:31:46.438310	2018-01-02 00:00:00.000001	1	1	0	0	0	0	0	0	1	0	8.716131308400007	82.54554457399274	4	3.1353281987295905
1112	0x18f41ce0f425da55e1e9a7c752c99	39	0	stay at home	488.0	2018-01-01 00:00:00.000000	2018-01-01 08:08:00.000000	0	61	0	0	0	0	0	0	0	0	28.51188832253285	231.89669168993385	4	3.7114010538870956
1113	0x18f41ce0f425da55e1e9a7c752c99	3931	1	private car	23.37724080361741	2018-01-01 08:08:00.000000	2018-01-01 08:31:22.634448	0	61	0	0	0	0	0	0	0	0	27.29404542484932	10.634324540026244	2	1.003755893789097
1114	0x18f41ce0f425da55e1e9a7c752c99	31	2	services	482.6110587976306	2018-01-01 08:31:22.634448	2018-01-01 16:33:59.297976	0	61	0	0	0	0	0	0	0	0	31.257964414982627	251.4239883695571	4	4.165414419978727
1115	0x18f41ce0f425da55e1e9a7c752c99	3139	3	private car	27.37724080361741	2018-01-01 16:33:59.297976	2018-01-01 17:01:21.932424	0	61	0	0	0	0	0	0	0	0	22.465580628671898	10.25076017773722	2	1.0014830913442199
1116	0x18f41ce0f425da55e1e9a7c752c99	39	4	stay at home	418.6344595951347	2018-01-01 17:01:21.932424	2018-01-02 00:00:00.000000	0	61	0	0	0	0	0	0	0	0	26.04737410667156	181.73880638364585	4	2.759298127414091
1117	0x56cf83719c84aea203c01c977c22	31	0	stay at home	480.0	2018-01-01 00:00:00.000000	2018-01-01 08:00:00.000000	0	33	0	0	0	0	0	0	1	0	21.9397455418293	175.5179643346344	4	4.259694241062435
1118	0x56cf83719c84aea203c01c977c22	3130	1	private car	30.527312917760952	2018-01-01 08:00:00.000000	2018-01-01 08:30:31.638775	0	33	0	0	0	0	0	0	1	0	25.1265313667317	12.78409142616924	2	2.6165900925676198
1119	0x56cf83719c84aea203c01c977c22	30	2	industry	477.9542408399623	2018-01-01 08:30:31.638775	2018-01-01 16:28:28.893225	0	33	0	0	0	0	0	0	1	0	34.0710171385198	271.4064521847763	4	6.287559724359378
1120	0x56cf83719c84aea203c01c977c22	3031	3	private car	31.527312917760952	2018-01-01 16:28:28.893225	2018-01-01 17:00:00.532000	0	33	0	0	0	0	0	0	1	0	20.007623288679962	10.513110002714912	2	2.603037082735147
1121	0x56cf83719c84aea203c01c977c22	31	4	stay at home	117.09408089425	2018-01-01 17:00:00.532000	2018-01-01 18:57:06.176854	0	33	0	0	0	0	0	0	1	0	20.00542576557187	39.04194904862976	4	2.787247875335284
1122	0x56cf83719c84aea203c01c977c22	3139	5	private car	30.52994456505317	2018-01-01 18:57:06.176854	2018-01-01 19:27:37.973528	0	33	0	0	0	0	0	0	1	0	24.218785434636857	12.323302945873007	2	2.61382541968496
1123	0x56cf83719c84aea203c01c977c22	39	6	shopping	244.52630258119285	2018-01-01 19:27:37.973528	2018-01-01 23:32:09.551683	0	33	0	0	0	0	0	0	1	0	2.561116530878299	10.437672596254032	2	2.6025899932964442
1124	0x56cf83719c84aea203c01c977c22	3931	7	private car	26.52994456505317	2018-01-01 23:32:09.551683	2018-01-01 23:58:41.348357	0	33	0	0	0	0	0	0	1	0	1.8487602404744603	0.8174584448976967	0	2.5471774514731145
1125	0x56cf83719c84aea203c01c977c22	31	8	stay at home	1.3108607189665236	2018-01-01 23:58:41.348357	2018-01-02 00:00:00.000000	0	33	0	0	0	0	0	0	1	0	1.895720208575528	0.041417085926211405	0	2.5428432593886456
1126	0xd8eb21f4fe481fc26674b267b99e	30	0	stay at home	490.0	2018-01-01 00:00:00.000000	2018-01-01 08:10:00.000000	1	33	0	0	0	0	0	0	0	1	24.088032608744278	196.7189329714116	4	4.0147258394666725
1127	0xd8eb21f4fe481fc26674b267b99e	3039	1	by foot	16.19343233150558	2018-01-01 08:10:00.000000	2018-01-01 08:26:11.605940	1	33	0	0	0	0	0	0	0	1	5.668719219760031	1.5299336848581528	0	1.9511741673597296
1128	0xd8eb21f4fe481fc26674b267b99e	39	2	industry	477.55385537292455	2018-01-01 08:26:11.605940	2018-01-01 16:23:44.837262	1	33	0	0	0	0	0	0	0	1	39.70655368962561	316.0336299675455	4	7.102257307322172
1129	0xd8eb21f4fe481fc26674b267b99e	3930	3	by foot	17.19343233150558	2018-01-01 16:23:44.837262	2018-01-01 16:40:56.443202	1	33	0	0	0	0	0	0	0	1	4.529075624359649	1.2978392545283168	0	1.949870357009477
1130	0xd8eb21f4fe481fc26674b267b99e	30	4	stay at home	126.01087736335782	2018-01-01 16:40:56.443202	2018-01-01 18:46:57.095844	1	33	0	0	0	0	0	0	0	1	19.71145954411603	41.397638521106565	4	2.203892483715672
1131	0xd8eb21f4fe481fc26674b267b99e	3039	5	by foot	12.550366843202475	2018-01-01 18:46:57.095844	2018-01-01 18:59:30.117855	1	33	0	0	0	0	0	0	0	1	4.939440000607507	1.0331964001268745	0	1.9483858836600871
1132	0xd8eb21f4fe481fc26674b267b99e	39	6	running	238.06281333213616	2018-01-01 18:59:30.117855	2018-01-01 22:57:33.886655	1	33	0	0	0	0	0	0	0	1	5.512866134640473	21.873473692266163	3	2.0726929147326794
1133	0xd8eb21f4fe481fc26674b267b99e	3930	7	by foot	17.550366843202475	2018-01-01 22:57:33.886655	2018-01-01 23:15:06.908666	1	33	0	0	0	0	0	0	0	1	0.43894541913404767	0.12839421883243005	0	1.9433280382731692
1134	0xd8eb21f4fe481fc26674b267b99e	30	8	stay at home	44.88485558216553	2018-01-01 23:15:06.908666	2018-01-02 00:00:00.000001	1	33	0	0	0	0	0	0	0	1	2.3371999258228198	1.7484146856200875	0	1.9524031383169298
1135	0x1787bfc1c2f99d90feadf63d52388	31	0	stay at home	483.0	2018-01-01 00:00:00.000000	2018-01-01 08:03:00.000000	0	41	0	0	0	0	0	0	0	0	21.9397455418293	176.61495161172587	4	2.6769935738346384
1136	0x1787bfc1c2f99d90feadf63d52388	3139	1	private car	22.065255064072563	2018-01-01 08:03:00.000000	2018-01-01 08:25:03.915304	0	41	0	0	0	0	0	0	0	0	27.29404542484932	10.037501233828051	2	1.0002216568541749
1137	0x1787bfc1c2f99d90feadf63d52388	39	2	services	470.81814348634776	2018-01-01 08:25:03.915304	2018-01-01 16:15:53.003913	0	41	0	0	0	0	0	0	0	0	39.70655368962561	311.5760982065087	4	5.94359839523066
1138	0x1787bfc1c2f99d90feadf63d52388	3930	3	private car	14.474588448840372	2018-01-01 16:15:53.003913	2018-01-01 16:30:21.479220	0	41	0	0	0	0	0	0	0	0	22.67125855393744	5.469285619758272	1	0.9735787906681211
1139	0x1787bfc1c2f99d90feadf63d52388	30	4	gym	260.0406014177668	2018-01-01 16:30:21.479220	2018-01-01 20:50:23.915305	0	41	0	0	0	0	0	0	0	0	26.059217702390683	112.94091073010314	4	1.8374537512767612
1140	0x1787bfc1c2f99d90feadf63d52388	3031	5	private car	22.590666615232188	2018-01-01 20:50:23.915305	2018-01-01 21:12:59.355302	0	41	0	0	0	0	0	0	0	0	4.65101494381412	1.7511588003027942	0	0.9524185842474835
1141	0x1787bfc1c2f99d90feadf63d52388	31	6	stay at home	167.01074496774027	2018-01-01 21:12:59.355302	2018-01-02 00:00:00.000000	0	41	0	0	0	0	0	0	0	0	1.600067423791844	4.453807540768148	0	0.9677533794763072
1142	0xe6b707ffd6d2b0cd5a181cb5ddfc	40	0	stay at home	489.0	2018-01-01 00:00:00.000000	2018-01-01 08:09:00.000000	0	1	0	0	0	0	0	0	0	0	18.45646768407492	150.4202116252106	4	2.2930514711570984
1143	0xe6b707ffd6d2b0cd5a181cb5ddfc	4039	1	private car	20.13305158938338	2018-01-01 08:09:00.000000	2018-01-01 08:29:07.983095	0	1	0	0	0	0	0	0	0	0	20.96995078767189	7.036485017250482	1	0.9826381115674546
1144	0xe6b707ffd6d2b0cd5a181cb5ddfc	39	2	school	376.63309759906974	2018-01-01 08:29:07.983095	2018-01-01 14:45:45.968951	0	1	0	0	0	0	0	0	0	0	39.70655368962561	249.2467051851244	4	4.1121583129553665
1145	0xe6b707ffd6d2b0cd5a181cb5ddfc	3940	3	private car	12.133051589383381	2018-01-01 14:45:45.968951	2018-01-01 14:57:53.952046	0	1	0	0	0	0	0	0	0	0	19.308341567586968	3.9044850724161377	0	0.9646166666235948
1146	0xe6b707ffd6d2b0cd5a181cb5ddfc	40	4	stay at home	542.1007992221635	2018-01-01 14:57:53.952046	2018-01-01 23:59:59.999999	0	1	0	0	0	0	0	0	0	0	8.716131308400007	78.75036247348275	4	1.5012748425996427
1147	0xd4be7a629f9b31190c9d683be19e	40	0	stay at home	477.0	2018-01-01 00:00:00.000000	2018-01-01 07:57:00.000000	1	22	0	0	0	0	0	0	0	0	18.45646768407492	146.7289180883956	4	2.243569009928967
1148	0xd4be7a629f9b31190c9d683be19e	4039	1	by foot	34.12051700728366	2018-01-01 07:57:00.000000	2018-01-01 08:31:07.231020	1	22	0	0	0	0	0	0	0	0	4.08631005098617	2.3237835265284628	0	0.9556472309061818
1149	0xd4be7a629f9b31190c9d683be19e	39	2	services	471.22987114252976	2018-01-01 08:31:07.231020	2018-01-01 16:22:21.023289	1	22	0	0	0	0	0	0	0	0	39.70655368962561	311.8485696446036	4	5.953177118840838
1150	0xd4be7a629f9b31190c9d683be19e	3930	3	by foot	21.278401594726315	2018-01-01 16:22:21.023289	2018-01-01 16:43:37.727385	1	22	0	0	0	0	0	0	0	0	4.529075624359649	1.606191499800174	0	0.951602942653553
1151	0xd4be7a629f9b31190c9d683be19e	30	4	gym	238.92725394278855	2018-01-01 16:43:37.727385	2018-01-01 20:42:33.362622	1	22	0	0	0	0	0	0	0	0	26.059217702390683	103.77095542549183	4	1.740524224961555
1152	0xd4be7a629f9b31190c9d683be19e	3040	5	by foot	26.67173857311226	2018-01-01 20:42:33.362622	2018-01-01 21:09:13.666936	1	22	0	0	0	0	0	0	0	0	0.6371843214191664	0.2832468940629657	0	0.9441917477411517
1153	0xd4be7a629f9b31190c9d683be19e	40	6	stay at home	170.77221773955944	2018-01-01 21:09:13.666936	2018-01-02 00:00:00.000000	1	22	0	0	0	0	0	0	0	0	0.7325080849596983	2.084867169678755	0	0.954298813358968
1154	0x9277ebda3a5111f6b6766af39c21	31	0	stay at home	490.0	2018-01-01 00:00:00.000000	2018-01-01 08:10:00.000000	0	13	0	0	0	0	1	0	0	0	21.9397455418293	179.17458859160593	4	28.958997524281365
1155	0x9277ebda3a5111f6b6766af39c21	3139	1	private car	16.602866204682506	2018-01-01 08:10:00.000000	2018-01-01 08:26:36.171972	0	13	0	0	0	0	1	0	0	0	27.29404542484932	7.552656406221665	1	27.226840297635324
1156	0x9277ebda3a5111f6b6766af39c21	39	2	school	348.7492944010813	2018-01-01 08:26:36.171972	2018-01-01 14:15:21.129636	0	13	0	0	0	0	1	0	0	0	39.70655368962561	230.79387637259302	4	29.92849014185113
1157	0x9277ebda3a5111f6b6766af39c21	3931	3	private car	23.602866204682506	2018-01-01 14:15:21.129636	2018-01-01 14:38:57.301608	0	13	0	0	0	0	1	0	0	0	22.93837701653772	9.023524061231736	1	27.23544564727869
1158	0x9277ebda3a5111f6b6766af39c21	31	4	stay at home	561.0449731895536	2018-01-01 14:38:57.301608	2018-01-01 23:59:59.999999	0	13	0	0	0	0	1	0	0	0	15.855201024669826	148.2580138966811	4	28.505135933755533
1159	0x18047f7f20fa7402ee2846bce12b	40	0	stay at home	481.0	2018-01-01 00:00:00.000000	2018-01-01 08:01:00.000000	0	76	0	1	0	0	0	0	0	0	18.45646768407492	147.95934926733395	4	4.434243367111382
1160	0x18047f7f20fa7402ee2846bce12b	4039	1	private car	27.227191511650673	2018-01-01 08:01:00.000000	2018-01-01 08:28:13.631491	0	76	0	1	0	0	0	0	0	0	20.96995078767189	9.51588110143054	1	3.171442946477375
1161	0x18047f7f20fa7402ee2846bce12b	39	2	services	471.2254597829857	2018-01-01 08:28:13.631491	2018-01-01 16:19:27.159078	0	76	0	1	0	0	0	0	0	0	39.70655368962561	311.8456503131939	4	8.127374408081911
1162	0x18047f7f20fa7402ee2846bce12b	3940	3	private car	28.227191511650673	2018-01-01 16:19:27.159078	2018-01-01 16:47:40.790569	0	76	0	1	0	0	0	0	0	0	17.015537695865927	8.005014020248646	1	3.1625788668730417
1163	0x18047f7f20fa7402ee2846bce12b	40	4	stay at home	131.2421570928667	2018-01-01 16:47:40.790569	2018-01-01 18:58:55.319995	0	76	0	1	0	0	0	0	0	0	8.588541856575384	18.786312658988795	3	3.2275989624518377
1164	0x18047f7f20fa7402ee2846bce12b	4040	5	private car	24.263201321123372	2018-01-01 18:58:55.319995	2018-01-01 19:23:11.112074	0	76	0	1	0	0	0	0	0	0	9.831801923305077	3.975849823575984	0	3.139323594635413
1165	0x18047f7f20fa7402ee2846bce12b	40	6	running	239.3659984901172	2018-01-01 19:23:11.112074	2018-01-01 23:22:33.071983	0	76	0	1	0	0	0	0	0	0	2.009758215092781	8.017796364656654	1	3.1626535278912984
1166	0x18047f7f20fa7402ee2846bce12b	4040	7	private car	27.263201321123372	2018-01-01 23:22:33.071983	2018-01-01 23:49:48.864062	0	76	0	1	0	0	0	0	0	0	0.9372040997174318	0.4258530674929754	0	3.119287850323931
1167	0x18047f7f20fa7402ee2846bce12b	40	8	stay at home	10.185598968482282	2018-01-01 23:49:48.864062	2018-01-02 00:00:00.000000	0	76	0	1	0	0	0	0	0	0	0.921584031388808	0.15644808932472642	0	3.1177844534949752
1168	0x46f4eb18bb0be6ea14f8be7a519e	40	0	stay at home	480.0	2018-01-01 00:00:00.000000	2018-01-01 08:00:00.000000	1	53	0	0	0	0	0	0	0	0	18.45646768407492	147.65174147259935	4	2.255838608075297
1169	0x46f4eb18bb0be6ea14f8be7a519e	4031	1	private car	23.37512631823794	2018-01-01 08:00:00.000000	2018-01-01 08:23:22.507579	1	53	0	0	0	0	0	0	0	0	17.72049337434767	6.903646184114587	1	0.9818669672352953
1170	0x46f4eb18bb0be6ea14f8be7a519e	31	2	services	473.0708062442708	2018-01-01 08:23:22.507579	2018-01-01 16:16:26.755954	1	53	0	0	0	0	0	0	0	0	31.257964414982627	246.45384045584262	4	4.044840818562748
1171	0x46f4eb18bb0be6ea14f8be7a519e	3130	3	private car	18.6524750496526	2018-01-01 16:16:26.755954	2018-01-01 16:35:05.904457	1	53	0	0	0	0	0	0	0	0	18.888776881027688	5.872040658197064	1	0.975898943222534
1172	0x46f4eb18bb0be6ea14f8be7a519e	30	4	shopping	251.7180904925006	2018-01-01 16:35:05.904457	2018-01-01 20:46:48.989887	1	53	0	0	0	0	0	0	0	0	1.7848779248212796	7.488101049970493	1	0.9852643257498412
1173	0x46f4eb18bb0be6ea14f8be7a519e	3040	5	private car	30.187578308607513	2018-01-01 20:46:48.989887	2018-01-01 21:17:00.244586	1	53	0	0	0	0	0	0	0	0	3.189562660361084	1.6047528763310124	0	0.9515948519078375
1174	0x46f4eb18bb0be6ea14f8be7a519e	40	6	stay at home	162.99592358673067	2018-01-01 21:17:00.244586	2018-01-02 00:00:00.000001	1	53	0	0	0	0	0	0	0	0	0.7325080849596983	1.9899305307125568	0	0.9537635298217729
1175	0x1b61dd08031156626c4145e6afd3c	31	0	stay at home	470.0	2018-01-01 00:00:00.000000	2018-01-01 07:50:00.000000	0	29	0	0	0	0	0	0	0	0	21.9397455418293	171.86134007766285	4	2.602833137031122
1176	0x1b61dd08031156626c4145e6afd3c	3139	1	private car	26.422434019053014	2018-01-01 07:50:00.000000	2018-01-01 08:16:25.346041	0	29	0	0	0	0	0	0	0	0	26.357804577485233	11.607289205594952	2	1.0095443386521163
1177	0x1b61dd08031156626c4145e6afd3c	39	2	services	475.77797455245036	2018-01-01 08:16:25.346041	2018-01-01 16:12:12.024514	0	29	0	0	0	0	0	0	0	0	39.70655368962561	314.85839484846997	4	6.060020079681068
1178	0x1b61dd08031156626c4145e6afd3c	3931	3	private car	31.422434019053014	2018-01-01 16:12:12.024514	2018-01-01 16:43:37.370555	0	29	0	0	0	0	0	0	0	0	21.514483356203062	11.267290561905083	2	1.0075178050823528
1179	0x1b61dd08031156626c4145e6afd3c	31	4	stay at home	436.3771574094435	2018-01-01 16:43:37.370555	2018-01-02 00:00:00.000000	0	29	0	0	0	0	0	0	0	0	17.43646832190509	126.81460802621254	4	1.9944619873295315
1180	0x156049784bacf47fba6f1e5556fdb	40	0	stay at home	477.0	2018-01-01 00:00:00.000000	2018-01-01 07:57:00.000000	0	7	0	0	0	0	0	0	1	1	18.45646768407492	146.7289180883956	4	4.8435690099289666
1181	0x156049784bacf47fba6f1e5556fdb	4030	1	private car	18.24884786022095	2018-01-01 07:57:00.000000	2018-01-01 08:15:14.930872	0	7	0	0	0	0	0	0	1	1	18.166346773493622	5.525248307425013	1	3.573900844870172
1182	0x156049784bacf47fba6f1e5556fdb	30	2	school	363.14503376627215	2018-01-01 08:15:14.930872	2018-01-01 14:18:23.632898	0	7	0	0	0	0	0	0	1	1	34.0710171385198	206.21201115365014	4	5.788698965881046
1183	0x156049784bacf47fba6f1e5556fdb	3040	3	private car	26.24884786022095	2018-01-01 14:18:23.632898	2018-01-01 14:44:38.563770	0	7	0	0	0	0	0	0	1	1	14.819108483847671	6.483075400277118	1	3.5794294953978985
1184	0x156049784bacf47fba6f1e5556fdb	40	4	stay at home	555.3572705132859	2018-01-01 14:44:38.563770	2018-01-02 00:00:00.000001	0	7	0	0	0	0	0	0	1	1	8.716131308400007	80.67611488114039	4	4.11845874814486
1185	0x4c2b1af9b6a8804a2f76084ab9f6	39	0	stay at home	470.0	2018-01-01 00:00:00.000000	2018-01-01 07:50:00.000000	0	33	0	0	0	0	0	0	1	0	28.51188832253285	223.343125193174	4	5.128447137936504
1186	0x4c2b1af9b6a8804a2f76084ab9f6	3940	1	by foot	22.091304867746963	2018-01-01 07:50:00.000000	2018-01-01 08:12:05.478292	0	33	0	0	0	0	0	0	1	0	4.08631005098617	1.5045320186745685	0	2.551031384152271
1187	0x4c2b1af9b6a8804a2f76084ab9f6	40	2	residence	471.5493014549255	2018-01-01 08:12:05.478292	2018-01-01 16:03:38.436379	0	33	0	0	0	0	0	0	1	0	11.206458758217407	88.07329665368084	4	3.1863141542864817
1188	0x4c2b1af9b6a8804a2f76084ab9f6	4039	3	by foot	26.091304867746963	2018-01-01 16:03:38.436379	2018-01-01 16:29:43.914671	0	33	0	0	0	0	0	0	1	0	3.3992227132152255	1.4781692687311407	0	2.5508832213415578
1189	0x4c2b1af9b6a8804a2f76084ab9f6	39	4	stay at home	450.2680888095805	2018-01-01 16:29:43.914671	2018-01-02 00:00:00.000000	0	33	0	0	0	0	0	0	1	0	24.87534894529427	186.67626380115107	4	4.441001750604148
1190	0xbe56332571732b018f6ecce2505a	40	0	stay at home	486.0	2018-01-01 00:00:00.000000	2018-01-01 08:06:00.000000	0	15	0	0	1	0	0	0	0	0	18.45646768407492	149.49738824100683	4	3.780579470731521
1191	0xbe56332571732b018f6ecce2505a	4039	1	private car	17.911186935946365	2018-01-01 08:06:00.000000	2018-01-01 08:23:54.671216	0	15	0	0	1	0	0	0	0	0	20.96995078767189	6.259945143259783	1	2.478138773124279
1192	0xbe56332571732b018f6ecce2505a	39	2	school	354.7454625518147	2018-01-01 08:23:54.671216	2018-01-01 14:18:39.398969	0	15	0	0	1	0	0	0	0	0	39.70655368962561	234.76199591607835	4	5.274784880819997
1193	0xbe56332571732b018f6ecce2505a	3940	3	private car	16.911186935946365	2018-01-01 14:18:39.398969	2018-01-01 14:35:34.070185	0	15	0	0	1	0	0	0	0	0	19.308341567586968	5.442116227876115	1	2.4734224745951607
1194	0xbe56332571732b018f6ecce2505a	40	4	stay at home	564.4321635762925	2018-01-01 14:35:34.070185	2018-01-02 00:00:00.000000	0	15	0	0	1	0	0	0	0	0	8.716131308400007	81.99441420692129	4	3.0303354931921245
1195	0x1310095b305bfa630a372ac2b1068	39	0	stay at home	489.0	2018-01-01 00:00:00.000000	2018-01-01 08:09:00.000000	0	41	0	0	0	0	0	1	0	0	28.51188832253285	232.37188982864274	4	4.721838880590792
1196	0x1310095b305bfa630a372ac2b1068	3939	1	by foot	24.864879817874147	2018-01-01 08:09:00.000000	2018-01-01 08:33:51.892789	0	41	0	0	0	0	0	1	0	0	6.10172716516024	2.528645210719455	0	1.9568049648300185
1197	0x1310095b305bfa630a372ac2b1068	39	2	industry	480.71135979466004	2018-01-01 08:33:51.892789	2018-01-01 16:34:34.574377	0	41	0	0	0	0	0	1	0	0	39.70655368962561	318.12319028166	4	7.178083156861115
1198	0x1310095b305bfa630a372ac2b1068	3939	3	by foot	22.864879817874147	2018-01-01 16:34:34.574377	2018-01-01 16:57:26.467166	0	41	0	0	0	0	0	1	0	0	5.053617443030529	1.9258392580067583	0	1.9534023322349419
1199	0x1310095b305bfa630a372ac2b1068	39	4	stay at home	115.91564865673331	2018-01-01 16:57:26.467166	2018-01-01 18:53:21.406085	0	41	0	0	0	0	0	1	0	0	24.87534894529427	48.0573701426062	4	2.252221354216311
1200	0x1310095b305bfa630a372ac2b1068	3940	5	by foot	20.288293242442204	2018-01-01 18:53:21.406085	2018-01-01 19:13:38.703680	0	41	0	0	0	0	0	1	0	0	3.7967980693770715	1.2838425435643408	0	1.9497917864496561
1201	0x1310095b305bfa630a372ac2b1068	40	6	gym	225.46285038428582	2018-01-01 19:13:38.703680	2018-01-01 22:59:06.474703	0	41	0	0	0	0	0	1	0	0	13.07835803055805	49.14473133193054	4	2.26029442231574
1202	0x1310095b305bfa630a372ac2b1068	4039	7	by foot	12.288293242442204	2018-01-01 22:59:06.474703	2018-01-01 23:11:23.772298	0	41	0	0	0	0	0	1	0	0	0.27739452384597074	0.05681175421444858	0	1.9429290455181305
1203	0x1310095b305bfa630a372ac2b1068	39	8	stay at home	48.603795043688024	2018-01-01 23:11:23.772298	2018-01-02 00:00:00.000001	0	41	0	0	0	0	0	1	0	0	1.7401749310242434	1.4096517614611044	0	1.9504982500967867
1204	0x1d6dabcd7cc68f949f7714089eebf	40	0	stay at home	472.0	2018-01-01 00:00:00.000000	2018-01-01 07:52:00.000000	1	29	0	0	0	0	0	0	1	0	18.45646768407492	145.1908791147227	4	3.82326780001192
1205	0x1d6dabcd7cc68f949f7714089eebf	4031	1	by foot	25.702234218595205	2018-01-01 07:52:00.000000	2018-01-01 08:17:42.134053	1	29	0	0	0	0	0	0	1	0	3.3702861042630015	1.4437313805907408	0	2.5506897097515653
1206	0x1d6dabcd7cc68f949f7714089eebf	31	2	services	462.1145293746805	2018-01-01 08:17:42.134053	2018-01-01 15:59:49.005815	1	29	0	0	0	0	0	0	1	0	31.257964414982627	240.74599191400344	4	5.510670380881449
1207	0x1d6dabcd7cc68f949f7714089eebf	3139	3	by foot	23.673511330369482	2018-01-01 15:59:49.005815	2018-01-01 16:23:29.416495	1	29	0	0	0	0	0	0	1	0	4.2459147091545715	1.6752618329158866	0	2.551991471663586
1208	0x1d6dabcd7cc68f949f7714089eebf	39	4	gym	237.56910254356234	2018-01-01 16:23:29.416495	2018-01-01 20:21:03.562648	1	29	0	0	0	0	0	0	1	0	32.88605453784667	130.21184104591464	4	3.634910790988033
1209	0x1d6dabcd7cc68f949f7714089eebf	3940	5	by foot	22.650733318299935	2018-01-01 20:21:03.562648	2018-01-01 20:43:42.606647	1	29	0	0	0	0	0	0	1	0	1.0182254776226276	0.3843925625254786	0	2.5447563268202114
1210	0x1d6dabcd7cc68f949f7714089eebf	40	6	stay at home	196.28988921449263	2018-01-01 20:43:42.606647	2018-01-02 00:00:00.000000	1	29	0	0	0	0	0	0	1	0	3.2299505067812224	10.566777119073008	2	2.6033552691297706
1211	0x1433e23d05f50ceef63fa38ad4673	31	0	stay at home	474.0	2018-01-01 00:00:00.000000	2018-01-01 07:54:00.000000	0	31	0	0	0	0	0	0	0	0	21.9397455418293	173.32398978045148	4	2.625430229594879
1212	0x1433e23d05f50ceef63fa38ad4673	3139	1	by foot	35.56189875419919	2018-01-01 07:54:00.000000	2018-01-01 08:29:33.713925	0	31	0	0	0	0	0	0	0	0	5.265543151894882	3.1208785408925444	0	0.9601597445183657
1213	0x1433e23d05f50ceef63fa38ad4673	39	2	services	472.87462164289764	2018-01-01 08:29:33.713925	2018-01-01 16:22:26.191224	0	31	0	0	0	0	0	0	0	0	39.70655368962561	312.93702587875185	4	5.991596013376406
1214	0x1433e23d05f50ceef63fa38ad4673	3931	3	by foot	31.561898754199188	2018-01-01 16:22:26.191224	2018-01-01 16:53:59.905149	0	31	0	0	0	0	0	0	0	0	4.297984688739197	2.260875959884747	0	0.9552920028628463
1215	0x1433e23d05f50ceef63fa38ad4673	31	4	stay at home	426.00158084870395	2018-01-01 16:53:59.905149	2018-01-02 00:00:00.000000	0	31	0	0	0	0	0	0	0	0	17.43646832190509	123.7993844924986	4	1.9592355317755377
1216	0x13813e463a84b4658f95b1694794c	31	0	stay at home	479.0	2018-01-01 00:00:00.000000	2018-01-01 07:59:00.000000	0	7	0	0	0	0	0	0	0	0	21.9397455418293	175.15230190893723	4	2.653952675280706
1217	0x13813e463a84b4658f95b1694794c	3139	1	by foot	29.491019001218024	2018-01-01 07:59:00.000000	2018-01-01 08:28:29.461140	0	7	0	0	0	0	0	0	0	0	5.265543151894882	2.5881038857377567	0	0.9571412459120405
1218	0x13813e463a84b4658f95b1694794c	39	2	school	336.2607072495745	2018-01-01 08:28:29.461140	2018-01-01 14:04:45.103575	0	7	0	0	0	0	0	0	0	0	39.70655368962561	222.5292304352785	4	3.5115156446647418
1219	0x13813e463a84b4658f95b1694794c	3931	3	by foot	28.491019001218024	2018-01-01 14:04:45.103575	2018-01-01 14:33:14.564715	0	7	0	0	0	0	0	0	0	0	4.58243833092934	2.175972292640294	0	0.9548127760417757
1220	0x13813e463a84b4658f95b1694794c	31	4	stay at home	566.7572547479895	2018-01-01 14:33:14.564715	2018-01-02 00:00:00.000000	0	7	0	0	0	0	0	0	0	0	15.855201024669826	149.76750343698967	4	2.2842230515277486
1221	0x18b92ec572a84dd75660161595129	40	0	stay at home	483.0	2018-01-01 00:00:00.000000	2018-01-01 08:03:00.000000	1	41	0	0	0	0	0	0	0	0	18.45646768407492	148.5745648568031	4	2.268175306024667
1222	0x18b92ec572a84dd75660161595129	4039	1	private car	19.466511017463034	2018-01-01 08:03:00.000000	2018-01-01 08:22:27.990661	1	41	0	0	0	0	0	0	0	0	20.96995078767189	6.8035296340645415	1	0.9812861793768751
1223	0x18b92ec572a84dd75660161595129	39	2	services	497.1809972260517	2018-01-01 08:22:27.990661	2018-01-01 16:39:38.850495	1	41	0	0	0	0	0	0	0	0	39.70655368962561	329.02239933029705	4	6.589136974282961
1224	0x18b92ec572a84dd75660161595129	3940	3	private car	23.466511017463034	2018-01-01 16:39:38.850495	2018-01-01 17:03:06.841156	1	41	0	0	0	0	0	0	0	0	17.53687739958179	6.858822111819743	1	0.9816068950440066
1225	0x18b92ec572a84dd75660161595129	40	4	stay at home	124.55779453329214	2018-01-01 17:03:06.841156	2018-01-01 19:07:40.308828	1	41	0	0	0	0	0	0	0	0	9.467119529813829	19.653392153611133	3	1.0587103829977589
1226	0x18b92ec572a84dd75660161595129	4039	5	private car	20.024672695911683	2018-01-01 19:07:40.308828	2018-01-01 19:27:41.789190	1	41	0	0	0	0	0	0	0	0	19.411792069762004	6.478579710634636	1	0.97940347276637
1227	0x18b92ec572a84dd75660161595129	39	6	shopping	236.85180183046785	2018-01-01 19:27:41.789190	2018-01-01 23:24:32.897300	1	41	0	0	0	0	0	0	0	0	2.561116530878299	10.110084417272036	2	1.000650810591451
1228	0x18b92ec572a84dd75660161595129	3940	7	private car	19.024672695911683	2018-01-01 23:24:32.897300	2018-01-01 23:43:34.377662	1	41	0	0	0	0	0	0	0	0	1.3534367605490092	0.42914485640099825	0	0.9450062347428565
1229	0x18b92ec572a84dd75660161595129	40	8	stay at home	16.427038983438933	2018-01-01 23:43:34.377662	2018-01-02 00:00:00.000001	1	41	0	0	0	0	0	0	0	0	0.921584031388808	0.252314946835646	0	0.9440191578931748
1230	0x4c0a6f840c32c50db0fe7dfe12bf	30	0	stay at home	485.0	2018-01-01 00:00:00.000000	2018-01-01 08:05:00.000000	1	5	0	0	0	0	0	0	0	0	24.088032608744278	194.71159692068292	4	2.9791723820521163
1231	0x4c0a6f840c32c50db0fe7dfe12bf	3039	1	by foot	15.711695946591796	2018-01-01 08:05:00.000000	2018-01-01 08:20:42.701757	1	5	0	0	0	0	0	0	0	0	5.668719219760031	1.4844198797911783	0	0.9509183486733496
1232	0x4c0a6f840c32c50db0fe7dfe12bf	39	2	school	357.8919040763085	2018-01-01 08:20:42.701757	2018-01-01 14:18:36.216002	1	5	0	0	0	0	0	0	0	0	39.70655368962561	236.84423507147136	4	3.8215245095424435
1233	0x4c0a6f840c32c50db0fe7dfe12bf	3930	3	by foot	15.711695946591796	2018-01-01 14:18:36.216002	2018-01-01 14:34:18.917759	1	5	0	0	0	0	0	0	0	0	5.046949598383689	1.3216022924596351	0	0.9500037657466512
1234	0x4c0a6f840c32c50db0fe7dfe12bf	30	4	stay at home	565.6847040305079	2018-01-01 14:34:18.917759	2018-01-02 00:00:00.000001	1	5	0	0	0	0	0	0	0	0	20.428115376500415	192.5978733442784	4	2.9421877329072514
1235	0x1724fdc4747ecd1b3009cf9023ee0	31	0	stay at home	472.0	2018-01-01 00:00:00.000000	2018-01-01 07:52:00.000000	1	11	0	0	0	0	0	0	1	0	21.9397455418293	172.59266492905715	4	4.214107266458814
1236	0x1724fdc4747ecd1b3009cf9023ee0	3139	1	by foot	19.99020421789357	2018-01-01 07:52:00.000000	2018-01-01 08:11:59.412253	1	11	0	0	0	0	0	0	1	0	5.265543151894882	1.754321382075161	0	2.552436385934624
1237	0x1724fdc4747ecd1b3009cf9023ee0	39	2	school	392.2677104738106	2018-01-01 08:11:59.412253	2018-01-01 14:44:15.474881	1	11	0	0	0	0	0	0	1	0	39.70655368962561	259.5933151105813	4	5.971457564589821
1238	0x1724fdc4747ecd1b3009cf9023ee0	3931	3	by foot	27.99020421789357	2018-01-01 14:44:15.474881	2018-01-01 15:12:14.887134	1	11	0	0	0	0	0	0	1	0	4.388141530249642	2.0470829594784576	0	2.5540857377569224
1239	0x1724fdc4747ecd1b3009cf9023ee0	31	4	stay at home	527.7518810904022	2018-01-01 15:12:14.887134	2018-01-01 23:59:59.999999	1	11	0	0	0	0	0	0	1	0	17.485999086344084	153.80448184271907	4	3.9393766095231024
1240	0x1bbd8a66b8643b60b480b2964b36f	40	0	stay at home	485.0	2018-01-01 00:00:00.000000	2018-01-01 08:05:00.000000	1	51	0	0	0	0	0	0	1	0	18.45646768407492	149.18978044627227	4	3.87643723012221
1241	0x1bbd8a66b8643b60b480b2964b36f	4039	1	private car	31.022797015385947	2018-01-01 08:05:00.000000	2018-01-01 08:36:01.367821	1	51	0	0	0	0	0	0	1	0	20.96995078767189	10.84244211180963	2	2.6049912478647146
1242	0x1bbd8a66b8643b60b480b2964b36f	39	2	services	485.94211937563705	2018-01-01 08:36:01.367821	2018-01-01 16:41:57.894984	1	51	0	0	0	0	0	0	1	0	39.70655368962561	321.58478088398647	4	7.90577610251769
1243	0x1bbd8a66b8643b60b480b2964b36f	3940	3	private car	16.7697727304429	2018-01-01 16:41:57.894984	2018-01-01 16:58:44.081348	1	51	0	0	0	0	0	0	1	0	17.015537695865927	4.75577833409926	0	2.5694820200659376
1244	0x1bbd8a66b8643b60b480b2964b36f	40	4	gym	252.96659550083496	2018-01-01 16:58:44.081348	2018-01-01 21:11:42.077078	1	51	0	0	0	0	0	0	1	0	11.354343471404746	47.87116020180651	4	2.8508440416824157
1245	0x1bbd8a66b8643b60b480b2964b36f	4040	5	private car	29.623232168353894	2018-01-01 21:11:42.077078	2018-01-01 21:41:19.471008	1	51	0	0	0	0	0	0	1	0	0.7449234762302017	0.36778401806707534	0	2.5446635973990164
1246	0x1bbd8a66b8643b60b480b2964b36f	40	6	stay at home	138.67548320934497	2018-01-01 21:41:19.471008	2018-01-02 00:00:00.000001	1	51	0	0	0	0	0	0	1	0	0.7325080849596983	1.6930152106089682	0	2.5520913621930426
1247	0x1a38916eda08f00150b1da2ae1c63	39	0	stay at home	476.0	2018-01-01 00:00:00.000000	2018-01-01 07:56:00.000000	1	19	0	0	0	0	0	0	0	0	28.51188832253285	226.1943140254273	4	3.58840708776905
1248	0x1a38916eda08f00150b1da2ae1c63	3940	1	private car	21.338381080109578	2018-01-01 07:56:00.000000	2018-01-01 08:17:20.302865	1	19	0	0	0	0	0	0	0	0	20.454900598079345	7.274574398626306	1	0.984021763000414
1249	0x1a38916eda08f00150b1da2ae1c63	40	2	university	371.2650569467199	2018-01-01 08:17:20.302865	2018-01-01 14:28:36.206282	1	19	0	0	0	0	0	0	0	0	1.014747832761734	6.279006865280763	1	0.9782489713368424
1250	0x1a38916eda08f00150b1da2ae1c63	4039	3	private car	20.338381080109578	2018-01-01 14:28:36.206282	2018-01-01 14:48:56.509147	1	19	0	0	0	0	0	0	0	0	19.308341567586968	6.545006813775068	1	0.9797880465590383
1251	0x1a38916eda08f00150b1da2ae1c63	39	4	stay at home	551.0581808930609	2018-01-01 14:48:56.509147	2018-01-02 00:00:00.000001	1	19	0	0	0	0	0	0	0	0	29.256940441187695	268.70460630029197	4	4.61330363146636
1252	0x1bda9d422feb3959fc1d16335d13b	39	0	stay at home	475.0	2018-01-01 00:00:00.000000	2018-01-01 07:55:00.000000	1	16	0	0	0	0	0	0	0	0	28.51188832253285	225.7191158867184	4	3.5783434680030846
1253	0x1bda9d422feb3959fc1d16335d13b	3939	1	by foot	24.13852341210574	2018-01-01 07:55:00.000000	2018-01-01 08:19:08.311405	1	16	0	0	0	0	0	0	0	0	5.98156709861805	2.406436624184553	0	0.9561141593145007
1254	0x1bda9d422feb3959fc1d16335d13b	39	2	school	357.2935705063659	2018-01-01 08:19:08.311405	2018-01-01 14:16:25.925635	1	16	0	0	0	0	0	0	0	0	39.70655368962561	236.44827233781749	4	3.812592063771633
1255	0x1bda9d422feb3959fc1d16335d13b	3939	3	by foot	20.13852341210574	2018-01-01 14:16:25.925635	2018-01-01 14:36:34.237040	1	16	0	0	0	0	0	0	0	0	5.943771276071335	1.9949796166560698	0	0.9537919906435359
1256	0x1bda9d422feb3959fc1d16335d13b	39	4	stay at home	563.4293826694226	2018-01-01 14:36:34.237040	2018-01-02 00:00:00.000000	1	16	0	0	0	0	0	0	0	0	29.256940441187695	274.73699819290744	4	4.780741496770253
1257	0x1d4d308fae3315c9f98721c10d196	30	0	stay at home	470.0	2018-01-01 00:00:00.000000	2018-01-01 07:50:00.000000	1	25	0	0	0	0	0	0	0	0	24.088032608744278	188.68958876849683	4	2.8750080367071775
1258	0x1d4d308fae3315c9f98721c10d196	3030	1	private car	20.792533227543043	2018-01-01 07:50:00.000000	2018-01-01 08:10:47.551994	1	25	0	0	0	0	0	0	0	0	25.36490822733948	8.790011618842268	1	0.9928744764533763
1259	0x1d4d308fae3315c9f98721c10d196	30	2	industry	491.02624056494096	2018-01-01 08:10:47.551994	2018-01-01 16:21:49.126428	1	25	0	0	0	0	0	0	0	0	34.0710171385198	278.8293909625175	4	4.897778331618711
1260	0x1d4d308fae3315c9f98721c10d196	3039	3	private car	24.33878544732223	2018-01-01 16:21:49.126428	2018-01-01 16:46:09.453555	1	25	0	0	0	0	0	0	0	0	22.67125855393744	9.19651496275087	1	0.9952626601895651
1261	0x1d4d308fae3315c9f98721c10d196	39	4	free time	249.20720383215763	2018-01-01 16:46:09.453555	2018-01-01 20:55:21.885785	1	25	0	0	0	0	0	0	0	0	103.71755661936255	430.7860378902472	4	12.023288578770865
1262	0x1d4d308fae3315c9f98721c10d196	3930	5	private car	17.222598559274452	2018-01-01 20:55:21.885785	2018-01-01 21:12:35.241699	1	25	0	0	0	0	0	0	0	0	4.4860587087632195	1.2876931375727674	0	0.9498134011173401
1263	0x1d4d308fae3315c9f98721c10d196	30	6	stay at home	167.41263836876146	2018-01-01 21:12:35.241699	2018-01-02 00:00:00.000001	1	25	0	0	0	0	0	0	0	0	1.53838746210786	4.2924250644149975	0	0.9668308049464448
1264	0x187fd65759f8ad25c50f687da2d8d	32	0	stay at home	476.0	2018-01-01 00:00:00.000000	2018-01-01 07:56:00.000000	0	37	0	0	0	0	0	0	1	0	19.29775879372429	153.09555309687937	4	3.9295956664409406
1265	0x187fd65759f8ad25c50f687da2d8d	3231	1	by foot	18.043510007623194	2018-01-01 07:56:00.000000	2018-01-01 08:14:02.610600	0	37	0	0	0	0	0	0	1	0	4.123849320358663	1.2401452746970274	0	2.5495465335746745
1266	0x187fd65759f8ad25c50f687da2d8d	31	2	services	477.12370306338306	2018-01-01 08:14:02.610600	2018-01-01 16:11:10.032784	0	37	0	0	0	0	0	0	1	0	31.257964414982627	248.56526219833276	4	5.695630606015564
1267	0x187fd65759f8ad25c50f687da2d8d	3132	3	by foot	25.043510007623194	2018-01-01 16:11:10.032784	2018-01-01 16:36:12.643384	0	37	0	0	0	0	0	0	1	0	3.228648094828994	1.347611347899058	0	2.5501498053911082
1268	0x187fd65759f8ad25c50f687da2d8d	32	4	stay at home	110.66132953210831	2018-01-01 16:36:12.643384	2018-01-01 18:26:52.323156	0	37	0	0	0	0	0	0	1	0	14.348188465359998	26.463160199233304	4	2.7021879798145454
1269	0x187fd65759f8ad25c50f687da2d8d	3239	5	by foot	27.041003490725586	2018-01-01 18:26:52.323156	2018-01-01 18:53:54.783365	0	37	0	0	0	0	0	0	1	0	4.371273100595347	1.9700601862018936	0	2.5536515323834177
1270	0x187fd65759f8ad25c50f687da2d8d	39	6	running	248.62586018378911	2018-01-01 18:53:54.783365	2018-01-01 23:02:32.334976	0	37	0	0	0	0	0	0	1	0	5.512866134640473	22.844018080051132	3	2.678863472600927
1271	0x187fd65759f8ad25c50f687da2d8d	3932	7	by foot	31.041003490725586	2018-01-01 23:02:32.334976	2018-01-01 23:33:34.795185	0	37	0	0	0	0	0	0	1	0	0.3364402171332545	0.1740573659075638	0	2.543582647809545
1272	0x187fd65759f8ad25c50f687da2d8d	32	8	stay at home	26.42008022402206	2018-01-01 23:33:34.795185	2018-01-01 23:59:59.999998	0	37	0	0	0	0	0	0	1	0	1.5719348179881614	0.6921773999696789	0	2.5464764104535336
1273	0x14a190fd77a236de3fbd7a7a4d73d	31	0	stay at home	483.0	2018-01-01 00:00:00.000000	2018-01-01 08:03:00.000000	0	15	0	0	0	0	0	0	0	0	21.9397455418293	176.61495161172587	4	2.6769935738346384
1274	0x14a190fd77a236de3fbd7a7a4d73d	3139	1	private car	25.046086787891106	2018-01-01 08:03:00.000000	2018-01-01 08:28:02.765207	0	15	0	0	0	0	0	0	0	0	27.29404542484932	11.393483841723636	2	1.0082694944332546
1275	0x14a190fd77a236de3fbd7a7a4d73d	39	2	school	358.94952325780787	2018-01-01 08:28:02.765207	2018-01-01 14:26:59.736602	0	15	0	0	0	0	0	0	0	0	39.70655368962561	237.5441419516944	4	3.837364791988321
1276	0x14a190fd77a236de3fbd7a7a4d73d	3931	3	private car	21.046086787891106	2018-01-01 14:26:59.736602	2018-01-01 14:48:02.501809	0	15	0	0	0	0	0	0	0	0	22.93837701653772	8.046051224390327	1	0.9885185830925469
1277	0x14a190fd77a236de3fbd7a7a4d73d	31	4	stay at home	551.9583031664099	2018-01-01 14:48:02.501809	2018-01-01 23:59:59.999999	0	15	0	0	0	0	0	0	0	0	15.855201024669826	145.85683089898467	4	2.2320353241211834
1278	0x18cc8fb7d9d0f1b2fa9cf8fbe2529	30	0	stay at home	486.0	2018-01-01 00:00:00.000000	2018-01-01 08:06:00.000000	0	33	0	0	1	0	1	0	0	0	24.088032608744278	195.11306413082863	4	30.727449370962375
1279	0x18cc8fb7d9d0f1b2fa9cf8fbe2529	3031	1	private car	14.38817901976657	2018-01-01 08:06:00.000000	2018-01-01 08:20:23.290741	0	33	0	0	1	0	1	0	0	0	25.1265313667317	6.025417190838595	1	28.71798395304993
1280	0x18cc8fb7d9d0f1b2fa9cf8fbe2529	31	2	services	489.7871747508696	2018-01-01 08:20:23.290741	2018-01-01 16:30:10.521226	0	33	0	0	1	0	1	0	0	0	31.257964414982627	255.16250132129267	4	31.99967188211094
1281	0x18cc8fb7d9d0f1b2fa9cf8fbe2529	3140	3	private car	15.1532735853039	2018-01-01 16:30:10.521226	2018-01-01 16:45:19.717641	0	33	0	0	1	0	1	0	0	0	13.233056022956172	3.3420686380918077	0	28.702615718223797
1282	0x18cc8fb7d9d0f1b2fa9cf8fbe2529	40	4	gym	255.60811291678067	2018-01-01 16:45:19.717641	2018-01-01 21:00:56.204416	0	33	0	0	1	0	1	0	0	0	11.354343471404746	48.37103846891226	4	28.995744849837735
1283	0x18cc8fb7d9d0f1b2fa9cf8fbe2529	4030	5	private car	20.42985651970346	2018-01-01 21:00:56.204416	2018-01-01 21:21:21.995807	0	33	0	0	1	0	1	0	0	0	1.154692651051301	0.3931700864222349	0	28.686005337482918
1284	0x18cc8fb7d9d0f1b2fa9cf8fbe2529	30	6	stay at home	158.63340320757584	2018-01-01 21:21:21.995807	2018-01-01 23:59:59.999999	0	33	0	0	1	0	1	0	0	0	1.53838746210786	4.067327309433924	0	28.70674545827026
1285	0x440ae8272699596975803066d605	31	0	stay at home	474.0	2018-01-01 00:00:00.000000	2018-01-01 07:54:00.000000	0	71	0	0	1	0	0	0	0	0	21.9397455418293	173.32398978045148	4	4.125430229594879
1286	0x440ae8272699596975803066d605	3130	1	private car	37.06244030741219	2018-01-01 07:54:00.000000	2018-01-01 08:31:03.746418	0	71	0	0	1	0	0	0	0	0	24.06925075289951	14.867752821224565	2	2.529186227078383
1287	0x440ae8272699596975803066d605	30	2	industry	459.9316734911219	2018-01-01 08:31:03.746418	2018-01-01 16:10:59.646827	0	71	0	0	1	0	0	0	0	0	34.0710171385198	261.1723321677351	4	5.912442906378377
1288	0x440ae8272699596975803066d605	3039	3	private car	21.838857733477028	2018-01-01 16:10:59.646827	2018-01-01 16:32:49.978291	0	71	0	0	1	0	0	0	0	0	22.67125855393744	8.251906503305232	1	2.4897219513084647
1289	0x440ae8272699596975803066d605	39	4	gym	242.74253992847107	2018-01-01 16:32:49.978291	2018-01-01 20:35:34.530687	0	71	0	0	1	0	0	0	0	0	32.88605453784667	133.04740677905204	4	3.569299561781388
1290	0x440ae8272699596975803066d605	3931	5	private car	23.797640405223667	2018-01-01 20:35:34.530687	2018-01-01 20:59:22.389111	0	71	0	0	1	0	0	0	0	0	7.578718519117125	3.0059269675059763	0	2.459507668270535
1291	0x440ae8272699596975803066d605	31	6	stay at home	180.62684813429405	2018-01-01 20:59:22.389111	2018-01-01 23:59:59.999999	0	71	0	0	1	0	0	0	0	0	8.11077014953102	24.41704746752508	3	2.5889400049207523
1292	0x1bfe5a42d9dafe5f8af1231f54cad	31	0	stay at home	478.0	2018-01-01 00:00:00.000000	2018-01-01 07:58:00.000000	1	3	0	0	0	0	0	0	0	0	21.9397455418293	174.7866394832401	4	2.6482235039979822
1293	0x1bfe5a42d9dafe5f8af1231f54cad	3139	1	private car	15.408332973883851	2018-01-01 07:58:00.000000	2018-01-01 08:13:24.499978	1	3	0	0	0	0	0	0	0	0	26.357804577485233	6.768830489840873	1	0.9810849657463977
1294	0x1bfe5a42d9dafe5f8af1231f54cad	39	2	school	346.6599369965853	2018-01-01 08:13:24.499978	2018-01-01 14:00:04.096198	1	3	0	0	0	0	0	0	0	0	39.70655368962561	229.41119000661908	4	3.657281577063447
1295	0x1bfe5a42d9dafe5f8af1231f54cad	3931	3	private car	21.40833297388385	2018-01-01 14:00:04.096198	2018-01-01 14:21:28.596176	1	3	0	0	0	0	0	0	0	0	22.93837701653772	8.184540217508733	1	0.989327987038381
1296	0x1bfe5a42d9dafe5f8af1231f54cad	31	4	stay at home	578.523397055647	2018-01-01 14:21:28.596176	2018-01-01 23:59:59.999999	1	3	0	0	0	0	0	0	0	0	15.855201024669826	152.87674596320272	4	2.32658509641117
1297	0x1a5d0a021cbbc051c7864a9285f55	40	0	stay at home	485.0	2018-01-01 00:00:00.000000	2018-01-01 08:05:00.000000	0	25	1	0	0	0	0	0	0	0	18.45646768407492	149.18978044627227	4	3.2764372301222098
1298	0x1a5d0a021cbbc051c7864a9285f55	4039	1	by foot	20.229100656444757	2018-01-01 08:05:00.000000	2018-01-01 08:25:13.746039	0	25	1	0	0	0	0	0	0	0	4.1892024975371935	1.4123966498818277	0	1.9505136694806513
1299	0x1a5d0a021cbbc051c7864a9285f55	39	2	services	477.5641494428667	2018-01-01 08:25:13.746039	2018-01-01 16:22:47.595006	0	25	1	0	0	0	0	0	0	0	39.70655368962561	316.0404423348929	4	7.102502995804878
1300	0x1a5d0a021cbbc051c7864a9285f55	3940	3	by foot	28.229100656444757	2018-01-01 16:22:47.595006	2018-01-01 16:51:01.341045	0	25	1	0	0	0	0	0	0	0	3.3992227132152255	1.5992833354170974	0	1.9515640921139672
1301	0x1a5d0a021cbbc051c7864a9285f55	40	4	stay at home	140.61665993326926	2018-01-01 16:51:01.341045	2018-01-01 19:11:38.340641	0	25	1	0	0	0	0	0	0	0	8.588541856575384	20.128201159478497	3	2.061685424886166
1302	0x1a5d0a021cbbc051c7864a9285f55	4030	5	by foot	19.19913743764269	2018-01-01 19:11:38.340641	2018-01-01 19:30:50.288887	0	25	1	0	0	0	0	0	0	0	3.320301406948189	1.0624487174399446	0	1.9485498559187309
1303	0x1a5d0a021cbbc051c7864a9285f55	30	6	free time	217.9429659467459	2018-01-01 19:30:50.288887	2018-01-01 23:08:46.866844	0	25	1	0	0	0	0	0	0	0	95.04080834893142	345.22459429237273	4	8.251275266805557
1304	0x1a5d0a021cbbc051c7864a9285f55	3040	7	by foot	21.19913743764269	2018-01-01 23:08:46.866844	2018-01-01 23:29:58.815090	0	25	1	0	0	0	0	0	0	0	0.3310234458509606	0.11695685872794312	0	1.9432642763597803
1305	0x1a5d0a021cbbc051c7864a9285f55	40	8	stay at home	30.01974848894315	2018-01-01 23:29:58.815090	2018-01-01 23:59:59.999999	0	25	1	0	0	0	0	0	0	0	0.921584031388808	0.4610953472286384	0	1.9451846946624256
1306	0x1e6417bc460e3073d36a32571d3a8	40	0	stay at home	483.0	2018-01-01 00:00:00.000000	2018-01-01 08:03:00.000000	0	13	0	0	1	0	0	0	0	0	18.45646768407492	148.5745648568031	4	3.768175306024667
1307	0x1e6417bc460e3073d36a32571d3a8	4030	1	private car	23.89685430512081	2018-01-01 08:03:00.000000	2018-01-01 08:26:53.811258	0	13	0	0	1	0	0	0	0	0	18.802436729554277	7.488651518456846	1	2.485267531084701
1308	0x1e6417bc460e3073d36a32571d3a8	30	2	school	341.3057900694029	2018-01-01 08:26:53.811258	2018-01-01 14:08:12.158662	0	13	0	0	1	0	0	0	0	0	34.0710171385198	193.8105903821778	4	4.463350604582198
1309	0x1e6417bc460e3073d36a32571d3a8	3040	3	private car	18.89685430512081	2018-01-01 14:08:12.158662	2018-01-01 14:27:05.969920	0	13	0	0	1	0	0	0	0	0	14.819108483847671	4.667242232517487	0	2.468974872882088
1310	0x1e6417bc460e3073d36a32571d3a8	40	4	stay at home	572.9005013203555	2018-01-01 14:27:05.969920	2018-01-01 23:59:59.999999	0	13	0	0	1	0	0	0	0	0	8.716131308400007	83.22459993594016	4	3.0415021847345654
1311	0x16acac29b796e1975c59c441c9122	31	0	stay at home	476.0	2018-01-01 00:00:00.000000	2018-01-01 07:56:00.000000	0	56	0	1	0	0	0	0	0	0	21.9397455418293	174.0553146318458	4	4.8111022379617285
1312	0x16acac29b796e1975c59c441c9122	3140	1	private car	22.049419843648664	2018-01-01 07:56:00.000000	2018-01-01 08:18:02.965191	0	56	0	1	0	0	0	0	0	0	16.870689299053655	6.199815190109747	1	3.1520912356376525
1313	0x16acac29b796e1975c59c441c9122	40	2	residence	471.95239579720095	2018-01-01 08:18:02.965191	2018-01-01 16:10:00.108939	0	56	0	1	0	0	0	0	0	0	11.206458758217407	88.14858432238718	4	3.7613201420160634
1314	0x16acac29b796e1975c59c441c9122	4031	3	private car	22.049419843648664	2018-01-01 16:10:00.108939	2018-01-01 16:32:03.074130	0	56	0	1	0	0	0	0	0	0	13.233056022956172	4.863020134411404	0	3.144396671601603
1315	0x16acac29b796e1975c59c441c9122	31	4	stay at home	132.7876624955065	2018-01-01 16:32:03.074130	2018-01-01 18:44:50.333880	0	56	0	1	0	0	0	0	0	0	17.43646832190509	38.589131177378725	4	3.358374865261845
1316	0x16acac29b796e1975c59c441c9122	3130	5	private car	13.203254082973915	2018-01-01 18:44:50.333880	2018-01-01 18:58:02.529125	0	56	0	1	0	0	0	0	0	0	20.859937783323037	4.590317645137362	0	3.142834453467996
1317	0x16acac29b796e1975c59c441c9122	30	6	gym	240.69077179083175	2018-01-01 18:58:02.529125	2018-01-01 22:58:43.975432	0	56	0	1	0	0	0	0	0	0	28.411523378600506	113.97319149581027	4	4.022997915340458
1318	0x16acac29b796e1975c59c441c9122	3031	7	private car	17.203254082973913	2018-01-01 22:58:43.975432	2018-01-01 23:15:56.170677	0	56	0	1	0	0	0	0	0	0	2.312196433821255	0.6629550456795539	0	3.1206129641981084
1319	0x16acac29b796e1975c59c441c9122	31	8	stay at home	44.06382206321564	2018-01-01 23:15:56.170677	2018-01-02 00:00:00.000001	0	56	0	1	0	0	0	0	0	0	1.895720208575528	1.392211299205235	0	3.12470028431416
1320	0x19b39217e0cafa853533f3bccdf68	40	0	stay at home	478.0	2018-01-01 00:00:00.000000	2018-01-01 07:58:00.000000	1	41	0	0	0	0	0	0	0	0	18.45646768407492	147.0365258831302	4	2.247651443013327
1321	0x19b39217e0cafa853533f3bccdf68	4030	1	by foot	30.393098307675913	2018-01-01 07:58:00.000000	2018-01-01 08:28:23.585898	1	41	0	0	0	0	0	0	0	0	3.629121786942219	1.838337587351056	0	0.9529094221018898
1322	0x19b39217e0cafa853533f3bccdf68	30	2	industry	475.84827951111913	2018-01-01 08:28:23.585898	2018-01-01 16:24:14.482669	1	41	0	0	0	0	0	0	0	0	34.0710171385198	270.2105814426417	4	4.654546744222065
1323	0x19b39217e0cafa853533f3bccdf68	3040	3	by foot	29.393098307675913	2018-01-01 16:24:14.482669	2018-01-01 16:53:38.068567	1	41	0	0	0	0	0	0	0	0	2.874680894544345	1.4082629689423278	0	0.9504904486636871
1324	0x19b39217e0cafa853533f3bccdf68	40	4	stay at home	426.365523873529	2018-01-01 16:53:38.068567	2018-01-01 23:59:59.999999	1	41	0	0	0	0	0	0	0	0	8.588541856575384	61.03096913314159	4	1.3520108835844458
1325	0x19041c408624f1e483311c8919e2e	40	0	stay at home	480.0	2018-01-01 00:00:00.000000	2018-01-01 08:00:00.000000	0	15	0	0	0	0	0	0	1	0	18.45646768407492	147.65174147259935	4	3.855838608075297
1326	0x19041c408624f1e483311c8919e2e	4030	1	by foot	20.329199414523707	2018-01-01 08:00:00.000000	2018-01-01 08:20:19.751965	0	15	0	0	0	0	0	0	1	0	3.756194552136985	1.2726738015023389	0	2.5497290953600125
1327	0x19041c408624f1e483311c8919e2e	30	2	school	373.99016530517156	2018-01-01 08:20:19.751965	2018-01-01 14:34:19.161883	0	15	0	0	0	0	0	0	1	0	34.0710171385198	212.3704221958392	4	4.906893387933366
1328	0x19041c408624f1e483311c8919e2e	3040	3	by foot	17.329199414523707	2018-01-01 14:34:19.161883	2018-01-01 14:51:38.913848	0	15	0	0	0	0	0	0	1	0	2.960438338668199	0.8550337720863749	0	2.5473878147005813
1329	0x19041c408624f1e483311c8919e2e	40	4	stay at home	548.351435865781	2018-01-01 14:51:38.913848	2018-01-02 00:00:00.000000	0	15	0	0	0	0	0	0	1	0	8.716131308400007	79.65838530259721	4	3.1093529621984537
1330	0xd0e9e81f6dfa779e4f51ff8bf2f7	31	0	stay at home	480.0	2018-01-01 00:00:00.000000	2018-01-01 08:00:00.000000	1	27	0	0	1	0	0	0	0	0	21.9397455418293	175.5179643346344	4	4.159694241062436
1331	0xd0e9e81f6dfa779e4f51ff8bf2f7	3130	1	by foot	33.95367480847266	2018-01-01 08:00:00.000000	2018-01-01 08:33:57.220489	1	27	0	0	1	0	0	0	0	0	5.01956962234937	2.8405472439289743	0	2.4585703092322584
1332	0xd0e9e81f6dfa779e4f51ff8bf2f7	30	2	industry	470.98234608680553	2018-01-01 08:33:57.220489	2018-01-01 16:24:56.161254	1	27	0	0	1	0	0	0	0	0	34.0710171385198	267.44745975773026	4	6.07915501776942
1333	0xd0e9e81f6dfa779e4f51ff8bf2f7	3031	3	by foot	33.95367480847266	2018-01-01 16:24:56.161254	2018-01-01 16:58:53.381743	1	27	0	0	1	0	0	0	0	0	3.7734428700683167	2.1353708686441566	0	2.4545836919858504
1334	0xd0e9e81f6dfa779e4f51ff8bf2f7	31	4	stay at home	421.11030429624907	2018-01-01 16:58:53.381743	2018-01-02 00:00:00.000001	1	27	0	0	1	0	0	0	0	0	17.43646832190509	122.37794134815599	4	3.4428454657008576
1335	0x722595fdc5a65dc3a95d9cbbd805	39	0	stay at home	470.0	2018-01-01 00:00:00.000000	2018-01-01 07:50:00.000000	1	76	0	1	0	0	0	1	0	1	28.51188832253285	223.343125193174	4	7.702747137936504
1336	0x722595fdc5a65dc3a95d9cbbd805	3931	1	by foot	21.33400225880185	2018-01-01 07:50:00.000000	2018-01-01 08:11:20.040136	1	76	0	1	0	0	0	1	0	1	5.265543151894882	1.872251824939067	0	5.127400435875554
1337	0x722595fdc5a65dc3a95d9cbbd805	31	2	services	493.3563921592537	2018-01-01 08:11:20.040136	2018-01-01 16:24:41.423666	1	76	0	1	0	0	0	1	0	1	31.257964414982627	257.02194250030277	4	8.479827576913578
1338	0x722595fdc5a65dc3a95d9cbbd805	3139	3	by foot	28.33400225880185	2018-01-01 16:24:41.423666	2018-01-01 16:53:01.463802	1	76	0	1	0	0	0	1	0	1	4.297984688739197	2.0296517979838695	0	5.128287454658066
1339	0x722595fdc5a65dc3a95d9cbbd805	39	4	stay at home	104.16387736629406	2018-01-01 16:53:01.463802	2018-01-01 18:37:11.296444	1	76	0	1	0	0	0	1	0	1	24.87534894529427	43.18521328302341	4	5.390978506808871
1340	0x722595fdc5a65dc3a95d9cbbd805	3930	5	by foot	19.911159103256622	2018-01-01 18:37:11.296444	2018-01-01 18:57:05.965990	1	76	0	1	0	0	0	1	0	1	4.939440000607507	1.639166262218101	0	5.1260884099113895
1341	0x722595fdc5a65dc3a95d9cbbd805	30	6	free time	228.61454843760995	2018-01-01 18:57:05.965990	2018-01-01 22:45:42.838896	1	76	0	1	0	0	0	1	0	1	89.60557373250928	341.41896293917625	4	11.264305178725746
1342	0x722595fdc5a65dc3a95d9cbbd805	3039	7	by foot	23.911159103256622	2018-01-01 22:45:42.838896	2018-01-01 23:09:37.508442	1	76	0	1	0	0	0	1	0	1	0.43894541913404767	0.17492822924266463	0	5.117887504255394
1343	0x722595fdc5a65dc3a95d9cbbd805	39	8	stay at home	50.37485931272545	2018-01-01 23:09:37.508442	2018-01-02 00:00:00.000001	1	76	0	1	0	0	0	1	0	1	1.7401749310242434	1.4610177888312996	0	5.125086839714667
1344	0x45730f818f3cca5b38cd8549a405	30	0	stay at home	470.0	2018-01-01 00:00:00.000000	2018-01-01 07:50:00.000000	0	25	0	0	0	0	0	0	0	0	24.088032608744278	188.68958876849683	4	2.8750080367071775
1345	0x45730f818f3cca5b38cd8549a405	3031	1	private car	17.478739673279478	2018-01-01 07:50:00.000000	2018-01-01 08:07:28.724380	0	25	0	0	0	0	0	0	0	0	24.06925075289951	7.011669467346943	1	0.9824940085276719
1346	0x45730f818f3cca5b38cd8549a405	31	2	services	477.17321853616244	2018-01-01 08:07:28.724380	2018-01-01 16:04:39.117492	0	25	0	0	0	0	0	0	0	0	31.257964414982627	248.59105807976823	4	4.096255047486509
1347	0x45730f818f3cca5b38cd8549a405	3130	3	private car	21.478739673279478	2018-01-01 16:04:39.117492	2018-01-01 16:26:07.841872	0	25	0	0	0	0	0	0	0	0	18.888776881027688	6.76178535623756	1	0.9810441174175593
1348	0x45730f818f3cca5b38cd8549a405	30	4	stay at home	115.34552571217202	2018-01-01 16:26:07.841872	2018-01-01 18:21:28.573415	0	25	0	0	0	0	0	0	0	0	19.71145954411603	37.893811061171235	4	1.1792190806935687
1349	0x45730f818f3cca5b38cd8549a405	3039	5	private car	25.051199275373257	2018-01-01 18:21:28.573415	2018-01-01 18:46:31.645372	0	25	0	0	0	0	0	0	0	0	24.72542537446958	10.3233593037368	2	1.0019128807115865
1350	0x45730f818f3cca5b38cd8549a405	39	6	running	232.8641410382771	2018-01-01 18:46:31.645372	2018-01-01 22:39:23.493834	0	25	0	0	0	0	0	0	0	0	5.512866134640473	21.395813951701008	3	1.0696690060248153
1351	0x45730f818f3cca5b38cd8549a405	3930	7	private car	18.051199275373257	2018-01-01 22:39:23.493834	2018-01-01 22:57:26.565791	0	25	0	0	0	0	0	0	0	0	2.3212292577821945	0.6983495316008859	0	0.9465109359852463
1352	0x45730f818f3cca5b38cd8549a405	30	8	stay at home	62.55723681608288	2018-01-01 22:57:26.565791	2018-01-02 00:00:00.000000	0	25	0	0	0	0	0	0	0	0	2.809972781165564	2.9297355453020204	0	0.9590757075715879
1353	0xe081c5cd804249bd655fb61b78d1	40	0	stay at home	473.0	2018-01-01 00:00:00.000000	2018-01-01 07:53:00.000000	0	45	0	0	0	0	0	0	0	0	18.45646768407492	145.49848690945728	4	2.2273132926987924
1354	0xe081c5cd804249bd655fb61b78d1	4039	1	private car	18.719571777905983	2018-01-01 07:53:00.000000	2018-01-01 08:11:43.174307	0	45	0	0	0	0	0	0	0	0	20.454900598079345	6.381782999261305	1	0.9788433470583464
1355	0xe081c5cd804249bd655fb61b78d1	39	2	services	486.95141490342104	2018-01-01 08:11:43.174307	2018-01-01 16:18:40.259201	0	45	0	0	0	0	0	0	0	0	39.70655368962561	322.2527083350307	4	6.330717040366835
1356	0xe081c5cd804249bd655fb61b78d1	3940	3	private car	18.719571777905983	2018-01-01 16:18:40.259201	2018-01-01 16:37:23.433508	0	45	0	0	0	0	0	0	0	0	17.015537695865927	5.308726320623786	1	0.9726553946170386
1357	0xe081c5cd804249bd655fb61b78d1	40	4	stay at home	442.60944154076697	2018-01-01 16:37:23.433508	2018-01-02 00:00:00.000000	0	45	0	0	0	0	0	0	0	0	8.588541856575384	63.356161913138884	4	1.3707183108258494
1358	0x13849e739778354efcf6f44142c6e	31	0	stay at home	489.0	2018-01-01 00:00:00.000000	2018-01-01 08:09:00.000000	0	46	0	1	1	0	0	0	0	1	21.9397455418293	178.80892616590882	4	7.386230529110955
1359	0x13849e739778354efcf6f44142c6e	3130	1	private car	30.89562778852416	2018-01-01 08:09:00.000000	2018-01-01 08:39:53.737667	0	46	0	1	1	0	0	0	0	1	25.1265313667317	12.938332678720332	2	5.691817203828505
1360	0x13849e739778354efcf6f44142c6e	30	2	industry	488.79334268200955	2018-01-01 08:39:53.737667	2018-01-01 16:48:41.338228	0	46	0	1	1	0	0	0	0	1	34.0710171385198	277.5614392618855	4	9.535513538573804
1361	0x13849e739778354efcf6f44142c6e	3030	3	private car	22.812275548581603	2018-01-01 16:48:41.338228	2018-01-01 17:11:30.074761	0	46	0	1	1	0	0	0	0	1	20.976995346439434	7.975549967071506	1	5.662406790332113
1362	0x13849e739778354efcf6f44142c6e	30	4	shopping	236.09213875229312	2018-01-01 17:11:30.074761	2018-01-01 21:07:35.603086	0	46	0	1	1	0	0	0	0	1	1.9507513834487564	7.675951104873526	1	5.6606587675286075
1363	0x13849e739778354efcf6f44142c6e	3031	5	private car	19.083352239942553	2018-01-01 21:07:35.603086	2018-01-01 21:26:40.604220	0	46	0	1	1	0	0	0	0	1	1.5958245182540864	0.5075613565829894	0	5.619744291363959
1364	0x13849e739778354efcf6f44142c6e	31	6	stay at home	153.32326298864905	2018-01-01 21:26:40.604220	2018-01-01 23:59:59.999999	0	46	0	1	1	0	0	0	0	1	1.600067423791844	4.088792640293451	0	5.639967955238671
1365	0x19500522746ea2dbf0f7b1b342b05	31	0	stay at home	487.0	2018-01-01 00:00:00.000000	2018-01-01 08:07:00.000000	1	66	0	0	0	0	0	0	0	0	21.9397455418293	178.07760131451448	4	2.700234507231361
1366	0x19500522746ea2dbf0f7b1b342b05	3140	1	private car	21.94545303285329	2018-01-01 08:07:00.000000	2018-01-01 08:28:56.727182	1	66	0	0	0	0	0	0	0	0	17.72049337434767	6.481404251095578	1	0.9794198221184219
1367	0x19500522746ea2dbf0f7b1b342b05	40	2	residence	467.8322335781593	2018-01-01 08:28:56.727182	2018-01-01 16:16:46.661197	1	66	0	0	0	0	0	0	0	0	11.206458758217407	87.37904385597291	4	1.5798187877894048
1368	0x19500522746ea2dbf0f7b1b342b05	4031	3	private car	22.94545303285329	2018-01-01 16:16:46.661197	2018-01-01 16:39:43.388379	1	66	0	0	0	0	0	0	0	0	13.233056022956172	5.060641090930953	1	0.9712303480697537
1369	0x19500522746ea2dbf0f7b1b342b05	31	4	stay at home	440.2768603561342	2018-01-01 16:39:43.388379	2018-01-02 00:00:00.000000	1	66	0	0	0	0	0	0	0	0	17.43646832190509	127.94789214112608	4	2.00786514870325
1370	0x1bf0816a62e7d852a3d16689f82cd	31	0	stay at home	484.0	2018-01-01 00:00:00.000000	2018-01-01 08:04:00.000000	1	19	0	0	0	0	0	0	0	0	21.9397455418293	176.980614037423	4	2.682784986335923
1371	0x1bf0816a62e7d852a3d16689f82cd	3140	1	private car	27.235654072600454	2018-01-01 08:04:00.000000	2018-01-01 08:31:14.139244	1	19	0	0	0	0	0	0	0	0	17.72049337434767	8.043820458992357	1	0.9885055507239274
1372	0x1bf0816a62e7d852a3d16689f82cd	40	2	university	367.1851909458297	2018-01-01 08:31:14.139244	2018-01-01 14:38:25.250701	1	19	0	0	0	0	0	0	0	0	1.014747832761734	6.21000627890807	1	0.9778501291268863
1373	0x1bf0816a62e7d852a3d16689f82cd	4031	3	private car	23.235654072600454	2018-01-01 14:38:25.250701	2018-01-01 15:01:39.389945	1	19	0	0	0	0	0	0	0	0	12.864162509603448	4.981787166781023	0	0.9707778342536869
1374	0x1bf0816a62e7d852a3d16689f82cd	31	4	stay at home	121.23737484200797	2018-01-01 15:01:39.389945	2018-01-01 17:02:53.632436	1	19	0	0	0	0	0	0	0	0	17.485999086344084	35.33261042863511	4	1.1615040122982292
1375	0x1bf0816a62e7d852a3d16689f82cd	3140	5	private car	22.589207548829116	2018-01-01 17:02:53.632436	2018-01-01 17:25:28.984889	1	19	0	0	0	0	0	0	0	0	14.986039980704591	5.642046124319785	1	0.9745733364465512
1376	0x1bf0816a62e7d852a3d16689f82cd	40	6	library	221.23586168484093	2018-01-01 17:25:28.984889	2018-01-01 21:06:43.136590	1	19	0	0	0	0	0	0	0	0	0.8572502012136971	3.160908115750259	0	0.9603869209768555
1377	0x1bf0816a62e7d852a3d16689f82cd	4031	7	private car	21.589207548829116	2018-01-01 21:06:43.136590	2018-01-01 21:28:18.489043	1	19	0	0	0	0	0	0	0	0	1.1860553434329875	0.4267665828962094	0	0.94499295220996
1378	0x1bf0816a62e7d852a3d16689f82cd	31	8	stay at home	151.69184928446225	2018-01-01 21:28:18.489043	2018-01-02 00:00:00.000000	1	19	0	0	0	0	0	0	0	0	1.600067423791844	4.04528644158017	0	0.9654196930338963
1379	0x416080b5c7c096e8626487110981	40	0	stay at home	488.0	2018-01-01 00:00:00.000000	2018-01-01 08:08:00.000000	1	9	0	0	0	0	0	0	0	0	18.45646768407492	150.112603830476	4	2.288886577521525
1380	0x416080b5c7c096e8626487110981	4039	1	by foot	24.89517231139427	2018-01-01 08:08:00.000000	2018-01-01 08:32:53.710339	1	9	0	0	0	0	0	0	0	0	4.1892024975371935	1.7381819670585277	0	0.9523455431294577
1381	0x416080b5c7c096e8626487110981	39	2	school	355.006751860047	2018-01-01 08:32:53.710339	2018-01-01 14:27:54.115451	1	9	0	0	0	0	0	0	0	0	39.70655368962561	234.93491088184254	4	3.778644408841666
1382	0x416080b5c7c096e8626487110981	3940	3	by foot	24.89517231139427	2018-01-01 14:27:54.115451	2018-01-01 14:52:47.825790	1	9	0	0	0	0	0	0	0	0	3.857260016355844	1.6004525459505035	0	0.951570667477155
1383	0x416080b5c7c096e8626487110981	40	4	stay at home	547.2029035171644	2018-01-01 14:52:47.825790	2018-01-02 00:00:00.000001	1	9	0	0	0	0	0	0	0	0	8.716131308400007	79.49153932322241	4	1.5078653835530775
1384	0x8e54a98423aa7f2fb143814fea6d	40	0	stay at home	483.0	2018-01-01 00:00:00.000000	2018-01-01 08:03:00.000000	1	31	0	0	0	0	1	0	0	0	18.45646768407492	148.5745648568031	4	28.509375306024666
1385	0x8e54a98423aa7f2fb143814fea6d	4039	1	private car	30.625027813547145	2018-01-01 08:03:00.000000	2018-01-01 08:33:37.501669	1	31	0	0	0	0	1	0	0	0	20.96995078767189	10.703422102019442	2	27.245365877868224
1386	0x8e54a98423aa7f2fb143814fea6d	39	2	services	463.52015865339825	2018-01-01 08:33:37.501669	2018-01-01 16:17:08.711188	1	31	0	0	0	0	1	0	0	0	39.70655368962561	306.746467763249	4	32.01754785788864
1387	0x8e54a98423aa7f2fb143814fea6d	3930	3	private car	17.389948818881603	2018-01-01 16:17:08.711188	2018-01-01 16:34:32.108117	1	31	0	0	0	0	1	0	0	0	22.67125855393744	6.570867098543397	1	27.22113780320629
1388	0x8e54a98423aa7f2fb143814fea6d	30	4	free time	226.01608837416043	2018-01-01 16:34:32.108117	2018-01-01 20:20:33.073419	1	31	0	0	0	0	1	0	0	0	82.18676352292445	309.59218012639195	4	32.11551692124935
1389	0x8e54a98423aa7f2fb143814fea6d	3040	5	private car	24.4402270094432	2018-01-01 20:20:33.073419	2018-01-01 20:44:59.487040	1	31	0	0	0	0	1	0	0	0	5.2244326696708665	2.1281053407051225	0	27.19574270373886
1390	0x8e54a98423aa7f2fb143814fea6d	40	6	stay at home	195.0085493305694	2018-01-01 20:44:59.487040	2018-01-02 00:00:00.000000	1	31	0	0	0	0	1	0	0	0	3.2299505067812224	10.497799378949061	2	27.244146326242017
1391	0x1655b695528c685244c56aaeffccb	40	0	stay at home	487.0	2018-01-01 00:00:00.000000	2018-01-01 08:07:00.000000	1	43	0	0	1	0	0	0	1	0	18.45646768407492	149.80499603574142	4	5.384729248626305
1392	0x1655b695528c685244c56aaeffccb	4040	1	private car	20.05982515484871	2018-01-01 08:07:00.000000	2018-01-01 08:27:03.589509	1	43	0	0	1	0	0	0	1	0	11.396398737170244	3.810162767709562	0	4.06407909590564
1393	0x1655b695528c685244c56aaeffccb	40	2	residence	469.4537602827115	2018-01-01 08:27:03.589509	2018-01-01 16:16:30.815126	1	43	0	0	1	0	0	0	1	0	11.206458758217407	87.68190339163812	4	4.682649037385886
1394	0x1655b695528c685244c56aaeffccb	4039	3	private car	23.0750237715513	2018-01-01 16:16:30.815126	2018-01-01 16:39:35.316552	1	43	0	0	1	0	0	0	1	0	17.015537695865927	6.543898946963892	1	4.079781631424806
1395	0x1655b695528c685244c56aaeffccb	39	4	running	251.67195768492596	2018-01-01 16:39:35.316552	2018-01-01 20:51:15.634013	1	43	0	0	1	0	0	0	1	0	5.053617443030529	21.197563254636382	3	4.168416449834024
1396	0x1655b695528c685244c56aaeffccb	3940	5	private car	12.239701251470116	2018-01-01 20:51:15.634013	2018-01-01 21:03:30.016088	1	43	0	0	1	0	0	0	1	0	3.311305501829723	0.6754898349124191	0	4.046383070231132
1397	0x1655b695528c685244c56aaeffccb	40	6	stay at home	176.49973185449244	2018-01-01 21:03:30.016088	2018-01-01 23:59:59.999999	1	43	0	0	1	0	0	0	1	0	0.7325080849596983	2.1547913429439087	0	4.054693260619818
1398	0xa12e5e628416a9e802fef14951cf	40	0	stay at home	485.0	2018-01-01 00:00:00.000000	2018-01-01 08:05:00.000000	0	61	0	1	1	0	1	0	0	1	18.45646768407492	149.18978044627227	4	33.19193723012221
1399	0xa12e5e628416a9e802fef14951cf	4040	1	private car	20.459797253476076	2018-01-01 08:05:00.000000	2018-01-01 08:25:27.587835	0	61	0	1	1	0	1	0	0	1	11.396398737170244	3.8861334597045665	0	31.8800120518724
1400	0xa12e5e628416a9e802fef14951cf	40	2	residence	477.8112576871058	2018-01-01 08:25:27.587835	2018-01-01 16:23:16.263296	0	61	0	1	1	0	1	0	0	1	11.206458758217407	89.24286922470901	4	32.512817016613525
1401	0xa12e5e628416a9e802fef14951cf	4040	3	private car	21.459797253476076	2018-01-01 16:23:16.263296	2018-01-01 16:44:43.851131	0	61	0	1	1	0	1	0	0	1	8.734110362619036	3.1238706261881486	0	31.875676723388416
1402	0xa12e5e628416a9e802fef14951cf	40	4	stay at home	435.269147805942	2018-01-01 16:44:43.851131	2018-01-01 23:59:59.999999	0	61	0	1	1	0	1	0	0	1	8.588541856575384	62.30545491345384	4	32.27773296388628
1403	0x890ed232a6f2708c0b35117a94d1	40	0	stay at home	470.0	2018-01-01 00:00:00.000000	2018-01-01 07:50:00.000000	1	9	0	0	0	0	0	0	1	0	18.45646768407492	144.57566352525353	4	3.815198844905601
1404	0x890ed232a6f2708c0b35117a94d1	4039	1	private car	28.107927614400754	2018-01-01 07:50:00.000000	2018-01-01 08:18:06.475657	1	9	0	0	0	0	0	0	1	0	20.454900598079345	9.582414422842948	1	2.597535112076437
1405	0x890ed232a6f2708c0b35117a94d1	39	2	school	366.5516126093598	2018-01-01 08:18:06.475657	2018-01-01 14:24:39.572414	1	9	0	0	0	0	0	0	1	0	39.70655368962561	242.57502143487318	4	5.553172324377014
1406	0x890ed232a6f2708c0b35117a94d1	3940	3	private car	25.107927614400754	2018-01-01 14:24:39.572414	2018-01-01 14:49:46.048071	1	9	0	0	0	0	0	0	1	0	19.308341567586968	8.079874040551646	1	2.5887162006334954
1407	0x890ed232a6f2708c0b35117a94d1	40	4	stay at home	550.2325321618387	2018-01-01 14:49:46.048071	2018-01-02 00:00:00.000001	1	9	0	0	0	0	0	0	1	0	8.716131308400007	79.93165000793358	4	3.1117925282054033
1408	0x1c5410bbd4264c5fa0d911c896902	40	0	stay at home	480.0	2018-01-01 00:00:00.000000	2018-01-01 08:00:00.000000	0	53	0	0	0	0	0	1	1	0	18.45646768407492	147.65174147259935	4	4.855838608075297
1409	0x1c5410bbd4264c5fa0d911c896902	4039	1	private car	16.04939832400938	2018-01-01 08:00:00.000000	2018-01-01 08:16:02.963899	0	53	0	0	0	0	0	1	1	0	20.96995078767189	5.6092515504370075	1	3.574384466910943
1410	0x1c5410bbd4264c5fa0d911c896902	39	2	services	464.1487006602021	2018-01-01 08:16:02.963899	2018-01-01 16:00:11.885939	0	53	0	0	0	0	0	1	1	0	39.70655368962561	307.162421712238	4	8.390565251641998
1411	0x1c5410bbd4264c5fa0d911c896902	3939	3	private car	22.85918565526163	2018-01-01 16:00:11.885939	2018-01-01 16:23:03.437078	0	53	0	0	0	0	0	1	1	0	25.29696502911282	9.637800335252514	1	3.5978616894316717
1412	0x1c5410bbd4264c5fa0d911c896902	39	4	gym	239.91602523375852	2018-01-01 16:23:03.437078	2018-01-01 20:22:58.398592	0	53	0	0	0	0	0	1	1	0	32.88605453784667	131.49819150567967	4	4.650439810400993
1413	0x1c5410bbd4264c5fa0d911c896902	3940	5	private car	23.023667759556666	2018-01-01 20:22:58.398592	2018-01-01 20:45:59.818658	0	53	0	0	0	0	0	1	1	0	5.096945819413839	1.9558397855774254	0	3.5535713884277533
1414	0x1c5410bbd4264c5fa0d911c896902	40	6	stay at home	194.00302236721177	2018-01-01 20:45:59.818658	2018-01-02 00:00:00.000000	0	53	0	0	0	0	0	1	1	0	3.2299505067812224	10.443669340201074	2	3.602625526474151
1415	0xd5f22f1a4a7eedb1e07b4285ade	39	0	stay at home	470.0	2018-01-01 00:00:00.000000	2018-01-01 07:50:00.000000	0	43	0	0	0	0	0	0	0	0	28.51188832253285	223.343125193174	4	3.528447137936504
1416	0xd5f22f1a4a7eedb1e07b4285ade	3940	1	private car	22.710956551505813	2018-01-01 07:50:00.000000	2018-01-01 08:12:42.657393	0	43	0	0	0	0	0	0	0	0	20.454900598079345	7.742505979139171	1	0.9867468175152446
1417	0xd5f22f1a4a7eedb1e07b4285ade	40	2	residence	474.959302005263	2018-01-01 08:12:42.657393	2018-01-01 16:07:40.215513	0	43	0	0	0	0	0	0	0	0	11.206458758217407	88.71019716256176	4	1.5922964226640144
1418	0xd5f22f1a4a7eedb1e07b4285ade	4039	3	private car	23.710956551505813	2018-01-01 16:07:40.215513	2018-01-01 16:31:22.872906	0	43	0	0	0	0	0	0	0	0	17.015537695865927	6.724244583453106	1	0.9808264812595466
1419	0xd5f22f1a4a7eedb1e07b4285ade	39	4	stay at home	448.61878489172534	2018-01-01 16:31:22.872906	2018-01-02 00:00:00.000000	0	43	0	0	0	0	0	0	0	0	24.87534894529427	185.9924802932596	4	2.829543973410832
1420	0x1cd61670c5aaceb23e33ab2fafa66	40	0	stay at home	480.0	2018-01-01 00:00:00.000000	2018-01-01 08:00:00.000000	0	28	0	0	1	0	0	0	0	1	18.45646768407492	147.65174147259935	4	4.7558386080752975
1421	0x1cd61670c5aaceb23e33ab2fafa66	4031	1	private car	23.869458983427876	2018-01-01 08:00:00.000000	2018-01-01 08:23:52.167539	0	28	0	0	1	0	0	0	0	1	17.72049337434767	7.049643162751619	1	3.4827145290376142
1422	0x1cd61670c5aaceb23e33ab2fafa66	31	2	services	485.52985045371383	2018-01-01 08:23:52.167539	2018-01-01 16:29:23.958566	0	28	0	0	1	0	0	0	0	1	31.257964414982627	252.94457979823375	4	6.703016436219135
1423	0x1cd61670c5aaceb23e33ab2fafa66	3131	3	private car	21.36843372939188	2018-01-01 16:29:23.958566	2018-01-01 16:50:46.064590	0	28	0	0	1	0	0	0	0	1	17.732001683293312	6.31508504764864	1	3.478457577834509
1424	0x1cd61670c5aaceb23e33ab2fafa66	31	4	free time	241.71007486412927	2018-01-01 16:50:46.064590	2018-01-01 20:52:28.669082	0	28	0	0	1	0	0	0	0	1	72.70120690150257	292.87690271457893	4	7.821751588077019
1425	0x1cd61670c5aaceb23e33ab2fafa66	3140	5	private car	26.047232963788367	2018-01-01 20:52:28.669082	2018-01-01 21:18:31.503060	0	28	0	0	1	0	0	0	0	1	3.4762617368806232	1.5091166550605528	0	3.451057152887924
1426	0x1cd61670c5aaceb23e33ab2fafa66	40	6	stay at home	161.47494900554875	2018-01-01 21:18:31.503060	2018-01-02 00:00:00.000000	0	28	0	0	1	0	0	0	0	1	0.7325080849596983	1.9713617610836578	0	3.453658868192516
1427	0xdebaacb83664d6ba324360894e56	40	0	stay at home	487.0	2018-01-01 00:00:00.000000	2018-01-01 08:07:00.000000	0	17	0	0	0	0	0	0	0	1	18.45646768407492	149.80499603574142	4	3.2847292486263053
1428	0xdebaacb83664d6ba324360894e56	4039	1	private car	30.58850650704766	2018-01-01 08:07:00.000000	2018-01-01 08:37:35.310390	0	17	0	0	0	0	0	0	0	1	20.96995078767189	10.690657935352847	2	2.0040901302422176
1429	0xdebaacb83664d6ba324360894e56	39	2	school	359.7731338313445	2018-01-01 08:37:35.310390	2018-01-01 14:37:21.698420	0	17	0	0	0	0	0	0	0	1	39.70655368962561	238.08918757598568	4	4.8497457169541285
1430	0xdebaacb83664d6ba324360894e56	3940	3	private car	24.58850650704766	2018-01-01 14:37:21.698420	2018-01-01 15:01:57.008810	0	17	0	0	0	0	0	0	0	1	17.876792656489595	7.326060542653938	1	1.9843212297629802
1431	0xdebaacb83664d6ba324360894e56	40	4	stay at home	538.0498531545602	2018-01-01 15:01:57.008810	2018-01-01 23:59:59.999999	0	17	0	0	0	0	0	0	0	1	8.541707785026304	76.59774365704277	4	2.482296634405274
1432	0x9e4430c6cb6b102c49bc892c4c0f	40	0	stay at home	481.0	2018-01-01 00:00:00.000000	2018-01-01 08:01:00.000000	1	16	0	0	0	0	0	0	0	0	18.45646768407492	147.95934926733395	4	2.259943367111381
1433	0x9e4430c6cb6b102c49bc892c4c0f	4039	1	by foot	29.802327784231736	2018-01-01 08:01:00.000000	2018-01-01 08:30:48.139667	1	16	0	0	0	0	0	0	0	0	4.1892024975371935	2.080799766435428	0	0.9542758738627797
1434	0x9e4430c6cb6b102c49bc892c4c0f	39	2	school	365.7805902244033	2018-01-01 08:30:48.139667	2018-01-01 14:36:34.975080	1	16	0	0	0	0	0	0	0	0	39.70655368962561	242.0647774061369	4	3.9412693223925603
1435	0x9e4430c6cb6b102c49bc892c4c0f	3940	3	by foot	25.802327784231736	2018-01-01 14:36:34.975080	2018-01-01 15:02:23.114747	1	16	0	0	0	0	0	0	0	0	3.5712770717873052	1.5357876935761223	0	0.9512070758838377
1436	0x9e4430c6cb6b102c49bc892c4c0f	40	4	stay at home	537.6147542071333	2018-01-01 15:02:23.114747	2018-01-01 23:59:59.999999	1	16	0	0	0	0	0	0	0	0	8.541707785026304	76.5358021892679	4	1.481754103345963
1437	0x1945f9fb6d7042ea05de53a54bdd3	31	0	stay at home	482.0	2018-01-01 00:00:00.000000	2018-01-01 08:02:00.000000	0	29	0	0	0	0	0	0	1	0	21.9397455418293	176.2492891860287	4	4.271214663438043
1438	0x1945f9fb6d7042ea05de53a54bdd3	3139	1	by foot	20.181882714045603	2018-01-01 08:02:00.000000	2018-01-01 08:22:10.912963	0	29	0	0	0	0	0	0	1	0	5.452577567749579	1.834054682692634	0	2.55288530239575
1439	0x1945f9fb6d7042ea05de53a54bdd3	39	2	services	462.1195083975568	2018-01-01 08:22:10.912963	2018-01-01 16:04:18.083467	0	29	0	0	0	0	0	0	1	0	39.70655368962561	305.81955118684965	4	7.344791093845249
1440	0x1945f9fb6d7042ea05de53a54bdd3	3931	3	by foot	25.181882714045603	2018-01-01 16:04:18.083467	2018-01-01 16:29:28.996430	0	29	0	0	0	0	0	0	1	0	4.297984688739197	1.8038557723099042	0	2.55271525083292
1441	0x1945f9fb6d7042ea05de53a54bdd3	31	4	stay at home	450.5167261743519	2018-01-01 16:29:28.996430	2018-01-02 00:00:00.000000	0	29	0	0	0	0	0	0	1	0	17.43646832190509	130.92367707379128	4	3.6434895934698712
1442	0xb1f74341cc664b3fc647911b0c5f	31	0	stay at home	483.0	2018-01-01 00:00:00.000000	2018-01-01 08:03:00.000000	1	7	0	0	0	0	0	0	0	1	21.9397455418293	176.61495161172587	4	3.6769935738346384
1443	0xb1f74341cc664b3fc647911b0c5f	3139	1	by foot	29.180520617193814	2018-01-01 08:03:00.000000	2018-01-01 08:32:10.831237	1	7	0	0	0	0	0	0	0	1	5.452577567749579	2.6518175355427513	0	1.9575017230825424
1444	0xb1f74341cc664b3fc647911b0c5f	39	2	school	348.84750551814443	2018-01-01 08:32:10.831237	2018-01-01 14:21:01.681568	1	7	0	0	0	0	0	0	0	1	39.70655368962561	230.85887012246945	4	4.68870675020862
1445	0xb1f74341cc664b3fc647911b0c5f	3931	3	by foot	31.180520617193814	2018-01-01 14:21:01.681568	2018-01-01 14:52:12.512805	1	7	0	0	0	0	0	0	0	1	4.58243833092934	2.381380214242691	0	1.9559725851781353
1446	0xb1f74341cc664b3fc647911b0c5f	31	4	stay at home	547.791453247468	2018-01-01 14:52:12.512805	2018-01-02 00:00:00.000000	1	7	0	0	0	0	0	0	0	1	15.855201024669826	144.7557268472438	4	3.217557457201866
1447	0x17df97642274b0403f7aa2d32eb4e	40	0	stay at home	477.0	2018-01-01 00:00:00.000000	2018-01-01 07:57:00.000000	1	1	0	0	0	0	0	0	0	0	18.45646768407492	146.7289180883956	4	2.243569009928967
1448	0x17df97642274b0403f7aa2d32eb4e	4039	1	private car	27.717448480648002	2018-01-01 07:57:00.000000	2018-01-01 08:24:43.046909	1	1	0	0	0	0	0	0	0	0	20.454900598079345	9.449294225067337	1	0.996750619570843
1449	0x17df97642274b0403f7aa2d32eb4e	39	2	school	348.12795302713585	2018-01-01 08:24:43.046909	2018-01-01 14:12:50.724091	1	1	0	0	0	0	0	0	0	0	39.70655368962561	230.3826876288572	4	3.678340442991913
1450	0x17df97642274b0403f7aa2d32eb4e	3940	3	private car	23.717448480648002	2018-01-01 14:12:50.724091	2018-01-01 14:36:33.771000	1	1	0	0	0	0	0	0	0	0	19.308341567586968	7.632409939599969	1	0.9861049821712976
1451	0x17df97642274b0403f7aa2d32eb4e	40	4	stay at home	563.4371500115681	2018-01-01 14:36:33.771000	2018-01-02 00:00:00.000001	1	1	0	0	0	0	0	0	0	0	8.716131308400007	81.849869725525	4	1.5290287502574846
1452	0x74dba21f274afc0bf44ce177f9ac	30	0	stay at home	476.0	2018-01-01 00:00:00.000000	2018-01-01 07:56:00.000000	0	15	0	0	0	0	0	0	0	0	24.088032608744278	191.09839202937127	4	2.916229447917433
1453	0x74dba21f274afc0bf44ce177f9ac	3039	1	by foot	23.273191237760212	2018-01-01 07:56:00.000000	2018-01-01 08:19:16.391474	0	15	0	0	0	0	0	0	0	0	5.524378834574099	2.1428320847812983	0	0.9546257860334378
1454	0x74dba21f274afc0bf44ce177f9ac	39	2	school	350.6702012905917	2018-01-01 08:19:16.391474	2018-01-01 14:09:56.603551	0	15	0	0	0	0	0	0	0	0	39.70655368962561	232.0650862482783	4	3.715096522740393
1455	0x74dba21f274afc0bf44ce177f9ac	3930	3	by foot	17.273191237760212	2018-01-01 14:09:56.603551	2018-01-01 14:27:12.995025	0	15	0	0	0	0	0	0	0	0	5.046949598383689	1.4529487596703095	0	0.9507414997087553
1456	0x74dba21f274afc0bf44ce177f9ac	30	4	stay at home	572.7834162338878	2018-01-01 14:27:12.995025	2018-01-01 23:59:59.999999	0	15	0	0	0	0	0	0	0	0	20.428115376500415	195.01476187619866	4	2.984514964504859
1457	0x1848336a5c71ed8b1e22d9eef0940	39	0	stay at home	487.0	2018-01-01 00:00:00.000000	2018-01-01 08:07:00.000000	0	31	0	1	1	0	0	0	0	0	28.51188832253285	231.42149355122498	4	7.3752924998708504
1458	0x1848336a5c71ed8b1e22d9eef0940	3931	1	private car	22.014021876603806	2018-01-01 08:07:00.000000	2018-01-01 08:29:00.841313	0	31	0	1	1	0	0	0	0	0	27.29404542484932	10.014195218060848	2	4.674383897257918
1459	0x1848336a5c71ed8b1e22d9eef0940	31	2	services	464.99188407477993	2018-01-01 08:29:00.841313	2018-01-01 16:14:00.354357	0	31	0	1	1	0	0	0	0	0	31.257964414982627	242.24499609441995	4	7.619769374907455
1460	0x1848336a5c71ed8b1e22d9eef0940	3130	3	private car	24.336910642751135	2018-01-01 16:14:00.354357	2018-01-01 16:38:20.568996	0	31	0	1	1	0	0	0	0	0	18.888776881027688	7.661574585073906	1	4.660574964887279
1461	0x1848336a5c71ed8b1e22d9eef0940	30	4	free time	245.40999501698627	2018-01-01 16:38:20.568996	2018-01-01 20:43:45.168697	0	31	0	1	1	0	0	0	0	0	82.18676352292445	336.157553777052	4	10.547234367857007
1462	0x1848336a5c71ed8b1e22d9eef0940	3039	5	private car	17.67711123385267	2018-01-01 20:43:45.168697	2018-01-01 21:01:25.795371	0	31	0	1	1	0	0	0	0	0	4.4860587087632195	1.3216759799400153	0	4.6243041794667405
1463	0x1848336a5c71ed8b1e22d9eef0940	39	6	stay at home	178.57007715502618	2018-01-01 21:01:25.795371	2018-01-02 00:00:00.000000	0	31	0	1	1	0	0	0	0	0	2.2679667773899945	6.749850040392791	1	4.65527491924616
1464	0xfb9ddd4216ff12ad539bbee7e729	39	0	stay at home	486.0	2018-01-01 00:00:00.000000	2018-01-01 08:06:00.000000	1	5	0	0	0	0	0	0	0	0	28.51188832253285	230.9462954125161	4	3.690613136447358
1465	0xfb9ddd4216ff12ad539bbee7e729	3939	1	private car	17.38964667692128	2018-01-01 08:06:00.000000	2018-01-01 08:23:23.378801	1	5	0	0	0	0	0	0	0	0	30.543502838173538	8.85234537718967	1	0.9932403113569742
1466	0xfb9ddd4216ff12ad539bbee7e729	39	2	school	365.98058364446985	2018-01-01 08:23:23.378801	2018-01-01 14:29:22.213820	1	5	0	0	0	0	0	0	0	0	39.70655368962561	242.19712823066095	4	3.9443533631383723
1467	0xfb9ddd4216ff12ad539bbee7e729	3939	3	private car	16.38964667692128	2018-01-01 14:29:22.213820	2018-01-01 14:45:45.592621	1	5	0	0	0	0	0	0	0	0	29.752820787648503	8.127303672521963	1	0.9889933856534436
1468	0xfb9ddd4216ff12ad539bbee7e729	39	4	stay at home	554.2401230016876	2018-01-01 14:45:45.592621	2018-01-02 00:00:00.000001	1	5	0	0	0	0	0	0	0	0	29.256940441187695	270.25617114628193	4	4.655801011679641
1469	0x11ce306176144a3ab060852df1b6b	31	0	stay at home	489.0	2018-01-01 00:00:00.000000	2018-01-01 08:09:00.000000	1	19	0	0	0	0	0	0	0	0	21.9397455418293	178.80892616590882	4	2.7119305291109552
1470	0x11ce306176144a3ab060852df1b6b	3140	1	private car	16.041611376504406	2018-01-01 08:09:00.000000	2018-01-01 08:25:02.496683	1	19	0	0	0	0	0	0	0	0	17.72049337434767	4.737754468520108	0	0.9693787553275278
1471	0x11ce306176144a3ab060852df1b6b	40	2	university	362.83534856563534	2018-01-01 08:25:02.496683	2018-01-01 14:27:52.617597	1	19	0	0	0	0	0	0	0	0	1.014747832761734	6.136439726772114	1	0.9774250734966613
1472	0x11ce306176144a3ab060852df1b6b	4031	3	private car	21.041611376504406	2018-01-01 14:27:52.617597	2018-01-01 14:48:55.114280	1	19	0	0	0	0	0	0	0	0	12.493897796476187	4.381529033520278	0	0.967340076438443
1473	0x11ce306176144a3ab060852df1b6b	31	4	stay at home	114.7687240665374	2018-01-01 14:48:55.114280	2018-01-01 16:43:41.237724	1	19	0	0	0	0	0	0	0	0	15.855201024669826	30.32801985699687	4	1.1276531304902797
1474	0x11ce306176144a3ab060852df1b6b	3140	5	private car	23.39516485273307	2018-01-01 16:43:41.237724	2018-01-01 17:07:04.947615	1	19	0	0	0	0	0	0	0	0	14.109548001830381	5.5015866916728715	1	0.9737646639528234
1475	0x11ce306176144a3ab060852df1b6b	40	6	library	243.5107455126769	2018-01-01 17:07:04.947615	2018-01-01 21:10:35.592346	1	19	0	0	0	0	0	0	0	0	0.8572502012136971	3.479160593140661	0	0.962194985817829
1476	0x11ce306176144a3ab060852df1b6b	4031	7	private car	19.39516485273307	2018-01-01 21:10:35.592346	2018-01-01 21:29:59.302237	1	19	0	0	0	0	0	0	0	0	1.1860553434329875	0.3833956485057955	0	0.9447507605573189
1477	0x11ce306176144a3ab060852df1b6b	31	8	stay at home	150.0116293966753	2018-01-01 21:29:59.302237	2018-01-02 00:00:00.000001	1	19	0	0	0	0	0	0	0	0	1.600067423791844	4.000478689792584	0	0.9651640704114708
1478	0x7b1e8df4fb44b0459d89d61e3cc4	30	0	stay at home	482.0	2018-01-01 00:00:00.000000	2018-01-01 08:02:00.000000	1	36	0	0	0	0	0	0	1	1	24.088032608744278	193.5071952902457	4	5.558041885211953
1479	0x7b1e8df4fb44b0459d89d61e3cc4	3039	1	private car	18.283076102391554	2018-01-01 08:02:00.000000	2018-01-01 08:20:16.984566	1	36	0	0	0	0	0	0	1	1	28.375988780055923	8.646672705772856	1	3.5920337359029064
1480	0x7b1e8df4fb44b0459d89d61e3cc4	39	2	services	487.8732812338188	2018-01-01 08:20:16.984566	2018-01-01 16:28:09.381440	1	36	0	0	0	0	0	0	1	1	39.70655368962561	322.86277725074063	4	8.953583684973836
1481	0x7b1e8df4fb44b0459d89d61e3cc4	3930	3	private car	18.283076102391554	2018-01-01 16:28:09.381440	2018-01-01 16:46:26.366006	1	36	0	0	0	0	0	0	1	1	22.67125855393744	6.9083390913105625	1	3.5818941997733282
1482	0x7b1e8df4fb44b0459d89d61e3cc4	30	4	stay at home	433.5605665613982	2018-01-01 16:46:26.366006	2018-01-02 00:00:00.000000	1	36	0	0	0	0	0	0	1	1	19.71145954411603	142.43519279498375	4	4.787352677205217
1483	0x144cb920bc65cb2bfdcaeeacf297b	40	0	stay at home	470.0	2018-01-01 00:00:00.000000	2018-01-01 07:50:00.000000	0	31	0	0	0	0	0	1	1	0	18.45646768407492	144.57566352525353	4	4.815198844905601
1484	0x144cb920bc65cb2bfdcaeeacf297b	4039	1	private car	18.98522145425102	2018-01-01 07:50:00.000000	2018-01-01 08:08:59.113287	0	31	0	0	0	0	0	1	1	0	20.454900598079345	6.472346961320466	1	3.5793673965667474
1485	0x144cb920bc65cb2bfdcaeeacf297b	39	2	services	477.03752462411126	2018-01-01 08:08:59.113287	2018-01-01 16:06:01.364764	0	31	0	0	0	0	0	1	1	0	39.70655368962561	315.69193472422285	4	8.68994672794796
1486	0x144cb920bc65cb2bfdcaeeacf297b	3940	3	private car	25.98522145425102	2018-01-01 16:06:01.364764	2018-01-01 16:32:00.478051	0	31	0	0	0	0	0	1	1	0	17.015537695865927	7.369208586503871	1	3.5845722685449872
1487	0x144cb920bc65cb2bfdcaeeacf297b	40	4	stay at home	107.85992154850702	2018-01-01 16:32:00.478051	2018-01-01 18:19:52.073344	0	31	0	0	0	0	0	1	1	0	8.588541856575384	15.43932418110483	3	3.6326686830368007
1488	0x144cb920bc65cb2bfdcaeeacf297b	4031	5	private car	18.244504486051877	2018-01-01 18:19:52.073344	2018-01-01 18:38:06.743613	0	31	0	0	0	0	0	1	1	0	14.734093010797906	4.480270433890134	0	3.5679047437779765
1489	0x144cb920bc65cb2bfdcaeeacf297b	31	6	free time	247.64692578833262	2018-01-01 18:38:06.743613	2018-01-01 22:45:45.559160	0	31	0	0	0	0	0	1	1	0	81.44591609073964	336.16384563143606	4	9.473189941706918
1490	0x144cb920bc65cb2bfdcaeeacf297b	3140	7	private car	22.244504486051877	2018-01-01 22:45:45.559160	2018-01-01 23:08:00.229429	0	31	0	0	0	0	0	1	1	0	1.5035188094077956	0.5574171816789182	0	3.545722905608396
1491	0x144cb920bc65cb2bfdcaeeacf297b	40	8	stay at home	51.99617615844318	2018-01-01 23:08:00.229429	2018-01-01 23:59:59.999999	0	31	0	0	0	0	0	1	1	0	0.921584031388808	0.7986474273483447	0	3.547072156659677
1492	0x10b5f8d4c2341dea54b548cbfcfd5	39	0	stay at home	488.0	2018-01-01 00:00:00.000000	2018-01-01 08:08:00.000000	1	37	0	0	0	0	0	0	1	0	28.51188832253285	231.89669168993385	4	5.311401053887096
1493	0x10b5f8d4c2341dea54b548cbfcfd5	3939	1	private car	19.167472408721192	2018-01-01 08:08:00.000000	2018-01-01 08:27:10.048345	1	37	0	0	0	0	0	0	1	0	30.543502838173538	9.757362465273145	1	2.5985670398390326
1494	0x10b5f8d4c2341dea54b548cbfcfd5	39	2	services	472.65829951546453	2018-01-01 08:27:10.048345	2018-01-01 16:19:49.546316	1	37	0	0	0	0	0	0	1	0	39.70655368962561	312.7938691092989	4	7.58652892840154
1495	0x10b5f8d4c2341dea54b548cbfcfd5	3939	3	private car	12.566351671798989	2018-01-01 16:19:49.546316	2018-01-01 16:32:23.527416	1	37	0	0	0	0	0	0	1	0	25.29696502911282	5.29817597975054	1	2.5725947489981063
1496	0x10b5f8d4c2341dea54b548cbfcfd5	39	4	free time	238.15737939552008	2018-01-01 16:32:23.527416	2018-01-01 20:30:32.970180	1	37	0	0	0	0	0	0	1	0	103.71755661936255	411.68502469623104	4	12.33982179130536
1497	0x10b5f8d4c2341dea54b548cbfcfd5	3939	5	private car	21.58049448761984	2018-01-01 20:30:32.970180	2018-01-01 20:52:07.799849	1	37	0	0	0	0	0	0	1	0	6.909196208202705	2.4850645114167067	0	2.5565585600274994
1498	0x10b5f8d4c2341dea54b548cbfcfd5	39	6	stay at home	187.87000252087523	2018-01-01 20:52:07.799849	2018-01-02 00:00:00.000000	1	37	0	0	0	0	0	0	1	0	6.794042938065993	21.273281065023212	3	2.668894664915919
1499	0x10ea22631c3a8d61378e83f75902e	40	0	stay at home	483.0	2018-01-01 00:00:00.000000	2018-01-01 08:03:00.000000	1	37	0	0	0	0	0	1	1	0	18.45646768407492	148.5745648568031	4	4.868175306024668
1500	0x10ea22631c3a8d61378e83f75902e	4039	1	metro	39.88748633229706	2018-01-01 08:03:00.000000	2018-01-01 08:42:53.249180	1	37	0	0	0	0	0	1	1	0	3.183793898128267	2.1165589266073668	0	3.5544775686283616
1501	0x10ea22631c3a8d61378e83f75902e	39	2	industry	482.5650747893288	2018-01-01 08:42:53.249180	2018-01-01 16:45:27.153667	1	37	0	0	0	0	0	1	1	0	39.70655368962561	319.3499341810113	4	8.823037371857655
1502	0x10ea22631c3a8d61378e83f75902e	3940	3	metro	34.88748633229706	2018-01-01 16:45:27.153667	2018-01-01 17:20:20.402847	1	37	0	0	0	0	0	1	1	0	2.6625624362378746	1.5481685100522733	0	3.5512766788468557
1503	0x10ea22631c3a8d61378e83f75902e	40	4	stay at home	399.65995254607697	2018-01-01 17:20:20.402847	2018-01-02 00:00:00.000000	1	37	0	0	0	0	0	1	1	0	9.467119529813829	63.06047570055722	4	3.9683250647307218
1504	0x43ceb650472fda82b8dc6daf930b	40	0	stay at home	470.0	2018-01-01 00:00:00.000000	2018-01-01 07:50:00.000000	1	17	0	0	0	0	0	0	0	0	18.45646768407492	144.57566352525353	4	2.215198844905601
1505	0x43ceb650472fda82b8dc6daf930b	4039	1	private car	26.092551447621922	2018-01-01 07:50:00.000000	2018-01-01 08:16:05.553087	1	17	0	0	0	0	0	0	0	0	20.454900598079345	8.895342436856296	1	0.9934927383284762
1506	0x43ceb650472fda82b8dc6daf930b	39	2	school	363.59459491263897	2018-01-01 08:16:05.553087	2018-01-01 14:19:41.228782	1	17	0	0	0	0	0	0	0	0	39.70655368962561	240.61813840260623	4	3.9077165387285397
1507	0x43ceb650472fda82b8dc6daf930b	3940	3	private car	24.092551447621922	2018-01-01 14:19:41.228782	2018-01-01 14:43:46.781869	1	17	0	0	0	0	0	0	0	0	19.308341567586968	7.753120209755765	1	0.9868087181861845
1508	0x43ceb650472fda82b8dc6daf930b	40	4	stay at home	556.2203021921173	2018-01-01 14:43:46.781869	2018-01-02 00:00:00.000001	1	17	0	0	0	0	0	0	0	0	8.716131308400007	80.80148650507377	4	1.5195842614530892
1509	0x15e2ba776955a00d27039c56cfaf4	40	0	stay at home	476.0	2018-01-01 00:00:00.000000	2018-01-01 07:56:00.000000	1	41	0	0	0	0	0	0	0	1	18.45646768407492	146.42131029366104	4	3.239493991810989
1510	0x15e2ba776955a00d27039c56cfaf4	4031	1	by foot	17.722630040889864	2018-01-01 07:56:00.000000	2018-01-01 08:13:43.357802	1	41	0	0	0	0	0	0	0	1	3.3702861042630015	0.9955055626300856	0	1.9481746515291287
1511	0x15e2ba776955a00d27039c56cfaf4	31	2	services	478.3753066467144	2018-01-01 08:13:43.357802	2018-01-01 16:12:05.876201	1	41	0	0	0	0	0	0	0	1	31.257964414982627	249.21730520282335	4	5.111443871500282
1512	0x15e2ba776955a00d27039c56cfaf4	3140	3	by foot	17.097070428882027	2018-01-01 16:12:05.876201	2018-01-01 16:29:11.700427	1	41	0	0	0	0	0	0	0	1	2.643589958923893	0.7532940618801192	0	1.9468183389816307
1513	0x15e2ba776955a00d27039c56cfaf4	40	4	running	241.09651442944	2018-01-01 16:29:11.700427	2018-01-01 20:30:17.491293	1	41	0	0	0	0	0	0	0	1	1.7448279833999218	7.011199084611166	1	1.9824912772354903
1514	0x15e2ba776955a00d27039c56cfaf4	4040	5	by foot	19.838141110203857	2018-01-01 20:30:17.491293	2018-01-01 20:50:07.779760	1	41	0	0	0	0	0	0	0	1	0.6561891556613815	0.21695955108326684	0	1.9438219253296354
1515	0x15e2ba776955a00d27039c56cfaf4	40	6	stay at home	189.87033734386978	2018-01-01 20:50:07.779760	2018-01-02 00:00:00.000001	1	41	0	0	0	0	0	0	0	1	3.2299505067812224	10.221196538775898	2	2.001308126396078
1516	0x1bd1e06dae3f326f6d0fde61d76e9	39	0	stay at home	486.0	2018-01-01 00:00:00.000000	2018-01-01 08:06:00.000000	0	46	0	0	0	0	0	0	0	0	28.51188832253285	230.9462954125161	4	3.690613136447358
1517	0x1bd1e06dae3f326f6d0fde61d76e9	3939	1	private car	19.505390397912095	2018-01-01 08:06:00.000000	2018-01-01 08:25:30.323424	0	46	0	0	0	0	0	0	0	0	30.543502838173538	9.929382449638515	1	0.9995827373556446
1518	0x1bd1e06dae3f326f6d0fde61d76e9	39	2	services	478.6326309918637	2018-01-01 08:25:30.323424	2018-01-01 16:24:08.281284	0	46	0	0	0	0	0	0	0	0	39.70655368962561	316.74753766808664	4	6.128058309301076
1519	0x1bd1e06dae3f326f6d0fde61d76e9	3939	3	private car	20.505390397912095	2018-01-01 16:24:08.281284	2018-01-01 16:44:38.604708	0	46	0	0	0	0	0	0	0	0	25.29696502911282	8.645402396738135	1	0.9920262882114061
1520	0x1bd1e06dae3f326f6d0fde61d76e9	39	4	stay at home	435.3565882123121	2018-01-01 16:44:38.604708	2018-01-02 00:00:00.000001	0	46	0	0	0	0	0	0	0	0	24.87534894529427	180.49411745690082	4	2.7390748959368785
1521	0x5c2cdad6f34ac8f94f43c7ea4002	40	0	stay at home	482.0	2018-01-01 00:00:00.000000	2018-01-01 08:02:00.000000	1	13	0	0	0	0	0	0	0	0	18.45646768407492	148.2669570620685	4	2.264055595230884
1522	0x5c2cdad6f34ac8f94f43c7ea4002	4039	1	by foot	23.210381156399215	2018-01-01 08:02:00.000000	2018-01-01 08:25:12.622869	1	13	0	0	0	0	0	0	0	0	4.1892024975371935	1.6205497784862968	0	0.9516836966570655
1523	0x5c2cdad6f34ac8f94f43c7ea4002	39	2	school	375.9635746849913	2018-01-01 08:25:12.622869	2018-01-01 14:41:10.437350	1	13	0	0	0	0	0	0	0	0	39.70655368962561	248.80363105955288	4	4.10140443247735
1524	0x5c2cdad6f34ac8f94f43c7ea4002	3940	3	by foot	16.210381156399215	2018-01-01 14:41:10.437350	2018-01-01 14:57:23.060219	1	13	0	0	0	0	0	0	0	0	3.857260016355844	1.042127584741115	0	0.9484359439188762
1525	0x5c2cdad6f34ac8f94f43c7ea4002	40	4	stay at home	542.6156630022103	2018-01-01 14:57:23.060219	2018-01-01 23:59:59.999999	1	13	0	0	0	0	0	0	0	0	8.716131308400007	78.82515614536321	4	1.5019385987097518
1526	0x16333ffee1c8730454c8bff12e65a	40	0	stay at home	477.0	2018-01-01 00:00:00.000000	2018-01-01 07:57:00.000000	1	13	0	0	0	0	0	0	0	0	18.45646768407492	146.7289180883956	4	2.243569009928967
1527	0x16333ffee1c8730454c8bff12e65a	4039	1	private car	24.326088013046572	2018-01-01 07:57:00.000000	2018-01-01 08:21:19.565281	1	13	0	0	0	0	0	0	0	0	20.454900598079345	8.293128537449952	1	0.9899630989424707
1528	0x16333ffee1c8730454c8bff12e65a	39	2	school	346.3432011083382	2018-01-01 08:21:19.565281	2018-01-01 14:07:40.157348	1	13	0	0	0	0	0	0	0	0	39.70655368962561	229.20158183075048	4	3.652753799043439
1529	0x16333ffee1c8730454c8bff12e65a	3940	3	private car	24.326088013046572	2018-01-01 14:07:40.157348	2018-01-01 14:31:59.722629	1	13	0	0	0	0	0	0	0	0	19.308341567586968	7.82827360598477	1	0.9872471131141781
1530	0x16333ffee1c8730454c8bff12e65a	40	4	stay at home	568.0046228655686	2018-01-01 14:31:59.722629	2018-01-02 00:00:00.000001	1	13	0	0	0	0	0	0	0	0	8.716131308400007	82.51338127790869	4	1.5350363834820693
1531	0x1237758592f3fb6f44be739d394ef	40	0	stay at home	480.0	2018-01-01 00:00:00.000000	2018-01-01 08:00:00.000000	0	22	0	0	0	0	0	0	0	0	18.45646768407492	147.65174147259935	4	2.255838608075297
1532	0x1237758592f3fb6f44be739d394ef	4039	1	private car	32.74425502380075	2018-01-01 08:00:00.000000	2018-01-01 08:32:44.655301	0	22	0	0	0	0	0	0	0	0	20.96995078767189	11.44409027380133	2	1.0085710968203974
1533	0x1237758592f3fb6f44be739d394ef	39	2	services	470.41817711194244	2018-01-01 08:32:44.655301	2018-01-01 16:23:09.745928	0	22	0	0	0	0	0	0	0	0	39.70655368962561	311.31141010118586	4	5.934308052791254
1534	0x1237758592f3fb6f44be739d394ef	3940	3	private car	29.744255023800747	2018-01-01 16:23:09.745928	2018-01-01 16:52:54.401229	0	22	0	0	0	0	0	0	0	0	17.015537695865927	8.435241543215518	1	0.9907949061986667
1535	0x1237758592f3fb6f44be739d394ef	40	4	stay at home	427.09331284045606	2018-01-01 16:52:54.401229	2018-01-01 23:59:59.999999	0	22	0	0	0	0	0	0	0	0	8.588541856575384	61.1351465665617	4	1.3528435576228164
1536	0xf096d2fe7d60ecbf477fa20939f5	31	0	stay at home	484.0	2018-01-01 00:00:00.000000	2018-01-01 08:04:00.000000	0	26	0	0	0	0	1	0	0	1	21.9397455418293	176.980614037423	4	29.923984986335924
1537	0xf096d2fe7d60ecbf477fa20939f5	3139	1	private car	27.17163998959272	2018-01-01 08:04:00.000000	2018-01-01 08:31:10.298399	0	26	0	0	0	0	1	0	0	1	27.29404542484932	12.360399602393267	2	28.255247716394564
1538	0xf096d2fe7d60ecbf477fa20939f5	39	2	industry	470.0411707050446	2018-01-01 08:31:10.298399	2018-01-01 16:21:12.768641	0	26	0	0	0	0	1	0	0	1	39.70655368962561	311.06191634890547	4	33.166764315581844
1539	0xf096d2fe7d60ecbf477fa20939f5	3931	3	private car	25.17163998959272	2018-01-01 16:21:12.768641	2018-01-01 16:46:23.067040	0	26	0	0	0	0	1	0	0	1	21.514483356203062	9.025913826740467	1	28.235459689620328
1540	0xf096d2fe7d60ecbf477fa20939f5	31	4	stay at home	433.61554931577007	2018-01-01 16:46:23.067040	2018-01-01 23:59:59.999999	0	26	0	0	0	0	1	0	0	1	17.43646832190509	126.01206315883164	4	29.226224572724234
1541	0x15b63edc6fa147f4ec7749f6379ee	39	0	stay at home	490.0	2018-01-01 00:00:00.000000	2018-01-01 08:10:00.000000	1	37	0	0	0	0	0	0	1	0	28.51188832253285	232.8470879673516	4	5.332306062307518
1542	0x15b63edc6fa147f4ec7749f6379ee	3939	1	private car	18.486804494838065	2018-01-01 08:10:00.000000	2018-01-01 08:28:29.208270	1	37	0	0	0	0	0	0	1	0	30.543502838173538	9.410862759280763	1	2.5965242533479493
1543	0x15b63edc6fa147f4ec7749f6379ee	39	2	services	473.8944142644549	2018-01-01 08:28:29.208270	2018-01-01 16:22:22.873126	1	37	0	0	0	0	0	0	1	0	39.70655368962561	313.611900053421	4	7.615541253383386
1544	0x15b63edc6fa147f4ec7749f6379ee	3939	3	private car	24.486804494838065	2018-01-01 16:22:22.873126	2018-01-01 16:46:52.081396	1	37	0	0	0	0	0	0	1	0	25.29696502911282	10.324030616344018	2	2.6019168557662535
1545	0x15b63edc6fa147f4ec7749f6379ee	39	4	stay at home	135.87181678753305	2018-01-01 16:46:52.081396	2018-01-01 19:02:44.390403	1	37	0	0	0	0	0	0	1	0	24.87534894529427	56.330980907016276	4	2.914972952741082
1546	0x15b63edc6fa147f4ec7749f6379ee	3939	5	private car	15.036503555221001	2018-01-01 19:02:44.390403	2018-01-01 19:17:46.580616	1	37	0	0	0	0	0	0	1	0	28.76330873140243	7.2083265666608645	1	2.5836365695990207
1547	0x15b63edc6fa147f4ec7749f6379ee	39	6	shopping	244.33821121118882	2018-01-01 19:17:46.580616	2018-01-01 23:22:06.873289	1	37	0	0	0	0	0	0	1	0	2.561116530878299	10.429643864303483	2	2.602542421724577
1548	0x15b63edc6fa147f4ec7749f6379ee	3939	7	private car	23.036503555221003	2018-01-01 23:22:06.873289	2018-01-01 23:45:09.063502	1	37	0	0	0	0	0	0	1	0	1.7696694213805866	0.6794499319533296	0	2.546405219803912
1549	0x15b63edc6fa147f4ec7749f6379ee	39	8	stay at home	14.848941636705149	2018-01-01 23:45:09.063502	2018-01-02 00:00:00.000000	1	37	0	0	0	0	0	0	1	0	1.7401749310242434	0.43066259980727334	0	2.545014711357835
1550	0x1baff6dd0dbae43869cedd6363f24	40	0	stay at home	490.0	2018-01-01 00:00:00.000000	2018-01-01 08:10:00.000000	0	36	0	0	0	0	0	0	0	0	18.45646768407492	150.72781941994518	4	2.2972239432979435
1551	0x1baff6dd0dbae43869cedd6363f24	4039	1	by foot	27.405272425536452	2018-01-01 08:10:00.000000	2018-01-01 08:37:24.316346	0	36	0	0	0	0	0	0	0	0	4.1892024975371935	1.9134372615124082	0	0.9533324544098706
1552	0x1baff6dd0dbae43869cedd6363f24	39	2	services	480.9383058792431	2018-01-01 08:37:24.316346	2018-01-01 16:38:20.614699	0	36	0	0	0	0	0	0	0	0	39.70655368962561	318.2733777298625	4	6.183569306191148
1553	0x1baff6dd0dbae43869cedd6363f24	3940	3	by foot	32.40527242553645	2018-01-01 16:38:20.614699	2018-01-01 17:10:44.931045	0	36	0	0	0	0	0	0	0	0	3.5033716266287827	1.8921285328133413	0	0.9532124044407014
1554	0x1baff6dd0dbae43869cedd6363f24	40	4	stay at home	120.45775886673796	2018-01-01 17:10:44.931045	2018-01-01 19:11:12.396577	0	36	0	0	0	0	0	0	0	0	9.467119529813829	19.006466691415	3	1.0546703125596235
1555	0x1baff6dd0dbae43869cedd6363f24	4031	5	by foot	23.024892628005937	2018-01-01 19:11:12.396577	2018-01-01 19:34:13.890135	0	36	0	0	0	0	0	0	0	0	3.067635937033579	1.1771998012001756	0	0.9491933606023645
1556	0x1baff6dd0dbae43869cedd6363f24	31	6	free time	252.5976327234124	2018-01-01 19:34:13.890135	2018-01-01 23:46:49.748098	0	36	0	0	0	0	0	0	0	0	84.66968490041354	356.45603282136193	4	7.748932980680004
1557	0x1baff6dd0dbae43869cedd6363f24	3140	7	by foot	20.024892628005937	2018-01-01 23:46:49.748098	2018-01-02 00:06:51.241656	0	36	0	0	0	0	0	0	0	0	0.2861784548373339	0.09551154717610429	0	0.9431447329314863
1558	0x1baff6dd0dbae43869cedd6363f24	40	8	stay at home	-6.854027576478302	2018-01-02 00:06:51.241656	2018-01-02 00:00:00.000001	0	36	0	0	0	0	0	0	0	0	18.45646768407492	-2.108352307850502	0	0.9309400823638253
1559	0xf42292faf1c3a65780ce0750c532	31	0	stay at home	481.0	2018-01-01 00:00:00.000000	2018-01-01 08:01:00.000000	1	1	0	0	0	0	0	0	0	0	21.9397455418293	175.88362676033157	4	2.665448228157451
1560	0xf42292faf1c3a65780ce0750c532	3139	1	private car	21.604510995950452	2018-01-01 08:01:00.000000	2018-01-01 08:22:36.270660	1	1	0	0	0	0	0	0	0	0	27.29404542484932	9.827908408418804	1	0.9989834557253063
1561	0xf42292faf1c3a65780ce0750c532	39	2	school	366.06384605052546	2018-01-01 08:22:36.270660	2018-01-01 14:28:40.101423	1	1	0	0	0	0	0	0	0	0	39.70655368962561	242.25222928393387	4	3.9456380400292574
1562	0xf42292faf1c3a65780ce0750c532	3931	3	private car	22.604510995950452	2018-01-01 14:28:40.101423	2018-01-01 14:51:16.372083	1	1	0	0	0	0	0	0	0	0	22.93837701653772	8.641846591659734	1	0.9920054411884641
1563	0xf42292faf1c3a65780ce0750c532	31	4	stay at home	548.7271319575736	2018-01-01 14:51:16.372083	2018-01-02 00:00:00.000000	1	1	0	0	0	0	0	0	0	0	15.855201024669826	145.0029830812976	4	2.220800307980833
1564	0x3c96a1aedb58c31b5a4fbda32ab8	39	0	stay at home	490.0	2018-01-01 00:00:00.000000	2018-01-01 08:10:00.000000	1	57	0	0	0	0	0	0	0	1	28.51188832253285	232.8470879673516	4	4.732306062307519
1565	0x3c96a1aedb58c31b5a4fbda32ab8	3931	1	private car	20.05640498633728	2018-01-01 08:10:00.000000	2018-01-01 08:30:03.384299	1	57	0	0	0	0	0	0	0	1	27.29404542484932	9.123673812604402	1	1.9948343005844218
1566	0x3c96a1aedb58c31b5a4fbda32ab8	31	2	services	468.43456787993466	2018-01-01 08:30:03.384299	2018-01-01 16:18:29.458372	1	57	0	0	0	0	0	0	0	1	31.257964414982627	244.03851755897935	4	4.9875126430371814
1567	0x3c96a1aedb58c31b5a4fbda32ab8	3139	3	private car	29.745991721196344	2018-01-01 16:18:29.458372	2018-01-01 16:48:14.217875	1	57	0	0	0	0	0	0	0	1	21.514483356203062	10.666160729990546	2	2.0039447701184345
1568	0x3c96a1aedb58c31b5a4fbda32ab8	39	4	shopping	245.16608751591554	2018-01-01 16:48:14.217875	2018-01-01 20:53:24.183126	1	57	0	0	0	0	0	0	0	1	2.2524694888936074	9.203818864016995	1	1.9953056226810242
1569	0x3c96a1aedb58c31b5a4fbda32ab8	3939	5	private car	26.487689063257573	2018-01-01 20:53:24.183126	2018-01-01 21:19:53.444470	1	57	0	0	0	0	0	0	0	1	4.607801550231858	2.034166912128961	0	1.9540129115086162
1570	0x3c96a1aedb58c31b5a4fbda32ab8	39	6	stay at home	160.10925883335858	2018-01-01 21:19:53.444470	2018-01-02 00:00:00.000000	1	57	0	0	0	0	0	0	0	1	2.2679667773899945	6.052041329776546	1	1.9769376607896882
1571	0x108a3b939f7009df0abcb29fbaef2	41	0	stay at home	486.0	2018-01-01 00:00:00.000000	2018-01-01 08:06:00.000000	1	15	0	0	0	0	0	0	0	0	18.43280385597859	149.3057112334266	4	2.277997467695877
1572	0x108a3b939f7009df0abcb29fbaef2	4139	1	by foot	33.565706015333646	2018-01-01 08:06:00.000000	2018-01-01 08:39:33.942361	1	15	0	0	0	0	0	0	0	0	4.758516281196347	2.662049309396922	0	0.9575596247550502
1573	0x108a3b939f7009df0abcb29fbaef2	39	2	school	388.27872021956057	2018-01-01 08:39:33.942361	2018-01-01 15:07:50.665574	1	15	0	0	0	0	0	0	0	0	39.70655368962561	256.9534975156184	4	4.303786300763862
1574	0x108a3b939f7009df0abcb29fbaef2	3941	3	by foot	28.565706015333646	2018-01-01 15:07:50.665574	2018-01-01 15:36:24.607935	1	15	0	0	0	0	0	0	0	0	3.7146707489326736	1.7685365426295003	0	0.9525164049994517
1575	0x108a3b939f7009df0abcb29fbaef2	41	4	stay at home	503.5898677497722	2018-01-01 15:36:24.607935	2018-01-02 00:00:00.000000	1	15	0	0	0	0	0	0	0	0	12.768736607247556	107.17010632292452	4	1.7758431573521214
1576	0xb56b030c52defe45b5b20f858ea8	40	0	stay at home	472.0	2018-01-01 00:00:00.000000	2018-01-01 07:52:00.000000	1	21	0	0	0	0	0	0	0	0	18.45646768407492	145.1908791147227	4	2.2232678000119197
1577	0xb56b030c52defe45b5b20f858ea8	4040	1	private car	25.95308865378245	2018-01-01 07:52:00.000000	2018-01-01 08:17:57.185319	1	21	0	0	0	0	0	0	0	0	10.967785319647763	4.744131745607868	0	0.9694152916178754
1578	0xb56b030c52defe45b5b20f858ea8	40	2	university	350.26722625125376	2018-01-01 08:17:57.185319	2018-01-01 14:08:13.218894	1	21	0	0	0	0	0	0	0	0	1.014747832761734	5.923881812098729	1	0.9761979861391522
1579	0xb56b030c52defe45b5b20f858ea8	4040	3	private car	26.95308865378245	2018-01-01 14:08:13.218894	2018-01-01 14:35:10.404213	1	21	0	0	0	0	0	0	0	0	8.86386234752543	3.9818077944629526	0	0.9650575752661346
1580	0xb56b030c52defe45b5b20f858ea8	40	4	stay at home	564.8265964411813	2018-01-01 14:35:10.404213	2018-01-01 23:59:59.999999	1	21	0	0	0	0	0	0	0	0	8.716131308400007	82.05171301763326	4	1.5308538075932854
1581	0x1522ac2fdc6fee32f0d45ceb8cc5	30	0	stay at home	470.0	2018-01-01 00:00:00.000000	2018-01-01 07:50:00.000000	1	25	0	0	0	0	0	1	0	0	24.088032608744278	188.68958876849683	4	3.8750080367071775
1582	0x1522ac2fdc6fee32f0d45ceb8cc5	3030	1	private car	20.325358538914617	2018-01-01 07:50:00.000000	2018-01-01 08:10:19.521512	1	25	0	0	0	0	0	1	0	0	25.36490822733948	8.592514233789002	1	1.9917162599589813
1583	0x1522ac2fdc6fee32f0d45ceb8cc5	30	2	industry	485.03518922111783	2018-01-01 08:10:19.521512	2018-01-01 16:15:21.632865	1	25	0	0	0	0	0	1	0	0	34.0710171385198	275.42737074563166	4	5.800287255920693
1584	0x1522ac2fdc6fee32f0d45ceb8cc5	3030	3	private car	19.401099095458147	2018-01-01 16:15:21.632865	2018-01-01 16:34:45.698811	1	25	0	0	0	0	0	1	0	0	20.04555207876206	6.481762371720497	1	1.9794218950557085
1585	0x1522ac2fdc6fee32f0d45ceb8cc5	30	4	gym	244.9529715693765	2018-01-01 16:34:45.698811	2018-01-01 20:39:42.877105	1	25	0	0	0	0	0	1	0	0	26.059217702390683	106.3880468828983	4	2.767654200402397
1586	0x1522ac2fdc6fee32f0d45ceb8cc5	3030	5	private car	14.10492913495017	2018-01-01 20:39:42.877105	2018-01-01 20:53:49.172853	1	25	0	0	0	0	0	1	0	0	7.164169908716762	1.6841684812198725	0	1.952041584187062
1587	0x1522ac2fdc6fee32f0d45ceb8cc5	30	6	stay at home	186.18045244018276	2018-01-01 20:53:49.172853	2018-01-01 23:59:59.999999	1	25	0	0	0	0	0	1	0	0	7.044767076904815	21.859965361897373	3	2.072607280535461
1588	0x7f9e84f38e48472d51877736abc3	40	0	stay at home	484.0	2018-01-01 00:00:00.000000	2018-01-01 08:04:00.000000	0	61	1	1	1	0	0	0	0	0	18.45646768407492	148.88217265153767	4	6.946602513108321
1589	0x7f9e84f38e48472d51877736abc3	4039	1	private car	26.137591902884076	2018-01-01 08:04:00.000000	2018-01-01 08:30:08.255514	0	61	1	1	1	0	0	0	0	0	20.96995078767189	9.135066931862173	1	5.669201288350697
1590	0x7f9e84f38e48472d51877736abc3	39	2	services	474.8310573737332	2018-01-01 08:30:08.255514	2018-01-01 16:24:58.118956	0	61	1	1	1	0	0	0	0	0	39.70655368962561	314.23174788519725	4	10.7119184027113
1591	0x7f9e84f38e48472d51877736abc3	3940	3	private car	30.137591902884076	2018-01-01 16:24:58.118956	2018-01-01 16:55:06.374470	0	61	1	1	1	0	0	0	0	0	17.015537695865927	8.546788851435796	1	5.665748297730698
1592	0x7f9e84f38e48472d51877736abc3	40	4	stay at home	125.2341509571704	2018-01-01 16:55:06.374470	2018-01-01 19:00:20.423527	0	61	1	1	1	0	0	0	0	0	8.588541856575384	17.92631245613897	3	5.722259045711581
1593	0x7f9e84f38e48472d51877736abc3	4039	5	private car	29.056214805412086	2018-01-01 19:00:20.423527	2018-01-01 19:29:23.796415	0	61	1	1	1	0	0	0	0	0	19.411792069762004	9.40055333561666	1	5.6707635382764625
1594	0x7f9e84f38e48472d51877736abc3	39	6	shopping	247.65075372180786	2018-01-01 19:29:23.796415	2018-01-01 23:37:02.841638	0	61	1	1	1	0	0	0	0	0	2.561116530878299	10.571040654023209	2	5.677680551484216
1595	0x7f9e84f38e48472d51877736abc3	3940	7	private car	37.05621480541208	2018-01-01 23:37:02.841638	2018-01-02 00:14:06.214526	0	61	1	1	1	0	0	0	0	0	1.3534367605490092	0.8358873887407526	0	5.62158061897843
1596	0x7f9e84f38e48472d51877736abc3	40	8	stay at home	-14.103575469303905	2018-01-02 00:14:06.214526	2018-01-01 23:59:59.999998	0	61	1	1	1	0	0	0	0	0	18.45646768407492	-4.338369747985322	0	5.593051344356866
1597	0x42607dba18f4e5221f39c8153139	31	0	stay at home	489.0	2018-01-01 00:00:00.000000	2018-01-01 08:09:00.000000	1	76	0	0	1	0	0	0	0	0	21.9397455418293	178.80892616590882	4	4.211930529110955
1598	0x42607dba18f4e5221f39c8153139	3139	1	private car	25.895989968461222	2018-01-01 08:09:00.000000	2018-01-01 08:34:53.759398	1	76	0	0	1	0	0	0	0	0	27.29404542484932	11.780105442010381	2	2.510575957391045
1599	0x42607dba18f4e5221f39c8153139	39	2	services	462.96371294764424	2018-01-01 08:34:53.759398	2018-01-01 16:17:51.582175	1	76	0	0	1	0	0	0	0	0	39.70655368962561	306.3782254084009	4	7.263790390339371
1600	0x42607dba18f4e5221f39c8153139	3931	3	private car	19.16426325623923	2018-01-01 16:17:51.582175	2018-01-01 16:37:01.437970	1	76	0	0	1	0	0	0	0	0	21.514483356203062	6.871820381004214	1	2.4816823047572196
1601	0x42607dba18f4e5221f39c8153139	31	4	free time	222.89362012490324	2018-01-01 16:37:01.437970	2018-01-01 20:19:55.055177	1	76	0	0	1	0	0	0	0	0	72.70120690150257	270.0772532287585	4	6.150880546831356
1602	0x42607dba18f4e5221f39c8153139	3131	5	private car	23.525896924827553	2018-01-01 20:19:55.055177	2018-01-01 20:43:26.608992	1	76	0	0	1	0	0	0	0	0	8.248240830031545	3.2341210596412697	0	2.460802559266041
1603	0x42607dba18f4e5221f39c8153139	31	6	stay at home	196.55651677792457	2018-01-01 20:43:26.608992	2018-01-01 23:59:59.999999	1	76	0	0	1	0	0	0	0	0	8.11077014953102	26.570412149636393	4	2.6028868330786983
1604	0xaf0f27923bf20a08396f1df9f2eb	40	0	stay at home	476.0	2018-01-01 00:00:00.000000	2018-01-01 07:56:00.000000	1	43	0	1	0	0	0	0	0	0	18.45646768407492	146.42131029366104	4	4.413793991810989
1605	0xaf0f27923bf20a08396f1df9f2eb	4031	1	by foot	19.29721110167994	2018-01-01 07:56:00.000000	2018-01-01 08:15:17.832666	1	43	0	1	0	0	0	0	0	0	3.3702861042630015	1.0839520404503606	0	3.1229704096948403
1606	0xaf0f27923bf20a08396f1df9f2eb	31	2	services	487.4237179787722	2018-01-01 08:15:17.832666	2018-01-01 16:22:43.255745	1	43	0	1	0	0	0	0	0	0	31.257964414982627	253.93122052664984	4	6.40189601404915
1607	0xaf0f27923bf20a08396f1df9f2eb	3140	3	by foot	19.29721110167994	2018-01-01 16:22:43.255745	2018-01-01 16:42:01.088411	1	43	0	1	0	0	0	0	0	0	2.643589958923893	0.8502318917272629	0	3.1216609290563038
1608	0xaf0f27923bf20a08396f1df9f2eb	40	4	stay at home	111.21198879431698	2018-01-01 16:42:01.088411	2018-01-01 18:33:13.807739	1	43	0	1	0	0	0	0	0	0	8.588541856575384	15.919147011883066	3	3.2099012323077583
1609	0xaf0f27923bf20a08396f1df9f2eb	4030	5	by foot	31.197857396537987	2018-01-01 18:33:13.807739	2018-01-01 19:04:25.679183	1	43	0	1	0	0	0	0	0	0	3.231272456857314	1.6801462886399239	0	3.1263189533249833
1610	0xaf0f27923bf20a08396f1df9f2eb	30	6	gym	249.18257180478895	2018-01-01 19:04:25.679183	2018-01-01 23:13:36.633491	1	43	0	1	0	0	0	0	0	0	30.13489045210021	125.15149173183181	4	4.1492544131456555
1611	0xaf0f27923bf20a08396f1df9f2eb	3040	7	by foot	21.197857396537987	2018-01-01 23:13:36.633491	2018-01-01 23:34:48.504935	1	43	0	1	0	0	0	0	0	0	0.3310234458509606	0.11694979666765462	0	3.117564236990971
1612	0xaf0f27923bf20a08396f1df9f2eb	40	8	stay at home	25.19158442568596	2018-01-01 23:34:48.504935	2018-01-02 00:00:00.000001	1	43	0	1	0	0	0	0	0	0	0.921584031388808	0.38693603220158623	0	3.119070528415045
1613	0xccd66e0890dd1498f5ff864a30a8	40	0	stay at home	470.0	2018-01-01 00:00:00.000000	2018-01-01 07:50:00.000000	0	31	0	0	0	0	0	0	1	0	18.45646768407492	144.57566352525353	4	3.815198844905601
1614	0xccd66e0890dd1498f5ff864a30a8	4039	1	private car	22.40462637934577	2018-01-01 07:50:00.000000	2018-01-01 08:12:24.277583	0	31	0	0	0	0	0	0	1	0	20.454900598079345	7.638073425443735	1	2.5861379888420784
1615	0xccd66e0890dd1498f5ff864a30a8	39	2	services	488.0787565406261	2018-01-01 08:12:24.277583	2018-01-01 16:20:29.002975	0	31	0	0	0	0	0	0	1	0	39.70655368962561	322.9987558557679	4	7.958691690229406
1616	0xccd66e0890dd1498f5ff864a30a8	3940	3	private car	29.40462637934577	2018-01-01 16:20:29.002975	2018-01-01 16:49:53.280558	0	31	0	0	0	0	0	0	1	0	17.015537695865927	8.338925476510193	1	2.590231078529611
1617	0xccd66e0890dd1498f5ff864a30a8	40	4	stay at home	430.1119907006823	2018-01-01 16:49:53.280558	2018-01-02 00:00:00.000000	0	31	0	0	0	0	0	0	1	0	8.588541856575384	61.56724725246288	4	2.9563027495965795
1618	0x193c8127f79175be1e3a149b13d2a	31	0	stay at home	478.0	2018-01-01 00:00:00.000000	2018-01-01 07:58:00.000000	0	41	0	0	1	0	0	0	1	0	21.9397455418293	174.7866394832401	4	5.748223503997982
1619	0x193c8127f79175be1e3a149b13d2a	3130	1	private car	23.84888356700167	2018-01-01 07:58:00.000000	2018-01-01 08:21:50.933014	0	41	0	0	1	0	0	0	1	0	24.06925075289951	9.567079312514462	1	4.0974447090651225
1620	0x193c8127f79175be1e3a149b13d2a	30	2	industry	490.09229141187313	2018-01-01 08:21:50.933014	2018-01-01 16:31:56.470499	0	41	0	0	1	0	0	0	1	0	34.0710171385198	278.2990476691728	4	7.982451116440442
1621	0x193c8127f79175be1e3a149b13d2a	3031	3	private car	22.84888356700167	2018-01-01 16:31:56.470499	2018-01-01 16:54:47.403513	0	41	0	0	1	0	0	0	1	0	18.888776881027688	7.193124394627911	1	4.083548198901923
1622	0x193c8127f79175be1e3a149b13d2a	31	4	stay at home	125.90989709065643	2018-01-01 16:54:47.403513	2018-01-01 19:00:41.997338	0	41	0	0	1	0	0	0	1	0	17.43646832190509	36.59039886725934	4	4.2701702573267735
1623	0x193c8127f79175be1e3a149b13d2a	3130	5	private car	25.370712121691703	2018-01-01 19:00:41.997338	2018-01-01 19:26:04.240065	0	41	0	0	1	0	0	0	1	0	21.91591381089573	9.267039003000715	1	4.095677569218481
1624	0x193c8127f79175be1e3a149b13d2a	30	6	gym	229.23075769003887	2018-01-01 19:26:04.240065	2018-01-01 23:15:18.085526	0	41	0	0	1	0	0	0	1	0	30.13489045210021	115.13072952068748	4	4.961388308020787
1625	0x193c8127f79175be1e3a149b13d2a	3031	7	private car	20.370712121691703	2018-01-01 23:15:18.085526	2018-01-01 23:35:40.328253	0	41	0	0	1	0	0	0	1	0	2.1523322717279734	0.7307423516266212	0	4.0466921548672605
1626	0x193c8127f79175be1e3a149b13d2a	31	8	stay at home	24.32786243004466	2018-01-01 23:35:40.328253	2018-01-01 23:59:59.999999	0	41	0	0	1	0	0	0	1	0	1.895720208575528	0.7686470073346836	0	4.046904253300683
1627	0x32239f959ba283242bed465ef0b6	40	0	stay at home	479.0	2018-01-01 00:00:00.000000	2018-01-01 07:59:00.000000	1	16	0	0	0	0	0	0	0	0	18.45646768407492	147.34413367786476	4	2.2517413045564574
1628	0x32239f959ba283242bed465ef0b6	4039	1	private car	33.74209304691835	2018-01-01 07:59:00.000000	2018-01-01 08:32:44.525583	1	16	0	0	0	0	0	0	0	0	20.454900598079345	11.503185987430985	2	1.008923407511762
1629	0x32239f959ba283242bed465ef0b6	39	2	school	358.46609518657687	2018-01-01 08:32:44.525583	2018-01-01 14:31:12.491294	1	16	0	0	0	0	0	0	0	0	39.70655368962561	237.224220907271	4	3.830116213037947
1630	0x32239f959ba283242bed465ef0b6	3940	3	private car	35.74209304691835	2018-01-01 14:31:12.491294	2018-01-01 15:06:57.016877	1	16	0	0	0	0	0	0	0	0	17.876792656489595	10.64923310847863	2	1.0038443382554463
1631	0x32239f959ba283242bed465ef0b6	40	4	stay at home	533.0497187195863	2018-01-01 15:06:57.016877	2018-01-02 00:00:00.000000	1	16	0	0	0	0	0	0	0	0	8.541707785026304	75.88591553655286	4	1.4760738529802824
1632	0x139d9814aa84e08b8ab2e71ff5c01	31	0	stay at home	483.0	2018-01-01 00:00:00.000000	2018-01-01 08:03:00.000000	0	11	0	0	0	0	0	0	0	0	21.9397455418293	176.61495161172587	4	2.6769935738346384
1633	0x139d9814aa84e08b8ab2e71ff5c01	3130	1	by foot	13.617531523656796	2018-01-01 08:03:00.000000	2018-01-01 08:16:37.051891	0	11	0	0	0	0	0	0	0	0	5.01956962234937	1.1392357927922097	0	0.9489804165503866
1634	0x139d9814aa84e08b8ab2e71ff5c01	30	2	school	353.81172753519206	2018-01-01 08:16:37.051891	2018-01-01 14:10:25.755543	0	11	0	0	0	0	0	0	0	0	34.0710171385198	200.9120905443471	4	3.0903688574147306
1635	0x139d9814aa84e08b8ab2e71ff5c01	3031	3	by foot	22.617531523656794	2018-01-01 14:10:25.755543	2018-01-01 14:33:02.807434	0	11	0	0	0	0	0	0	0	0	3.6856166532416954	1.389325847313475	0	0.950384077256647
1636	0x139d9814aa84e08b8ab2e71ff5c01	31	4	stay at home	566.9532094174943	2018-01-01 14:33:02.807434	2018-01-01 23:59:59.999999	0	11	0	0	0	0	0	0	0	0	15.855201024669826	149.81928511493504	4	2.2849221986354284
1637	0x1538103b3b5b10041cf739be70b3	31	0	stay at home	478.0	2018-01-01 00:00:00.000000	2018-01-01 07:58:00.000000	1	53	0	0	0	0	0	0	0	0	21.9397455418293	174.7866394832401	4	2.6482235039979822
1638	0x1538103b3b5b10041cf739be70b3	3140	1	private car	17.115511401309554	2018-01-01 07:58:00.000000	2018-01-01 08:15:06.930684	1	53	0	0	0	0	0	0	0	0	16.870689299053655	4.812507917431732	0	0.9698071145786955
1639	0x1538103b3b5b10041cf739be70b3	40	2	residence	500.409373693694	2018-01-01 08:15:06.930684	2018-01-01 16:35:31.493106	1	53	0	0	0	0	0	0	0	0	11.206458758217407	93.46361680872974	4	1.6376625902265778
1640	0x1538103b3b5b10041cf739be70b3	4031	3	private car	17.115511401309554	2018-01-01 16:35:31.493106	2018-01-01 16:52:38.423790	1	53	0	0	0	0	0	0	0	0	13.233056022956172	3.7748420205845736	0	0.9638778696246485
1641	0x1538103b3b5b10041cf739be70b3	31	4	stay at home	427.3596035036869	2018-01-01 16:52:38.423790	2018-01-02 00:00:00.000000	1	53	0	0	0	0	0	0	0	0	17.43646832190509	124.19403647589927	4	1.9638105727732185
1642	0xbc25ade9e5c4082e80c2b040bf8d	31	0	stay at home	489.0	2018-01-01 00:00:00.000000	2018-01-01 08:09:00.000000	0	36	0	0	0	0	0	0	0	0	21.9397455418293	178.80892616590882	4	2.7119305291109552
1643	0xbc25ade9e5c4082e80c2b040bf8d	3139	1	private car	31.808741236300957	2018-01-01 08:09:00.000000	2018-01-01 08:40:48.524474	0	36	0	0	0	0	0	0	0	0	27.29404542484932	14.469820470181268	2	1.0267686512107141
1644	0xbc25ade9e5c4082e80c2b040bf8d	39	2	services	489.33878830979535	2018-01-01 08:40:48.524474	2018-01-01 16:50:08.851773	0	36	0	0	0	0	0	0	0	0	39.70655368962561	323.83261450732044	4	6.390105329467052
1645	0xbc25ade9e5c4082e80c2b040bf8d	3930	3	private car	24.500203160201572	2018-01-01 16:50:08.851773	2018-01-01 17:14:38.863963	0	36	0	0	0	0	0	0	0	0	23.43495268643137	9.569351697788003	1	0.9974581046350005
1646	0xbc25ade9e5c4082e80c2b040bf8d	30	4	free time	247.88514400167273	2018-01-01 17:14:38.863963	2018-01-01 21:22:31.972603	0	36	0	0	0	0	0	0	0	0	89.8245983178789	371.10305814866365	4	8.449599752325927
1647	0xbc25ade9e5c4082e80c2b040bf8d	3031	5	private car	27.05300840725843	2018-01-01 21:22:31.972603	2018-01-01 21:49:35.153107	0	36	0	0	0	0	0	0	0	0	1.5958245182540864	0.719530901813949	0	0.9466294294371149
1648	0xbc25ade9e5c4082e80c2b040bf8d	31	6	stay at home	130.41411488477092	2018-01-01 21:49:35.153107	2018-01-02 00:00:00.000000	0	36	0	0	0	0	0	0	0	0	1.600067423791844	3.47785628049615	0	0.962187568778175
1649	0x1649fc267cc2f5d9ee906b258e3d0	31	0	stay at home	479.0	2018-01-01 00:00:00.000000	2018-01-01 07:59:00.000000	1	11	0	0	0	0	0	0	1	0	21.9397455418293	175.15230190893723	4	4.253952675280706
1650	0x1649fc267cc2f5d9ee906b258e3d0	3139	1	by foot	29.22029684173551	2018-01-01 07:59:00.000000	2018-01-01 08:28:13.217811	1	11	0	0	0	0	0	0	1	0	5.265543151894882	2.5643455655222676	0	2.5570068615436963
1651	0x1649fc267cc2f5d9ee906b258e3d0	39	2	school	349.08893121931493	2018-01-01 08:28:13.217811	2018-01-01 14:17:18.553684	1	11	0	0	0	0	0	0	1	0	39.70655368962561	231.0186398318958	4	5.2921914158376095
1652	0x1649fc267cc2f5d9ee906b258e3d0	3931	3	by foot	23.22029684173551	2018-01-01 14:17:18.553684	2018-01-01 14:40:31.771495	1	11	0	0	0	0	0	0	1	0	4.58243833092934	1.7734263050521049	0	2.552543931688631
1653	0x1649fc267cc2f5d9ee906b258e3d0	31	4	stay at home	559.4704750972141	2018-01-01 14:40:31.771495	2018-01-02 00:00:00.000001	1	11	0	0	0	0	0	0	1	0	15.855201024669826	147.8419475005644	4	3.85837586183306
1654	0x1a40be9d52c98e49a3a7af8ca93e0	40	0	stay at home	479.0	2018-01-01 00:00:00.000000	2018-01-01 07:59:00.000000	1	37	0	0	0	0	0	0	1	0	18.45646768407492	147.34413367786476	4	3.8517413045564575
1655	0x1a40be9d52c98e49a3a7af8ca93e0	4030	1	private car	33.11834293452226	2018-01-01 07:59:00.000000	2018-01-01 08:32:07.100576	1	37	0	0	0	0	0	0	1	0	18.166346773493622	10.02732170520023	2	2.600161484314922
1656	0x1a40be9d52c98e49a3a7af8ca93e0	30	2	industry	481.66741569574947	2018-01-01 08:32:07.100576	2018-01-01 16:33:47.145518	1	37	0	0	0	0	0	0	1	0	34.0710171385198	273.5149795872737	4	6.346338740501926
1657	0x1a40be9d52c98e49a3a7af8ca93e0	3039	3	private car	27.838857733477028	2018-01-01 16:33:47.145518	2018-01-01 17:01:37.476982	1	37	0	0	0	0	0	0	1	0	23.43495268643137	10.873371897138803	2	2.605174972062743
1658	0x1a40be9d52c98e49a3a7af8ca93e0	39	4	gym	236.91582005528494	2018-01-01 17:01:37.476982	2018-01-01 20:58:32.426185	1	37	0	0	0	0	0	0	1	0	34.43551153085393	135.97195755592466	4	3.705376411905165
1659	0x1a40be9d52c98e49a3a7af8ca93e0	3940	5	private car	20.279485201045233	2018-01-01 20:58:32.426185	2018-01-01 21:18:49.195297	1	37	0	0	0	0	0	0	1	0	3.311305501829723	1.1191928486749254	0	2.548868012871627
1660	0x1a40be9d52c98e49a3a7af8ca93e0	40	6	stay at home	161.18007837992104	2018-01-01 21:18:49.195297	2018-01-02 00:00:00.000000	1	37	0	0	0	0	0	0	1	0	0.7325080849596983	1.9677618424621675	0	2.55363857882093
1661	0x1454af1314676407536fcd4b7bf47	40	0	stay at home	489.0	2018-01-01 00:00:00.000000	2018-01-01 08:09:00.000000	1	41	0	0	1	0	0	0	1	0	18.45646768407492	150.4202116252106	4	5.393051471157099
1662	0x1454af1314676407536fcd4b7bf47	4039	1	by foot	30.511445703508148	2018-01-01 08:09:00.000000	2018-01-01 08:39:30.686742	1	41	0	0	1	0	0	0	1	0	4.1892024975371935	2.13031040907678	0	4.054555143376593
1663	0x1454af1314676407536fcd4b7bf47	39	2	services	492.580929149381	2018-01-01 08:39:30.686742	2018-01-01 16:52:05.542491	1	41	0	0	1	0	0	0	1	0	39.70655368962561	325.97818516259275	4	9.571649839031123
1664	0x1454af1314676407536fcd4b7bf47	3940	3	by foot	30.511445703508148	2018-01-01 16:52:05.542491	2018-01-01 17:22:36.229233	1	41	0	0	1	0	0	0	1	0	3.5033716266287827	1.781548886084919	0	4.052589659137443
1665	0x1454af1314676407536fcd4b7bf47	40	4	stay at home	397.3961794436027	2018-01-01 17:22:36.229233	2018-01-02 00:00:00.000000	1	41	0	0	1	0	0	0	1	0	9.467119529813829	62.7032855247322	4	4.465439585498452
1666	0x11e681d8419da5eb471fe013e3eca	31	0	stay at home	489.0	2018-01-01 00:00:00.000000	2018-01-01 08:09:00.000000	1	21	0	0	0	0	0	0	0	0	21.9397455418293	178.80892616590882	4	2.7119305291109552
1667	0x11e681d8419da5eb471fe013e3eca	3140	1	private car	14.862046063137061	2018-01-01 08:09:00.000000	2018-01-01 08:23:51.722764	1	21	0	0	0	0	0	0	0	0	17.72049337434767	4.389379813184503	0	0.9673849602288573
1668	0x11e681d8419da5eb471fe013e3eca	40	2	university	362.61581986387716	2018-01-01 08:23:51.722764	2018-01-01 14:26:28.671956	1	21	0	0	0	0	0	0	0	0	1.014747832761734	6.132726955533145	1	0.9774036266037675
1669	0x11e681d8419da5eb471fe013e3eca	4031	3	private car	21.86204606313706	2018-01-01 14:26:28.671956	2018-01-01 14:48:20.394720	1	21	0	0	0	0	0	0	0	0	12.493897796476187	4.552369485578151	0	0.9683172610932923
1670	0x11e681d8419da5eb471fe013e3eca	31	4	stay at home	551.6600880098487	2018-01-01 14:48:20.394720	2018-01-02 00:00:00.000001	1	21	0	0	0	0	0	0	0	0	15.855201024669826	145.77802654471998	4	2.2309960320114035
1671	0xbafc86b163cc69ce54bfef63aa09	30	0	stay at home	477.0	2018-01-01 00:00:00.000000	2018-01-01 07:57:00.000000	1	5	0	0	0	0	0	0	1	0	24.088032608744278	191.499859239517	4	4.523156916628884
1672	0xbafc86b163cc69ce54bfef63aa09	3039	1	by foot	16.228520707130734	2018-01-01 07:57:00.000000	2018-01-01 08:13:13.711242	1	5	0	0	0	0	0	0	1	0	5.524378834574099	1.4942082718486753	0	2.5509733603176534
1673	0xbafc86b163cc69ce54bfef63aa09	39	2	school	374.3334894479967	2018-01-01 08:13:13.711242	2018-01-01 14:27:33.720609	1	5	0	0	0	0	0	0	1	0	39.70655368962561	247.72487994319638	4	5.675339436254985
1674	0xbafc86b163cc69ce54bfef63aa09	3930	3	by foot	17.228520707130734	2018-01-01 14:27:33.720609	2018-01-01 14:44:47.431851	1	5	0	0	0	0	0	0	1	0	5.046949598383689	1.4491912610599755	0	2.5507203870008834
1675	0xbafc86b163cc69ce54bfef63aa09	30	4	stay at home	555.2094691377418	2018-01-01 14:44:47.431851	2018-01-01 23:59:59.999999	1	5	0	0	0	0	0	0	1	0	20.428115376500415	189.0313848945223	4	4.480821465998478
1676	0x1d700d739f992249d645f63b2f4b0	31	0	stay at home	479.0	2018-01-01 00:00:00.000000	2018-01-01 07:59:00.000000	1	11	0	0	0	0	0	0	1	0	21.9397455418293	175.15230190893723	4	4.253952675280706
1677	0x1d700d739f992249d645f63b2f4b0	3139	1	by foot	30.421872903139715	2018-01-01 07:59:00.000000	2018-01-01 08:29:25.312374	1	11	0	0	0	0	0	0	1	0	5.265543151894882	2.66979474221573	0	2.5576034585365237
1678	0x1d700d739f992249d645f63b2f4b0	39	2	school	361.30869677887847	2018-01-01 08:29:25.312374	2018-01-01 14:30:43.834181	1	11	0	0	0	0	0	0	1	0	39.70655368962561	239.10538611965328	4	5.472935830477557
1679	0x1d700d739f992249d645f63b2f4b0	3931	3	by foot	31.421872903139715	2018-01-01 14:30:43.834181	2018-01-01 15:02:09.146555	1	11	0	0	0	0	0	0	1	0	4.388141530249642	2.2980604240748876	0	2.5555019610779444
1680	0x1d700d739f992249d645f63b2f4b0	31	4	stay at home	537.8475574148421	2018-01-01 15:02:09.146555	2018-01-02 00:00:00.000000	1	11	0	0	0	0	0	0	1	0	17.485999086344084	156.7466982924721	4	3.9804105835674575
1681	0x1e4614d6c74a69ddc8152a5de659b	40	0	stay at home	484.0	2018-01-01 00:00:00.000000	2018-01-01 08:04:00.000000	0	29	0	0	0	0	0	0	1	0	18.45646768407492	148.88217265153767	4	3.87230251310832
1682	0x1e4614d6c74a69ddc8152a5de659b	4039	1	private car	40.60212285602222	2018-01-01 08:04:00.000000	2018-01-01 08:44:36.127371	0	29	0	0	0	0	0	0	1	0	20.96995078767189	14.190408636096567	2	2.6250745227191423
1683	0x1e4614d6c74a69ddc8152a5de659b	39	2	industry	479.30057731851707	2018-01-01 08:44:36.127371	2018-01-01 16:43:54.162010	0	29	0	0	0	0	0	0	1	0	39.70655368962561	317.18956844610415	4	7.744088189588187
1684	0x1e4614d6c74a69ddc8152a5de659b	3940	3	private car	40.60212285602222	2018-01-01 16:43:54.162010	2018-01-01 17:24:30.289381	0	29	0	0	0	0	0	0	1	0	17.53687739958179	11.867240844813656	2	2.6110965079473445
1685	0x1e4614d6c74a69ddc8152a5de659b	40	4	stay at home	115.8272104782525	2018-01-01 17:24:30.289381	2018-01-01 19:20:19.922010	0	29	0	0	0	0	0	0	1	0	9.467119529813829	18.275834106708686	3	2.6501260237335202
1686	0x1e4614d6c74a69ddc8152a5de659b	4030	5	private car	24.42431493253036	2018-01-01 19:20:19.922010	2018-01-01 19:44:45.380906	0	29	0	0	0	0	0	0	1	0	16.620480185637792	6.765730706398302	1	2.581066992709017
1687	0x1e4614d6c74a69ddc8152a5de659b	30	6	gym	243.56918680295064	2018-01-01 19:44:45.380906	2018-01-01 23:48:19.532114	0	29	0	0	0	0	0	0	1	0	30.13489045210021	122.33217936356748	4	3.542320087725399
1688	0x1e4614d6c74a69ddc8152a5de659b	3040	7	private car	28.42431493253036	2018-01-01 23:48:19.532114	2018-01-02 00:16:44.991010	0	29	0	0	0	0	0	0	1	0	1.6570087918025227	0.7849889957361089	0	2.546995710820247
1689	0x1e4614d6c74a69ddc8152a5de659b	40	8	stay at home	-16.749850176825476	2018-01-02 00:16:44.991010	2018-01-01 23:59:59.999999	0	29	0	0	0	0	0	0	1	0	18.45646768407492	-5.152384475027933	0	2.5143420053371655
1690	0x4fd17e2c207dc1463cb42ffe826e	30	0	stay at home	484.0	2018-01-01 00:00:00.000000	2018-01-01 08:04:00.000000	1	17	0	0	0	0	0	0	0	0	24.088032608744278	194.31012971053718	4	2.972112164605259
1691	0x4fd17e2c207dc1463cb42ffe826e	3039	1	private car	16.352372216370114	2018-01-01 08:04:00.000000	2018-01-01 08:20:21.142333	1	17	0	0	0	0	0	0	0	0	28.375988780055923	7.733578842316943	1	0.9866947587396042
1692	0x4fd17e2c207dc1463cb42ffe826e	39	2	school	374.86757122812145	2018-01-01 08:20:21.142333	2018-01-01 14:35:13.196607	1	17	0	0	0	0	0	0	0	0	39.70655368962561	248.07832239114927	4	4.083861085222156
1693	0x4fd17e2c207dc1463cb42ffe826e	3930	3	private car	22.352372216370114	2018-01-01 14:35:13.196607	2018-01-01 14:57:34.338940	1	17	0	0	0	0	0	0	0	0	25.263587703909213	9.41168526464483	1	0.9965290974707969
1694	0x4fd17e2c207dc1463cb42ffe826e	30	4	stay at home	542.4276843391384	2018-01-01 14:57:34.338940	2018-01-02 00:00:00.000000	1	17	0	0	0	0	0	0	0	0	20.428115376500415	184.67958865146446	4	2.807673961738282
1695	0x14f9aafb93b69241f0c1997f6123a	40	0	stay at home	485.0	2018-01-01 00:00:00.000000	2018-01-01 08:05:00.000000	0	21	0	0	0	0	0	0	0	0	18.45646768407492	149.18978044627227	4	2.2764372301222098
1696	0x14f9aafb93b69241f0c1997f6123a	4040	1	by foot	22.180154689328308	2018-01-01 08:05:00.000000	2018-01-01 08:27:10.809281	0	21	0	0	0	0	0	0	0	0	2.276677829914147	0.8416177740876678	0	0.9473127006740779
1697	0x14f9aafb93b69241f0c1997f6123a	40	2	university	349.7501227543989	2018-01-01 08:27:10.809281	2018-01-01 14:16:55.816646	0	21	0	0	0	0	0	0	0	0	1.014747832761734	5.9151363178862795	1	0.9761475318000691
1698	0x14f9aafb93b69241f0c1997f6123a	4040	3	by foot	14.658216822540645	2018-01-01 14:16:55.816646	2018-01-01 14:31:35.309655	0	21	0	0	0	0	0	0	0	0	1.7707487566403544	0.4326003202179762	0	0.9450255336598843
1699	0x14f9aafb93b69241f0c1997f6123a	40	4	library	237.5027360950242	2018-01-01 14:31:35.309655	2018-01-01 18:29:05.473821	0	21	0	0	0	0	0	0	0	0	0.789248017245415	3.1241427258893153	0	0.9601782674587137
1700	0x14f9aafb93b69241f0c1997f6123a	4040	5	by foot	17.838371511868953	2018-01-01 18:29:05.473821	2018-01-01 18:46:55.776112	0	21	0	0	0	0	0	0	0	0	1.9184731469583352	0.5703739455164524	0	0.9457953266154723
1701	0x14f9aafb93b69241f0c1997f6123a	40	6	stay at home	313.0703981268391	2018-01-01 18:46:55.776112	2018-01-02 00:00:00.000000	0	21	0	0	0	0	0	0	0	0	9.44327296451377	49.273487110345705	4	1.261253804107849
1702	0x939887c3596eedd1bdea8d631e7e	31	0	stay at home	480.0	2018-01-01 00:00:00.000000	2018-01-01 08:00:00.000000	1	1	0	0	0	0	0	0	0	1	21.9397455418293	175.5179643346344	4	3.6596942410624353
1703	0x939887c3596eedd1bdea8d631e7e	3130	1	private car	25.1077233370578	2018-01-01 08:00:00.000000	2018-01-01 08:25:06.463400	1	1	0	0	0	0	0	0	0	1	25.1265313667317	10.514499966263406	2	2.003045322402238
1704	0x939887c3596eedd1bdea8d631e7e	30	2	school	369.1836074931887	2018-01-01 08:25:06.463400	2018-01-01 14:34:17.479850	1	1	0	0	0	0	0	0	0	1	34.0710171385198	209.64101696934998	4	4.253978528525848
1705	0x939887c3596eedd1bdea8d631e7e	3031	3	private car	21.1077233370578	2018-01-01 14:34:17.479850	2018-01-01 14:55:23.943250	1	1	0	0	0	0	0	0	0	1	18.449143932798428	6.4903237656511275	1	1.979471452939966
1706	0x939887c3596eedd1bdea8d631e7e	31	4	stay at home	544.6009458326957	2018-01-01 14:55:23.943250	2018-01-02 00:00:00.000000	1	1	0	0	0	0	0	0	0	1	15.855201024669826	143.91262457337857	4	3.2065354399870123
1707	0x7581eb1e3cdbe0c5b336ac58098c	39	0	stay at home	490.0	2018-01-01 00:00:00.000000	2018-01-01 08:10:00.000000	1	7	0	0	0	0	0	0	0	0	28.51188832253285	232.8470879673516	4	3.7323060623075186
1708	0x7581eb1e3cdbe0c5b336ac58098c	3939	1	by foot	17.96906971277468	2018-01-01 08:10:00.000000	2018-01-01 08:27:58.144183	1	7	0	0	0	0	0	0	0	0	6.10172716516024	1.8273726799849228	0	0.9528476730921285
1709	0x7581eb1e3cdbe0c5b336ac58098c	39	2	school	367.239048895211	2018-01-01 08:27:58.144183	2018-01-01 14:35:12.487117	1	7	0	0	0	0	0	0	0	0	39.70655368962561	243.02995019807898	4	3.9638152391062764
1710	0x7581eb1e3cdbe0c5b336ac58098c	3939	3	by foot	11.96906971277468	2018-01-01 14:35:12.487117	2018-01-01 14:47:10.631300	1	7	0	0	0	0	0	0	0	0	5.943771276071335	1.185690212668092	0	0.9492409907367222
1711	0x7581eb1e3cdbe0c5b336ac58098c	39	4	stay at home	552.8228116792397	2018-01-01 14:47:10.631300	2018-01-02 00:00:00.000001	1	7	0	0	0	0	0	0	0	0	29.256940441187695	269.5650679304906	4	4.636823547237026
1712	0x3e44a526d8f048d27a641426a59	40	0	stay at home	475.0	2018-01-01 00:00:00.000000	2018-01-01 07:55:00.000000	0	13	0	0	0	0	0	1	0	0	18.45646768407492	146.11370249892644	4	3.2354263751915107
1713	0x3e44a526d8f048d27a641426a59	4039	1	private car	28.48431840330253	2018-01-01 07:55:00.000000	2018-01-01 08:23:29.059104	0	13	0	0	0	0	0	1	0	0	20.454900598079345	9.710731692393257	1	1.998291884794185
1714	0x3e44a526d8f048d27a641426a59	39	2	school	364.6581071309411	2018-01-01 08:23:29.059104	2018-01-01 14:28:08.545532	0	13	0	0	0	0	0	1	0	0	39.70655368962561	241.32194515253266	4	4.924004528880745
1715	0x3e44a526d8f048d27a641426a59	3940	3	private car	29.48431840330253	2018-01-01 14:28:08.545532	2018-01-01 14:57:37.604636	0	13	0	0	0	0	0	1	0	0	19.308341567586968	9.488221510307595	1	1.9969799586532129
1716	0x3e44a526d8f048d27a641426a59	40	4	stay at home	542.3732560624538	2018-01-01 14:57:37.604636	2018-01-02 00:00:00.000000	0	13	0	0	0	0	0	1	0	0	8.716131308400007	78.7899419667468	4	2.501626054087169
1717	0xa169459acf2413905ffb11101efe	40	0	stay at home	470.0	2018-01-01 00:00:00.000000	2018-01-01 07:50:00.000000	1	10	0	0	0	0	0	0	0	0	18.45646768407492	144.57566352525353	4	2.215198844905601
1718	0xa169459acf2413905ffb11101efe	4039	1	by foot	30.50868120687919	2018-01-01 07:50:00.000000	2018-01-01 08:20:30.520872	1	10	0	0	0	0	0	0	0	0	4.08631005098617	2.0777988443000552	0	0.9542589495009853
1719	0xa169459acf2413905ffb11101efe	39	2	school	347.84345862728316	2018-01-01 08:20:30.520872	2018-01-01 14:08:21.128390	1	10	0	0	0	0	0	0	0	0	39.70655368962561	230.19441609282137	4	3.6742498857452204
1720	0xa169459acf2413905ffb11101efe	3940	3	by foot	24.50868120687919	2018-01-01 14:08:21.128390	2018-01-01 14:32:51.649262	1	10	0	0	0	0	0	0	0	0	3.857260016355844	1.5756059345484497	0	0.95143094579403
1721	0xa169459acf2413905ffb11101efe	40	4	stay at home	567.1391789589585	2018-01-01 14:32:51.649262	2018-01-02 00:00:00.000000	1	10	0	0	0	0	0	0	0	0	8.716131308400007	82.38765923240754	4	1.5338962485324763
1722	0x28e892fc01a8d34ed0e02f439810	40	0	stay at home	490.0	2018-01-01 00:00:00.000000	2018-01-01 08:10:00.000000	1	41	0	0	0	0	0	0	0	0	18.45646768407492	150.72781941994518	4	2.2972239432979435
1723	0x28e892fc01a8d34ed0e02f439810	4039	1	private car	34.66419820273458	2018-01-01 08:10:00.000000	2018-01-01 08:44:39.851892	1	41	0	0	0	0	0	0	0	0	20.96995078767189	12.11510884009081	2	1.0125787484741817
1724	0x28e892fc01a8d34ed0e02f439810	39	2	services	471.9721635171515	2018-01-01 08:44:39.851892	2018-01-01 16:36:38.181703	1	41	0	0	0	0	0	0	0	0	39.70655368962561	312.3398008450422	4	5.97048535439876
1725	0x28e892fc01a8d34ed0e02f439810	3930	3	private car	24.47458844884037	2018-01-01 16:36:38.181703	2018-01-01 17:01:06.657010	1	41	0	0	0	0	0	0	0	0	23.43495268643137	9.559347038640897	1	0.9973991291390047
1726	0x28e892fc01a8d34ed0e02f439810	30	4	gym	243.15838428086911	2018-01-01 17:01:06.657010	2018-01-01 21:04:16.160067	1	41	0	0	0	0	0	0	0	0	28.480970198351844	115.42311160304698	4	1.864607526833988
1727	0x28e892fc01a8d34ed0e02f439810	3040	5	private car	26.20695715049747	2018-01-01 21:04:16.160067	2018-01-01 21:30:28.577496	1	41	0	0	0	0	0	0	0	0	1.154692651051301	0.5043496804682628	0	0.9454263460506551
1728	0x28e892fc01a8d34ed0e02f439810	40	6	stay at home	149.52370839990704	2018-01-01 21:30:28.577496	2018-01-02 00:00:00.000000	1	41	0	0	0	0	0	0	0	0	0.7325080849596983	1.8254554216014711	0	0.9528368764391277
1729	0xd21365421ae7e49864c9981dd05f	40	0	stay at home	470.0	2018-01-01 00:00:00.000000	2018-01-01 07:50:00.000000	0	13	0	0	0	0	0	0	0	0	18.45646768407492	144.57566352525353	4	2.215198844905601
1730	0xd21365421ae7e49864c9981dd05f	4039	1	by foot	18.36647679691376	2018-01-01 07:50:00.000000	2018-01-01 08:08:21.988608	0	13	0	0	0	0	0	0	0	0	4.08631005098617	1.2508519789405497	0	0.9496066195728258
1731	0xd21365421ae7e49864c9981dd05f	39	2	school	356.57341663651135	2018-01-01 08:08:21.988608	2018-01-01 14:04:56.393606	0	13	0	0	0	0	0	0	0	0	39.70655368962561	235.9716918661813	4	3.801868661657287
1732	0xd21365421ae7e49864c9981dd05f	3940	3	by foot	16.36647679691376	2018-01-01 14:04:56.393606	2018-01-01 14:21:18.382214	0	13	0	0	0	0	0	0	0	0	3.857260016355844	1.052162609289185	0	0.9484921944727442
1733	0xd21365421ae7e49864c9981dd05f	40	4	stay at home	578.6936297696611	2018-01-01 14:21:18.382214	2018-01-02 00:00:00.000000	0	13	0	0	0	0	0	0	0	0	8.716131308400007	84.06616107344976	4	1.549188138263506
1734	0x3af5267a499ad150995efd38fc85	31	0	stay at home	482.0	2018-01-01 00:00:00.000000	2018-01-01 08:02:00.000000	1	34	0	0	0	0	0	0	0	0	21.9397455418293	176.2492891860287	4	2.671214663438043
1735	0x3af5267a499ad150995efd38fc85	3139	1	private car	34.5376524587836	2018-01-01 08:02:00.000000	2018-01-01 08:36:32.259148	1	34	0	0	0	0	0	0	0	0	27.29404542484932	15.71120425129497	3	1.0343293204660318
1736	0x3af5267a499ad150995efd38fc85	39	2	services	481.46005117749775	2018-01-01 08:36:32.259148	2018-01-01 16:37:59.862219	1	34	0	0	0	0	0	0	0	0	39.70655368962561	318.61865619148676	4	6.196200354226916
1737	0x3af5267a499ad150995efd38fc85	3931	3	private car	29.5376524587836	2018-01-01 16:37:59.862219	2018-01-01 17:07:32.121367	1	34	0	0	0	0	0	0	0	0	22.465580628671898	11.059675214908196	2	1.0062823321062055
1738	0x3af5267a499ad150995efd38fc85	31	4	stay at home	412.464643904935	2018-01-01 17:07:32.121367	2018-01-02 00:00:00.000001	1	34	0	0	0	0	0	0	0	0	20.00542576557187	137.52551357605356	4	2.124795973368639
1739	0x153bc995a9ab161598b27318736de	31	0	stay at home	476.0	2018-01-01 00:00:00.000000	2018-01-01 07:56:00.000000	0	4	0	0	0	0	0	0	0	0	21.9397455418293	174.0553146318458	4	2.636802237961728
1740	0x153bc995a9ab161598b27318736de	3139	1	private car	28.655255814875616	2018-01-01 07:56:00.000000	2018-01-01 08:24:39.315349	0	4	0	0	0	0	0	0	0	0	26.357804577485233	12.588160548105648	2	1.015413611841128
1741	0x153bc995a9ab161598b27318736de	39	2	school	355.0176951691632	2018-01-01 08:24:39.315349	2018-01-01 14:19:40.377059	0	4	0	0	0	0	0	0	0	0	39.70655368962561	234.94215290002526	4	3.7788061395207566
1742	0x153bc995a9ab161598b27318736de	3931	3	private car	27.655255814875616	2018-01-01 14:19:40.377059	2018-01-01 14:47:19.692408	0	4	0	0	0	0	0	0	0	0	22.93837701653772	10.572778072840235	2	1.0033908543943142
1743	0x153bc995a9ab161598b27318736de	31	4	stay at home	552.6717932010855	2018-01-01 14:47:19.692408	2018-01-02 00:00:00.000000	0	4	0	0	0	0	0	0	0	0	15.855201024669826	146.04537303113267	4	2.23452383156704
1744	0x71a7a97cba6cf0cfe36e2d3afa52	39	0	stay at home	482.0	2018-01-01 00:00:00.000000	2018-01-01 08:02:00.000000	1	25	0	0	0	0	0	0	0	0	28.51188832253285	229.04550285768056	4	3.6493859548315757
1745	0x71a7a97cba6cf0cfe36e2d3afa52	3940	1	private car	19.710956551505813	2018-01-01 08:02:00.000000	2018-01-01 08:21:42.657393	1	25	0	0	0	0	0	0	0	0	20.96995078767189	6.888963147716929	1	0.9817817677124696
1746	0x71a7a97cba6cf0cfe36e2d3afa52	40	2	residence	480.9090282591416	2018-01-01 08:21:42.657393	2018-01-01 16:22:37.199089	1	25	0	0	0	0	0	0	0	0	11.206458758217407	89.821453194008	4	1.6027882813256866
1747	0x71a7a97cba6cf0cfe36e2d3afa52	4030	3	private car	23.899705429920676	2018-01-01 16:22:37.199089	2018-01-01 16:46:31.181415	1	25	0	0	0	0	0	0	0	0	14.38983122069055	5.731878789346333	1	0.975090885574324
1748	0x71a7a97cba6cf0cfe36e2d3afa52	30	4	shopping	231.59707318255863	2018-01-01 16:46:31.181415	2018-01-01 20:38:07.005806	1	25	0	0	0	0	0	0	0	0	1.7848779248212796	6.889541722946121	1	0.9817851248027618
1749	0x71a7a97cba6cf0cfe36e2d3afa52	3039	5	private car	17.260096236234823	2018-01-01 20:38:07.005806	2018-01-01 20:55:22.611580	1	25	0	0	0	0	0	0	0	0	7.036683058459733	2.0242304462149696	0	0.9539568892094229
1750	0x71a7a97cba6cf0cfe36e2d3afa52	39	6	stay at home	184.62314034063843	2018-01-01 20:55:22.611580	2018-01-02 00:00:00.000000	1	25	0	0	0	0	0	0	0	0	6.794042938065993	20.905625713914688	3	1.0665746459232932
1751	0xc79947817d183616d746a543291c	30	0	stay at home	473.0	2018-01-01 00:00:00.000000	2018-01-01 07:53:00.000000	0	53	0	1	1	0	0	0	0	0	24.088032608744278	189.89399039893408	4	6.569845388980245
1752	0xc79947817d183616d746a543291c	3039	1	by foot	17.046781626212493	2018-01-01 07:53:00.000000	2018-01-01 08:10:02.806898	0	53	0	1	1	0	0	0	0	0	5.524378834574099	1.5695479935575822	0	4.62569688286277
1753	0xc79947817d183616d746a543291c	39	2	services	484.11215732757626	2018-01-01 08:10:02.806898	2018-01-01 16:14:09.536338	0	53	0	1	1	0	0	0	0	0	39.70655368962561	320.3737561121314	4	9.935105798434376
1754	0xc79947817d183616d746a543291c	3930	3	by foot	24.47458844884037	2018-01-01 16:14:09.536338	2018-01-01 16:38:38.011645	0	53	0	1	1	0	0	0	0	0	4.529075624359649	1.8474543659979525	0	4.627260766398944
1755	0xc79947817d183616d746a543291c	30	4	gym	231.1157259481101	2018-01-01 16:38:38.011645	2018-01-01 20:29:44.955202	0	53	0	1	1	0	0	0	0	0	26.059217702390683	100.37825028213108	4	5.380272721445121
1756	0xc79947817d183616d746a543291c	3030	5	by foot	13.427806822627879	2018-01-01 20:29:44.955202	2018-01-01 20:43:10.623611	0	53	0	1	1	0	0	0	0	0	1.431198326513052	0.32029757755475935	0	4.618698519610839
1757	0xc79947817d183616d746a543291c	30	6	stay at home	196.82293982663305	2018-01-01 20:43:10.623611	2018-01-02 00:00:00.000001	0	53	0	1	1	0	0	0	0	0	7.044767076904815	23.109529441171368	3	4.754857724047992
1758	0x1552d30eebb5465670b4d295d5133	31	0	stay at home	472.0	2018-01-01 00:00:00.000000	2018-01-01 07:52:00.000000	0	6	0	0	0	0	0	0	0	0	21.9397455418293	172.59266492905715	4	2.6141072664588147
1759	0x1552d30eebb5465670b4d295d5133	3139	1	private car	23.921446629312438	2018-01-01 07:52:00.000000	2018-01-01 08:15:55.286798	0	6	0	0	0	0	0	0	0	0	26.357804577485233	10.508613591102668	2	1.0030104285898638
1760	0x1552d30eebb5465670b4d295d5133	39	2	school	369.0080185267805	2018-01-01 08:15:55.286798	2018-01-01 14:24:55.767910	0	6	0	0	0	0	0	0	0	0	39.70655368962561	244.20061165893284	4	3.991334415261183
1761	0x1552d30eebb5465670b4d295d5133	3931	3	private car	21.921446629312438	2018-01-01 14:24:55.767910	2018-01-01 14:46:51.054708	0	6	0	0	0	0	0	0	0	0	22.93837701653772	8.380706792184645	1	0.990475624080429
1762	0x1552d30eebb5465670b4d295d5133	31	4	stay at home	553.1490882145947	2018-01-01 14:46:51.054708	2018-01-02 00:00:00.000001	0	6	0	0	0	0	0	0	0	0	15.855201024669826	146.17149983758705	4	2.236190087638375
1763	0x8437356df71457ab77e511fd9a0a	40	0	stay at home	490.0	2018-01-01 00:00:00.000000	2018-01-01 08:10:00.000000	0	16	0	0	0	0	0	0	0	0	18.45646768407492	150.72781941994518	4	2.2972239432979435
1764	0x8437356df71457ab77e511fd9a0a	4039	1	metro	22.54229926234362	2018-01-01 08:10:00.000000	2018-01-01 08:32:32.537956	0	16	0	0	0	0	0	0	0	0	3.183793898128267	1.1961672473538492	0	0.949299768870393
1765	0x8437356df71457ab77e511fd9a0a	39	2	school	351.80895088311297	2018-01-01 08:32:32.537956	2018-01-01 14:24:21.075009	0	16	0	0	0	0	0	0	0	0	39.70655368962561	232.8186832788531	4	3.73167956629718
1766	0x8437356df71457ab77e511fd9a0a	3940	3	metro	23.54229926234362	2018-01-01 14:24:21.075009	2018-01-01 14:47:53.612965	0	16	0	0	0	0	0	0	0	0	2.931517612430442	1.150244415411142	0	0.9490421601355296
1767	0x8437356df71457ab77e511fd9a0a	40	4	stay at home	552.1064505921998	2018-01-01 14:47:53.612965	2018-01-02 00:00:00.000001	0	16	0	0	0	0	0	0	0	0	8.716131308400007	80.20387199293792	4	1.514226705864728
1768	0x1a34428a980721faa96c7cbec6085	40	0	stay at home	470.0	2018-01-01 00:00:00.000000	2018-01-01 07:50:00.000000	1	57	0	0	1	0	0	0	0	0	18.45646768407492	144.57566352525353	4	3.715198844905601
1769	0x1a34428a980721faa96c7cbec6085	4039	1	metro	29.65786109144016	2018-01-01 07:50:00.000000	2018-01-01 08:19:39.471665	1	57	0	0	1	0	0	0	0	0	3.1055956387494894	1.5350887343369122	0	2.4512031465990565
1770	0x1a34428a980721faa96c7cbec6085	39	2	industry	487.49677548228476	2018-01-01 08:19:39.471665	2018-01-01 16:27:09.278194	1	57	0	0	1	0	0	0	0	0	39.70655368962561	322.61361482011165	4	7.844234600727015
1771	0x1a34428a980721faa96c7cbec6085	3940	3	metro	31.65786109144016	2018-01-01 16:27:09.278194	2018-01-01 16:58:48.749859	1	57	0	0	1	0	0	0	0	0	2.5834092620435714	1.3630868593352554	0	2.450236710325423
1772	0x1a34428a980721faa96c7cbec6085	40	4	stay at home	421.1875023348349	2018-01-01 16:58:48.749859	2018-01-01 23:59:59.999999	1	57	0	0	1	0	0	0	0	0	8.588541856575384	60.28977488781953	4	2.8461014092585426
1773	0x1b64ef76b89008fafc5810cfd18e5	40	0	stay at home	490.0	2018-01-01 00:00:00.000000	2018-01-01 08:10:00.000000	1	49	0	0	0	0	0	0	0	0	18.45646768407492	150.72781941994518	4	2.2972239432979435
1774	0x1b64ef76b89008fafc5810cfd18e5	4030	1	private car	30.366348621719396	2018-01-01 08:10:00.000000	2018-01-01 08:40:21.980917	1	49	0	0	0	0	0	0	0	0	18.802436729554277	9.516022477791111	1	0.9971437796248479
1775	0x1b64ef76b89008fafc5810cfd18e5	30	2	industry	481.62627919290725	2018-01-01 08:40:21.980917	2018-01-01 16:41:59.557669	1	49	0	0	0	0	0	0	0	0	34.0710171385198	273.4916202123844	4	4.74568353512939
1776	0x1b64ef76b89008fafc5810cfd18e5	3040	3	private car	25.366348621719396	2018-01-01 16:41:59.557669	2018-01-01 17:07:21.538586	1	49	0	0	0	0	0	0	0	0	15.078920059589855	6.374952384509902	1	0.9788038329942502
1777	0x1b64ef76b89008fafc5810cfd18e5	40	4	stay at home	124.31520740193824	2018-01-01 17:07:21.538586	2018-01-01 19:11:40.451030	1	49	0	0	0	0	0	0	0	0	9.467119529813829	19.6151154641291	3	1.0584709136666695
1778	0x1b64ef76b89008fafc5810cfd18e5	4030	5	private car	18.836967743115174	2018-01-01 19:11:40.451030	2018-01-01 19:30:30.669095	1	49	0	0	0	0	0	0	0	0	16.620480185637792	5.217990818865733	1	0.9721339510829161
1779	0x1b64ef76b89008fafc5810cfd18e5	30	6	gym	231.61191513622848	2018-01-01 19:30:30.669095	2018-01-01 23:22:07.384003	1	49	0	0	0	0	0	0	0	0	30.13489045210021	116.32666150052293	4	1.8745911259230033
1780	0x1b64ef76b89008fafc5810cfd18e5	3040	7	private car	14.836967743115174	2018-01-01 23:22:07.384003	2018-01-01 23:36:57.602068	1	49	0	0	0	0	0	0	0	0	1.6570087918025227	0.40974976656720463	0	0.9448979196291595
1781	0x1b64ef76b89008fafc5810cfd18e5	40	8	stay at home	23.039965539257082	2018-01-01 23:36:57.602068	2018-01-02 00:00:00.000000	1	49	0	0	0	0	0	0	0	0	0.921584031388808	0.35388773874546253	0	0.9445860181872769
1782	0x1be11a32e26f695d83689231d6cd2	40	0	stay at home	489.0	2018-01-01 00:00:00.000000	2018-01-01 08:09:00.000000	1	21	0	0	0	0	0	0	0	0	18.45646768407492	150.4202116252106	4	2.2930514711570984
1783	0x1be11a32e26f695d83689231d6cd2	4040	1	private car	22.30702587917245	2018-01-01 08:09:00.000000	2018-01-01 08:31:18.421553	1	21	0	0	0	0	0	0	0	0	11.396398737170244	4.236996025990415	0	0.9665141369513577
1784	0x1be11a32e26f695d83689231d6cd2	40	2	university	360.17446119038897	2018-01-01 08:31:18.421553	2018-01-01 14:31:28.889224	1	21	0	0	0	0	0	0	0	0	1.014747832761734	6.0914375651512085	1	0.9771651493781861
1785	0x1be11a32e26f695d83689231d6cd2	4040	3	private car	18.30702587917245	2018-01-01 14:31:28.889224	2018-01-01 14:49:47.310777	1	21	0	0	0	0	0	0	0	0	8.86386234752543	2.704515956426172	0	0.9577999812042353
1786	0x1be11a32e26f695d83689231d6cd2	40	4	stay at home	550.2114870512662	2018-01-01 14:49:47.310777	2018-01-02 00:00:00.000000	1	21	0	0	0	0	0	0	0	0	8.716131308400007	79.92859280881444	4	1.5117652133140251
1787	0x198b42b2c434a6e3373ae7f0a5ed7	40	0	stay at home	477.0	2018-01-01 00:00:00.000000	2018-01-01 07:57:00.000000	1	61	0	0	0	0	0	0	0	0	18.45646768407492	146.7289180883956	4	2.243569009928967
1788	0x198b42b2c434a6e3373ae7f0a5ed7	4039	1	by foot	33.50773235599798	2018-01-01 07:57:00.000000	2018-01-01 08:30:30.463941	1	61	0	0	0	0	0	0	0	0	4.08631005098617	2.282049725201151	0	0.9554115526732224
1789	0x198b42b2c434a6e3373ae7f0a5ed7	39	2	services	485.3610127877939	2018-01-01 08:30:30.463941	2018-01-01 16:35:52.124708	1	61	0	0	0	0	0	0	0	0	39.70655368962561	321.2002185518267	4	6.291460839255234
1790	0x198b42b2c434a6e3373ae7f0a5ed7	3940	3	by foot	25.50773235599798	2018-01-01 16:35:52.124708	2018-01-01 17:01:22.588649	1	61	0	0	0	0	0	0	0	0	3.5033716266287827	1.4893844299274046	0	0.9509462494942006
1791	0x198b42b2c434a6e3373ae7f0a5ed7	40	4	stay at home	118.44499610295405	2018-01-01 17:01:22.588649	2018-01-01 18:59:49.288415	1	61	0	0	0	0	0	0	0	0	9.467119529813829	18.68888226358332	3	1.0526926331286812
1792	0x198b42b2c434a6e3373ae7f0a5ed7	4030	5	by foot	24.250788437475705	2018-01-01 18:59:49.288415	2018-01-01 19:24:04.335721	1	61	0	0	0	0	0	0	0	0	3.231272456857314	1.306015078918151	0	0.9499162550201452
1793	0x198b42b2c434a6e3373ae7f0a5ed7	30	6	gym	230.33870573966033	2018-01-01 19:24:04.335721	2018-01-01 23:14:24.658065	1	61	0	0	0	0	0	0	0	0	30.13489045210021	115.68719440572015	4	1.8675199467114973
1794	0x198b42b2c434a6e3373ae7f0a5ed7	3040	7	by foot	27.250788437475705	2018-01-01 23:14:24.658065	2018-01-01 23:41:39.705371	1	61	0	0	0	0	0	0	0	0	0.3310234458509606	0.15034416484547872	0	0.9434504186679659
1795	0x198b42b2c434a6e3373ae7f0a5ed7	40	8	stay at home	18.33824378264444	2018-01-01 23:41:39.705371	2018-01-01 23:59:59.999998	1	61	0	0	0	0	0	0	0	0	0.921584031388808	0.2816705438966701	0	0.944182951475128
1796	0x1184c23cf03188ef4df441853efe7	40	0	stay at home	471.0	2018-01-01 00:00:00.000000	2018-01-01 07:51:00.000000	0	29	0	0	0	0	0	0	0	0	18.45646768407492	144.8832713199881	4	2.2192296551961945
1797	0x1184c23cf03188ef4df441853efe7	4031	1	private car	20.1193768492913	2018-01-01 07:51:00.000000	2018-01-01 08:11:07.162611	0	29	0	0	0	0	0	0	0	0	16.870689299053655	5.6571292619161095	1	0.9746602150949856
1798	0x1184c23cf03188ef4df441853efe7	31	2	services	493.4028901071551	2018-01-01 08:11:07.162611	2018-01-01 16:24:31.336017	0	29	0	0	0	0	0	0	0	0	31.257964414982627	257.0461663536506	4	4.306144013167423
1799	0x1184c23cf03188ef4df441853efe7	3139	3	private car	26.440679816310357	2018-01-01 16:24:31.336017	2018-01-01 16:50:57.776806	0	29	0	0	0	0	0	0	0	0	21.514483356203062	9.480959430578391	1	0.9969371702970601
1800	0x1184c23cf03188ef4df441853efe7	39	4	running	244.56443675273107	2018-01-01 16:50:57.776806	2018-01-01 20:55:31.643011	0	29	0	0	0	0	0	0	0	0	5.053617443030529	20.598918391975637	3	1.0646430809114327
1801	0x1184c23cf03188ef4df441853efe7	3940	5	private car	27.354613734518942	2018-01-01 20:55:31.643011	2018-01-01 21:22:52.919835	0	29	0	0	0	0	0	0	0	0	3.311305501829723	1.509658049325658	0	0.9510601959334026
1802	0x1184c23cf03188ef4df441853efe7	40	6	stay at home	157.11800273999324	2018-01-01 21:22:52.919835	2018-01-01 23:59:59.999999	0	29	0	0	0	0	0	0	0	0	0.7325080849596983	1.9181701216627514	0	0.9533591206388866
1803	0x171e4cb91e3ca71005db2f4135c63	31	0	stay at home	471.0	2018-01-01 00:00:00.000000	2018-01-01 07:51:00.000000	1	11	0	0	0	0	0	0	0	0	21.9397455418293	172.22700250335998	4	2.6084641107158917
1804	0x171e4cb91e3ca71005db2f4135c63	3139	1	private car	24.74685160060642	2018-01-01 07:51:00.000000	2018-01-01 08:15:44.811096	1	11	0	0	0	0	0	0	0	0	26.357804577485233	10.871211306613526	2	1.005162136975001
1805	0x171e4cb91e3ca71005db2f4135c63	39	2	school	355.47509750109947	2018-01-01 08:15:44.811096	2018-01-01 14:11:13.316946	1	11	0	0	0	0	0	0	0	0	39.70655368962561	235.2448507375384	4	3.785572263225895
1806	0x171e4cb91e3ca71005db2f4135c63	3931	3	private car	20.74685160060642	2018-01-01 14:11:13.316946	2018-01-01 14:31:58.128042	1	11	0	0	0	0	0	0	0	0	22.93837701653772	7.931651732014486	1	0.9878504705712797
1807	0x171e4cb91e3ca71005db2f4135c63	31	4	stay at home	568.0311992976877	2018-01-01 14:31:58.128042	2018-01-02 00:00:00.000000	1	11	0	0	0	0	0	0	0	0	15.855201024669826	150.1041475524855	4	2.288772189604286
1808	0xdec55f319ccb280c595ffbb7511a	31	0	stay at home	482.0	2018-01-01 00:00:00.000000	2018-01-01 08:02:00.000000	1	13	0	0	0	0	0	0	0	0	21.9397455418293	176.2492891860287	4	2.671214663438043
1809	0xdec55f319ccb280c595ffbb7511a	3139	1	by foot	19.451661409406263	2018-01-01 08:02:00.000000	2018-01-01 08:21:27.099685	1	13	0	0	0	0	0	0	0	0	5.452577567749579	1.7676948776064791	0	0.9525116669657608
1810	0xdec55f319ccb280c595ffbb7511a	39	2	school	372.9919563874489	2018-01-01 08:21:27.099685	2018-01-01 14:34:26.617068	1	13	0	0	0	0	0	0	0	0	39.70655368962561	246.8370857016122	4	4.054012682823922
1811	0xdec55f319ccb280c595ffbb7511a	3931	3	by foot	28.451661409406263	2018-01-01 14:34:26.617068	2018-01-01 15:02:53.716753	1	13	0	0	0	0	0	0	0	0	4.388141530249642	2.0808319505869446	0	0.9542760553740225
1812	0xdec55f319ccb280c595ffbb7511a	31	4	stay at home	537.1047207937386	2018-01-01 15:02:53.716753	2018-01-02 00:00:00.000001	1	13	0	0	0	0	0	0	0	0	17.485999086344084	156.53021095117344	4	2.3773669381014604
1813	0xbb9eeb1978019ceb4a753bbd2e80	39	0	stay at home	488.0	2018-01-01 00:00:00.000000	2018-01-01 08:08:00.000000	0	5	0	0	0	0	0	0	0	1	28.51188832253285	231.89669168993385	4	4.711401053887096
1814	0xbb9eeb1978019ceb4a753bbd2e80	3939	1	by foot	20.916246403096384	2018-01-01 08:08:00.000000	2018-01-01 08:28:54.974784	0	5	0	0	0	0	0	0	0	1	6.10172716516024	2.127087147849306	0	1.954536959776541
1815	0xbb9eeb1978019ceb4a753bbd2e80	39	2	school	373.61493380132697	2018-01-01 08:28:54.974784	2018-01-01 14:42:31.870812	0	5	0	0	0	0	0	0	0	1	39.70655368962561	247.24935713713845	4	5.063902426174464
1816	0xbb9eeb1978019ceb4a753bbd2e80	3939	3	by foot	18.916246403096384	2018-01-01 14:42:31.870812	2018-01-01 15:01:26.845596	0	5	0	0	0	0	0	0	0	1	5.389523123520277	1.699159123328254	0	1.9521259337571146
1817	0xbb9eeb1978019ceb4a753bbd2e80	39	4	stay at home	538.5525733924802	2018-01-01 15:01:26.845596	2018-01-02 00:00:00.000000	0	5	0	0	0	0	0	0	0	1	23.800604914245067	213.63128374773984	4	4.331627378768504
1818	0x833655c0c45a2d997fa4eff3e8fd	39	0	stay at home	482.0	2018-01-01 00:00:00.000000	2018-01-01 08:02:00.000000	0	17	1	0	0	0	0	0	0	1	28.51188832253285	229.04550285768056	4	5.649385954831576
1819	0x833655c0c45a2d997fa4eff3e8fd	3939	1	by foot	18.51441905729214	2018-01-01 08:02:00.000000	2018-01-01 08:20:30.865143	0	17	1	0	0	0	0	0	0	1	6.10172716516024	1.882832228483998	0	2.9531600352854466
1820	0x833655c0c45a2d997fa4eff3e8fd	39	2	school	360.09833055036245	2018-01-01 08:20:30.865143	2018-01-01 14:20:36.764976	0	17	1	0	0	0	0	0	0	1	39.70655368962561	238.3043949257086	4	5.854645229093778
1821	0x833655c0c45a2d997fa4eff3e8fd	3939	3	by foot	21.51441905729214	2018-01-01 14:20:36.764976	2018-01-01 14:42:07.630119	0	17	1	0	0	0	0	0	0	1	5.943771276071335	2.1312797669015793	0	2.954560611947747
1822	0x833655c0c45a2d997fa4eff3e8fd	39	4	stay at home	557.8728313350533	2018-01-01 14:42:07.630119	2018-01-01 23:59:59.999999	0	17	1	0	0	0	0	0	0	1	29.256940441187695	272.0275366687734	4	6.704797541972432
1823	0x128ea542ad642f4de2c885ab1a884	31	0	stay at home	488.0	2018-01-01 00:00:00.000000	2018-01-01 08:08:00.000000	1	41	0	0	0	0	0	0	0	0	21.9397455418293	178.44326374021162	4	2.7060761992079234
1824	0x128ea542ad642f4de2c885ab1a884	3139	1	by foot	25.96933016048773	2018-01-01 08:08:00.000000	2018-01-01 08:33:58.159810	1	41	0	0	0	0	0	0	0	0	5.452577567749579	2.359996451375966	0	0.9558517788717131
1825	0x128ea542ad642f4de2c885ab1a884	39	2	services	479.6178416446404	2018-01-01 08:33:58.159810	2018-01-01 16:33:35.230309	1	41	0	0	0	0	0	0	0	0	39.70655368962561	317.3995263294211	4	6.1517168201362145
1826	0x128ea542ad642f4de2c885ab1a884	3931	3	by foot	25.96933016048773	2018-01-01 16:33:35.230309	2018-01-01 16:59:33.390119	1	41	0	0	0	0	0	0	0	0	4.297984688739197	1.8602630567764882	0	0.9530329076519375
1827	0x128ea542ad642f4de2c885ab1a884	31	4	stay at home	108.34933488129565	2018-01-01 16:59:33.390119	2018-01-01 18:47:54.350212	1	41	0	0	0	0	0	0	0	0	17.43646832190509	31.48716242261996	4	1.1354046757721197
1828	0x128ea542ad642f4de2c885ab1a884	3131	5	by foot	23.428910326003418	2018-01-01 18:47:54.350212	2018-01-01 19:11:20.084832	1	41	0	0	0	0	0	0	0	0	4.04697490999162	1.580270204296324	0	0.9514571731432317
1829	0x128ea542ad642f4de2c885ab1a884	31	6	free time	244.1606894492301	2018-01-01 19:11:20.084832	2018-01-01 23:15:29.726199	1	41	0	0	0	0	0	0	0	0	84.66968490041354	344.55014401223394	4	7.222429203625604
1830	0x128ea542ad642f4de2c885ab1a884	3131	7	by foot	15.428910326003418	2018-01-01 23:15:29.726199	2018-01-01 23:30:55.460819	1	41	0	0	0	0	0	0	0	0	0.3851300632699297	0.09903562016732947	0	0.9431643762673457
1831	0x128ea542ad642f4de2c885ab1a884	31	8	stay at home	29.075653051851532	2018-01-01 23:30:55.460819	2018-01-02 00:00:00.000002	1	41	0	0	0	0	0	0	0	0	1.895720208575528	0.9186550511320946	0	0.9477441011634865
1832	0x3163d9e490a8b17f3672e3cac138	40	0	stay at home	478.0	2018-01-01 00:00:00.000000	2018-01-01 07:58:00.000000	0	5	0	0	0	0	0	0	0	1	18.45646768407492	147.0365258831302	4	3.247651443013327
1833	0x3163d9e490a8b17f3672e3cac138	4039	1	by foot	24.403348368785206	2018-01-01 07:58:00.000000	2018-01-01 08:22:24.200902	0	5	0	0	0	0	0	0	0	1	4.08631005098617	1.6619941286180657	0	1.9519168269088316
1834	0x3163d9e490a8b17f3672e3cac138	39	2	school	378.5797057450956	2018-01-01 08:22:24.200902	2018-01-01 14:40:58.983247	0	5	0	0	0	0	0	0	0	1	39.70655368962561	250.53492353283838	4	5.1435851778607455
1835	0x3163d9e490a8b17f3672e3cac138	3940	3	by foot	22.403348368785206	2018-01-01 14:40:58.983247	2018-01-01 15:03:23.184149	0	5	0	0	0	0	0	0	0	1	3.5712770717873052	1.3334760726784356	0	1.9500704336890995
1836	0x3163d9e490a8b17f3672e3cac138	40	4	stay at home	536.6135975173339	2018-01-01 15:03:23.184149	2018-01-02 00:00:00.000000	0	5	0	0	0	0	0	0	0	1	8.541707785026304	76.39327572441306	4	2.4805065008479814
1837	0x1a2a1007141ab47fc4ce92ba6a340	40	0	stay at home	482.0	2018-01-01 00:00:00.000000	2018-01-01 08:02:00.000000	0	21	0	0	0	0	0	0	0	0	18.45646768407492	148.2669570620685	4	2.264055595230884
1838	0x1a2a1007141ab47fc4ce92ba6a340	4040	1	by foot	22.239981234705315	2018-01-01 08:02:00.000000	2018-01-01 08:24:14.398874	0	21	0	0	0	0	0	0	0	0	2.276677829914147	0.8438878702460041	0	0.9473254101606868
1839	0x1a2a1007141ab47fc4ce92ba6a340	40	2	university	368.30353212122134	2018-01-01 08:24:14.398874	2018-01-01 14:32:32.610801	0	21	0	0	0	0	0	0	0	0	1.014747832761734	6.2289201836416845	1	0.9779594404745876
1840	0x1a2a1007141ab47fc4ce92ba6a340	4040	3	by foot	19.239981234705315	2018-01-01 14:32:32.610801	2018-01-01 14:51:47.009675	0	21	0	0	0	0	0	0	0	0	1.7707487566403544	0.5678195474856365	0	0.9457810485313226
1841	0x1a2a1007141ab47fc4ce92ba6a340	40	4	stay at home	135.75223537502498	2018-01-01 14:51:47.009675	2018-01-01 17:07:32.143798	0	21	0	0	0	0	0	0	0	0	8.716131308400007	19.720571815625703	3	1.0591308081450066
1842	0x1a2a1007141ab47fc4ce92ba6a340	4040	5	by foot	27.898198057245963	2018-01-01 17:07:32.143798	2018-01-01 17:35:26.035681	0	21	0	0	0	0	0	0	0	0	1.9233177591332946	0.8942849961886523	0	0.9476076102298315
1843	0x1a2a1007141ab47fc4ce92ba6a340	40	6	library	238.73051039953492	2018-01-01 17:35:26.035681	2018-01-01 21:34:09.866305	0	21	0	0	0	0	0	0	0	0	0.8572502012136971	3.410862967930832	0	0.961806684801617
1844	0x1a2a1007141ab47fc4ce92ba6a340	4040	7	by foot	24.898198057245963	2018-01-01 21:34:09.866305	2018-01-01 21:59:03.758188	0	21	0	0	0	0	0	0	0	0	0.14881462139301976	0.06175359862095797	0	0.9429565853892967
1845	0x1a2a1007141ab47fc4ce92ba6a340	40	8	stay at home	120.93736352031601	2018-01-01 21:59:03.758188	2018-01-01 23:59:59.999999	0	21	0	0	0	0	0	0	0	0	0.7325080849596983	1.4764599425390261	0	0.950873615455766
1846	0x1b1e07007f702b850f30aea3878ee	30	0	stay at home	478.0	2018-01-01 00:00:00.000000	2018-01-01 07:58:00.000000	0	29	0	0	0	0	0	0	0	0	24.088032608744278	191.90132644966275	4	2.93010084146068
1847	0x1b1e07007f702b850f30aea3878ee	3039	1	by foot	20.989158694259807	2018-01-01 07:58:00.000000	2018-01-01 08:18:59.349522	0	29	0	0	0	0	0	0	0	0	5.524378834574099	1.932534400768097	0	0.9534400574848135
1848	0x1b1e07007f702b850f30aea3878ee	39	2	services	484.39232204948627	2018-01-01 08:18:59.349522	2018-01-01 16:23:22.888845	0	29	0	0	0	0	0	0	0	0	39.70655368962561	320.5591623716724	4	6.267669842565349
1849	0x1b1e07007f702b850f30aea3878ee	3930	3	by foot	14.989158694259807	2018-01-01 16:23:22.888845	2018-01-01 16:38:22.238367	0	29	0	0	0	0	0	0	0	0	4.529075624359649	1.1314505545305098	0	0.9489367542464493
1850	0x1b1e07007f702b850f30aea3878ee	30	4	stay at home	441.6293605619941	2018-01-01 16:38:22.238367	2018-01-02 00:00:00.000001	0	29	0	0	0	0	0	0	0	0	19.71145954411603	145.08598790352627	4	2.221890007706198
1851	0x90dd3f54afeba8f1c141af17e04f	40	0	stay at home	482.0	2018-01-01 00:00:00.000000	2018-01-01 08:02:00.000000	1	25	0	0	0	0	0	0	0	0	18.45646768407492	148.2669570620685	4	2.264055595230884
1852	0x90dd3f54afeba8f1c141af17e04f	4039	1	by foot	31.06952363114727	2018-01-01 08:02:00.000000	2018-01-01 08:33:04.171418	1	25	0	0	0	0	0	0	0	0	4.1892024975371935	2.1692754332148834	0	0.9547749867901925
1853	0x90dd3f54afeba8f1c141af17e04f	39	2	services	491.1411925177844	2018-01-01 08:33:04.171418	2018-01-01 16:44:12.642969	1	25	0	0	0	0	0	0	0	0	39.70655368962561	325.0254021649026	4	6.435310726280392
1854	0x90dd3f54afeba8f1c141af17e04f	3940	3	by foot	29.06952363114727	2018-01-01 16:44:12.642969	2018-01-01 17:13:16.814387	1	25	0	0	0	0	0	0	0	0	3.5033716266287827	1.697355738149604	0	0.9521157860468907
1855	0x90dd3f54afeba8f1c141af17e04f	40	4	stay at home	110.70525482737557	2018-01-01 17:13:16.814387	2018-01-01 19:03:59.129677	1	25	0	0	0	0	0	0	0	0	9.467119529813829	17.4676646671544	3	1.0451222854949256
1856	0x90dd3f54afeba8f1c141af17e04f	4039	5	by foot	27.695384690719717	2018-01-01 19:03:59.129677	2018-01-01 19:31:40.852758	1	25	0	0	0	0	0	0	0	0	3.8779264979547383	1.7900111027198664	0	0.9526373009573109
1857	0x90dd3f54afeba8f1c141af17e04f	39	6	gym	255.4279298382802	2018-01-01 19:31:40.852758	2018-01-01 23:47:06.528548	1	25	0	0	0	0	0	0	0	0	37.39230135082316	159.18396876549812	4	2.4149467940295435
1858	0x90dd3f54afeba8f1c141af17e04f	3940	7	by foot	27.695384690719717	2018-01-01 23:47:06.528548	2018-01-02 00:14:48.251629	1	25	0	0	0	0	0	0	0	0	0.2703783482831925	0.12480387279574022	0	0.9433080220596979
1859	0x90dd3f54afeba8f1c141af17e04f	40	8	stay at home	-14.804193827174231	2018-01-02 00:14:48.251629	2018-01-01 23:59:59.999999	1	25	0	0	0	0	0	0	0	0	18.45646768407492	-4.5538854160003766	0	0.9175818779078336
1860	0xfdc874bd71ad79824cf11e25a70e	31	0	stay at home	471.0	2018-01-01 00:00:00.000000	2018-01-01 07:51:00.000000	0	31	0	0	1	0	0	0	1	0	21.9397455418293	172.22700250335998	4	5.708464110715891
1861	0xfdc874bd71ad79824cf11e25a70e	3140	1	by foot	21.805702196689566	2018-01-01 07:51:00.000000	2018-01-01 08:12:48.342132	0	31	0	0	1	0	0	0	1	0	3.3702861042630015	1.2248575851200008	0	4.049460745687885
1862	0xfdc874bd71ad79824cf11e25a70e	40	2	residence	484.47198733364013	2018-01-01 08:12:48.342132	2018-01-01 16:17:16.661372	0	31	0	0	1	0	0	0	1	0	11.206458758217407	90.48692242610106	4	4.70910433661931
1863	0xfdc874bd71ad79824cf11e25a70e	4031	3	by foot	23.805702196689566	2018-01-01 16:17:16.661372	2018-01-01 16:41:05.003504	0	31	0	0	1	0	0	0	1	0	2.643589958923893	1.0488752548716835	0	4.048473767094419
1864	0xfdc874bd71ad79824cf11e25a70e	31	4	stay at home	438.9166082729806	2018-01-01 16:41:05.003504	2018-01-02 00:00:00.000000	0	31	0	0	1	0	0	0	1	0	17.43646832190509	127.55259226849753	4	5.103179804606984
1865	0x7f0be49644c35e64493c1bdabf20	31	0	stay at home	474.0	2018-01-01 00:00:00.000000	2018-01-01 07:54:00.000000	0	45	0	0	0	0	0	0	1	0	21.9397455418293	173.32398978045148	4	4.225430229594879
1866	0x7f0be49644c35e64493c1bdabf20	3131	1	private car	19.017724855890297	2018-01-01 07:54:00.000000	2018-01-01 08:13:01.063491	0	45	0	0	0	0	0	0	1	0	22.77359327845954	7.21836551582827	1	2.583694930674442
1867	0x7f0be49644c35e64493c1bdabf20	31	2	services	487.3005583768793	2018-01-01 08:13:01.063491	2018-01-01 16:20:19.096994	0	45	0	0	0	0	0	0	1	0	31.257964414982627	253.86705855242764	4	5.825993225097683
1868	0x7f0be49644c35e64493c1bdabf20	3130	3	private car	20.2542953909048	2018-01-01 16:20:19.096994	2018-01-01 16:40:34.354717	0	45	0	0	0	0	0	0	1	0	18.888776881027688	6.376314442020471	1	2.5788117121617953
1869	0x7f0be49644c35e64493c1bdabf20	30	4	gym	250.36027320575957	2018-01-01 16:40:34.354717	2018-01-01 20:50:55.971109	0	45	0	0	0	0	0	0	1	0	26.059217702390683	108.73654772498163	4	3.39235965913085
1870	0x7f0be49644c35e64493c1bdabf20	3031	5	private car	27.272020246795094	2018-01-01 20:50:55.971109	2018-01-01 21:18:12.292324	0	45	0	0	0	0	0	0	1	0	4.65101494381412	2.1140428952640873	0	2.5544633758956015
1871	0x7f0be49644c35e64493c1bdabf20	31	6	stay at home	161.7951279237709	2018-01-01 21:18:12.292324	2018-01-01 23:59:59.999999	0	45	0	0	0	0	0	0	1	0	1.600067423791844	4.314718558650999	0	2.5669581976970837
1872	0x11e2f745c31146635575146253509	31	0	stay at home	480.0	2018-01-01 00:00:00.000000	2018-01-01 08:00:00.000000	1	11	0	0	0	0	0	0	0	0	21.9397455418293	175.5179643346344	4	2.6596942410624353
1873	0x11e2f745c31146635575146253509	3139	1	private car	18.710021549737554	2018-01-01 08:00:00.000000	2018-01-01 08:18:42.601293	1	11	0	0	0	0	0	0	0	0	27.29404542484932	8.511202967974109	1	0.9912398056149573
1874	0x11e2f745c31146635575146253509	39	2	school	366.03744323900133	2018-01-01 08:18:42.601293	2018-01-01 14:24:44.847887	1	11	0	0	0	0	0	0	0	0	39.70655368962561	242.23475653971153	4	3.9452306190211432
1875	0x11e2f745c31146635575146253509	3931	3	private car	23.710021549737554	2018-01-01 14:24:44.847887	2018-01-01 14:48:27.449180	1	11	0	0	0	0	0	0	0	0	22.93837701653772	9.064490222968567	1	0.9944863932504568
1876	0x11e2f745c31146635575146253509	31	4	stay at home	551.5425136615236	2018-01-01 14:48:27.449180	2018-01-02 00:00:00.000000	1	11	0	0	0	0	0	0	0	0	15.855201024669826	145.74695712925268	4	2.2305864135807623
1877	0xd9d7ef7cf5a03c2fccfb5f795e17	40	0	stay at home	488.0	2018-01-01 00:00:00.000000	2018-01-01 08:08:00.000000	1	66	0	0	1	0	0	0	1	0	18.45646768407492	150.112603830476	4	5.388886577521525
1878	0xd9d7ef7cf5a03c2fccfb5f795e17	4030	1	private car	41.671243275562475	2018-01-01 08:08:00.000000	2018-01-01 08:49:40.274597	1	66	0	0	1	0	0	0	1	0	18.802436729554277	13.058681918843792	2	4.118241184634481
1879	0xd9d7ef7cf5a03c2fccfb5f795e17	30	2	industry	447.54938406110386	2018-01-01 08:49:40.274597	2018-01-01 16:17:13.237641	1	66	0	0	1	0	0	0	1	0	34.0710171385198	254.14104557799752	4	7.332841764220065
1880	0xd9d7ef7cf5a03c2fccfb5f795e17	3030	3	private car	28.280413622553233	2018-01-01 16:17:13.237641	2018-01-01 16:45:30.062458	1	66	0	0	1	0	0	0	1	0	20.04555207876206	9.448275067997049	1	4.096744615942367
1881	0xd9d7ef7cf5a03c2fccfb5f795e17	30	4	shopping	248.77816066990962	2018-01-01 16:45:30.062458	2018-01-01 20:54:16.752098	1	66	0	0	1	0	0	0	1	0	1.7848779248212796	7.400644119289387	1	4.084755203310758
1882	0xd9d7ef7cf5a03c2fccfb5f795e17	3040	5	private car	30.39082965300924	2018-01-01 20:54:16.752098	2018-01-01 21:24:40.201877	1	66	0	0	1	0	0	0	1	0	3.189562660361084	1.6155575913105447	0	4.051655618760879
1883	0xd9d7ef7cf5a03c2fccfb5f795e17	40	6	stay at home	155.32996871786168	2018-01-01 21:24:40.201877	2018-01-02 00:00:00.000000	1	66	0	0	1	0	0	0	1	0	0.7325080849596983	1.896340965372845	0	4.053236135413042
1884	0xa685055cc6003c06b7f7fc9e883b	31	0	stay at home	490.0	2018-01-01 00:00:00.000000	2018-01-01 08:10:00.000000	1	5	0	0	0	0	0	0	1	0	21.9397455418293	179.17458859160593	4	4.3177975242813655
1885	0xa685055cc6003c06b7f7fc9e883b	3139	1	private car	32.768575422620074	2018-01-01 08:10:00.000000	2018-01-01 08:42:46.114525	1	5	0	0	0	0	0	0	1	0	27.29404542484932	14.906449768209887	2	2.6294216278116735
1886	0xa685055cc6003c06b7f7fc9e883b	39	2	school	351.10824084179376	2018-01-01 08:42:46.114525	2018-01-01 14:33:52.608976	1	5	0	0	0	0	0	0	1	0	39.70655368962561	232.3549702642447	4	5.321466735311986
1887	0xa685055cc6003c06b7f7fc9e883b	3931	3	private car	25.76857542262007	2018-01-01 14:33:52.608976	2018-01-01 14:59:38.723501	1	5	0	0	0	0	0	0	1	0	22.93837701653772	9.851488303719117	1	2.5991226809445784
1888	0xa685055cc6003c06b7f7fc9e883b	31	4	stay at home	540.3546083129661	2018-01-01 14:59:38.723501	2018-01-02 00:00:00.000000	1	5	0	0	0	0	0	0	1	0	15.855201024669826	142.79051565681337	4	3.7919508525046113
1889	0x1a2275e2be9c58298ac58e8abe929	40	0	stay at home	472.0	2018-01-01 00:00:00.000000	2018-01-01 07:52:00.000000	0	51	0	0	0	0	0	0	0	1	18.45646768407492	145.1908791147227	4	3.2232678000119197
1890	0x1a2275e2be9c58298ac58e8abe929	4030	1	private car	37.23900778239562	2018-01-01 07:52:00.000000	2018-01-01 08:29:14.340467	0	51	0	0	0	0	0	0	0	1	18.166346773493622	11.274945481263774	2	2.0075633867966394
1891	0x1a2275e2be9c58298ac58e8abe929	30	2	industry	450.47137312153603	2018-01-01 08:29:14.340467	2018-01-01 15:59:42.622854	0	51	0	0	0	0	0	0	0	1	34.0710171385198	255.8002979006067	4	5.274553962092114
1892	0x1a2275e2be9c58298ac58e8abe929	3040	3	private car	40.23900778239562	2018-01-01 15:59:42.622854	2018-01-01 16:39:56.963321	0	51	0	0	0	0	0	0	0	1	14.387975141566512	9.649297394906826	1	1.9979294940646652
1893	0x1a2275e2be9c58298ac58e8abe929	40	4	stay at home	440.0506113136728	2018-01-01 16:39:56.963321	2018-01-02 00:00:00.000000	0	51	0	0	0	0	0	0	0	1	8.588541856575384	62.98988490465107	4	2.3677543300635735
1894	0xf2faa6b01dbbd881c15d2438cfa0	39	0	stay at home	485.0	2018-01-01 00:00:00.000000	2018-01-01 08:05:00.000000	0	1	0	0	0	0	0	0	1	0	28.51188832253285	230.47109727380723	4	5.280262881752156
1895	0xf2faa6b01dbbd881c15d2438cfa0	3939	1	by foot	21.71749751756785	2018-01-01 08:05:00.000000	2018-01-01 08:26:43.049851	0	1	0	0	0	0	0	0	1	0	6.10172716516024	2.2085707427040635	0	2.5549967449747495
1896	0xf2faa6b01dbbd881c15d2438cfa0	39	2	school	360.3248350007102	2018-01-01 08:26:43.049851	2018-01-01 14:27:02.539951	0	1	0	0	0	0	0	0	1	0	39.70655368962561	238.45429011101982	4	5.458061497290186
1897	0xf2faa6b01dbbd881c15d2438cfa0	3939	3	by foot	19.71749751756785	2018-01-01 14:27:02.539951	2018-01-01 14:46:45.589802	0	1	0	0	0	0	0	0	1	0	5.943771276071335	1.953271589682127	0	2.5535569151950686
1898	0xf2faa6b01dbbd881c15d2438cfa0	39	4	stay at home	553.2401699641541	2018-01-01 14:46:45.589802	2018-01-02 00:00:00.000000	0	1	0	0	0	0	0	0	1	0	29.256940441187695	269.76857837189687	4	6.242403826655989
1899	0x11b42ae9c40ecf645e5c17c3a5ef0	40	0	stay at home	473.0	2018-01-01 00:00:00.000000	2018-01-01 07:53:00.000000	1	91	0	0	0	1	1	0	0	0	18.45646768407492	145.49848690945728	4	35.723013292698795
1900	0x11b42ae9c40ecf645e5c17c3a5ef0	4039	1	private car	30.384697174108126	2018-01-01 07:53:00.000000	2018-01-01 08:23:23.081830	1	91	0	0	0	1	1	0	0	0	20.454900598079345	10.358599339985401	2	34.497821569449734
1901	0x11b42ae9c40ecf645e5c17c3a5ef0	39	2	services	479.596494925984	2018-01-01 08:23:23.081830	2018-01-01 16:22:58.871526	1	91	0	0	0	1	1	0	0	0	39.70655368962561	317.38539958558067	4	39.64690324054496
1902	0x11b42ae9c40ecf645e5c17c3a5ef0	3940	3	private car	27.384697174108126	2018-01-01 16:22:58.871526	2018-01-01 16:50:21.953356	1	91	0	0	0	1	1	0	0	0	17.015537695865927	7.766089117598499	1	34.482584356267964
1903	0x11b42ae9c40ecf645e5c17c3a5ef0	40	4	stay at home	113.16176202989868	2018-01-01 16:50:21.953356	2018-01-01 18:43:31.659078	1	91	0	0	0	1	1	0	0	0	8.588541856575384	16.198242162626798	3	34.53301081673604
1904	0x11b42ae9c40ecf645e5c17c3a5ef0	4039	5	private car	31.996723860459735	2018-01-01 18:43:31.659078	2018-01-01 19:15:31.462510	1	91	0	0	0	1	1	0	0	0	19.005686335853223	10.135328291113472	2	34.49650011011795
1905	0x11b42ae9c40ecf645e5c17c3a5ef0	39	6	shopping	234.2036555255906	2018-01-01 19:15:31.462510	2018-01-01 23:09:43.681842	1	91	0	0	0	1	1	0	0	0	2.561116530878299	9.997047562645278	1	34.49568255124746
1906	0x11b42ae9c40ecf645e5c17c3a5ef0	3940	7	private car	31.996723860459735	2018-01-01 23:09:43.681842	2018-01-01 23:41:43.485274	1	91	0	0	0	1	1	0	0	0	1.3534367605490092	0.7217590381646968	0	34.442341895006095
1907	0x11b42ae9c40ecf645e5c17c3a5ef0	40	8	stay at home	18.275245449390923	2018-01-01 23:41:43.485274	2018-01-02 00:00:00.000001	1	91	0	0	0	1	1	0	0	0	0.921584031388808	0.28070290626449423	0	34.43987755195526
1908	0x12ff01adab885bcaf26e18b651681	39	0	stay at home	480.0	2018-01-01 00:00:00.000000	2018-01-01 08:00:00.000000	0	57	0	1	0	0	0	0	1	1	28.51188832253285	228.0951065802628	4	8.403245389979302
1909	0x12ff01adab885bcaf26e18b651681	3940	1	private car	21.54395786310618	2018-01-01 08:00:00.000000	2018-01-01 08:21:32.637472	0	57	0	1	0	0	0	0	1	1	20.96995078767189	7.529595602683557	1	5.7598059745145145
1910	0x12ff01adab885bcaf26e18b651681	40	2	residence	477.66121035087565	2018-01-01 08:21:32.637472	2018-01-01 16:19:12.310093	0	57	0	1	0	0	0	0	1	1	11.206458758217407	89.21484423662163	4	6.371352478610501
1911	0x12ff01adab885bcaf26e18b651681	4031	3	private car	24.473023209921912	2018-01-01 16:19:12.310093	2018-01-01 16:43:40.691486	0	57	0	1	0	0	0	0	1	1	13.233056022956172	5.397548119800056	1	5.747466111294887
1912	0x12ff01adab885bcaf26e18b651681	31	4	free time	253.04506055133746	2018-01-01 16:43:40.691486	2018-01-01 20:56:43.395119	0	57	0	1	0	0	0	0	1	1	72.70120690150257	306.61135504243384	4	10.546037191753447
1913	0x12ff01adab885bcaf26e18b651681	3139	5	private car	25.230675304733147	2018-01-01 20:56:43.395119	2018-01-01 21:21:57.235637	0	57	0	1	0	0	0	0	1	1	4.772757785282759	2.0069983664767763	0	5.728159741668753
1914	0x12ff01adab885bcaf26e18b651681	39	6	stay at home	158.04607272002568	2018-01-01 21:21:57.235637	2018-01-02 00:00:00.000000	0	57	0	1	0	0	0	0	1	1	2.2679667773899945	5.97405403709969	1	5.750787489186227
1915	0x1039e9d4975af0962e7f519deed64	40	0	stay at home	487.0	2018-01-01 00:00:00.000000	2018-01-01 08:07:00.000000	1	10	0	0	0	0	0	0	0	0	18.45646768407492	149.80499603574142	4	2.2847292486263053
1916	0x1039e9d4975af0962e7f519deed64	4039	1	by foot	18.157710105860463	2018-01-01 08:07:00.000000	2018-01-01 08:25:09.462606	1	10	0	0	0	0	0	0	0	0	4.1892024975371935	1.2677720754171165	0	0.9497015828653075
1917	0x1039e9d4975af0962e7f519deed64	39	2	school	342.70567919664234	2018-01-01 08:25:09.462606	2018-01-01 14:07:51.803358	1	10	0	0	0	0	0	0	0	0	39.70655368962561	226.79435751268483	4	3.6011550920476045
1918	0x1039e9d4975af0962e7f519deed64	3940	3	by foot	23.157710105860463	2018-01-01 14:07:51.803358	2018-01-01 14:31:01.265964	1	10	0	0	0	0	0	0	0	0	3.857260016355844	1.4887551543615871	0	0.9509427129139931
1919	0x1039e9d4975af0962e7f519deed64	40	4	stay at home	568.9789005916367	2018-01-01 14:31:01.265964	2018-01-01 23:59:59.999999	1	10	0	0	0	0	0	0	0	0	8.716131308400007	82.654913487763	4	1.5363209100428643
1920	0x83a1f8b9e9e22a8d55442cde938	40	0	stay at home	489.0	2018-01-01 00:00:00.000000	2018-01-01 08:09:00.000000	0	5	0	0	0	0	0	0	0	0	18.45646768407492	150.4202116252106	4	2.2930514711570984
1921	0x83a1f8b9e9e22a8d55442cde938	4039	1	private car	33.509949925301406	2018-01-01 08:09:00.000000	2018-01-01 08:42:30.596996	0	5	0	0	0	0	0	0	0	0	20.96995078767189	11.711700013848663	2	1.0101674882767178
1922	0x83a1f8b9e9e22a8d55442cde938	39	2	school	357.9280111799785	2018-01-01 08:42:30.596996	2018-01-01 14:40:26.277667	0	5	0	0	0	0	0	0	0	0	39.70655368962561	236.8681298823122	4	3.8220642169670374
1923	0x83a1f8b9e9e22a8d55442cde938	3940	3	private car	34.509949925301406	2018-01-01 14:40:26.277667	2018-01-01 15:14:56.874663	0	5	0	0	0	0	0	0	0	0	17.876792656489595	10.282120323340864	2	1.0016687218803115
1924	0x83a1f8b9e9e22a8d55442cde938	40	4	stay at home	525.0520889694187	2018-01-01 15:14:56.874663	2018-01-02 00:00:00.000001	0	5	0	0	0	0	0	0	0	0	8.541707785026304	74.74735859824013	4	1.4661748834881259
1925	0x4a570a7ce0d389ece19b07e02a27	31	0	stay at home	484.0	2018-01-01 00:00:00.000000	2018-01-01 08:04:00.000000	1	7	1	0	0	0	0	0	1	0	21.9397455418293	176.980614037423	4	5.282784986335923
1926	0x4a570a7ce0d389ece19b07e02a27	3139	1	private car	21.149152542418783	2018-01-01 08:04:00.000000	2018-01-01 08:25:08.949153	1	7	1	0	0	0	0	0	1	0	27.29404542484932	9.620765503164096	1	3.5977612339070877
1927	0x4a570a7ce0d389ece19b07e02a27	39	2	school	373.83990147683414	2018-01-01 08:25:08.949153	2018-01-01 14:38:59.343242	1	7	1	0	0	0	0	0	1	0	39.70655368962561	247.39823532190437	4	6.667479705834518
1928	0x4a570a7ce0d389ece19b07e02a27	3931	3	private car	20.149152542418783	2018-01-01 14:38:59.343242	2018-01-01 14:59:08.292395	1	7	1	0	0	0	0	0	1	0	22.93837701653772	7.703147626362194	1	3.5865173191374122
1929	0x4a570a7ce0d389ece19b07e02a27	31	4	stay at home	540.8617934383283	2018-01-01 14:59:08.292395	2018-01-02 00:00:00.000001	1	7	1	0	0	0	0	0	1	0	15.855201024669826	142.92454102546904	4	4.793687762502852
1930	0x2a8ab0ab695fb4e2068aca033285	39	0	stay at home	484.0	2018-01-01 00:00:00.000000	2018-01-01 08:04:00.000000	1	1	0	0	0	0	0	0	0	0	28.51188832253285	229.9958991350983	4	3.669941654150362
1931	0x2a8ab0ab695fb4e2068aca033285	3930	1	private car	17.524009823945196	2018-01-01 08:04:00.000000	2018-01-01 08:21:31.440589	1	1	0	0	0	0	0	0	0	0	28.375988780055923	8.287685102430977	1	0.9899312516479287
1932	0x2a8ab0ab695fb4e2068aca033285	30	2	school	352.1682907203691	2018-01-01 08:21:31.440589	2018-01-01 14:13:41.538032	1	1	0	0	0	0	0	0	0	0	34.0710171385198	199.97886447961534	4	3.073371259035843
1933	0x2a8ab0ab695fb4e2068aca033285	3039	3	private car	13.524009823945196	2018-01-01 14:13:41.538032	2018-01-01 14:27:12.978621	1	1	0	0	0	0	0	0	0	0	25.263587703909213	5.694416804929488	1	0.9748750240293123
1934	0x2a8ab0ab695fb4e2068aca033285	39	4	stay at home	572.7836896317405	2018-01-01 14:27:12.978621	2018-01-01 23:59:59.999999	1	1	0	0	0	0	0	0	0	0	29.256940441187695	279.29830488732614	4	4.9113702779536945
1935	0xa80b3aad969ed4dd587d7fa1ced0	40	0	stay at home	478.0	2018-01-01 00:00:00.000000	2018-01-01 07:58:00.000000	1	36	0	0	0	0	0	0	0	0	18.45646768407492	147.0365258831302	4	2.247651443013327
1936	0xa80b3aad969ed4dd587d7fa1ced0	4039	1	private car	30.694472643116413	2018-01-01 07:58:00.000000	2018-01-01 08:28:41.668359	1	36	0	0	0	0	0	0	0	0	20.454900598079345	10.4642064470902	2	1.0027472268328068
1937	0xa80b3aad969ed4dd587d7fa1ced0	39	2	services	487.2251244799158	2018-01-01 08:28:41.668359	2018-01-01 16:35:55.175828	1	36	0	0	0	0	0	0	0	0	39.70655368962561	322.43384273493825	4	6.337497728933096
1938	0xa80b3aad969ed4dd587d7fa1ced0	3940	3	private car	27.694472643116413	2018-01-01 16:35:55.175828	2018-01-01 17:03:36.844187	1	36	0	0	0	0	0	0	0	0	17.53687739958179	8.09457618980674	1	0.9888021136220503
1939	0xa80b3aad969ed4dd587d7fa1ced0	40	4	stay at home	114.33057755439235	2018-01-01 17:03:36.844187	2018-01-01 18:57:56.678840	1	36	0	0	0	0	0	0	0	0	9.467119529813829	18.03968739366804	3	1.0486614616525778
1940	0xa80b3aad969ed4dd587d7fa1ced0	4031	5	private car	28.953588209723858	2018-01-01 18:57:56.678840	2018-01-01 19:26:53.894133	1	36	0	0	0	0	0	0	0	0	15.044901022088709	7.260064480826834	1	0.9839373831957786
1941	0xa80b3aad969ed4dd587d7fa1ced0	31	6	free time	241.2147690549662	2018-01-01 19:26:53.894133	2018-01-01 23:28:06.780276	1	36	0	0	0	0	0	0	0	0	84.66968490041354	340.3929748201669	4	7.047144372256556
1942	0xa80b3aad969ed4dd587d7fa1ced0	3140	7	private car	22.953588209723858	2018-01-01 23:28:06.780276	2018-01-01 23:51:03.995569	1	36	0	0	0	0	0	0	0	0	1.4325275796428827	0.5480274693699188	0	0.9456704258744382
1943	0xa80b3aad969ed4dd587d7fa1ced0	40	8	stay at home	8.933407205045114	2018-01-01 23:51:03.995569	2018-01-02 00:00:00.000001	1	36	0	0	0	0	0	0	0	0	0.921584031388808	0.137214757101055	0	0.9433772146617986
1944	0x84d63d951d015207597cfd13a987	31	0	stay at home	488.0	2018-01-01 00:00:00.000000	2018-01-01 08:08:00.000000	0	34	0	0	0	0	0	0	0	0	21.9397455418293	178.44326374021162	4	2.7060761992079234
1945	0x84d63d951d015207597cfd13a987	3139	1	by foot	29.584820989875013	2018-01-01 08:08:00.000000	2018-01-01 08:37:35.089259	0	34	0	0	0	0	0	0	0	0	5.452577567749579	2.6885588545879897	0	0.9577096587263209
1946	0x84d63d951d015207597cfd13a987	39	2	services	491.48182889960435	2018-01-01 08:37:35.089259	2018-01-01 16:49:03.998993	0	34	0	0	0	0	0	0	0	0	39.70655368962561	325.2508271112921	4	6.443889956191043
1947	0x84d63d951d015207597cfd13a987	3930	3	by foot	21.62490960525483	2018-01-01 16:49:03.998993	2018-01-01 17:10:41.493569	0	34	0	0	0	0	0	0	0	0	4.681640091467454	1.6873340630386775	0	0.9520593957079558
1948	0x84d63d951d015207597cfd13a987	30	4	shopping	248.77821534417697	2018-01-01 17:10:41.493569	2018-01-01 21:19:28.186490	0	34	0	0	0	0	0	0	0	0	1.9507513834487564	8.088407462576097	1	0.9887660653445666
1949	0x84d63d951d015207597cfd13a987	3031	5	by foot	25.89801389711773	2018-01-01 21:19:28.186490	2018-01-01 21:45:22.067324	0	34	0	0	0	0	0	0	0	0	0.318800560153499	0.13760502228773722	0	0.943379390532961
1950	0x84d63d951d015207597cfd13a987	31	6	stay at home	134.63221126397116	2018-01-01 21:45:22.067324	2018-01-02 00:00:00.000000	0	34	0	0	0	0	0	0	0	0	1.600067423791844	3.590343590609027	0	0.9628274437474353
1951	0x4cc0718c99f84f37c6e91a8b3107	40	0	stay at home	474.0	2018-01-01 00:00:00.000000	2018-01-01 07:54:00.000000	1	31	0	0	0	0	0	0	0	0	18.45646768407492	145.80609470419188	4	2.231366146627113
1952	0x4cc0718c99f84f37c6e91a8b3107	4039	1	private car	19.81358928865764	2018-01-01 07:54:00.000000	2018-01-01 08:13:48.815357	1	31	0	0	0	0	0	0	0	0	20.454900598079345	6.75474998984436	1	0.9810033274171188
1953	0x4cc0718c99f84f37c6e91a8b3107	39	2	services	476.24284001710663	2018-01-01 08:13:48.815357	2018-01-01 16:10:03.385758	1	31	0	0	0	0	0	0	0	0	39.70655368962561	315.16603160731705	4	6.071048025751856
1954	0x4cc0718c99f84f37c6e91a8b3107	3940	3	private car	23.81358928865764	2018-01-01 16:10:03.385758	2018-01-01 16:33:52.201115	1	31	0	0	0	0	0	0	0	0	17.015537695865927	6.753350436917052	1	0.9809952132211521
1955	0x4cc0718c99f84f37c6e91a8b3107	40	4	stay at home	112.65998347194842	2018-01-01 16:33:52.201115	2018-01-01 18:26:31.800123	1	31	0	0	0	0	0	0	0	0	8.588541856575384	16.12641639349867	3	1.0368705818052042
1956	0x4cc0718c99f84f37c6e91a8b3107	4039	5	private car	27.618959018271276	2018-01-01 18:26:31.800123	2018-01-01 18:54:08.937664	1	31	0	0	0	0	0	0	0	0	18.599580601944446	8.561684240035618	1	0.9915355804978064
1957	0x4cc0718c99f84f37c6e91a8b3107	39	6	free time	249.73788756296278	2018-01-01 18:54:08.937664	2018-01-01 23:03:53.210918	1	31	0	0	0	0	0	0	0	0	113.14291433814127	470.93454032541086	4	15.243041949456394
1958	0x4cc0718c99f84f37c6e91a8b3107	3940	7	private car	17.618959018271276	2018-01-01 23:03:53.210918	2018-01-01 23:21:30.348459	1	31	0	0	0	0	0	0	0	0	1.3534367605490092	0.3974357802989138	0	0.9448291565626857
1959	0x4cc0718c99f84f37c6e91a8b3107	40	8	stay at home	38.494192334124364	2018-01-01 23:21:30.348459	2018-01-01 23:59:59.999999	1	31	0	0	0	0	0	0	0	0	0.921584031388808	0.591260549272308	0	0.9459120826341225
1960	0xcb924b5a8bee070afb4f8c37f57d	40	0	stay at home	471.0	2018-01-01 00:00:00.000000	2018-01-01 07:51:00.000000	0	29	1	1	0	0	0	0	0	0	18.45646768407492	144.8832713199881	4	5.393529655196195
1961	0xcb924b5a8bee070afb4f8c37f57d	4039	1	by foot	26.151253151801882	2018-01-01 07:51:00.000000	2018-01-01 08:17:09.075189	0	29	1	1	0	0	0	0	0	0	4.08631005098617	1.7810354766681964	0	4.126886768746986
1962	0xcb924b5a8bee070afb4f8c37f57d	39	2	services	473.9489421803835	2018-01-01 08:17:09.075189	2018-01-01 16:11:06.011720	0	29	1	1	0	0	0	0	0	0	39.70655368962561	313.64798531377767	4	9.19112428791137
1963	0xcb924b5a8bee070afb4f8c37f57d	3940	3	by foot	27.151253151801882	2018-01-01 16:11:06.011720	2018-01-01 16:38:15.086909	0	29	1	1	0	0	0	0	0	0	3.3992227132152255	1.5382192734310238	0	4.125520745433603
1964	0xcb924b5a8bee070afb4f8c37f57d	40	4	stay at home	441.74855151601264	2018-01-01 16:38:15.086909	2018-01-02 00:00:00.000000	0	29	1	1	0	0	0	0	0	0	8.588541856575384	63.2329320796137	4	4.5440203961242815
[truncated: 98,812 more rows]
